# Supplementary material for: Identifying Cis-Regulatory Sequences by Word Profile Similarity
Source: PLoS One. 2009 Sep 4;4(9):e6901. doi: 10.1371/journal.pone.0006901 (PMC2731932; doi:10.1371/journal.pone.0006901)
Supplement: File S2 — ChIP-Chip peaks surrounding pair-rule genes. Positions of 1% FDR chIP-chip peaks found upstream and downstream of pair-rule genes (eve, ftz, h, odd, opa, odd, prd, run, slp1, slp2) for transcription factors Bcd, Gt, Hb, and Kr. Sequence positions are with respect to release 4.3 of the Drosophila melanogaster genome. (0.00 MB TXT) [file pone.0006901.s006.txt]

Bcd chIP-chip peaks
3L:8640146-8640645
3L:8644972-8645459
3L:8649630-8650129
3L:8661280-8661779
2R:5489598-5490097
2R:5497730-5498229
X:20491035-20491534
X:20501859-20502358
3R:2673703-2674202
3R:2689500-2689994
3R:2694146-2694645
2L:3610858-3611357
2L:12081194-12081681
2L:12089016-12089515
2L:3822100-3822599
2L:3824656-3825155
2L:3828855-3829354
2L:3833617-3834116
2L:3860780-3861279
3R:675230-675729
3R:679865-680364

Gt chIP-chip peaks
2R:5489311-5489810
3L:8627142-8627641
3L:8640119-8640618
3L:8644972-8645406
X:20488035-20488534
X:20495886-20496385
X:20503085-20503584
3R:2671421-2671920
3R:2683268-2683767
3R:2693427-2693926
3R:2710956-2711455
3R:2714296-2714795
2L:3610980-3611479
2L:3614972-3615471
2L:3618970-3619417
2L:12081194-12081680
2L:12087381-12087880
2L:12091920-12092419
2L:3822584-3823083
2L:3828930-3829429
2L:3833707-3834206
3R:661011-661510
3R:678476-678827
3R:689707-690206

Hb chIP-chip peaks
3L:8627552-8628270
3L:8640369-8640868
3L:8644352-8645124
3L:8649271-8649972
2R:5486968-5487631
2R:5495810-5496428
X:20487770-20488373
X:20496034-20496629
X:20501846-20502468
3R:2670987-2671559
3R:2679182-2679681
3R:2683159-2683658
3R:2688682-2689181
3R:2689482-2689981
3R:2693605-2694144
3R:2719363-2719975
2L:3580327-3580826
2L:3602797-3603296
2L:3606581-3607055
2L:3609521-3610056
2L:3614927-3615547
2L:12080879-12081378
2L:12082362-12082861
2L:12089305-12089883
2L:12091543-12092042
2L:3818278-3818877
2L:3822100-3822636
2L:3833671-3834488
3R:674757-675256
3R:679902-680401
3R:683142-683907
3R:689653-690170
3R:695970-696469

Kr chIP-chip peaks
3L:8627407-8627941
3L:8644625-8645124
3L:8649630-8650129
2R:5489040-5489539
2R:5497730-5498229
X:20490991-20491490
X:20501969-20502468
X:20511879-20512292
X:20524097-20524596
X:20535240-20535739
X:20544964-20545463
3R:2671532-2672051
3R:2679531-2680030
3R:2683159-2683658
3R:2693519-2694326
3R:2701221-2701988
3R:2711155-2711654
3R:2714054-2714553
3R:2719157-2719656
2L:3580718-3581254
2L:3585944-3586443
2L:3602190-3602784
2L:3610858-3611433
2L:3618971-3619417
2L:12080957-12081744
2L:12087487-12088090
2L:12091543-12092160
2L:3818217-3818716
2L:3822216-3822715
2L:3833568-3834152
2L:3845469-3845968
2L:3852750-3853249
2L:3853538-3854037
2L:3860292-3860791
2L:3860922-3861421
3R:660992-661491
3R:667044-667730
3R:674757-675256
3R:686752-687251
3R:689671-690170
