# Supplementary material for: Identifying Cis-Regulatory Sequences by Word Profile Similarity
Source: PLoS One. 2009 Sep 4;4(9):e6901. doi: 10.1371/journal.pone.0006901 (PMC2731932; doi:10.1371/journal.pone.0006901)
Supplement: File S3 — NRSF-bound chIP-seq sequences. Fasta file of chromosome 19 NRSF-bound chIP-seq sequences used in this study, such that long repetitive sequences are removed and each sequence exceeds 300 bp. (0.09 MB TXT) [file pone.0006901.s007.txt]

>chr19:228490-229048
TGCATTGCCCTCACCACATGCCTTGCCTGGTCTGTTCATTCTTCCTGGAG
ATTCCCTGTCCTTGTAATGCCATTAAAATGTCTAAACTAGGCTGCTTGCT
TATAAAACAGCAACTCAAAGTAAAAACAACAAACAAAACTAGGCTTAGAT
CCAACAAATCACAACTGTTCAAAACAAGGCTAACAAAATGCCGCAGCTCG
TTACGTCTCAGAAATGGGAAGTCAAGAGGCGAAGGGTGAGACCTGGGAGC
TGTCCAGCTCCTGAAAATACGCAGCGGGAGACTGAAGAACAAAGATTCCC
TACATTGCAGACAACGTGCCTCTTCCCGTCGTAGGAGGTGGTCAGCAGCT
GAGAGCACGGGGGGCAGACATTCAGGCTTGGGGCTCAACAAGCCTCTGGG
AAAACACCCAGACCAACCCTGGGGGCTCACAGACCCCCAAATCCCCATCA
CCAACGCGGTCCAGAAGGCCACAGGCCACACCACTGCCGTGTGAAGTCAA
GGAAACACTGCCTTCTTGCATCAGGTCCTAATAACTAACGTTAAAAGTTT
AAATAATGT
>chr19:542383-542972
TGGTGGTCGCGGGCGTGTGCGCCTCCGGTGGGTTTATTTTGGTGGGACGT
GTGGTTTGTGTGTGTTGGGACCAGGTGGCGGGCGTGCGCGTGTACGCCCG
GGGCCGGTGTGCACCGGTGGGCAGTAGTGTGAGCCGCAGGCAGGTCTCAC
ACACGCGACCATGGAGGGATGCGTGTGTGTTTGTGTATCCACGAGTGGGG
TGTGAGGTGGGGTGTGGAGGGTGCAGGTGGAGGGTGTAGGTGGGGCCCGC
CGGGCTAGCGAGGCCGGGCGCGCGGGACGGGCGCGGTTTCAGCACCACGG
ACAGCGCGCCGGACCTGGGAAGCCTGCGGTTTTCCCGCCTGTCTCTCCTC
CTCCAGGCCTGGGCGCCCCAGGACAGCCCCCACGGACCCTGGACCCCCGG
AACTGGGCAGGGAGGCTGTGGGGTTCTCTCTTCCCCTGGATTCTCTGCAC
CCCTAGTGCTTGACTGGAGAAACTGAGGCCTGGGGCACATGCGTCCTGGA
CAGAGCCTGGAGGAAGGCCCTGGAATCCTCCTCCCACCCCAGGCCTTCCT
GAGAGGTGAATACAGCTTTGACCAGAAGCCTGGATTTCGA
>chr19:1397529-1398544
CGGGGATGGAAGCCCCTCTCGTGCGCCGCTGCGACCCCCAGCCCCGGGTC
TGCGCAAGCGCAGGGCTCGCCCAGCCCAGCCCTCGGCCTCTGCAGGAGAC
CCTCGGACCCCTCCTCACTGCGCCGACGCGGAGGCTGCGCCAGCTGGGGC
GGCGGGGGCGGCTGCGGGGGCATCCTGCGGAGGCTCGGCCCTGCGCAGGG
TGGGGGCCTGGGCCACGCCCTGCGCTTCTTTGGGCCTCAGTTTCCCCTTC
TGGGCGCGAGCGTATGGCCTGCTTTGACGTTCGCCGCCGCTGCTGTTCGT
ATCCGTCCGCTCCCGACCCCAGCGCTTCTCCAGCCTCCGGAATCGTCTGA
ATTTCGCGGCTGTGACATCCCTCATTGGAGGGGAAACTGAGGCTGGGGGG
TGCAGCGGGGAGCCCAAGGTCACGCTTCGAGGCCGGAGCCTCGTTGCGGA
GCTAAGGCGCCCGCAAGAGAACGCGGGGCGGGGGCCGGGGAGCTGTCCGC
GGTGCTGACGGAGGCGCACGTCTGCCGACTCGCCGCCGGGGAAACTGAGG
CCCATAGCGGCGGTCAGGCTTCAGGGCGCGGCCTGGACCGGCCTACCCCA
CCCTCCCCCACCTCCGGTGGCCTCCTCACCGGTCAGGGCTCTGCCCGGCC
ACCCAGCCGGCGGCGGGCCGTCTCTATCCTCCCGCGATGACCTGGTGCCT
TCTCTGTCCCCACCCAGCTCCCGATGGGGGCCGCCCCTGTTTCTGCCTCT
AGCCCCTGGCACAGAGGAGGCATCAAGGGGGCGGGGACAGCTCGAGGTCA
GACTCAGAAGGCTCAAAGACACTCCAAGAGTGAGCCGTGTGCCAGGCTGC
GGACTTGCGGGGAGGTGTCACAGGACAGGGGTGGGGGAGTGAGCATTTCA
TGGAACTTCCCCTTTAGCCCAGCAGCAGTAGGGGGCGTGGAGGACCCCAG
GGAGGAGCCTAGGTCGGGGTCTTGGGCTAGGCCCTGCGTTCTGCAGTGGG
AGAAGGGGGAGACCTC
>chr19:1685764-1686423
TGCATTTGTGGGGAGGGTCTGGGGTACAGAAAGAGACTGGGACCTAGATA
TGGGGGGTCGTACAGCAGTGTCCAGGTGCCACGATTGTCATCTGTCCATT
CATTCAACAAAGGGTTTGGGGGTGCAGAGCTGGGCACAGGTGCTCCCAGC
TGAGGACTGTGCCAACGTGAGGGGCTGGGCAGGATGGGGCAGGGGCCCAG
GAGGCGGCAGAGCAGCAGAGACCCTCAAGAGGGGACGATGACAGCCTGAT
GAACGGACACAGAGTTGGCCAAACCGGGCTTGGTCAGCCTGCCTGGAGGT
GGGGGAGAGAGTCTGAACCCCACCCGGGGAGGGGCAGGCAGGTGGCAGGG
TTGGGAGAAGCCCCCTTCCCAGACCAGAGACCCTCCAGTCTGGCTTCAGC
ACCAAGAACAGCTCCCTGCCTCTTCCTCTCTGGAGCTCCAGAGGGACCCC
CATTTGTCAGATGTCCCCCAGTCGTCGCCCAGATGGACCAGCTTCTTCCT
GCCGAGGCCTTCAGGGCCTCCCAGGACCTCCCTGGGCTCTAGTATTTTCA
ATAAAATAGGAATCGTGCCGCAACCTCAGGGGGTGGGCACGCACAGACAT
CAATGTTGTTTGCAGACAATGAGTCACTGGACACTGGCCGATTTTTCTCA
GCATCTCCAA
>chr19:2074155-2075095
CAGCCACCCCACGCAGATAGGTCGGGGTGCAAGGGCGCCACAGGGCACTG
GCAGAGGGCTGCCTCTGAGGCAGAGTGCCATCCATCAGGGAGACAGCTGG
GGTTGCAGATGCCGTGTCCACTTCCTCCTCACACTAGGAGGACCCCTAAC
TTCACAGAGCTGGGGACACGAAAATGACAGCACTGGGGAGGGGATGACTC
ACAGTTCTGATCGGAGTCCTCGATCAATATCCTTAATTTCTGAACACAAA
GCTGAAAAGAAGAAAAAAACGATGCTGGTTACATCCTCTAAACCAAGGGT
GAGTCCCACAGGTACCCTCCAGATTCAACCTCAACCTGGCCTAAGGCCCG
GCGTCAGCCCCACCCACCAATCAAAGCCCAGGAGGGAAACAAGCATGGCC
CACATGGGGCACTGGAGACAAGGGAGGCCCTGCTTCCCACGGGCGCTCTC
CCCCACTCCTCAGTGCCCCATGCATCCACCCCACAGACACATGATGGGGA
TCCCAAGCAGGCTCGGGTAGGTAGTGCACACAGGACGCGGCTGTGCCCTC
CCAAGCCGCAAGATGGCGTGGGGGGACCAGCACCTTGGTCACAGGGTGGG
CAAGCTCCCGCCTGTGGAAAGGTGTGGCCTCTGCAGTGTGGGACCCCATG
GGCCCCGCCCAGTGCGGGACGTACCTGGATGCTGGCGCTGTGGTTGGGCA
TGCCGGAGGACAGCGAGATGAGCACTGCAACAGACAGCTTGGTCAGCACC
ACGGTCAGCACCATGGCCAGCGCCGACACCAACTCAGGGCCACGGGGCAC
CAGCACCCCCTCGCCGGGAGGAGGGATGGGAGGGAGGACAGAAATGCCAC
TGAGTTTGGGACCACGCAGCCCAACTGTGTTTGCAAAAACCTAGCTCCAT
CACAGGCCTGAGGATAGGAACCTGCAGGGGCCCCCACCCTC
>chr19:2096593-2097320
CCAGAGCACACCCAGGGCTGGCGTCGCCGCTCCTGCCCTCTGGTCTTCCT
GGCTCTCCAAAGCTCAACGCAAGTGAGCATCACCCAGAAGCTGGTTACAA
GGGCAGAACTCACCCCCACCCACATGCCCCTCCAGGACCCACATGCCTCG
GCCTTGAAGCCACCTCCACACACACACACCAAGCCTTCTGCCCAGAGATT
GCCTTTTGAAAACCCCTGCAAAGGAGTAAAATAGACAAAGAGGCCCAAGC
CTCTTTGAAGAGAGAGCTTCAGGAAGAACGCAAGCGGCTAAACGCCTGTG
AATGAGTGAACCGCACTCATAAGCAGGGCAGCTGACACTACAGCTGCACC
CCCCAAACACCCCAGCCCTGCTGGTGGTGCGGGAGGCGAGGCTGCGGCTT
TCATGCTTGCTGCTGGGAGAAGCTCTGTGGGGAGCGGGCGCTTTCCTGAG
GGCCTCTACGGCTTGAGTCCATTCATAAAACGACCCCACATGGAAACCAC
CCACATGTCCGACTATGTATGGAAGCTGTGTGTAAACAACAGAGCACAGC
CACCCACGTCAAGGACCGAGGACAGCTCCCTCCCCACCATGACGGCTGCA
AAGCACACACACCTTAGGCAATCACGCCtatggttcagggacacaaattt
aagtgataaaactacaagcaagtcaaggaaattaaacttacagaagtcag
gatCATTACCATAATAATTAGCTGTACA
>chr19:2690973-2691420
GCCGCTGCACGCCCAACGGCCGCGCAGTCTCGACCCCACAGACGCGGCCC
GGAGAGGCCCCGCTCGGCGCGGCTGGTCCACGCCCCGCCCACGCCCCTGC
CCATTGGCCTCCCCGAGACCCGCTGGCAGAACTTTCCATACTATTGGCTG
CGAAACCTGCCACTCATATGCGACTCCACCTCTCCTACCGGCACAGGAAA
GGGGTTTCCTCCCGCTGAGCGGCGGGCGCAGCCACCAAGCGGCCCCGGCG
GGAAACCCGGATTGGCGAGGAACGGTTCCGGCAGGGTTGGGTTTCCAGAG
CTGTCCAGGGGCGCCTGGTGCTGAATCCCGCTTGGAAAGAGGCTTGGAGG
TGGATGGGAAGGGATTTCCAACGGAGGCGGCTCCTCTCTCAGCGTCCTCG
CTGCTGATCCCCTTACCGACGGCTGAAGAAGCAGATTCATCCCTTCAA
>chr19:3258282-3258673
ATTGCGTGATTTTTAAAGGTGCAGCAACCTCTCATGGTCTCAGTTTGCAT
ATCCGTAAAGTACAGGTTGGGGCGTGCGGGACATAGAAACCAGCGCAGTA
CGATGACGCTGAAATCGCTTTGCCACCTTGGGTGAAATTCAGGGATACGT
TTTGAGCGTTCACTACATGTCAGACACTTTACTCCAGCGGGGGCTCCGGA
GTTCCTGCTTAGAATGGGAGCTTCAGCACCGGGGGTCGCGGACAGCTCCC
GGCTCTGGTCGCAGGGGCTCCCATGCAGGATGACTGGGGACAAGGGTCTG
AGCTTTCTCTGCCTGTCTGTCCTCCATCAAAGCCTCAAATGAACTCAGCC
CTAATCTCTGACAGCTAAGGGGTTGCTAGTCAGGACAACACT
>chr19:3828046-3828371
CAGGGAACCAAGCTTAGGTCACACGCTGTGGCTCCTCGGTGGTGGCTGTA
GCACCATGGACAGCTCCCAGGCTTTGGTGGACTGGGGAGAAGCTGTTGCT
CTTTAAATGCCAGTCTGGGCAGGCCTGTCTGTCCAGAATATGCCTTCCTC
CCTCTTTTTTATTCATCTAACTCCACTCACTCCTCAGGGGTCTCACTCAT
GCAGTCGCCACCTCTGTGCCCCACCAGGAAACCTCCCCAACGGTCCCCCA
ACCTGCACCACTCCAAAGATGTCTCTAGATCAGCCCAGACTCTGTTGTCC
ACCTGTTTCTCTCAACTGAATGGGAA
>chr19:3922150-3922579
GAAACGAACCCCGCCGCCTATTGGCCGGTGCGCCCGCCGCTCGTGCCGCA
CCTCGACGTCCCGCCCCCAGCTGCCTTTTCGGCACCCACACCCGGATGCA
GCCTCACCACTGGCTGAACACTCGCCATCCCTGATTTCATTGGCTGCAGT
CGACGCTGGTCAAGCGGACGGAAAAAAGGCCGACTTCCGGTCCCTTCATC
GCCCCGCCCGCCTCTCCTCTGACCCAGGTGCTGAAGCTGCGAGAAGTGAG
GCTGAAGCCCTGCATCCCGCTTCCTGCCTTCCTGGAGCACCGGTTGGGCG
AATGGATGGCTCACCTGTGGCCGAGCGCGCCTGGCAGCTCCTGGAGTGGA
CCCTGGGACTGCTTTAGTCCCTATGTGGCAGTTTCCTCCACTGAAAACTG
TTACCCACATTCTAAATACTTAAAATGCAA
>chr19:4123781-4124796
CAGCCTAAAACAGACCTGGACAGACAGGCAGACGTAGTCTGAAACAGACC
TGAACAGACAGACAGACGCACACACACAACAGATGCGCAGCAACTCCCCG
CCCAGGGACCCCTCCCGGCCTCCCTCGCACACTGGGAGGAGGAAGCCGCC
GAGACTGCAGGGAGCCTGGCCCCGGAGCCCCGGGTGCGCCCTGGTCTTTG
GAGCAGCCACGGCCCACAATCACCCCCCTTTTCTAAGACTGCCTGATCCG
AAATAAAGTATTTTGACAGAACCTTGTTTTGGTGTGGAGGCGGAGTCTGG
GGCTCCTCGACTCCCCAGAAGGAGGGGCTGGGCCAGCCTGGGATGGGTGA
GTGAGGTGTGGGCTCCACACCCCCGCCAGATGCCCGCGCTGGAGCAGCGG
AGGGAGAGGCGCCGGGCACGACTTCAGCACCTTGGAGAGCGGCGGCGGGC
GGAGTGCGGGGAGGCAGGCGTGGCGCTTCCAAGGTGTCCCCTCCGGAGTT
GCGGGGAAGGCAGCTGCCTTCCCGGGGATCTGGGCGgcccaccctgctca
ttttgcgggcgaggacaccgaggcgtcggaagtggagggactgcctaagg
tcacagctggggagagtggaacccggCTGCTCCTGCGCTCGTCTGTGGGG
TCGCCCCCACTGCGGGCTGTGCGCGCCTGCCCGGGCGCCATCGCAAAATC
GCGCCCAAAGCACAGGTGGGGACTCATAGCCTGGGGGTAAATGTTAAACA
ACAACAAAAAGCATGTGCATAAGTGTATAACTACAAACTGAGTGCTCAGA
AAATGCCAGCTGCCTTATTGGCTTCATCATCAGAAAACTGGCCTGATCCC
TCCAGAGGCGGGGTGGGGGGAGAGGTGAGCCCTTGTTCCTCGGCCCCCAG
GCTTGAGGGGCAGGGATTGCAACGGAGCCCAAGCAGCTGGTCCAGGGAGG
AGGGGACCACGAACTCCTGACCCAGGGGGGCGAGGACCTGCCACAAATAG
GGAATTTAAACACTCA
>chr19:4719569-4720917
CTTCGTTTTTTGGTTCAGAGCCTGCCCAGTATAGCACTACAATAAGCTGA
ATTTTATAAATTGGGTTTTGAGTTAAGGAATCAAAAGCTTCAGGCTTAAG
TCCCACCTCTGCCCCAGAGTCTTCTGAGCCCTCCATTTTCACAGACGTCA
GTTGCCCTAGGTGGAACTGGACTTTAATATTCTCCACATCCCTTATTTTT
TCCCAAAACAGTTTACCAGCTTTTTCTTTCCTGAACCAGGAGCAATAGCA
AAAATTGGGAATGGGAAGAAACAGGTACCAGCCAGGACACCTGAACGAAC
TTGGAGCTCAGGAACCCAGGAGGGGATTGGAGAGAGTGGGGAGACTCCAT
GGTCCACAATGAATGCTCCTTCCCCATCCGAAAAAATCCCCTAGCCCAGT
TTTTGGGCAGATGCCAGACTTTTATTCTGAAGCGTGGGCCACAACCTATG
AGGTAATCTTTGGAGCTTCATTCTGAGGCGGAATCCCATTGGCCAGTTGG
GGAAGCCCCTCCCAGGATTCCTGGCGCTCCGCCTTCCCTGAAGCCTATAA
AAGCGCAGGTCCCCGCCTCGGCAGCCACGGGACACCTGCATCTGCCAACA
AGACTGGAAGCAGGTGAGGCACACAGAGGGGGAGGCCCGCAGCTGCGTGG
GAGGAGGGGTGGTCTGAGGGACGTGGGATGCCGGGAATGAGGCTGGTTTG
CAGGTTGGCGCATGGACATTTTCCCAGAAAGGGACAGAGACGGCGAAGTT
TGACGGTCTGGAAAGCAGAGACCAGCAGGGCTGACTGCTTGGGAGGTAAG
TTCTGGGGACATGGTACAGGGTGAGGAGCAGGTATCAGTGCTAGTTGCGA
CCCCTCTGTGTCTCCCCCCCGCCACCCCATTGCCATTCTGAAGCTCCCCA
GGAAGAAGCTAGGAGGGGAAATAAATTGAGTGGGGGTGGGGTTTCCCAAG
AATCGGAGGAACCGAGAACGAAGAGGGGTGGGGGAACGGGGAAAGAGAGA
GGAAAATCAAGTTTTCTTCAGCACGAGGGACAGCTCTCCACCGACCGAAG
GAGGAGAATGCTATTTATTTCAGCACCAAATATCCGGACAGCGCCTCTCG
GGAGGTCCGAGAAGAGAACCGCGATCTGTTTCAGCACCGGGGCTCAGGAC
AGTTCCCAGCGGGCTCCGTTTCGTCTCCAGAACCCTGGACAGCTCCTCCA
GGTAACGGGAGAGCCCTTTGACCCTGATTTTGCAGGGGGAGGACGAGAGA
GGGTGGTCTGAGGTGCCTGGCATTTCTGGAGACCTGCACCTCATGTAATG
GATTTTTAAACAAAGTATTTTCCAGATAAGCACACACAGAAGTCTGCAA
>chr19:5355112-5355557
AGAGCGCAACCAAGAGAGAGCGCAACCATTCTCCCTCACAGGGAAGACTG
CTGGCTGCGGCAAAGGATGAGTGAGAAGGCCAAACCCTGGGGTTTCCTTT
CCTCTCCTGGCACCAGGGCTGTGTCGCTGTCCGTGGTACTGAACGGTGCT
GGTAGGAGCGGCTTAAGGGAGGGTGGAGCATCTCCTGTTCCCTGCTAGCA
GCTCCTTGGTAGGGAGCCTGCACTGTCCACATGCAGGGCTGCGAAATTCG
GGGCTTTCAGGAACTTGCATGGTTCTTTCACAGAACCACCTCCCTGGCTC
CGAGCTTGGTGACTTCTGCTAGCTTGAGCCTCTCCTTCTGGGGAGGCTGG
CCTCCCAAATCCCACCTGGCCCCAAACCCTACCTACCCACGTGAGAATTC
AGGGGATCCTGGGTTGTTGGGGTAACAGACCCAATCAGTTCTCTGT
>chr19:5923316-5923987
TAGCTAGTGCTGTGTGGCAGCTCTAAGTGCCAAGACTACTGAGGAGGAAG
CAAACTGTGGACATGTGGAAGGTGGTGGTGAGGAGCTTTACCCTGATGTC
CCAGGCCACGTTATTCTCTACTGCGTAGGGCAGAGTCAAACAGAACACCG
CTCCACCAGGACCCCCTAAAACAAAGAAAACATCACCACCAGACCCTGAA
TAGATAATGATGCAAGCCCAACTGCCTCACGATTGCTTCAAAGTACCATG
GAGAGCTACCAAATGCCCAGCCAAGCCAATACCAGCCATCTCGGCAGTTT
TGTGGTCCTCTGGTAAGTTTTGAGGAACGGCGCTCTCTTCTCAGATTCCC
CAAATGCATCTCAACTTTCCCCAAATGGCCTTCGTCTCCCACTACACCCA
GGCCTATTCACTGTCTGAACTCACGTAGGAGGGCAGAATTCAACCCCCCT
TCTCCACCCCAAGCTCCTCCAAATGCCACTCGAAGCTCACCCCATTCCTG
CTGCTTCTGCTCACTCTGACCACCTCAGAGGAGGAGCACACACCAGACCC
AGGTTGACCCTAACACCTAATGAATGCACGAGGGTGCCGGGAAAATCCCA
TTTTCTGGTAAACGGAGAGGCAGGCTGAAGGCTTGTTTGAAACATTTTGC
AGAAGCCCAGTGAGGGCTTTTC
>chr19:6515559-6515995
GAGTTATGTGGCCAACCTGTTGATTGGGATCAACAGTCTTATTTTGCAAA
GATACTTCAGAACCATGGACAGTGGAACGCATGCCAGGGGAGAGCTGATT
GGCTGGATTAGTTACCATCCAAACTGGAGTGATCCTATTGGACAATCTTT
GACCTAGCCACTGATCCCTGGTCCAGTCAGATTTTGTTAGGGTCTACAGA
CTCAACTTCTCTGCCAACCATGAAGATGGTGCCTCAGGAGTCCTGTAAGG
TCTTGAGTGAACAAGTCTCTGCCTAGTTCTTCAGAAGGATATTGCACCAC
CCTCTTCCTCATCTACATTAGCCTCCTTTGGCTTCTCCTTCCCACTTCCC
AGCTATTGCCCAGTGATGTTCCTGCAGTCAGGAACTCCCTTCCTTTCTCT
CTTTGATACTTTCTATCCTTTACCTAGCCAACTCTCA
>chr19:7064241-7064700
CAATCCAATAAGCACATTTCTTGGTGGACTACCTGCCCTGCTAGGATACA
GTGAAAGATCTGTCTGTCAGTTGGTAACATAGTCCCCAGGGTCACAGGAT
GACCTATGCAGACCCTTGTGTCAGTTCCCACAGCTTCTCTCAATCATCCT
CAGCCTATATCCAGACAAGCAGCAGTGCTTCTCTTTCTCACTGCTTCCAA
TGATGAAACAGCACCTAGGACAGCTCCTAAAACCTGAACATTTTCTGATG
CGTATTTGACATCACTGATGCAGAGAGAAAGTGATGTGCTTGGTATTCTC
CTCCTGGAAGAAGGAACTCCTGTGTGGCTTTCACTACATTAATGAAAAGG
GTTTTAATCATAGTGAGACATCTTTAAGAACAAGCAACAAAAAGTGTTAT
CCTAAGCTGGTTTTGTTGCTTTTTGTTGTTGTTGTTGCAACTTAACACTA
CAAACTCCCA
>chr19:7476620-7477068
TCTCCTGGATGtacttgagtgatctagggcgagtcacttaaccactccga
tcctcctccgtggctccttctgtaaaatgagataagagtaccaactccca
gtgctaccaggtggggcccagaaggggtgagggagctgtccaaggtcaca
cagAGCCCACCTCCTCCCTCCCCCCCGGGCCCGGGGACCTCTCGGACGCC
GGAGCTTTCAAATGCCATGTGGTCCTACAGCCGCCACCCCCGACCCAGCC
ACCCAGCCGCCACGTGCCTCATGAGAAATTGCAGAGTCATGTGACCCTAG
GGGAGCCAAAGCTACTCAAACGCTTCTTCAAGACCACCATGGGCTCGGAC
TACTGCCCTTCAGAGTGGAGACAGGTGCAGAAAGCGCCCAACCTCCACTT
GCAGCAAAGCTACCTGCCGCGGGGCACGGGCGGTGAGCGCTCCCGGGAA
>chr19:7480303-7481165
CACACTTTTCAGTGCATGGGGCTGGGGTCGTGGAGGGGAAGCTTCCCTTC
TGAGGATGAGAATGGGGAAGGCCAGGGTGTGGGGAAAAAGCTTTCAATGG
TGGGGACACTGGATGTGGCCCATAGAGGACATGGAAGAGTGGACACAGCT
GAGAATAACCCAGCAGTTTTTTCCATCATGGACAGAGACTAGAGACCGAA
TGGGGCACTGGTTGTCTGGGCAACTGGTCCCCAGGTCAGAGCAGAGTCCA
GGGGCAAATTGACAAAAGCCATCAAGATATTATGAGGTCCAGGGGGGTAA
GTGTTCAGCCAGGGACAAAATGTAAAGGGTCAAAAGGAGGAGGATGTGAT
GGGGCTCTGCAGCAAGTGAGTGACAGGGCTTAGCAAGGACCAGTACCTTG
GACAGCGCCTGACCTTTAAGGTCCAGGGCATGGTGAGGAGAAAGGTCTGT
CTGGGGTAAGGTCTGTCTCGGGTAAGGTAGGCTTTAGTGACCATGCCGGG
GCCTGCCTCTGTGGGCTGTTGAACATCCAGTCTCAAGGAGTGAACATGGC
TTTCCTGAACCAAGAATCAAACCTCCAAAGACCAAGGACCCCAATCCAAT
GAACCATAAGGTTGAGCCAATCTCGACCCTGCCCAGGAGCCCTTTCCTGG
TTGGCATCAGTTCTTCTAGGCCAGGTTGTCATTTCTGCAGGAAAGGCAGG
AGGGAATCCAGCTTTGCATCCTGTAGGGACAAGATGACCCTTTTGGCCAC
ACATGGTATCCACCTCGACCATGCAAGAATCTGCCAGCTGTGAATATGTC
CTCTAAAGATATTTGGCATCATGCTCTTCTGAGTTACTTCAGGATAAACC
AGGGCTTATCATT
>chr19:7533861-7534307
GACTGTCAGTGCCTCGAGCTGTCAGCACCATGGACAGGGATGGTGCTGTC
CGAGGTGCTACTGACGCCCCCTCTGTGTCTTTCCCTCCAAGCCCCCCCAC
CCCCGCCGATATCCCTGCGCCCTCCAGATCTCTGAGTTTTGAGGGTGGAG
GGGGACATTTAGGGGAAAGTTCAGTCCATAGTTTGGCACCTACTGGTGTC
TGTATCTTAACTGGCTCCCCTTCCATCCTGGCTCACAAGGCTCCAGTTGT
ACCAGCCTTCATTCTATTCCTCAAATTCTCCATCGATTCCTGGCTCAAAG
CACAGAATTGGGCTTTTTACTCCCTGTGTAGCTGATTAAGCCTGTCCTCA
ATTGTCACCTCTTCGGACTGTGTACAGTAACTTCCCTGTTCCCGTTGGCC
CCTGTCTCCTTGCCTTTAAAGCACTTCATTAGTCACAGTTGCTTCAC
>chr19:7582373-7582684
CCCATAGTGACCACTCATCGCCTCCCCCAGGCTCCCTGAAGTCTTCCCCG
TCCATGTCCCATATGGAGGCCCTGGGCAAGGCCTGGAACCGGCAGCTCAG
GTGAGTAGACCTCACAGGCCAGGGTAGGGGGTGGAGCAGGCTAGGGCGGG
TTGGGGCCGAGGCTGGTCCCAGGGGCTGACCCCTCCCTCCGGCCGCCCAG
CCGTCCCCTCTCCCAGGCTGTGTCATTCAGCACCCCCTTTGGCCTGGACA
GCGACGTGGATGTCGTCATGGGAGACCCTGTGCTCCTCCGCTCTGTGAGC
TCGGACAGCCTG
>chr19:8702754-8703210
CGTTATGTTGCTGTGTGCCAGCCCCTGCAGTATCCTGTACTTATGAGACG
CCAGGTATGTCTGCTGATGATGGGCTCCTCCTGGGTGGTAGGTGTGCTCA
ACGCCTCCATCCAGACCTCCATCACCCTGCATTTTCCCTACTGTGCCTCC
CGTATTGTGGATCACTTCTTCTGTGAGGTGCCAGCCCTACTGAAGCTCTC
CTGTGCAGATACCTGTGCCTACGAGATGGCGCTGTCCACCTCAGGGGTGC
TGATCCTAATGCTCCCTCTTTCCCTCATCGCCACCTCCTACGGCCACGTG
TTGCAGGCTGTTCTAAGCATGCGCTCAGAGGAGGCCAGACACAAGGCTGT
CACCACCTGCTCCTCGCACATCACGGTAGTGGGGCTCTTTTATGGTGCCG
CCGTGTTCATGTACATGGTGCCTTGCGCCTACCACAGTCCACAGCAGGAT
AACGTGG
>chr19:8937538-8938190
AGTTATACGGCCATGGGGAGTAGACATGGAGTCTAATTCAGTGCTTGAGG
CTAAGAATGAAGTTGTATGCATTGTGGAAATTGTTCCAGGAGATCTTGCA
ACTTTCAAGTTTGAAGTCATGTCTGTGACAGTCCAGGAATCTGATGCAGC
TGTGGAAGACCAGGTGGAAGGGTGTTCTGTAGAAGTTGTGCGCCTCTCTG
TGGCCGGGGTGCTGTCCATGGTACTCATACCCACTTCTGGGTTGGGTGTG
GTAGTTGAGATTGAGTTGGTTCCCATGGTGGTGATGGTGGTGGAGATACC
TGGAGTAGGAGCTGTGGTTACGTCCAGGATGCTCACTTCCGCAGGAGATG
AAGTCTGAGATAGATGCCCAGCAGTAGGGGCAATGTCACTTTTCACTGCA
CTTACATTGGCCCTCAGAGTCTCAAGCCCTATTGAAGGAGATGTGACAGA
TGACGCAGAGCTTGTTTTTCCTCCTGAGGGATTGGTGAGGCTTGTAATGC
CTTGGTCTCCAGAGGGCAGAGACACTAGTGAGGTGGTTTGTGCTGTGGAG
GTGATGTATAATGTGTTTGTGACATCAGGAGATGCACCAAGGGTGATGTC
ACTCCCAGATGTCTGATCTGACCAAGAACTAGTTGATGAATAAGCCTCAT
CCA
>chr19:8944926-8945809
GGAAATTTAGAAGGTGGCGTGGACACAGTTGAAAACAAGATGGTATCTGT
GACCAAAATCTTTGAGGTAAGTGTTGTGTCTGAAGTCTCAGTGACTACCA
AAAGGCTCTCAGGAGTAGCTGAAGTTTCCCAGTTTGCTCCAGAGGTGGGT
GTAGTTGGGGTCTGTGGTGAAGAATGAATGGCTTTGCTTTCACTCGTAGT
GAGAAGACTGGCTTCTGATGTAGCACTGGATCCAGTGACCACTGCTGCTG
AGAGATGGGGAGTGAAGGCAGTGGCTGGTTCAATAGTTGATGCTAGAAGT
GAGTGTGCCTCTCCTGCAGGACTTGTCTTGAGAAAGCCCATGGCAGGTAA
GTCAGTAGTACTGCCTACACTGGTCCATGTACCTGGTGCTGGAACAGAAG
TCACCACAGAATTGCTAGAGGTAGGATTTTCTCCGGAGGCAGTGTCAGTG
CTGACCATGGTGCTGAAAGTTCTTACTGGTCTAGACCAGGCTAATAGGGC
CGAGCTTGTCTCGACAGGGTGGGTGATTGTAAAGGGTGGTAAAGTGGATG
GAGTGCCACCCACATTGGAGCCCCCATCAAGAGAATAGGTGTTACTGGAA
ACAGATGGAGAGGTGGCTGTATTTGTCTCTGTTGTAGATGTGGGAACCTG
GGGTCTATCTGAAGAGAAGAGAGATGGGGAGGAACTTGCTGTCATTCCTG
AGATGCTAGTGGGACTGATGGAGGCTGTTTTAGTGACATCCATAGTTGAA
GAAGCTATGGAGGTGTTGATCAGATCAGAAGAAGAACTGCTATCTGAGGG
GAGCTCATTTGTTTTCCGTGCGTCAAGGATATCTGAGGTTTTTACTGTAG
TTTCATTATCCAGTGAAACTGTGCTGGTCTCTGT
>chr19:9980736-9981771
GACCATGTGGATGTGTGAGCGTGGGAATGCGGCATAGTCCAATCAGGGAT
TAACCATATGGACAGGCACCTTCCTGGACTCCAAAGTAAGAAgtgtgctg
tggtgtgtgtgtgtgtgtgtgtgtgtgtgtgtgtgtgtgtgtgtgtTGGG
AGACTGAGCTCACCTTAGAAAGGGATTTCCAGGAGGACCTAGTCTAGGGT
CTCTCAGATCAGGGAAGCCCCATCTCCAACACTTGAGAAGCTACGCCATC
CCCTGACTCCCGAAGCGCCCCCCACTCTGAACCCTGAGGGGCGGGACAGG
GCGCCCAGCCAGATGCGCGCAGCTGGGCGTGCGTCAGCGCTGACTCACCC
ATCCGGCGGCCCCCGGGACCCCTTGGGGGCTCCTGAGAAATTCCTCGGGA
AAAACACCCAAGGCTCCAGCAGCTGGGGTGGGGAGGGGGGGAGCAACTTC
CACTcctgccccgccctgcgccccgccccgtctcgcccctcaccgcggcc
ctccccgAAGCCCTGTCCATGGTGCTGATCGCGGCTCTGGGGACCGCGGG
GTGGGGGAGGGGGCAACAGGGAGGGAGGGGAGGAGATGGGCGCTCGCCAA
TTTGGGGCAGAGGAGGAAAAGGGAGAATGAGGTGAAGCCATTTAAAGAGA
CGCAAAGGAAACTGTGGGTTCCCGAAGAGCACCCCCCAATACTTGTCCCC
ACCCACCTTCATCCTCATGGGCAATTATTTGCACCCAAAAATCATAACTA
CACCCCTCATAGCGGCACTCAGAGACACACAATCACACGCATAACCACTC
ACACGGTTACCCTCGAAAATCAGCACATAGACAAGAGCACAAGTGCATAC
TCACCTGTCGCAATACACACCGTCCCAGCACTGCCCTGTCACTCACAGTC
ACACTATCACCATCAACCTCCACACGCAAGCACATACGCAACTTCACTCC
AAATGcacacacatgctacacacacatacacacatgcacacacCTGCACA
TTGCATGCATTCCCACGCGCTCGCCAGAAAACGCAC
>chr19:10033366-10034149
TAAAGTAGGTGATCAATAAGATGGCAGATGAGAAAACTGGGCCAGATGAC
ACAAAGAGAGGGCAGGTTAAGGTGGGTGGGCCCAGCTCTGGGTGACAAGG
CGGGCGTCCCTGTTTCTAGACAAAACCCACTGGCCAGTGGATGAGCAGAA
TCTGGGCTCCCTGTACACCATTGAGGCCACAGCCTATGGGCTCATGCAGA
AGCTGGAGCTGGGCCGGTACAATGAGACACACGCCATAGCCAAGTGGCTA
CTAGAGAAGCAGGAGCTGGGAGGAGGCTTCAGGTCCACCCAGGTGATGGG
GACCCCCGGGAGGTGAGGGCCAGAGTCACTAGCCGAAGTGCTGACTCGCC
CAGCCCGACGGGGGAgtgtgtgtgtgtgtgtgtgtgGGGGGGGGGGGCTG
TCCGTGGTGCTGACACGCCGGCCGATGGTTTCTCGAGTGCTGTCTGTGGT
ACTGATCCACGTTCCCCCACCTCCCCGCCCCATTCCAACACTCAGACCAC
GGTGGTGGCCCTTGAAGCTCTGACCCGCTTCCGCGAAGCTGTCCCCTTCA
AGGGCATCCAGGATCTCCACGTCCAGATCAGAGCCCCCAAGACAGCCCTG
AATGTGAATTGGTACATTGATCACAGCAATGCCTACCAACAGCGGTCAGC
AAAGGTATGTCACTGAGGGGCAGGCCAGAGTCCACGCAGAGATGGCACTG
GAGATGAGGCCAAGCATCATGTCCCTGCTGATCTCCCTCCTCAAGACATA
CCTCAAGATATGTGGCTATACTGTCAATGTATTG
>chr19:10064683-10065334
ATCTTTCCCACCTTTTCTGCAAACTAGGAGTCTACCGTTCATTCCTTTAT
CAAAGAAAAGTATCTACTTCCTTTCTAGAATAAGAGTACTAGCTCTCACC
CTCTGCCCTTTACTTGAACAGGAGTCTTGATTCTTTTTTTGCCTCATCAG
AGAAGGAATCTGGACTCCCCATCCCCCCACCAGGATAAAAGTCCTGACCT
TTGTTCTCTTGACGGAATAAAAGCTTGCTTATCCTTATACTTACCAGAGG
GGCGTCTTACCTACCCTACCTCCTTTCATTCCCTCACCAGAACAGGAGTC
CCGCCTCCCCTATCCTCTCACCAGAATAGGAGTTCTCCTTACCAGAATAG
GAGTCTCGGTCCCTATCCACGGTGCTGAAGGGCTTGTCATTGTGCCAGGA
AAGAGAGTCTCCAGCATCACCATGGTACTGGCCAAGCCGCAGGCGGTAGT
GGTCGCTCTCGGGTTCCAGGGAGAAGCCATCATAGTGGGCACGTGCTCCA
CGGCCCCCCCAGTCCTCCAGGAGAACCAGCAGCTCATGGTCCCCACGGCT
GGTCAGCTGATACACGGGTTCAAGGCCCAGCCAGTATTCTCCGTCTGGCC
GCCCAAAGCCCGCCTGGCAGGGCAGGAAAGTCAGGAAGCCAGAACAGGCT
CC
>chr19:10667175-10667859
ACCACCGCTTCCAAACTTCCCGCCGGTCTCTAGGCTCCGGGTGCCCACCG
CCCCTTCCTTCCTTCCTTTGCGCAATCAACAAGCTCCAACTCCAGATGGG
ATTTCGCAGGCCCTGCCCTGTGTATAAACTCTCTTCGTCCTGGGGTTGTC
AACAAAAtttttttttggagacggagtctcgctgtcgcccaggctggagt
gcagtggcgcgatctccgctcactcactgcaacctctgattccctggttc
aaacaattctcccgccttagcctcctgagtagctgggattacaggcaagc
gccaccacgcccggcAACAAACTCTTCTAATTGGCCGGACTCGCAGGCCC
CGCCCCCACAGAGTGTGCCACTGCGTGGAGCGCGCCGCTCCTCATAGGGC
GCTTGCGCAGGCTCCGCTCCCTGAGCGGCCGCTTTCCTGGTCTCCAGGCA
ACGCGTACGGCGCTGTCCACTGTGCTGAAGCCGCACACCAAGCGCCGCCT
CTAGCTGCAGGCTCACGGCGCCCCCAGCTCTCCTAAGTGGGCGGTGCCAA
CACCCTAAAGCAGGGACCACTAAGCCTCCTTTGCGCCCTATCCCCAGTTT
ATCTCTTGGTAATAGGTAGAGCCCACTTCCCTCCACGTTGGCTGAGAAAG
CCCTACCGTCCCATCCAGCTCAGAGGAAAGCCCAA
>chr19:11320851-11321274
AGGCATCACAACGTAGCTAAGGTCACCCCCACCCGGGAAACCCCTTCAAT
GCAGAAAACCACTGCAATCTACTGCTGTGGGGCTTAGGGAAGGGGCTGTA
AGGCAGAGAGACTCCCATGAATGCACCcactgtgtttcttcagcacctag
aacagcacctggcactcagcaggccctggctaagcaagtcttaaatgaat
ggatGAAGGAATGAATGGAAGGAAAGAGTGTGGTTGTGTGTCTTCCATGG
GGATTTGGCTGTGATCGTCTCTCAGCCACATAAGTGCACTTCTGAGCATA
TGTAGCCCAAGGGGGAGGTGCATGAATATGCCTGGAGTGCAGCTTTGCCT
GCACTTACGGTTTGGGACACCTAGAACTGAGGAGATCCAACTCTTGTCCA
GCCCTCAAAACTGGGTTGAGGTGA
>chr19:11341344-11341664
ATGAGGCCCCCTGATTGACTGACCAAGGCTCCTGTTTCCAGAGCTTATAC
ACCTGAGACCCGTGGTCTCTCCTGACACACAGCTGTCTCCACTGGGGCCA
GGAAGAAAGCAAAGCTTCAGCACAACGGACAGCGCCACCACCCAAACCAG
CAGGCCCTGTCTGTGATGCTGACGCAGAGCGCTGGCCAACAATGGGAATA
GTGGGGGAAGAATCAGGTCCCATTCAGGAGGGTGGTGACAGCAGCCCTGG
CCTTGCACCAACCCCCATACTGGGATAGATGATCTTAGAGAACACAGGCT
GGCTTGTACCTGTTTGGGATT
>chr19:11453396-11454166
ATCCTTCTAGGGTTCAAAAGGTAAGGACTGGCACTCCCCAGTGCAAGGAA
ACTCCGCACTGCTCCGAAGGGGGTGAAAAGGTTTGGGGCTCAGTGTTCTG
GACAATCATCGCTGGAGCCATGCAGCTCTGGGAAACCACGGATCCTTCTT
GGACCCCACAGAACTGGGGTGGGTGGATCTGCCACATAAATGTCCTGGCT
TTCTAGGCTCGTGATTGGTCCTCCTGACTGTGGAGTCATGCTCGCTCTCT
GCTAGGGGGAACCTGGCCTCTCTCTAAGGCGTTGGGGGTGGCGCAGCCTC
CTTTGGTGCGCGGGCGCCGGTGCATGTTTACGTCGGGGCGCGGGAACTAG
CACACACTGGGGCGGGGTCGCCAGGGCGTGAGGCTTCAGCACCACAGACA
GCAATCCGACAGTCCGGTCGAGGGCGCTGCCGGCGAGGTAGCCCAGACCC
CCTAACTGGAGAGCGGCAGTCCCCACCCAATCCTCGTTCCTGCACGCCCT
TTAGGCTCCAGACTGTCAGAGAGCGCCACCAGCGAGGAGAGCCTAATTTG
CCCAATCAGGGGCGGCCCTTGAGATAACCAGTTACTGGAAGATGCCCTAG
AGATCGAGCCAATGGGAGTGCGCGCACCAGGGGATGCTGCCACGCCTGGA
AAGGGCAGGCCAATCGCAGTGGCCCGCGCAATAGGGGCGGTGGCGGTGCA
GATCCCCGGGTGGCCCCTCTTGGGCTCGCCGGGGCGACCTGGCTGCGGGC
GCTAGGGGCCCCAAGCGATGG
>chr19:11500499-11501146
AACAAGCCTCAATTTCAAAAAAACACCTATAAATCTGAACCCCGAGGTAT
GGTGTACGTACAACAGCTTTGAAACCGGCTGCCAGGATTCTGGGTCTCTT
GGGGGAAAAAGGCAGACGCGGATTCCAAATCCTGCCCGGTTGCCGACTTG
CGGCGTGACCTCTCGCGAGGTCATCTGCAAAATGGGAGACTGGGGGCGTG
AGGCGGCTGGCACAAGACAGGCGGCCTTTCCCAGCGCGTCCCCGCCCCCA
CTACGAAAGGTCATGGCGCCCTGGCCCTGCAGCTGGGTCCCTCCAGGGCT
GCCCTCTCGCGCTGCCGGGTCCTGAAGGGCCCGCCTGCAGCCCAGCAGTT
CGCGTTCGCCTACCCGCGCGCGACCTACCTACTCACGCGGCCAGCCGCGG
ACTCCAGGCCAGCTCTGTCTTGTTGCTGGGCGCTGCCATATTGGCCCAGA
GAGCGTCCGGGTCAGGGAGCTCCAGGGAGGTAGCAAATCAAGAAAGCTGG
TGTAATAGGTCCCGCCCACAACGCGAGGTGGGCCAATAGGAAGGCGGAAG
GATCTGGGACCCGCCTCATAACGAGCCAGGCCCAGCCTCTAATGAGGCAA
GACGCACTCCAGACCTGGGAACCTTGAAATGGCCCGGGAGGCTGGACT
>chr19:12803567-12805067
TCAGGTTTCATAGAGCTGACATTCTAGGGGGAGAATCAGATGAGAAAAAC
ATCCCTGCAGAGGGTATGGGTGTGTATGTCTATGTGTTGTGTTGGGAGAA
TAATTTGTCTGTTTTAGATGATAATTTGTGTGCAACTGGACATCCCTTGG
TTTTGGAACTATGTGACTGTGCTTCCATTGGTTAAgtgtttatatgtgtt
gtttgtgtgtgtttgcattggatgactgtgtgtatgtctgtgtttcctaa
gtatgtgtttgtatggctgcagatgtgagtttgtgtgtatctgtattttt
ggatgtttgcgtgtgtctgcatttgctgagtatgtgtttgtatgtgtgtT
AATTTGCAGAATGTGTGGGTCTGTGTTTGTGGAGTATATGTTTGCAGAGT
ATGTTCGAATAAATGTTTGTGTGTCTGTGTTTACTGAATATGTGACTGTG
AGTGTTCGTGTGCCTCTCATCTCagggcaagagaggcttttgtctctctt
ttattgctgtattccctcccagatcccaaaacactacgttgcacacagta
ggtactcaatatgtggtaagtgaacaaatCAGTAGATACCGTCTCTGGGT
CCCTCTGTGTACACCCAGTGATGTGCTGGAGGCCTCAGTAAGCAAGACCT
GCCGGACCTAGCTTTCCCCTGGTCCATCTTGAGGTGGTCCAGGATGCTTG
TGGGTCAGATTTGTTCAGCCTCTGGGCTATGCCTCACGCCAGAGCCTCCG
CACCCTTTCTCCTTCCCTAATCTCAGCCCCCGACCCTGCGCTTGGATTTC
AGCACCGCGGACAGGAGCGCGCGAGACCAGCACCAAGGAGAGCTCCCGCG
GTCGCCATCGTGAGATAGGTCGCCAGGGGCGGAGTCCGGGCCATGGACGG
AGAGATGTGCCAGCAAGGGACTCAGCGAGACGGCGACACAAATGTGCCGA
CAAACATATACAGAGACAGACAGAGATAACCCAGGCAAAGGCGCGGACTT
GAGGCGACAAGCTCCTGGTGAATACCCGGACCCAGCCTCGCCGTCGCCCC
CGTCGTCCAGCAGGGGTCGCTGTTACCCAGCGACCGCGCCCTCCGGGACC
TTGGGGCCAGATACTGGCCACCACCCCTTGGGAAGCCCTTCTGTCCCCCA
GTGCCAAGACTGGGAGTTCGGAGGGCTCGGACACTCTCCTCTCCAACTTT
GGGAAGCATGGTGGGTTTGGCCTCACCTGTGTGAACATGGAGGAGCGGCG
AGGGAGCTGAAAAGCGCTTTAACTGCCCCCCTCTCCAACTACCAGCTAAT
CGCTCCTATAAATACAGACGGCCTGGCCTGGCTCCTTAATCCTGACCGTG
AGGGAGGGGTCGCTAGAGGGGCTGCAGGGTTCCCTGAGGAGGCTCTGATT
GTGGGGCAGGTGGGTGGGGGGGCATAATATGTATGCACATGTTTTTCTGA
GGTTGCGTCTCCTGTGAAGACGGGTCTCCTCAGTGAAAATGTTTCTCTGT
A
>chr19:13216052-13216357
CCCCTCCACCAGTGAGGTCTGCATTTGGGTGCCTTCAGTTGAACCCTCCG
AGGGAATTCTCTTACGAGCTGAGACCAAGACCTCTACCCtgagccaatcc
acgtaaaccacttggcacagttccctggcacacagcaaggctgcgattct
cgtgagctattgttATTTTTATTGTTAGTAAGATGACATTGGTATCACCC
TTGACCCTTGGCTTTGACACCCTTTTTTGACCATTGCTTCCCCCTGCAAG
GATCTTCTACCCTCCCCCCAATCTCCTGAGGGACCCCAAGCCTGGGCTCA
TTGGCA
>chr19:13413516-13413942
CGAGTCCAGTGGCATGATCTTGGTCTCCCGGCTTCAAGCGGCCCACCAGG
CAGCCACCTCCCTGCCCTGGTGAGAGGAGAGGAGTCATTAGGCATGCAAA
CTGTAGAGGCAGTGGGACAGATGCCCCTTGGAGGCAGGCTGGCATTTGTC
ATAGCAATTCGAGAAAACAAGACCTCAGTCGGCCCCCAAACCTGCGGAGA
GATGGATGGCAAGGTCTTCTCCAGCCCCACAGGGAAAATGGCCAAGAAGC
TCAGTATGGAACAAGGTCACCTGGCCATCTGGCCTTTACTCAGTCCCTCT
CCACCCCAGCTGGAGGCAGAGGGAGGGAAGAGAACATTTTAGCACAATAC
GGTGTGCTGGGAGCTGTCCAGGGTGCTGAAACCTGTAACCCGCTAAGCTT
CCAACTTCCGCTCCTTGAGTTAGCGCC
>chr19:13414207-13414696
TTGTTAAGCATCTGGCTCAGCAAACTCTGTGATGCCAGAGACTGCCCTCC
AACAGAGATGTAGAGAGATGGGAGTGTACCAAGAGGAAGCTGCAGGTGAA
CTTAGACGTAAGCTAGGTAAATAAGGCATGGAGAATTTGTAGCATCTATC
ACATGCTCCCCCACAAGAATTTAAGTTTTTTTCCTTCAGTTCACCAACTT
TCGTGTGTGATGCAaaccctaggagctaggcactagttttactccctttt
tccaggtgagaaaactgaggttcagtgagttcaacccacattctcactgt
catagagggaggagcttcctctgactctgaagtccaggtcttaaccatgg
cgctaGGCCAATCTCTCATTTCTTGAAATCTCTTCTGCTCCTGTTTTCCC
CCAGCCATAGTGGAACCCAAGATCAGGGAGGGGAAGGAAGGATCACCCTG
ACTTCCCATGTCAGAGAGCTCTATTCAAATTCTCAAGTTT
>chr19:13434940-13435552
AGATGGGTTTGCCtttatttaaaaaaaaaaaaaaataGAATGCAGGTGCA
CTTGGGGCCCTAACCATATGGATTAGACCAAATGGGTTACACCTCACCCA
AGTCCCAACCAATGGCCACAGTTTAGTAAAGGCCAACCATTGCATGCTAG
TCCACGCCCTCATAAGCCCATCTCAAGTAGGAATTATTCATGACTATTTC
AACTTCAAACAATCCAAACAGTCTCCAGTTCCCAGACATGGGCTTTAAAA
TCTTCAACACACAGTTCTAACCAAAATGAAGCCTGGAAAAGATCTCTCCA
CTCGCTGATCAGCCTAAGACTCTTAGCAGGGATGGCATGCTAACAAGGGC
AACCCTAGCGCTGCCCGGGATGTTTTCAGCACCACGGCCAGCGGCAAAGA
GGCACAAGTTTAATTTCACTTGCACCCAGGGATGGGAATCCCCGGGGAGA
GAAAACAAAACCAGCAGCAACTATTAACACTCTCTGAGACATCTGCAAAG
ACCTACATTTCACATACAGGGTAGAGGCAAAAAAGATTAATCATGTCATC
AGGAAAATCAAATGAAGAGAAAATTAAAAACAGTATCAAATAGGTTTGTG
TGTCATTTGTTTT
>chr19:14986395-14986724
GGACCTTGAAGGCAGATATAGTACTAAATTATATTTCACGTAGCAAAGCT
CAGTAAGGTTGTGTTGACTggggagtggggaggaggggagaagaagggac
aggctgggggacgagggtgtggacgaggcaggagactcagtgggggggcg
gggggcgggggCTGCTGAAACGCTGTCCGTGGTGCTGAATCGGAATACTG
CATATCTTCTGGCCGCTGTCATATTCCTTTAAATCTGATGATTCCTGAAA
TATCCTTCCAGGAAGTCGGAGGCAGAGAAGGGAGAAGCCCCTGAGGATGG
ACGTGGGAGCAAAGGGCTATAAAGAGGGAA
>chr19:14987680-14987997
GCCCACCTCTCTTGATCTACATGCCCCTCTAGATACCCATTTCTCTAGTC
CACTGCATCTTATCTGCATATGTCAACTTGCTCATGTTGACTCCAGGCAG
GCTCCTCAGCTAAACTGCATTTGAATAAGCATTGGACCTTGAAGGCAGAT
ACAGTACTAAATTATATTTCATGTAGCAAAACTCAGTAAGGATGTGTTGA
CTGGGGGGTGGGGAGGAGGGGAGAAGAAGGGACAGGCTGAGGGTCGAGGG
TGTGGACGAGGTAGGAGACTCAGGGACTGGTGGAACGCTGTCCGTGGTGC
TGAACTGGACAGCTGTCC
>chr19:15548862-15549595
GGCAGGTCTAATGATGATAAGGGAGGAATCTTGCCTGGAATATGGATCTT
CATGAACTGTTTTAGGTTAGACTCAGGTGCCTTCATGGCTGGTGTAATTT
AGAGGTCTTGTCTTGTCTCCAGGATGAAAATGGAAAGAAGTTGTCAGATG
AGAACATAAGAGCGGAGGCTGACACCTTCATGTCTGGGGGTGAGGGTCCC
AGGGTGTGATGTCACTAGGGGTAGGAGTGTCTCCATTCCAGGGATGTGGT
GAGTGGACCCTGGATCACCCCATCCCATCTTCCTTCCCCACTTCCTTCTG
AGGGCCTCAATACATGGGTGCTGTCCACCCTTGGGTGCTGAAGCAGCCCA
GAGACCCAAGCTTACCTGGCTGCCCCTCAGGCCATGACACCTCGGCCAGT
GGTCTCTCCTGGGTCCTGTACAACCTCGCGAGGTACCCAGAATACCAGGA
GCACTGCCGACAGGAGGTGCAAGAGCTCCTGAAGAACGGTGATCCTAAAG
AGATTGAATGGTGAGTGTGCAGGTCCTCATGACCTGTTCCTGAGTCCCTC
TCATTGGTTTAGCTCTTCAGGTGGGAAAGGGAGAAGGTCTTATTGGTGAT
TGTGCTATTACTGCCTAGTGGGAATTGGTGCAGAGCTCAGAAACAGGGCC
TGGTACTCAGCCTGGAGCAAAGGAAATGTTGCAGGATTTTTGCCTTTACT
ATCTATTGCAATTAAACTCATTCAATTATTTTTT
>chr19:15595294-15596055
GCTCGAAGAAGGGAGGGACAAGTCAGATAAATTTTAGAGGTGATTGCATA
GAAAGCTTCCTGGGAAGAACAAACAGGAGGTCGGAAGGAAGCATGTGGGG
GTAGATCTGGAGGTGACAAGGGAGGGATCCTTCTGGGATAATGGGTCTTC
AGAGACTGTTTCAGTTTAGACTCCAGTGACCCCAGAACTAGTGTGATTGG
GGTTCTTGTCTCCAGGATAAAAATGGTAAAGAGTTGTCAGATGAGGACAT
AAGAGCAGAAGCTGACACTTTCATGTTTGGAGGTGAGTGTCCCAGTCTGG
GGCTACAGTGGGGACAGGGGTCTCTCCACTCCAGGGAAGTGGAGGGCCGG
CCCTGAATCACTTCATTCTGCCCAACCTCCCCCTCCCCTCAACCTTCCTG
AGAGCCTCAATGTATGGGCGCTGTCCACCCTCTGGGTGCTGAAGCAGCCC
AGAGACTCAAGCCTGCCTGGCTGACCCTCAGGCCATGACACCACGGCCAG
TGGCCTCTCCTGGGTCTTGTACAACCTCGCGAGGCACCCAGAATACCAAG
AACGCTGCCGGCAGGAGGTGCAAGAGCTTCTGAAGGACCGTGAGCCTAAA
GAGATTGAATGGTGAGTGCAGGTGCTGGTGGCTCTGCCTTTCTGCCTTTC
TGAGTCCTTCTCGTTGGTTCTTCTCCCCAGGTGGGGGAAAAGGGGAGGAT
CTTTTTGATGATTCTGCCATTGTTGCCTAGTGGGAATAGGAGTAGAGCCC
AGAAACAGGCTA
>chr19:15603343-15604002
CATCCCTGAGCCACATCTGTTGGGTATTAGCGGTCCATGAGGGTTAATTG
CCTCTCTTTCTCTTCTTTTTGCATCACATTTGAAGTTTTGACATTTTAAA
AAATCGCAAGAGGTTGCTTCAAGCTTTGGGATGCATGGCAACCTTCTCTT
GAGGAAAATTCATTCGAATGTTTTGTGTGCTCAAAATATCCGTTATTACA
TCCGAGAATCTACAGTGGACTTTGGTGAAAGGTTGGCCCAAAGCTTAGAA
CGGAAAAAATTAATTTTTCCAGAGAGGCACGACTCAGAATTTATTCCTGT
CTAAAAAGTTCAGGTCATGAAGGTTTTCAAGTGAGAGGAAGGTAGAGGGT
GTGGGCTgggcggggggcgggcggggggggggaggggccgccccTTTCAG
CACCAGGGACAGCGGCTGCACCTGGACTTTCCCCTGTCTGACTGTAGGGG
GCTCCTGCGGGGCGCAGAGTCCAAGGACTGAGCGCTTTTCAGGGGCCCAT
AGATTGGGAACCTGGAAGGATTATTGGCTGCAAAATAAGAATGGAACATT
GCAAAACGAAATAAATAACTATTTAATATATTCTATGCTGAAAGTCAATT
TTTCTTCCCTTTAAAGTTTAAGTTTCATAAATAATGCATGCTTATAGAAG
AAATTGCAAG
>chr19:15624363-15624874
ATTGCCTTCTCTCCAGGATGAAGATGGGAAGAAGTTGTCCGATGAGGACA
TAAGAGCAGAAGCTGACACCTTTATGTTTGAGGGTGAGGGCCCCAGTGTG
GGGCTAGAGTGGGGACTTGGATATCTCCATTCCAGGAACAGGGTGGGTGG
ACCCCTCGCACTTCCCATCCCCCTTCCCCCATCCTCCCTGAGGTCCTCAA
TGCAAGGTTGCTGTACACCCTCGGGTGCTGAAGCAGCCCAGAGACCCAAG
CCTGCCTTGCTGCCCCCCAGGCCATGACACCACAGCCAGTGGTCTCTCCT
GGGTCCTGTACCACCTTGCAAAGCACCCGGAATACCAGGAGCGCTGTCGG
CAGGAGGTGCAAGAGCTTCTGAAGGACCGTGAGCCTAAAGAGATTGAATG
GTGAGTGCAGGTGCTGGTGCCCTGTTCCTGAGCCTGTCTCATTGGCTCTG
TTCCCCAGGTAGGGAGGGGAGAAGGGGTTGTTTTTGTTGATTCTGCCACT
ATTGCTTAGTGG
>chr19:15656472-15657074
GATCTAGACGTGCAGAGTGCATTTGAGTTTCTGGAAGATCAGAGCTTCAG
AGATTATCTCAGGTTAGACTCCGGAGTCTCAGAGATAGTATAATTtgtgt
gtgtgtgtgtgtgtgtgtgtgtgtgtgtgtgtgtgtgtCTTGCTTTCTCT
TCAGGATGAAGATGGGAAGGCATTGTCAGATGAGGATATAAGAGCAGAGG
CTGACACCTTCATGTTTGGAGGTGAGGGTCCCAGTGTGGGACTACAGTGG
AGACAGAGGTCCCTCCATCTCAGGATCCGGGTGGGTGGACCCTGGATCAC
TCCATTCTGCCCATCTTCCCCCTCCCTCCATCCTCCTGAGGGCCTCAATA
TCTGGGCGCTGTCCACCCTCCGGTGCTGAAGCCAAGCTTACCTGGCTGCT
CCTCAGGCCATGACACCACGGCCAGTGGCCTCTCCTGGGTCCTGTACAAC
CTTGCGAGGCACCCAGAATACCAGGAGCGCTGCCGACAGGAGGTGCAAGA
GCTTCTGAAGGACCGCGATCCTAAAGAGATTGAATGGTGAGTGCAAGTTC
TTCTGGCCTGTTCCTGAGCCCATCATTGGTTCTGCTCCCCAAGTGAGGAG
GGG
>chr19:15689318-15690124
GGCATTCTGAGTCAGGGGATAGCGGGCCTGATGTCAGGGGTGAGGAGAGC
TGGTCCTGGGGGCAGTGTGCTGCAGTGGGAGCTGGACAAATCCCCTGATC
CTTGGGGGCTGAAACAGGAGCTGGAAGGAGCCTGTGTCAAAACATGGACC
TGGGAGGGTTTCCAAGTTTAGAGAAGCCTGGAGCCCGCTTGAGGACTGGG
GATCAGGCATTTGACCTCCTCCACCACCCAGTAGCCTCTGAGACACTGAC
ATAGCTGCGGGAAGAGCTAAGTAGCAATAATGAGCATAATTTGGAGACTC
AGGAGACACCATCCTAGGGACCCAGGTCGTCCTCACCGGCCCCTGACAGC
TCCTTGCTTGGGTCTCCCAGTGACCTAGGAACAGGCTGATGTGAAGTGCA
ACCCAGACTTCATCCTGTGCCAAGTATTCTGGGAAGTGAGAGGAGGGTGC
AGGGGTCATAGAGGGTCTGCCTCATTCAGCACCAGGGACAGCGATCGACC
CCGGACTCCTTGGCCTCTGTGGCTGCAGGGACACTGGCTCAGGTGCATCC
CATACACTCCTGCAGTTCAGAGTCCAAGGCGTGAGCACCTTGCAGGGTCC
CACAGAGTGGGGGCTTGGGAGGAAAGATGACACCATGGACTGGAGCAGAG
CATGAGTTGATGAGGACAGGACCACAGCTAGGATATATAGCAAATGTCCA
GTCCAGAAACCATGGAACCAGAGTTAAGGAAGAAGCATTGTGCTGAAGGA
AGGCAAATGTACTCAAGAATCCCCCAGAAGGATGGAGTGAAGTTCTGGTA
AAGGGAA
>chr19:15741185-15741884
AGCTCTCTCAGCAGGCTAGGACTCTCTGTCCTAAAAGCCTGAAAACTTTC
CCCTGCTAGCCAGGCTGGATATCAAGTTCTGCCTCTGGGCTCTGCTCCTA
ATACTACTAAGCAATAATGGAAGAATTGACAAAAACAACTTTCTCCCTTC
CCACTTGGGGAGCAGAGCCAATGACGGGCTCAGGAACAGGCCAGAAGAAC
CTGCACTCACCATTCAATCTCTTTAGGATCGCGGTCCTTCAGAAGCTCTT
GCACCTCCTGCCGGCAGTGCTCCTGGTATTCTGGGTGCCTCGCGAGGTTG
TACAGGACCCAGGAGAGACCACTGGCTGTGGTGTCATGGCCTGAAGGGGA
AGCAGGCAGGCTTGGGTCTCTGGGCTGCTTCAGCACCAGAGGGTGGACAG
CGTCCATGCATTGAGGCCCTCAGGGAGGATGGAGGGAGGGGGAAGATAGG
CAGAATTGAGTGATCCAGGGCCCACCCACCATGTTCCTGAGATGAAAGGA
CCCCTGTCCTCACTGTAGTCCCACACTGGCAGCCTCACCTGCAAACATGA
AGGTGTCAGCCTCTGCTCTTACATCCTCATCTGACAACACCTTCCCATCT
TCATCCTGAAGGGAAAGCAAGACAAACCCTCCCCCAAATTTACTATCTCT
GAGACTCCCGAGTCTCACCTGAGACAATCTCTGAAGGTCCGATCTTCTTC

>chr19:15933998-15934677
ATAAGAACCAAATGCACAACACCAGGTATAGTCTGCAATATTTTCTCTAA
GACAGGGTGAAGTGTGAGTAAATATATATACTCATATTTATCATATTTGC
ATAGATGAACTCTGAAGTGAATAATTTTCAACTTAGGATATATTAAACCT
TTATTTAATTTCAAGTGTGGAGGATTTTCTTTCTCTTTTGACAATCAGTG
CTTCTCCCAAGCCCCCACTCTGTGGGACCCTGCAAAGCGCTCAGGCCTTG
GACTCTTAACTGCAGGAATCTACAGGATGCACATGAGCAAGCAGGCGCTC
CTGCAGCCACAGAGGCCAAGGAGTCTCAAGGCGGTCGCTGTCCCTGGTGC
TGAAGAGGGAGGAGCCTCTACACCCCCTGCACCCTCCTCTCAATTCCCAG
AACACCTGGCACAGGATGAAGTCCGGGTTGTGCTTCACATCAGCCTGTTC
CTGGGTCACTGGGAGATTCAAAAGAAGAGCTATCAGGGACTGGCAGGGGT
GGCCAGGAGTCCTCGGGAGGTGTCCACTGAGTCCCCAGCTTGTGCTCACT
TTCGCCACTCAGCTCTTCCTGCAGCTATATCAGCTTCTTAGAGGATAGTG
GGTGGAGGATGAGGTCAAATGTGCAATCCCCAGCCCCCAACCCCACTCCA
GGGTTCTCAGAACCCAGAAACCCTCCAGGA
>chr19:16711274-16711760
GATTGCACAGAGAACCTAGGGGTGATCTCTGAGCTTCTCTGGGGCCTGAC
CAACCGGCCCTGGGACCTTCCAGAAAGGCCCTATGGCCAGCTGAGCTGGA
CTTCCTTCCTGCTTCCATCTTGAACCAGGCATCACCCCTCTACTGCCCAA
GAGCCACAGCATCATTCTGCTCCATGACTCTGATTTGTGGGGGCGCCTTC
CACAAAAATCAGAGATGTGCTGGAGGCCCTTGGAGAGGTGTCTCTCTGGT
AAATAAGTCATTAGGCAGCACCGAGGCCGGGGACAGCTCCCCATGGCACT
TCCTTTTAGAGAGGCTCCTGTCTCTTGGGCTATCAGCAGCCCCAGTGTCT
CCAGAGCTCTGAGAGTTGTTCCTGGTGGGAACTGTTCCTATTTCCCTTGC
TCTGATCCCACAGATTGGAGCAGTTTGTTTTGTTTTGTTTTTTACCACCT
GTTTCCTTCATATAACCTCTGGTCTGTGGTTGGCTTG
>chr19:16730847-16731387
AAAAGGTCTTCCTTGGTGGGTATTGCCCTAACCGTGCTTGGTACCTTGTG
GGCGCTGTCCAAATGCTGATCCCAGGTGATGTGCTGGACACCGCGCGGGT
GGCTGTATCCCTCCCTCTCTTGGATTCTGCATCCTCCAAATGCAGAAGAC
ATGAGATGTGCCTCAAAGCCCCACTGGTCCTCCCTTCAGACACGGTCTCT
CGGAGGCGGAGCTGAAGGATGTTTTGTCCCTGGACGACGAGGTCCTGCAG
GATGTGTACCGAGATTGGACCCCGCCCAGCAAGGAGCTGCTGCGCTTCCC
GCCCCTGCTGTGGGTGCGGCTTCGTCGGGATCTGGGATACTACTTGGCCC
GGCGGCCCGTGGATGGCTTCACCCTCCTGGCCATTGCCCACAGGTAGGTC
CAGGCAGCAGTGGCAGCGACACTGTCTGGGTGGGACCCCAAGAATGAGGA
CTCACTGGCCGGGGGTCTTCTCAGTATCAGATCCTTCACTTACCATTCCC
AGGGAATCAAGTCCAGTTAGAACTCTGACACAATTCACTTA
>chr19:17510885-17511776
AGGGCTTCCTCCCCGGGCCATCGGGAGCCAGGCAGGGGAGCTACCAGCAG
GCACTGAGGAGCAGCCCCTCTCAGTCCTGCAGCGAAGCCAGGCCCCTGCT
GCCCGGGCCTTCCTGGACGCCGTCCGACTCTACCGGCAGCACCAAGGCCA
CTTTGGCGACGACGACGTGACCCTAGGCTCAGACGCCGAGGTTAGTGCCC
CGCGAGGCCGCACCCGGGACCCCCAGGACCCTCCCGGCCGACCGCGGCGC
CCATGGCCCCCTCTCCTGCAGGTGCTGACCGCGGTGCTGATGCGGGAGCA
ACTTCCCGCGCTGCGAGCCCAGACCCTTCCTGGCCTGCGGGGGGCAGGCC
GCGCCCGCGCCTGGGCCTGGACCGAGGTATGCACGGCGTCCGGATCCGGG
ATAGGGGGCGGGATGCGGGCGTTCGGGTTCCCCTCCCACGACTGTCGCCT
AAACCCTCTCCCGATCTCTCTGACCCCCATCCCCGCCCCGTGTCTCGGCT
TTGTCCCCCCTCGACCGGTCTGGGCAGCTTCTAGACGCCGTTCACGCAGC
TGTCCTGGCCGGGGCCTCCGCCGGGCTCTGCGCCTTCCAGCCCGAAAAGG
ACGAGCTGCTTGCGTCGCTGGAGAAGACGATCCGCCCGGACGTGGACCAG
CTGCTGCGGCAGCGGGCGCGTGTGGCGGGGCGGCTGAGGAGTGAGGCCCT
GGGGCGGAGCCTGGGCTGGGAGGGGCGAGGCGATGCTGGGGAAAAAGGGG
CGTGACCTAAGCGAAGAATGGGCTTGAAGTTATGTAAAATGGGGGCGTGG
TCAGAGAGGGGCGGGGCCAAGCATAGGATGTGCAAGGGAACGGGTGGGGA
AGGGGCGGGGCCAAAGCGAGGCGGTGGGCGTGGTCTTGTGGT
>chr19:17653192-17653756
GATTTGATCGTTTTGTGTGTGATGTTGGTGGAGGGCATTTCAGCGGGAGA
TGGATGGGCTTTAGGATAAAAGACCTCAGCTGTGCTGGTTTCGCATCTGG
GAGACACTAAATGAGGACCCTTATCCTCCGTTGACACAAATAGACCAGAG
CCAGACTGAGCCTTCAGTGTAAAAAACACCAAGAACCTGGAGTTCCAGAg
agcttcgggaataagggatttgtgtgtgtgttgtttaccatgaaccactt
agaagtaggcctagcctatagtaggtgctcattaaatagtaattcacgga
aggaatGACGTCACCTCCTCCATTAATCCTGGGAGGCTGAGCTAAGAGCT
GTCCCCCAGAGGCGCGGGCAGGCGCTGTCCACGGTGCTGAATGCTCGGTC
CCACCCGTGTACCCTCAACGAACTAGGCTCCCTCCTGGAGTGGCCCTGGG
GGACCCCTCTTGGAGCGCTCCTCGGGCCCCAGAATGCAGTGGACTCTCAG
AAATGTCCTGCACTCAGAACCGCCTTCCAGAAAGCTTTTAGTCTCCATTA
ATAAAAACATCATCA
>chr19:17659926-17660521
GCGGACCCCGACCCCAGCCCGCGTCCACACGGGTCCCCCGACCCCCAGCC
TCGCCTCCTACCTCCAACGCAAAGCAGAGACATGTCTCCGAGCTCGCAGG
TGGGCCGGAGGCGGCCGGGCCGGCTCTGTCGGGTCGGGCTCAGCGGCCGC
TGGGCTGGGGCATCTCCCGGCTGCAGCCCGCGCTTGGCTCACGCCGGGGC
CCGGCCGCCACCGGCCATCTTGGTTCAGCACCGGGGGCGCGGACAGCGCC
TGACGTGGCGCTGATGCGGGGCGGGCAGGCGGAGCCCAGGGACGCCTGAT
GGGGCGGGGGCGCTGCGGGCTGGGGGGGCGTTAAAGGGCCTGGCTCCGGG
AAGGGGCGCCTCGCCCCACACCTCCTCGTTGCAGGGGGACAAGGGGCGAC
GGCGGCCCCCAAGCAGGTTTCCTCCTGTGCAGACCCTCACCTGCACTGAA
ATGGTGCACGTGCCCCCGCCACCCATGCATGGACATTCCTGCCCTGGTAA
CCTGGGCAAACGCCTCCCTGCAATACTCAAGCAAGTACAGGCAAATGCAA
GCTCTTGTGTGTACGCCCGGCACCAGCACCGGGCAGATGGTCCTGT
>chr19:17861446-17861870
TCACATTTACACCCTTTAAAGCTATGTTGCTTTCTTGACAACCCTGCACC
TCTCAGAGCTTGCCCTATTTTGCAGAGGCAGAAACGGAGGCATTGCCTGC
AACTCCTCTCCCCAACAAGATTAAGTCCTCAGTAGAGGATATGGGTTGGG
GCGGGCGGCGCTATCCCTGGTGCTGAAATATCTTCTAAAGCTGCCGGTGA
CTCCGCACTTGTTAGGGAATTCTAAATTCCACGGAAAAGTAGAAGGAGAC
AAAGAGGGGAAAGTCAGTAGTGATAACAGTACCTGCTCACACTTCTTGAG
TCTCAGACttcacagtcatcaggcctttatcgagtcctcctctgtgctgg
acgctattttaggcactggggatgcagcagtgaatggaacCGTGTGCTGG
ACCCTCCCAGCCATCCATTAATGTC
>chr19:18204734-18206474
AGGAGGCCCCTGCCCCGGCCACCTACCGCCTGCAGGAGGAAACGGGCCAG
GAGAGCCGCGACTTCCTGAGCTCCGGCCGCGGGCTCAGGTCCCTCTCGCG
GCAGCCCGCGGACTTGTCCGGATCCGAATAGAAGCGCTGTTGGATGCGGA
TGGGGCGCCGGGGTTGCCGCCACAGGTGCTTCGGGGCTCTGGTCATGCTG
TGGCGGCCGCGAGAGCGACTCAACCTGCTGCAAGCCTCTGCCCCTTCGCC
GACCCCCAGGTTCTCCATGCGCCAGAGAAAGGGGTCTGGGATAGCAGGGA
GCAGGACTCGTCCCCGTGAGCGGGCGCCGAGGAGCGTCTGCTCCCGGGTC
CGGCCCAGGGCCGGGAGTGGAGGCGACAGCGAGGAGCTGTCCGCGCCGGA
GGTGCTGAAGCGGTAGAAGGTGGAACTGGGGCTCAAGGTGGGGCCGACAC
CGAGGAGCTGTCGATGCCCAGATGGTGCTGAAGGGTAGAACAGGGGAGAA
GAACGTGGTGAGGGGGTGTTGAAGCTAGGGGCTGAAGAGACCCCCCCCCA
ACACACCAGCCCCGAAAACCGTCTGCCGTCCCCTATAGCGCTGCATGGAA
AAGAACCAAGACAAGGACTTGGAGTGGAGAAGACAGAAATTGTCCACTGA
TCGCTGCTAAATGGAGGGCAGGGAGACAGGGTCTCAGGAGACCCCCGGGG
CCGAGACGGTGTCCCTCGCACCGTGTTGAAAGAGAAAAAGGTAGCTTTGG
GTTCTCCGGGTGGATGAGACAGCGAAGAGCTGTCCGCGACCTGATGGTGC
TGAAGGCAGGGGAGGGAGACCGGGGTTCAGGTGCACCCCCAGACCAGGGC
GTCATCCGCCCAGGAGGTGCTGAAACATGAGCAGTGACGGGCCCTCAACC
TTCCCCAGCAACAATGGCAACAAGGAGTCTGGAAGCAGTCAAGGTTCTGG
TCTTCGGAGGTACGTACAGATAGCAGTCTTTCTGCCAAGCCCAGGAAGGT
AGGCTCCGCGGTTCAGCCCCAGAAGGGGTCTCTTTGGAGCCCTAAAACCC
CCACCCATGCCAGGCAGGGATATGAGAAGGACAGGGAAATTGGCAAGGCT
GTGAGGGGGCTCCCATGTCTGGGATGGGCACACAGAGGCTACCTCTGGCC
AGAGCTCCAAACAGCTACCAGTAGGGATGGGCAAAGAGGGGAAGTCAGGT
CTCTCTAAGAAACATCCTAGTTCTGCTTCTAAGACCCTCCCCACCCCAAA
GCCATGCTGCAGCTGAGTTGGGGGAGGACTGGCAGAAAACCCACCTTTTG
TGGAAGCTCAGGACAGGCAGGAGGAGTATCTCTGAGACTCTCGTGCTTTT
AAAGCCACACCAACACACAGACCCTCAGCGGAAATGGCAGGATCTCATTC
GCCCTGAGAAAGGCCCAGGCCCCACCTCACAGCCACGATTCCTGCCCTCA
AACCCCAGGCCTGCCCCTCCCTCCCAGTTCTGGAAACTCAAGTCTCCACC
CACCAGGCGTCTTAGTCTCAGGGGTAATTTCCTGGGAAGTGCAAGGATGG
GTAAGAACATTTTCCATCATGGTTAACTGAAGTAGGCATGAACAGCAGCA
GGGCTGGGCGGGTGAGTGTGGTGCAGAAAGAGGTGAGATTTTGTACTCCC
AGGGTCATGACTTGGTGGAGGCCTCCTGTGGGCTCTGGGCTTGGGCAGGG
AGGCATTTAAGGCCATTAGGGTGCCTCTTGCTGCATCAGAT
>chr19:18211075-18211552
GAAGGAAGGACTGAATGGGAGAAACTAAATGAGATGCTGTTTCCAAGCAG
GCTCTGGGTAAATGCTGGATACATTTTAAGAACAGGCAGAATCAGTCTGA
ACGgatgcgttgggagtgtgagctcttcagcgcaacagatctgggttcaa
tccaggccacgtggtccagggcaagcggcctcagtttgcccatctgggaa
atggaggcgaaaggggtacggatccctcagaggtgttgatgataaaacaa
tgggacccacgtgcgccagacacagGCTGTGTGCTGTCCGCGGTGCTGAC
CCCAGAATGGGGCACAAAACTGGAACTCACAGCTTTGGGGTAAGGCGATC
AGTGAAGACAAATGTGGAGATGGGAGAGGTGGGGTTCAAAGAGATGGCCC
AGTCTTCCCCTACTGTCCTCCTGAGCCTCACCAATGAGCCTATCTCCACC
ACCAGACTGAGCATTAAAACTGGGAAAC
>chr19:19186574-19187534
AGAGAGAGAGAGAAAGAGAATTCTCTGGCCTTGTCCTCTCGTAAGGCCCT
GCTGGGGGCAGGTGCAACCCGGAGTCCTGTCTCTCTCTAATACCTGGCCA
GGCCTGGAACAGCCATGAGGGGACCCCACACTTGCTCAGGGTTCCAAGGG
GAAGAAATGAGAACAGCCTGGTGAAggcagaggttgctgaggtttacaag
ttggtagttgggagcactggtccagggtctggctttgacctctaccctgc
tgtgcagcctgaggcaaacctctagccctctctggtccctgaggcatcgt
gttagcaggcaggaggcaggggtggactaggtgggctttGCCGCTGCGTT
GCCGCCTCAGAGTTCAGCACCACGGACAGGTCCCAGGCCGGCCTCCCAGC
AGGGGACTCTGGGAGCTGGGAAGGAGAACTGGGGAAAGGGACAGCTGTCA
CATACAGCCTCCCCTTCTGGACTCCGTTCACACCCCTTCCTCAGGGATAA
TTTCTTATGGGGGCGGGGAGCAAGGATTGGGTTTGCAGATGATGTTCTAA
TTTTCCATCTGCGCCCACCTCCTGAGCCCTGGTGACCGGGGTTCGCAGGA
GTGGGAGGTTTTGGGGAGGGACCACCTCCCCAGGATTCCTAGTCTCTGGA
ACAATGTGAAGTCAGGAAATGcactgctgtgtcccaacgactggcatggg
ctttgctcacagtaggcgcttaataattgtCCACTTTATCCCTATGGGTC
CTAGCCCCTATAGGGAAATGGACCCACAACTGAAGTTTCTCTGTGGGCCT
AAGAAGTATCTTTGTTGAGCTGTGTGAAGTCAGGAGGAGGATGGGTGGGC
AGGGGTGAGCCCCTTCCTCCAGCTGGGAGTTGGCGGCTCCTCCAAAATCC
CAGAAACCAAGAATAGAATCTTGGTGACAACCAAATCCTGGAATTGAAGC
TGCGAATCGTG
>chr19:34511903-34512895
CTCAGGGGACAGAAGAGAGGCTGGTGGTGCAGAAACTCAGGAGTCTGAGA
AAGCCAGACTGGTTGTAGGTGGTGGAGAGGAAGGAAGGGAGGCAGAGCAA
GTTCAGGTTTACTTAGGGCTCCTCCTGAGCTCTCTGGGGACGTCCAAGAG
GCCTGGAGCTCACTGAGGCTGGGAGAGGCTAACCTTAGCCTTGGGTCACG
CACAGGCATAGATGACATTACTCCAGGTGGTCCTTCCTGTCCTGGAGGCC
ACATGTCCCAGAGCCACAGACTTCTTGTTTGGGAAGAGGTGGACATGAAA
TTTCTGCTTTGGCAGAGAGCCCAAGATGAGGAGATGCCATCATTCCGACA
GCCTGGCAGGCACCTTGTCCTTTCCTGCTGACTTGGCATGGCAGGGTTGC
TCCTCCAGCCACAGCAGAGCCTGGCCACCAGCAACAGGGCTCCCTAGGGA
GGCACATGCTTGACTCACTTCTGTGACCTCTGCACCAGTGGATTGCATGG
GGACAGGCTTGCTTCAGCACCTGGGAGAGCTCCCTGCGTAGGTTAGTGGC
AGTGAGGGTGAGAGCATGCTAAATCCAAGATGGCCCTGGGGAAACAGAGC
CAAGCTGGACCACAGAGGGAACTCCCTGATTAAGAGTGCAGCCTCCACCC
AGCGTTCTTAACAGTGTAAGATACACGTAATCATGActtactgagcaccg
gctacatgctgggcattgtgcacacatcatctctaaccattgctacagcc
ctcaacttgttcccatttcaaaagcaaagaaaccaaagctcagagtggtt
aagtgacctgcctaaggtcacacagcAAACATTCCACAGAACTACCCAAA
GGTGGTTGTTGGGAAATATGGGGGTCCTCCTTGTCCTTCCTCTCACAATG
GTTTATAGATCTGCCCTGAGTGTGGTTTTGGTGCCTTCTTTGGAAATCCA
TGGGAAAGAAAAGTTTCTCCATGGGGACAAAAAGTTTCCCACA
>chr19:34598374-34598684
CAAAAGAAGGTGTTACAGGCTTCAAGGCGTATGGGCAACCTGATATGCTG
GACAGCGCCCTGCACCACATCTCAGCTCATCCTTTTGCTCCAGCAGTTGC
AGGAGAAACCAGAAGGAGGTGCTGGCAGTGCCTCTGTGGCAATCCACGTG
GCTTTCTCTGCTTTTGCCTCTGGGATACCCCGGATACCCAGGAAGCCACT
CAGCCATCTGGTGCATATCCACCCTAGGAAGTGCAGGGGAGTTAAAATCC
ACAGCGACTCCAGTGGGCAATTCTGATGCATGTTCTACACGCTGCCCCAG
AGGGTCTCCAG
>chr19:37498708-37499019
CAGAGCAACAAGATGTACAACTCCAAGGCTATTAAAAACAAAGCAAGATG
AAAAGCAAAACCAGAAGGGCTGCTCACCCAAAAACTTTCACGGGAACAGC
AAAGAAGTCAAGGGATTATTCATGAGAAAAAGACCACAAATAGAGAAACA
CTCAATGGCTTAAAGTGTGAGCCTTGGAGACTTGCAATGAGCTCATTCAT
CACTCACTTACTTTTGTACAAAGGGCCGAGCGCTGTCCTAAGTGCTGGAT
CCCCCACAACTGAGAACAACCAACAAGATCCTAACTCCTCTGACATTTAA
ATACCTGTAGGG
>chr19:38860428-38861211
GATGCCCCAAATCTCCCAGTGACAACATTGAATGCTGAGTGCTGTCTCCT
CTGTGTTACTCTCCCACAGTCCCCTCTGTCAGATAAAAGCCGTTAGTCTC
TGGAACACACAGGAGGGTGCCTCACTTGGCCTGGGGGCCATCAAGGAATG
GTGAGAGATGAGACTGGGCACGGGAGGTTGGCAGAGGCAGGATATTCACA
GATCTGGTGGACCATGCTGAGACATTTTAACTTGGGTCACTGGGCACCTG
GGGGGCTTGGGAGTGACCACAGATGTATTGCAGGACAGGTGTTGAGATGG
GGAGCTGTCCAGGCTACAGGTGCTGAATCAGAGCCGCACCGAGGGACTGG
GAAAGAAAGACAGGACACATGTTCAGAAGGCCAGATCTGCACTCAGGTGT
CAGGAGAGGGAGGAAGTGTTAGTCTGGACCCACATTTCTGGCTTTCCAAC
ACTCTGTGGGGAAAAAGAAGGGCACCAAGGGGTCACTGGGGTGGAGGAGA
CTTGGAACACAGGACGTTAGCTGGAAGGAGATCTGAGGCAGAGACTAATG
GAGAAGGGATGTTCCTGTCCCATGCACAGTCACTCATTAGTGCTTCCAGG
TCATTTGAAGCCCCAGTCACTTCCTGGTGGCCTAAATGAGACCTGTTTTT
CCACAGAGCATCCAGGATAGGGCCAAGAGACTTTTGTTCTGCCATATTCT
TAGTCTTGAGCCTTCACATTGGGAGAGACCAGCCTGTTTTGAGATGAGCT
CCAGGGAAAATCATGCTGGACTGGTAGAGGTCAA
>chr19:38866807-38867389
CGCTCTCAGGCCCCCCTCGCTGTGGCTGTGTGTTTGCAGGCGCCCCTCAG
ACTCCAACTGGAATGTGTCCGTGATGGTGGGAGGCCGGGCTGTGGTGCTC
CTAGTAGGGCTATGGTGGCAAGCTTTAGGACCTTGTGAGCCTGATTCACC
CGGTAATCTCCACCTCGGAACGCCCTTTCTCCCCGCTGCAGAGCATGGGG
CTGGGGGGGAGTGGAGAGAACCCTGCCTTGTAACAGGGCAGCGGACAGCA
GGTAAATTGCCTTCCCCGGGAGTAGCGTGCCGCCCGGCAGGGGCCTGGGT
GTGCCAAGGCCCGGCTCTGGGGATTTCAGGACCCAGGCCAGCGCTCCCCA
GCAGCAGGGCAGGAGGCAGCCTGAGAGTCGGCAGCCCCGCCTTGGAGTCT
GAGCACTCGCGCCCATCCGTCAACCTTGCAGAGCATTGCAACTTTATGCC
TACGCATAAAAACTGGAGGGACTCGTCCCAGAGTTTGCTGCCGCCGCCGC
CGCTGCCATTAGAGCGGTTTTAATTAGCTGCAGGATTTTTAATGAGCTGA
AATCAAGAAGAGCCCCATCTCAGAAGTAAGCGA
>chr19:38923113-38924093
AGTCTGAGCAACTGCTGGGCTGAGAAGATCTTCAGGTTTCCCTGTGGCCG
TGCAGCCTGTGTGGCATCTGCCATGCAAGGAGGGATCTGGGACAAAGACA
GCTTGCTGGACTGGGTCACTTCAGGGAATTCATGGCAATAGCTTTCCCAG
GGAAAGGAGAATCACCCTGAAACAGACCCAGACTGGCAATGTAAGTCGGA
CTGTCATACCACTGTGTTGAAACTGCAGCACGAAGTTTCTCTGCCTCTTC
TTTCTCTGTTTCAGCTCTCTGTTTCAGGAGGTTCAGCAAGCCCTAAAGGC
CATTACCTGGCCACCTACCTATCTTCCCCACTAGAGAGTAAACCTCTCTA
GAGATTAGTTATTTATCTTTCCATCAGCCCCCAGAACTGGCATCATATGG
GACAGTGCACACACAAGTCTTGGTTTCTGAACTTATCGGCATCTTGTGGG
GGCTGTCCATGGTGTTGAGGCCCCACTGTAGTCATTTCAGTTAATCATAT
AAATGGCCAGAACCTCACGGGTTATCCATGGTGTTGACAGATTTCACACC
TTACATTCCCCGGGTCCTCCTATCCCAGAGAACAGAACCTGGAGCTAAAC
CCTTAGAGCGGGGTATCATTGGGAGCTGTCCGTGGTTCTGAAAACAGCAC
TCCCTCTCCTTCCAGTTGCCTGAGCTGCTGCGGCAGGGTCAGAACTGTTT
GTGGTGTCAGCCTCGTTTTGATCAGCTAATTGCCAATTTTCTGCTTCTTG
GTCCAGCTTAGACCCCAGCCAGAATCTGGCCTGCTGCTGCTGTCAATCAT
GCTCTGAGGTACCTACATGGTCCTGCTTGTATTGACTCTGCCTGTAACGT
CAGTCCTGCCAGGCCCTGACCAAGGACTGGCCTCTGACTGCAAGGCTGCG
TTTTATTCCAGCCtgttgtatgtcaggttccctggaaagcagactgaggc
agcgatttgcactcaggaagcttgttgggTT
>chr19:38950549-38951037
GGCAGCATTGGTGGCGTTGGATGGAAGAGGAGGTGGGTTGTGGCTGGAGT
TGCTCTGCAAGGCCACTGATGTTATCTAGATTGTACGTTTTATTTGGGGG
CTTGAGAGGGGCTGGAGGTGGTTATACTGAGGCCAAAACTCCTTCCCACC
CATAAGTGCCCCCCACGGCACTGGTACCACTGACCCCTGGTGGCAAACCT
TCCTCATCCTCGTGAGCCCTTAGCTGTACTTCCCTGAGCGCTGATGGAGC
TGTCCAGGGTCCTGACGTGCAGCCCACTTGGGGATGTGCAGACCCCTGCC
CCAGGATACCTAAGGTTTCTCCTGGTTTTCACTTGCCCAGAGCCAGCAGT
GGTTTTTGCTTCAGCCTTTATCTGACTGGTGCATGGAAGAGCAGTTTTCT
TCCTAGTGGGGACACTAGGTTCACGGCAAAGGGGAGGTCCCTTTAGATTT
CCTTCATTACGTTTCTTCTTTATTCGAAAGTGAACTTGT
>chr19:40886886-40887230
GGACAGTAGTACTCCTGAGCACTTGCTGAGGGAGCCTCCAGGGCTGTTCA
GGTGAAGGAGAATCAGGGTCCAGTCTCTTCGTGGAGAGAGTGGGAAAAGG
CAGACTCCACAGCAGATCAACGCTGGGGCCCGGCTGGAAATCAATGAAAT
CTCAGCCTAAGAGGCCTGAAGCCTATGGACCAATGAGACTCAAGGCTCTG
CCCCTTCACAGCCAATCAGCTGCGGGTCCGAGGCAGACGCGCGGGAGTGG
CGCTGTCCTAGGTGCCTCCCAGGCTGCCCAGCGTGCTCAGCTGGCCTGAG
CGGGAGAATGCGGCCCGCGCTGCAGCCAATCAGCGTCCGCCTCAG
>chr19:41062299-41063067
TTTGTGAGACGGCTGGAAATTCTTATTTCCCCTTTCCAATTCCAAAATTC
CATCCCTAAGAATTCCCAGATAGTCCCAGCAGCCTCCCCACGTGGCACCT
CCTCACCTTAATTTATTTTTTAAGTTTATTTATGGCTCTTTAAGGTGACC
GCCACCTTGGTCCTAGTGTCTATTCCCTGGAATTCACCCTCTCATGTTTC
CCTACTAACATCCCAATAAAGTCCTCTTCCCTACCAGGCCAGTCTGAGTC
TCTGTGGGAGAATTAGTCTGTAACCACAGCTGGACGCGGTGTCATCGCCG
CCCAGGCCGCCTTGGCCTCTTTAAACGGGATGACGGAGCTTTAAATCTGG
GCGGGTCCTGCGGGAAGGGCTGGCGCGCCGGGGGCGGGGCTCAGAGGCCA
GGGATAGGCGCCTGTCCTGGAGCTGTCCGCGGTGCTGAACTGGCCGCGCC
TTCCAACTGTCAGTTGGGTACCAGTGTGGACCCCAAGGAGGCTGGGCTCC
AGCGAGTTTCCCCTGCCATCTGTTCAGCCTCACACACAATCACATGCAGC
GCCCACCCCAATCTTCGAGAGTCCTGTAAGAGATTATGAATCGTGAACCA
CCGTTCCCATTCCCCAAAGTCTTCATTCCTTCTCGGGGAGTCTATAGAAA
CCCTCCTGGAGTGTGGAAATTCCAGTCACGTGTCCCAGAAAGGGATATAT
GATATCTGCACGTGCCTACTGAACTTCGTTTTATTTTCTCCCCCTACTGC
CCGTATAAATGCAGAAGAA
>chr19:41146417-41146908
GGCTGCTGGGAAACAGGCATGTTGTCTCAGAGGGCACCGCGCTCGGCGAA
GACTCAGCGAGACTGGACGCTGACCATGGTTCTGAACACACTGTGCTGCG
GGACCTGGGCTTTTCCTGTAACCCTGAAATCCCATTCAACCTCTTACGGT
CCTGAGAAACAACGGAAGACCAGGGAGATGAGAGAAAAGTGAGGGAATGC
TGAGAGAGAGAGGCTGGGTTTCTTAGAAATGAAGACAAGGACTTCAATTC
ATTTATTTATAACAGCTCagagctggactctggagccaagagtcctggat
gcaaatcctgctccaagctgtgtgattctgcataagtcaattcatttctc
tgactatctacttcccctctattaaaggtggataatagtatgaacatcat
aaggttgttgtggcattttaaattaaattatttatTATTCCTATTATTAT
TTAATAGAAATAGAGATGGGGTCTTGCTATGTTGCCAGGCTG
>chr19:41156182-41156558
CCTAGATCTGCAAAGGCCCCACTCTCAATATCCCAGAATCCAACCCCCTC
AACCTCCTTATCCTCCACCCCTCCCCGATGCTCAGGAATTCAGCCCCTCT
GAAGACCCCAGCTCTTGGTCACTCCTGCAGGGGAACCCACAGCAGCTGGG
GCTGTCAGTTATCCTGGGCGACAGATGGCTATGGTTGTACTTCCACACCT
CAGAACCATGGGCAGAGGCAGGTCTGGAGCAAGAACCGCCCACACTGCAT
CTCTTTTACAACCGGCAGCACACACGTCACTGCACGTGGCTGAAGGTTGC
CACTCACACAAGGCAGACTGTGCAGTGACTTCATTCAGGCAGGACCATGA
CATGGGCAGTCCAGATCCACTGGTCTT
>chr19:41158242-41158787
TCCTAGAATCTCAAGGGCAAGCCCCAGTGTACCAGAAGTGTCAGACTCTG
GGATCTTGGAACCCAGTTCTGAGCCAATAATTCCatttcctcattcaaca
accatatattgagtatctactgtgttccaggcactatttgaagtgctTCT
TTAAGTATGTTAACTGAATTTCAGAACACACTCTCAGTCCAGGTCCTGGG
CACCCCCATATAGGATCCAGGAGTTCTAAAGTCCCAATCCCCAATGTTTA
CAAACCCTCACAGCCCCCCAAATCCTAGATGCCAAACACAACTGCTGTGG
ACAACAACGATCAGAACCATGGACAGCAGTTCAGGCATTTGTAGCTGCTG
TGGGCCCACCCCCTGCCCAGTACCAGTCATCACAGCACCCTGGAACCCCT
GCCATTACTTAGAAAGTCCAGCATCCTTGGAATGCTTATAGACCAGCATC
ACCTATGAACCTCATTCATTTATTCATTCatgcattagttcgacaaatat
ttattgagcaccaactatgagctgagaactgttctaTTTTATACAC
>chr19:43637316-43638362
GGTTGGTGTGGAGAATGAACTGGGCCTCTCCAGTTGGTGGGAGTGGGGTT
CCAGTTGGATGGTTGGTGGGAGTGGGGTTCCTGGAAGTGAGTAGGATGGA
GAGAAAAGTGCAGGAAGGGGAAGTATAAACTCAGTCCTGGTGTTAATAAG
GACTGAATTATCATAGACTGAATCTCATATTGGGGATAGAGTCAGAGAGG
ACAAGAATAGATATGGGGAGCCAAGGAGGAGAGGAGAGCAATGGGACTGA
TTGGGAATATGAAACCAAAGGGGCTGATTTAGATCTGGGAACACACCGTC
ACTAGTTGTTGAAGGAATATGAATTCGTGAATCCAAGAAAGACAAGGAAG
GGAGGGCCTGGGTCTCCTATTGTGATGCCTCTTATTTTCCTCATCCTAGG
GGATGCTCTCCATGGTCCTGAATTGCATAGACCGCCTAAATGTCTACACC
ACTGCTGCCCACTTTGCTGAGTTTGCAGGGGAGGAGGCAGCCGAGTCCTG
GAAAGAGATTGTGAATCTTCTCTATGAACTCCTAGGTAGGGGTCCCAGTC
CTGACTCCCCTGAGAACACCCCAGATCCCCAGTCCTATTGGATCTGACAC
CTCTTCCCCCCTCAGCTTCTCTAATCCGTGGCAATCGTAGCAACTGTGCC
CTCTTCTCCACAAACTTGGACTGGCTGGTCAGCAAGCTGGATCGGCTGGA
GGCCTCGTCTGGTAGGAGAACCCGGGGGAGTGGGACAGAGGCTTGTGGGA
GGGGATGGGCATGGCCGCTTCACCTCTCATTCTGGGCACCCTGGCAGGCA
TCCTGGAGGTCCTGTACTGTGTCCTCATTGAGAGTCCAGAGGTTCTGAAC
ATCATCCAGGAGAATCACATCAAGTCCATCATCTCCCTCCTGGACAAGCA
TGGGAGGAACCACAAGGTCGGCCCCTCACCCCTGACCTCTCATCCCCTGA
ACTCTGAATGCTGGCCTCTCCCCAGGGCTCCAGAACTCTGCTCACTCCCT
CACTTCCCTCCTCCATCTCATCTCTCACCTGTACGCCACTCCCACTG
>chr19:44406295-44406721
CAAAACAAACAAAAACAGCTTGTAGAGATGAAACAAAGCACCCTGCTCTA
GCAGACAGTGGAGTTCAGAACCACGGAGAGCAGCCCAGTGGTGCTGCCTT
CCCGGCAACTGTACTAGCTCCTCTCATGGGGGTTTCCATTGGCCAATCCC
TTCCTTAGATCATTGTTCTGAAGATGACAAGGAAACCTTTAGGATCAAAG
TCTTTGCTGCTATTGGCTTGTCAGGTGGCCCAATTTGAATCTGAACTGGA
GTTCGTTTGTATACACAATCATAAAACTAATTTGTCCTTTTTGACATCAG
AATTGGAGATACATGAATGTAGGATGTATTAGACTGCCTTGTCATTCAAA
GCAAGGAATTAATTCTTCCCTTACAAAGCAAGGAATTAATTTCTTGGGGA
AAATTATAAATCTCTGACTTATTTACC
>chr19:44748442-44749212
ATTTCCACCTCTTATTGAATTACACCCAAGGTTATGTTGTGTCTATTTAG
GGGGAAATAATAAGATTTTAATAATTATTTTGTGACCCATATATGGACTA
CTAACAAAAATTGAGTTTTTCTCCTATCTTAAACTCTGTAGCATTAAAAC
TCATGCTAGCAAAATGAATAATAAATTTTGGTCTGAAAATCCAAAGTGAA
TTCTGGCTGCATCTGTTATAGAGATTTGGAGCTATAATTCATCAAAAACG
AAACAACACCTCTTTCTTACTCTGTCTTCTTGGCCCCTCACTTGCAAATA
GATGCACCGATGTTCAGCACCATGAACAGTGCCACCGAGGTTTATTTTTA
AAAACCACTTTAGGGGACTTGGGCATCAAGGTTAAAAGTGTCACAGAGTA
GATTTATTTTTGGGGGGTCTTCAGCAATAACTGGAAAGATTTAAAGACCT
TTTAGAAAGGAAGGCTTTAGAGTTCAGAAATGACTTTTTGTTTTTTGAGC
AAAGCCCTATTTGCTGGGAGAACATCAGGAATTTTGATTGAGGAGGGGAG
AGAAAGTTTTGGAGTGGGTCACCAGAGCCAATTCAAATACCGTTTGTTGA
ACACTGGTTCCTGAACTCTATGTTGTCTCTTTGTATCTGAGGCATGATTC
CTGCCCACTATGAGCACAGAGTAGTATCTGAGATAAAGATGAGCGTAACC
AATGGACAAAGCACTCAACTGAGCTGATGAATATCATTCAAGAAAGGGCA
GTCACCGTGTGCTTGTATAGA
>chr19:44772512-44773112
CCAGGCAAACACACAGTGACTGCCTTTTCTTGACTGATATTCACCAGCTC
AGTTCAGTTCATATAAGCCTTTTGTTACACTTATCTTTATACCAGCTGCT
GCCCTGTGCTCTTGGTGGCCAAGAGAGATGTCTGAGATGAAAAGAGAAGG
CATAGAGTCCAGGAATCAATGTTCAACAAACGATTTTTGATTTGCCTCTG
GGGACCTACTCAACATATTTTTCATACAGATAAACCGGAATTCATGGTCT
TCTCCCAGCAAACACAGCATTGCTCAGAACACAGCATTTCTGGACTCTAA
AGCCTTGCCTTCTGAAAGGTCTGTAGGGCTTTTCAGTTTTTGATGAAAGC
CCCCAAAGAATAAATCTACTCTGCTAATGTTGTCCTTGATGCCCAAGTCC
CCTAAAGCTGTTTCCTCTAAGGTGCTGTCCGTGGTACTGGGCACTGGTGC
TTCTGGGCCTGTATTTGCAAGTGAGGGGCCAATAAGACAGAATTAACATA
AATTTTTTGTTTTGTTTTGTATTTGATAAATCACAGCTCAAAATATGTAT
AATGAATGGAGCAGGAATTGAATTTGGATCTTCAGACCCCAATTTCTGCA
G
>chr19:44781032-44781976
ACAGTGAATTATGCTCTTCATGCCTTTCTTCCTTGTTTCTTTCCAGTATA
AAATGAAATTTCCTCCCCTCTCATTGGAAACTCTCAGGTTCTGATTAGGT
ACACTCTCCTCCTTACACCATCCCTGTCACAGTCCTGGTCAATTCTGTAT
TTTGATAGTGGATTATAGGCTCCATCACCAGCATGGAATTCATTTGTTGG
GGATTTaggcaattctttctctgagaggatgaagactatcctggaatcta
tgacttcctgagcagaacatgagtttgatttcatatctgcttgcctctgg
atgacacccattttatttgagtggcctacagagtcctacatgctggcctt
gCAACACACACAGTGACTCCCATTTCTTGGCTGACATTCACCAGCTCATT
TCTGTTCACATGGGCCATTTGTTACACTCATTTTTATCTCAGGTAATACG
TTTTGCTCATGGTGGCCAGGATGACATCTCAGACACAAAGAGATGACATA
GAATTCAGGAGCCAATGTTTAACAAAGAATTTTTGAATTGCCTCTGGGGA
CCTACTCAACATCATTTTCATACTCCTCAACCAAAATTCCCTATCTTCTC
CCAGCAAATACGGCATGCTCAAAACACAGAAAGTCGTACTTGGACTCTAA
AGCTTTCATTCTCAAAGGTATTTAGGCTTTTTAGTTTTTGTTGAAGCCTC
CCAAGGAATAAATCTATTTGGTGATAATATTGTCCTTGTCCCTCAAAGCT
GTTTCACTTGTGGTGCTGTCCGTGGTGCTGAGCATTGGTGCATTAGGCCC
TGTATTTGAAAGTGAGGAGCCAATACGACAGAGTAAGAGAGGAATTTTGT
TTTGTTTTCTTTTGTATTTGCTAGACCATAGACAAAACCTCCATGATGAC
TAAAACAGAAATTCAACTTGGATTTTCAAACCACAATTTCTTCAG
>chr19:44827934-44828664
GTGGATAAAAACTATCTTGGACCCCATGAGTTTCTGAGCAGAACATGAGA
TTGATTTCATATCTACATGTCGCTGGACGATGCCCATTGTATTTGCATGA
CCTACAGTGTCCTACATGCTGCCCCTGCTATACAAACACACAGTGACTGC
CTTTTCTTGACTGATATTCACCAGTTCAGTTCAGCTCATATAGGCCATTT
GTTACTCTCATCTTTATACCAACTACTACCCTATGCTCATGGTGGCCAGG
AGTGATGTCTCAGATAAAAAGAGAAGACATAGAGCCAAGGAACCAATGTT
GAACAAACGATTTTTGTTTGCCTCTGGAGACTTACTCAACATCTCTTTCA
TGCTTGTCAACCCAAGTTCATGGCCTTCTCCCAGCAAATACATCATTGCT
GAAAACACAGTAGGTTATTTCCGCAGTCTAAAGCCTTACCTTTTGAAAGG
TCTGTAGGGCTTTCCAGTTTTTGCTGAAAGCCCCCAAAGAATAAATCTAC
TCTTTGCTAACGTTGTCCTTGATGTCCAAGTCTCCCAAAGCTGTTTCTTC
TGTGGTGCTGTCCGTGGTGCTGAGCTCTGGTGCGTCTGGGCCTGTATTTG
CAAGTGAGGGGCCAATAAGACAGAATTAACAGAGAAATTTTTTGTTTTGT
ATTTGATAAATCACAGCTCAAAATATGTATGATGAACGGAGCAGGAATTG
AATTTGGACTTTCAGATCACAATTTCTGCAG
>chr19:45318810-45319393
AAGGGGAGCTTTCCATGGTCCTGAAACAAACTACCCTGAGCTCCTCATTG
CAGCAACCTATGCAACTACAACTATCATTGGTTCTGTAATTGTTTCTTTG
ATGTCTGGATTCCCCCACAGACTTTAAGGAAGTAGATACCTTTCTGTTTA
CTACTGAATAGGAGTGACACAGGGAAGGTACTTCTTCACAGTATGAGATG
AGTGGATGAATGACTAGAGTATAAAACGCTGTCAGCAACTGGGTAGGCTC
TACAACTTCCTCAGCAGGAGGACCAGAGGCTGGAAACATGGGTGTCACTT
TTTAAGAGCAAAAGGGGGCTGATGGTTGGAAAACCAGATACTAGAAGAAT
GCTGGTTTTCATAAGCCACACCTGTGGATTGTCAAAAAGAAAAAGCACAC
ATTTCAAAAGCAGAAGAGAAAGAAAAAAATAAGGCAAAAGTGCTCACAAG
TATCAGAATAGATTTTGTGGCTCTGGTCTCTGGGGATATTTGCGAGCACT
GTTTAGTGCCATGAATGTATCAGACTTGCCACTTGTACCGGTGAGGGAAA
AAATATCTTGGAGCCACTGGCCCCATGCCATGAT
>chr19:45415842-45416446
TTCAGCTGCAGCAGCGCTCGGTGGTACTTGCCGATGGCCTCCCGGAACTT
CTTCTCTCGATAGCAGCGCTGGCCCTCTGCCTTGAACGCCACGGCGGCAC
GCAGGCTGCTGTCGAGCGCCGCGCCCAGGCTCCCCGACGGCTCTGGGGTA
GGACCGGGACGAGCCGAGCCATGGCGGGAGCCCGAGCCTGGGCCCGAGCC
CGGTGGGGAGAGGGCGGGAGGCGGGCGCGGCGGAGGCTCCGGGGCAGCGC
TGAGCATCAGCACCGGGGACAGCGCGCCGCGCTGCATTGTGGGAAACTCC
TGCCGCCGCCGCTGCAGCTACCGCATCGCCCCCCGCGGGGCTGGTCCCCA
CCCTTTCTCCGCCCCCTCACCTCCGGCAGCCGACTCCGGCTGCCCCCTAT
GGGTCTAGGGAAACCCCTCGAGACTTCCCCCATGCTCACTCTCAAATTAA
CCAAGTCCTAGTTCTCCAGCCCGCCCCCCGAATTGTTCCCATTCCCCTTA
CCCTCCCCAACCTCCTGCCTGCTCTCCTCCCCGGTGCCCAAAGCTCCCGA
AGATTTCTAGAAGGAAAGGACGAGCCTGGGGGAAAGAGCAGGAAGACATC
AGCCT
>chr19:45727499-45729161
AGTAAACATTTTCCTAAACCCTAAACAGAGCTAGGCCTGGCCCTGAGCCC
CTCCATCTGTGTGACCCAGGATCATCCCCTCCTCCATCATCACCCCGTAC
CTAAGTTTCTTCCAACCAAAGCTGGTTCAGGAACCAGGTCTAACCCCTAA
ACCCCTCAGCCTCAATTAAAGACGATTCGACCCTCCCCCCTATGTTGAAC
ACCCATGGGAGATTGTTCTCTCCGCACACGGAATAAACAAGGGCCTCCAT
ACCGTGCCCCCCTCCCCCATAACTGGGGTAGGCCGGGACTTGAGCCACTG
GAGGAACCCCCTGTTCCCCCTCGCCCCCACTGGAGATTGTGAGATGTTCC
AGGTCGCCCTCCCATATCCCCTGTCCACATGTGGTGGCCAGGAGCCCGAG
CTTCTTCCCATTAGAGATGGTTCAGGAGGCCCCCACCCAGCCCCTCACCA
TAATCCCCACTCCCTTAGTGAGGCAGTCCAAGCCCCAGGCGCTCCCTCCC
GGCATTAGATTTGGTCCAGGAGCACCCCCCATCCCTCATGAGATTGTTCT
GGATCAGGCAGCAATCATCTGAGATGGCGCAGAAGCCCCCCACCCGAAGC
CTTGGGGCGAGTGGTGGTTCCTCCTGCACCCCCACCTGGGGCCCCGCAAA
GAggcgggcagggaggcaggcagggggcgcacgcgggcgggcgcgcggcc
gccgcgcgggggcgagggagggggcgcgcggccgccggagcctcagcctt
cgccgccgctgccgctgccgtcgcAGTTGAGGGGCGAGCACCCGCCCGCC
CGCTGCAGGGACGCCCCGCCAACGCCACTGCCGCTTCAGGTCTCGGGGGC
GCCCAGGGGAGGGGGTTGGCGCGCACCCCGCGGACGCAGACAGGGGAGGG
GGCTcgggcgcgtgcccgcccgtcgtggccgcgggagggaggggcggggc
ggcgcgggggcgggccgggcaggcgcccggACCCCCACCCTGGGGGAGGG
GCAAGGACGCCGGGAGCTGTCCGCGGTGCTGGCGCGGGCGGGACTGAGGG
GCCGGCCCCCAAGGGAGGGGAGCGAAGCGGGGGGACTTCTAAGACCACTT
CTAGGGTAATCTGGATTTGCCCTAAGGGTTCAGGGCGTCTCAGCCTTTCG
AGGGGGGGCTCTTCTCCGGGTAATGGGGCATCTAAGATTTGCCCTGGGGT
TGGGGGTTTCTCAACCTTTTGGGGGGTTTCTTTCTTGTTTTGGGAGGATC
TGTATCAGCCTTGGATGATGGAGGTGAATCACTTTTGGGGGGCTCTGCCT
TGGAAGATGAGGGGCCTTGGATTTTCTCTGGGTCTAGGGGGCTCTGACTT
TGTGGGGCTTTTCCTGGGTTGTTGGATAGTCTGGTTTTGCCCTCCATCAT
GAAGGAATCACTTTTGAGGGGGCTTTACTTTGAGGATGGGGTACCATCTC
TTTAAGGGCTCTGCTTTCACTGCGGGCTGTGGTTGCCGTTGGACTCTTCC
CTGCACGTCGGGAACCTGTGAATTGAGTTGGGGGGTTCAGCACTGGACTT
GGTTCTAGTGTGTGTATGAAGGAGTGTGATGCTGTCCTGGACCCCTGGGG
AGCACATGCTCAGGGGACATGGGCTGGGGTTTGGCCGGCTGGGGATCTGG
GATTTGTCCTTGG
>chr19:46503783-46504302
GCTAGGTAATTGGTATCCTAGCCCCCTCCACAGTCTAGCAAGTGAAGGGG
AAGGGCTGGCCTAAGTACCAGGGGCCTCAGAGTCCTCTTTCAGCACCATA
GACAGGGGGCTCCAAATCCTGCTGCAGGTTGGTGCCCAGGCCCCCATACC
TGTTACTAAATCTTTTGACTATGATATCTAGCTATACCCAAAAGGCACTG
GGTTGACAAGCTGAGACCTGGGCTTCAGTCCCTAACTGCCTACCTGTGTG
GTGTCAGGTCTTTCCAAGGTGCCTTGATTTCTCTGTCAGGGGACCTGTGT
TCAACTGTTGTCACTGCAGCTGTCTCTGCCCTAGGTGAGGGTGGGGCTGG
TGGGGAGGCTAAATGTGTGGTGGATGCAGGACAACTTGGTGTTCTTGGTT
TCTTTCCCCAGTATGCCCAGCAGTGGAACCAGTACTATCAGAACCAGGGC
CAGTGGCCGCCATACTACGGGAACTACGACTACGGGAGCTACTCCGGGAA
CACACAGGGTGGCACAAGTA
>chr19:46786629-46787327
CCCTTTCAAGACCATTTTCTCATCCTTGCTCACTACAAACTGCACATGGG
CTCCTGGACAAGGCCATCCTGACTGTGGTGTCAGTTTCTGCAATAATGTC
TACAGCAGCTTCAGGGTTATGGGAGAGCAAGACAGAAGTCACTTCAAGAT
CCTGAACACCTCTCCACCTTCTCATTGTTAATGATGCTCTGTTGTTAAAA
GTGAAAGGAGAGCAGAGGTAACTAGAAGATTCTACATCACACTCTGTTCC
ATAGCTCTTGGTCGTCAGCACCACGGACAGTGTCTCAGGAATGTTCATTC
TGAGGTGCTGCAGCAGGAAGGTGGCAGATGAGAACAGACTGCTGGAAAGA
TGTCCATGTCTAGTTTACAAGAAAAAGACACAACCAGGAACAACGTTATT
GCAGGGAAACTTGATCTGCTCTATTTTATATATCGCAAAATTTTTGCATG
CATCTGGATGTTGGGGTTCTTGGCACATCTATTGCCATACCCTGCAGAGC
TGAGTGCTGCACCCAGGGTGTGGTCTCTGGGAGGCTGAGAGCCTGCTTTG
GCCACATGGTAAGTCTCCCTGACCCTGACAATCAGGCCATTTTCTCTGCC
TACAGAAGGTGGGAACTTTTCATGGTTAATTTTTGACCCCCGTGCCTGAC
CCTGGAACCACACACATCACGCTGCCTGGAGCATGCCCTGAGCACAGCA
>chr19:46814745-46815611
TCAGGCCCCACTTGTCCCTGAGGAGGATTATTTGCCTATGGAAAGAACAA
GCAGATGGCAAAGGCCTCTGACACCAAGCACAAGGCTCAGCCTGGAGGAG
CTCACAGAGGAGCCCAGGAGATCCTCTCAAGCATCTCCTCAAGGGCTCAG
CTGGGGATGGAGGAGCAGGATGCTGAGCTCAGCGGATGCTCCAGGCTGAG
TGATGGATGTGCTTCAAAGGTCAGGCACAGAGAATCAGACGTTAATCATG
GAAGGTTCCCACCATGTTGTAGGCAGAGACAGTGGCCTGAGTGTCAGGGG
CAGGGAGACTCACCATGAGGCCAAAGCAGGCTGTGAGCCCCCCAAGAGAC
CACATCCTGGATGCAGCAATCAGCCCTGCAGGGAGTGGCAGCAGATGTGC
TAAAAACCATGATATCCAGACATGCAAAGGTTTCGCAATTTATGGATTAG
AGAAGAATAGCATTATCCCTGTAATAGCTTCCTCTTTCTTACACTCTTTC
TCATATAGAATAGAATGGGCAGCTTTTCCTGCAGTTCCCTCCTATCTGCA
TGCTCCCTGCTGCCACCTGGAAATTAGCCTCACTGAGTCACTGTCCGTGG
TGCTGATGTCCACGAACTATTGAAGGGCCGGTGAGTTGTGATCTTTCAGT
CACCTCCGCTTTCTGTTATTCTTAGCAACTAAGCATGTCACCAAGAAGAA
GGTGGAGAGGTACTAGGGGCATGGAGAGCCCTCCGTCTCCCTCTCTCAGG
ATCTGGAGGGTGCTGGGGATGTTAATGCAGGAACTGACGCCACAGTCATG
ATGAACCCATCCAGGTGCCCATGTGTAGTTTGTAGTGAACGATGATGAGA
AGATGGCCTTGAGAGGA
>chr19:46892113-46892777
CCCAAAATAGGACGCTGATTCTCCCCCACCATGGATTTCTCCCTTGTCCC
GGGAGCCTTTTCTGCCCCCTATGATCTGGGCACTCCTGACACACACCTCC
TCTCTGGTGACATATCAGGGTCCCTCACTGTCAAGCAGTCCAGAAAGGAC
AGAACCTTGGACAGCGCCCATCTCAGCTTCACCCTTCCTCCTTCACAGGG
TTCAGGGCAAAGAATAAATGGCAGAGGCCAGTGAGCCCAGAGATGGTGAC
AGGCAGTGACCCAGGGGCAGATGCCTGGAGCAGGAGCTGGCGGGGCCACA
GGGAGAAGGTGATGCAGGAAGGGAAACCCAGAAATGGGCAGGAAAGGAGG
ACACAGGCTCTGTGGGGCTGCAGCCCAGGGTTGGACTATGAGTGTGAAGC
CATCTCAGCAAGTAAGGCCAGGTCCCATGAACAAGAGTGGGAGCACGTGG
CTTCCTGCTCTGTATATGGGGTGGGGGATTCCATGCCCCATAGAACCAGA
TGGCCGGGGTTCAGATGGAGAAGGAGCAGGACAGGGGATCCCCAGGATAG
GAGGACCCCAGTGTCCCCACCCAGGCAGGTGACTGATGAATGGGCATGCA
GGGTCCTCCTGGGCTGGGCTCTCCCTTTGTCCCTCAGGATTCCTTGAAGG
AACATCCGGAAGCCG
>chr19:46900865-46901880
ACAGGAATAACTAAGGATTTAAGGACATGAGGCTTCCCAGCCAACTGCAG
GTGCACAACATAAATGTATCTGCAAACAGACTGAGAGTAAAGCTGGGGGC
ACAAACCTCAGCACTGCCAGGACACACACCCTTCTCGTGGATTCTGACTT
TATCTGACCCGGCCCACTGTCCAGATCTTGTTGTGGGATTGGGACAAGGG
AGGTCATAAAGCCTGTCCCCAGGGCACTCTGTGTGAGCACACGAGACCTC
CCCACCCCCCCACCGTTAGGTCTCCACACATAGATCTGACCATTAGGCAT
TGTGAGGAGGACTCTAGCGCGGGCTCAGGGATCACACCAGAGAATCAGGT
ACAGAGAGGAAGACGGGGCTCGAGGAGCTGATGGATGACACAGAGCAGGG
TTCCTGCAGTCCACAGGTCCAGCTCACCCTGGTGTAGGTGCCCCATCCCC
CTGATCCAGGCATCCCTGACACAGCTCCCTCCCGGAGCCTCCTCCCAGGT
GACACATCAGGGTCCCTCACTCAAGCTGTCCAGAGAGGGCAGCACCTTGG
ACAGCGCCCACCCCACTTCACTCTTCCTCCCTCACAGGGCTCAGGGCTCA
GGGCTCAAGTCTCAGAACAAATGGCAGAGGCCAGTGAGCCCAGAGATGGT
GACAGGGCAATGATCCAGGGGCAGCTGCCTGAAACGGGAGCAGGTGAAGC
CACAGATGGGAGAAGATGGTTCAGGAAGAAAAATCCAGGAATGGGCAGGA
GAGGAGAGGAGGACACAGGCTCTGTGGGGCTGCAGCCCAGGATGGGACTA
AGTGTGAAGACATCTCAGCAGGTGAGGCCAGGTCCCATGAACAGAGAAGC
AGCTCCCACCTCCCCTGATGCACGGACACACAGAGTGTGTGGTGCTGTGC
CCCCAGAGTCGGGCTCTCCTGTTCTGGTCCCCAGGGAGTGAGAAGTGAGG
TTGACTTGTCCCTGCTCCTCTCTGCTACCCCAACATTCACCTTCTCCTCA
TGCCCCTCTCTCTCAA
>chr19:47009428-47010150
GAAAAGAAAAACAAAGAATAAAAGAGATGTGACTGGAAGATCACAACTCA
CCAGCCCTTCAATAGTTCATGGACATCAGCACCATGGATAGTGACCACGG
AAGGGTCATCCCCAGGCACTGCAGCAGGGAGCGCACAGATGGAAAGAAAC
TGCCGGGAAAAGCTGCCCAGTCTATTCTGCCTGAGAAAGACACAATGAGG
GAGAACCTGATTCTTCTCTAATTTATTTGTTGTGAGCCCTGTGCACATGA
CTAAATGTTAGGGTTGTTGGCAAAGGTTGTTGACACCCCTGGCAGGGCTG
ATTTCTGTACCCAAAGTATGACCTTGGAGAGGCTGAGTCTGCTCTGGTTT
CCCAGTGAATGTCCCTACCTCTGAGACTCAAGCCATTGTCTCTGCCTACA
ACACAGTGGGAACTTTTCATGATTAACTTCCGACCCCCGTGCCTGACCTT
GGAACCACTACCATCACCCAGCCTGGAGCACTGCCTGAGCACAGCATCCT
GTTCCCTGAGCTCCAGCTAAGCCCCTGGGAAGCTGAGCTGAACCGAGCCC
CTGAACAATCCTCTCAGTGACTCCAGGCCAGGCCTCGTGCCCCATGTCAG
AGGCCTTTGCCATCTGCCAGTCCTTCCCACACAATCCTCCTGAGGGACAA
GTGGAGGCCTGAACATCTGTCTCCCAGGGTAGGGCCCAACTTCTCCAGGA
GACAAAAACAGACCAGAGTCCTC
>chr19:47192449-47193822
CCATCCCACCTCAGACACAAGCTCACGTCCCCCCTCATGCACTCTCTCCT
CAGGCACGAGCCTGATGAGACTGATGACTGTGCATCGTGCTCCTGGTGAG
GCTCTGCAGAAGTAGGGGGGGCGGTGAGAAGGAAAGACCTGGGAAGGTCA
CAGGGATAAAGGGGAATAGGGGAGCTAGATGTGagaggcggaaggagaga
cacagagggagaaacaggcagcccagaaccagagagaggcggatacaaac
agattgaaaaagacagacagagattggcagatgcagagatgagaacacgg
agacagagcaacggaagagttcagtgaaggtgacagagacagagagacgt
agacagccaggcagagacagGCTTGGTAAACCAGGGAGACTCAGAGATAA
AGGCCAGGGGGAGACTGAGCAGAAACCTGGTAGGGGACCGGGGACTCAGA
AATGGGGGAGACCCCAGAGGGAATTGGCCTCGAGGCATTGGGACAGAGAA
GGGGGAGAAACCAGAAATGTCTGTAATCATGTTCTAGTCACCTCGACAAA
GAGTCCGACCCAAGGGCAGAGACATTGATTGGAGTGTGTAAGAGACGTGG
AGATAGAGATGCGAGACAACAGAGAGAGGCTGGTGCCTGCCCCCACACCT
GTCCGAGGGGCACGCAACCAGGGTCTGAGACGCAGAAGGGGACGGGTGGC
GACGGGGGGCGCTGTGTGCGGGGAGGGGTCTCCCAGGGTGTGGCCGGCCT
GCCAGGACTGCGCTGGGCAGGCGGGCCCTGGAGGGAAGTCGGGCGCTCTG
GGCTCAGGCTGGCCAACTGGGTGCTGAACGGACAGCTCCCAAGCCCCGGG
CCGCCGCCCAGGAACGGGCGCAGCCTCGCTCTCTCTGGGACCTTTCCAGT
CAGGCTTTCCTTTCCGTTCCAGTCCCCTCCAGGTTCCATTTAGTTTTTTA
TGGCTTCCTGTCTCTCACCCCAACTCCGGGTGTATCTTACCCTCCCGCTT
CACCTCTGGTCTCAGCCCTCTATTCTTTCTCCAGTCTTCTCTCACCTCAC
CCAGCctctctccctgtctcgccggctctgtgtcctctagctctctctcc
ccatccccctcccgcccactctgcccccttcgttgtctctccccatctct
gtctctcgccatccctccatctctccctttctGCTCGGCCTCGTTTTGGC
TCTTGCTGTGTGACCTTCACTCGTCCTTCCTCAGCTGCAGTTTCCACAGA
AACCTCCGGCGGGGCAGGGAGGGCGGGGACAGAAGGCGGACCCACCTTTC
TCCTGCGCCATCAGCCCTTCAGCCTCTCCCACCCCTGCCCGCCCACCCAC
CCCCCAGTCTACTGGGATTCCTCA
>chr19:47336037-47336358
AACCTGGCTTGTGTGAGTCTCATTCAGACTGCAGATCCCCCAGGAACAGG
GTCCCTTGGCATCCACTGCCATGTGCTCACCAGGGTCTCTGAATGACCTG
TGGGAGCAGGCGCCTGGCCCTGGGTCTTCCTCAATGAGGCTCTGCCCTTG
GCCCAGGAGTCCCTAGCCCCCTTGCTGCTGCCCCCAGGCTTTCCACAGCC
CACATGCGCACTTCCTGTTCTCTAGCTCCCACTGGGCGCAGCACCAACTC
TGCAGGCTCAGAGGCCGCCGCTGTCATCCCAGCGCAGGGAGCTGTCCAAA
GGCTGAAAAGCAAGAGCCCATG
>chr19:47509068-47510105
GAAGGCAGTCTGGAGGAGGCATGGCTTTGGAAGACGTGAGTTCAGTTTAG
GACACAGGAAACCATAGGTATCTACGGGACTCCAGGAGGGGAGGGCTGGG
GCGGGGTGACAGAGGATGAACGTCCCCCTCCCACGCGGAGAAGATAGGAG
TCAGGTTGGGCCCTCTTGGAGGAGGGGGCAGGGAGCGCGGCGCCCGGCGG
CCCCTTTAATCGGGGGCGCGCGCTGGCCAGCCCGCGCGCTCTCGCCTCCA
TTGCCGGGCCAGTGCGGGAGCCGGAGCGGAGCCGGGGCCGGAGCGGGCGG
AATGGAGCCCCTGCGCGCGCCCGCGCTGCGCCGCctgctgccgccgctgc
tgctcctgctgctgTCACTGCCCCCCCGCGCCCGGGCCAAGTACGTGCGG
GGCAACCTCAGTTCCAAGGAGGTGAGCATGCCGAGCCCTCCTCTgcggcc
cgccggcccccgggggACGCAAGGGAGGCGAGGGGAGCGGGTACCGCCTC
GCCCCCTGCCGCCCCTCCTGGCGGACTCCGGGAGCCTCGGGGGAGTGGGG
CCGAGGGCGATGGGGGACTGGGCCAGAGTCGAGGCTAAGGGGAGCCGTAG
GGTCGCGGCCAGACCTGGGGGTTGTAGGAGGGACGTTGAGGTCAGAGCTG
AGCGGGGAGGGGGAGCGGGTTGGGAGAGTCAGAGTTTGGGAAGGGTGGTG
CAGAGGTGGTGCTGAAGGGACAGCACTTTTCACTCAGCAGAGAGCCCCGA
GCTCGCCGCCACACTCCCGCTCAGGACCGGGAGGGGGCCGTTTGGAAGAT
TCCCCCGCGCGGGATGGTCTTTGGGAGCACGGGGTGGGGTGCAGGGGAGT
GTGGATATTGGGGGAACGGGGTTAGATATTGGCCAGGACATGAGGTGGCC
AGGATGAGCATCTGGCCCCTAAGGTCTTTCTCCCCAGAAAGATCCCGGGA
AATGCAGGGAGGAGTGTTTGAATGGAGGGGAGGAAACTTGGGGGGGCAAT
GGAGGGAGAAAATCAGGGCGGCAGGAATCCTGGACCCA
>chr19:47797734-47798545
CCTGGCCTTTTCTGCTGAGATGGCTTCACACTCATAATCTCACCCTAGGC
TGCAGACCCACAGAGCCTGTGTCCTCGACTCCTCTCCTGCCCATTCCTGG
GTATTCCTTCCTGCACCACGTTCTCCGTGTGGCCCCACCTGCTCTCGTTC
CAGGGAGCTGCCCCTGGGTTGCTGCCCCTCTCACCATCTTTGGGCTCACT
GGCCTCTGCCATTTCTTCTGAGCCCTGAACACTGATCCCTGGCAGGGAGG
AAGTGTGAAGCTGGAATGGGTGCTGTCCAAGGTGCTGCTCTCTGTGGACA
GTTTGACAGTGAGGGAACCTGATGTGTCACCCCAGAGGAGGCCCAAAAGC
TGTTTCTCAGGGGTGCCTGGATTGTAGTGGGGTGGGTACATTAGAGTGGG
CTGGACCATGGACTGCAGGGAACCTGTTCTGTGTCAGCGACCAGCTCCTC
AAGCTCCATGTTATTCTCTGTAACTGACTGCCTTGTGTGCTCCCTGAGCC
CAAGATAGATTCCTTCCCACAATGTCCAGAGAGTCAGAGCTGTGTTTGGA
GACCTAATGGGGGGTCTTGTGTGCTTACACAGAGTGTCCAGAGAACAGGC
TTCATGACCTCCCCTGCCCCACCCCCACATCAAGGTCTGGATAGTGGGCC
AGGTCAGATAAAGTCAGAATCCATGGGGAGGGTGTTGTCCTGGCAGTGCT
GAGGTCTGTGCCCCCAGCTTAATTCTCAGTCTCTTTGCAAATACATTTAA
GTTGTGCATCTGCAGTTGGCTGGGCAGCCTCATGTCTCCAAATTCTTGGA
TCTCCCTCTGGA
>chr19:48985101-48985422
CTCTTGTTCAATGATACTGATAGGCGTTTTTTGACTCTAGCCTCTTGTCC
TGTTCCACACTGTTCAAGATGGCATTTCTTCATTTCCCTGTCTTTTGTCC
TCCGTTAGTTGAGTTGCTGTCTGTGGTTCTGAGACCCAATACTGTGGATC
TGTCCTTGGTGCTGACCTGGACTTCCACTTCCGCTTAAGCTTGGGAGGGT
GGGGGAATCTTGGGAAGGGGCAAGGTTGTATGTAAAATCCAGACATTAAA
TAATCATTATCTGCATTACCAGAAGAAGAGAGATGTCTGGGTTCCCAAGT
GGGTGTATGGGTCACTGTGAGT
>chr19:49708750-49709236
CCATAGAGTCACTTACCGGAACTGGGCTCTGTGGGGTGCTCCTCCTTCGG
GATGGGTTGTGAGGTCTCATGACTGGGGTCCTTCTGTTGTTTTCCTTGAG
GGCCTGAAACCCCAAAGCCCTCATTATTCTGTGCCTCTAGTCCTTGCCCA
TCTCCACAGGTTCTGCCCATATCCCATGTCCATTCTTGAACAATGCCCAC
AACCCTCTGAATTCCCCAGGTGCCAGACAAGACTCAGCACCATGGTCAGC
AACACGCCCGGCAAGCGCCCCCTGCTGGCCACATCCCCATCCCCATCCCC
CTCCCTGTATCCCTGTGTTACCGTCTGGCATTTCTGATGTAGAGAAAATA
GCCCAGTTCTGAGGCCACAGCAATGACAGCCAGGATCCCGATGACAATAC
CAGCGATGGCCCCTGAGGACAGGGAGGAGGACTGGGGACCTGGGCAAGGA
GACAGAATCAAGACCCAGGCTTGACACACCCTCATCC
>chr19:50690939-50691993
TGGGGAGAGACAGACGAGGTGGTCCTCCCTTTGTAATCTGAAGTTAACGA
CAAGATCATAGAATGTTGGGATGATACTCGAAAATGCTGAAATCACCAAT
TCTTAGAATTTTGGCATCTGGACACGCGAGACATGGAAATGGCTAGATCT
AAGGGTGTTGAAATCCCCAGCTGTCAGAACCCCCATGTGTGGGACAGAGA
ACGGTAGACATGGACTGTTATAGCTGTGAGCTCAGAGATTGTGAGGCTAG
GCGTTTTCAGCTGGGAATCCAGCCCCTTAGAGCTAGTTCAGAGCTTTGCA
CATAGATGATGCTCAATGCGGTTTGGAAATTGAAATCTGACGCCCTGTGC
CCTCAcctcgtttcctcagctggggaataggaggcctggaatggtgtggg
tcttccccaggattaccattaaccagtggtaaagaccgctaagaacccat
gagtccttgcccccaaaccacgGATGGCTGTTTTCCCGGGACAGGGTTGG
ACAGTTTGGGCGAGGTCGGGGCTGCCTCTTGGACAGAAAACGGGGATGGG
ATGCGAAGGCAAGTGATTGGGAGCCAGACCCCTGTTTTCCATCCTGGCTC
TACCCTCCGTTCAACCCCCTCCCCGCCAGCTGCGGCCAGCACCAGAGCCA
GGGGACAGCTCCCCGCGCGCGTCCTCGCTCCCGGGCGGGGCCGGGCGGTA
CGTCCCAGAGCGCAGCGCGCCCCCCGCCTGCTGTCTCAGTGCCCCCTCAC
CTCCGCCCTGTTTCGTCCAGGTCCTCCGGGTCAGGCTACCCCCGTCGCCG
CCAGAGCGCGGGGGAGGGGAGAGCTTCCTTTGTCTCCTATGCCTCCTCCC
CCCATCCCGGCTCTCCTGCGGGCAAGCGCCGAGGGGACACCGGGGAGTAC
CCCACCTGAACCTCTGGGGCCCACACCAGGCCCCAGTCTTCCTCTACTCA
CTGCAGTGGGCGAAGACCGGCAGGACCTGCCCCATGGCCCCCCTCGGGCC
TGCATCGGGACCCCCGCCCACTCCGGCTGTGCCGCCCTGGGCCCGGGGTC
GCGGG
>chr19:51147525-51148566
CTCCCTCAGTCTTTGGAACACTCGAGTAATAAGGCAGGGAATAAATCCTG
GTTCTATAACCTTTCGACTCCACTGTCTCAGAGCTCCTGTGGATTAGGGG
GAGGGGGTAGAAGGCTCAGGCACAGATGGTGCTGACCCCATTTTCCTTGC
AACATTCACAAACTCCTGATGAACCCTGAGTCCCTTGTGGCCACGACCAA
GGCGGAGGGAAGAGGCAATGCCCTCGCCTCCCTGTAAACTGTGAATAACT
TGTGCGCTGCTGGTGGGAAGGGATTCGGGAGAAACCTGGCGGGGAGCGAG
GAGCTTCAGCACCAAGGACAGCGTCCGCGCTACACGCCCCAAGCCCTGCG
GTCTTTTTTGGGAGCGCTCCACCCTGCAGCTCTCCTCCAGGCTTCTCCGC
CCACCATTTCCCCATGAGCTTAGGGGAACTCAGGCCTGTGCTCTGCCCCA
CCTCAGGGCAACGACAGGACCCAAGAATTCCAGATTTTACGGACTCCCTC
TCTCCTGTCTTTGCCTCTAGGTAGACGTTAACGAGCCCTCGCAAGGGGCC
CTCCCGTCAGCCCAGGGGTTCTCGCCCCATTGCACGGAGTACGCATGCAT
AGGGGAGTGGGGACGGGAGAGAAAACGGGAGCCAGCCCCGCGTTTCCGTT
CCCTTACGCACTTCCGGGTCCGGACAGCGCTGCCTGCAGCTTTGAGGGGA
GCCCACCTGCCCCGTGAGCGCCGTCGTCATGGCAACCGGACAGGCCCGGG
AAGCGATTGGCCACTCCCTGCCACGCCCCTATGCCACTGCTTCCCCGTAA
CTGAGGCAACGGAGGGGCGCTGCCTTCCCCCTTCCATTCCTTCCTGGAGA
GGGCTGTGTAGGAGAGGGACCCACCTCTTCTCTCGCTAATGAAACACCAC
CTCTACCCCCATACGTTAATTATGGAGGGAAGGAGGATGAGAGGCCATTT
GTAAACTCTTCTGGATGTGGCTGAACTGTCACTGAGGTCACTTCCGGTGA
TAGCAGGAAGTGGGAGGCAGGTCGTTCAGAGAGACAATGGGA
>chr19:51412901-51413762
AGTGAGATGTCTCTAGGATACCTAGAGTAAGGTCTTACTTGACGGTCGTC
AGAAAAACACAGCCAAACCTCTTCAATATTCTGTTACAGCTGATTGGAAA
ATGCTGGTGTTATCATTGTTTTTTCTGGTCTCTTCAAAGTTAACCCCACT
TTGGAAGCAACTAGAGCCTTGTATTGGGAGAGTCCTAATCTACCCATCCG
CACCACTGGTGGTTGTATAGTGGGGACAGGTGGGCTTGGAAAGTAGTGGA
GATTTGAACAGGGCTCAGGCCGTTTGGGATCTCATGTTGTAGGACTAGGG
TTCAGGGAGGAATGACACAGGCTGCTTGCACTAATACATGGTTTGTTTAA
CAATGGTTCTGGGCCCTGGGGTCCCTGCAGAACTCCCTGATTTCAGCCTC
CTGAGGGCTCATTCAGACTTCTTATTCAGATCTGACTCTGTCACCCCAGG
ATATGTTTCTTACACATTTCCCAGAGCTCTCTGTATCCCAGGGTGGGAAA
CTCTCAAGTTGCATCCATCCTCACACAACGAGCTGCCAGGATGAATGGGG
CTCTGTCCGTGGTGCTGAACATGTGCCTCGCTGTGTGCTGGTAGGTAGAT
GAGTTGTCAGGCAAAGGCAGAAAACATATGAACATCAGAAGACAGGCGTG
GAGTGAGGTGCCTCCCACCATCCACGAGTTTCCATTACTGGTTTCCTTTT
AAGCTATTCATTGGGTAACAAATTTGCTTGTCATCCTATATCGCCAAAGT
CATTGTAGAAAACATCTTTCACAGGCTTTTCACACAGGCTAGGAAGGGAC
ACTCAGACCATGTGTAGACTGTTTGCTGAGTCAAATGTCATCCTCTGCCT
CCTGGTTGATTC
>chr19:51416825-51417437
ATGTCTTTCTGCTGTGCAGAGAGGGAGCACATGCTCTGCCCAGATGTGCA
GTGGATGTGACTAAGGACTGGAAAGCTGATAATCTCCAAAACTGAATGTT
CTTGCCATACAGGGAGATGAAAGGGCTGCTAGAAAATAGCTTATCTAACC
CTTTGAGAAAATGTAAAGAAAAGGTTCCAACCCAGGTGTGTGTGACCGCA
AAGTCTCAGGATTGCTGAGACAGGGGCTTTTGCATCCACGGAGCCCCGGG
TTGGTCCCGCTGCCCTCCCTCCCACTCAGCCTGTGACTCCCTGGCTCTGT
CATCATCTCCCTCTGCTGATTTCTCTTCCCAGCCTGACTCAGCTGCCCTG
AGAGATCAGGACCAAGGCCAAGGACGGCCAGCTGGGCTCCTCCCTCCCCA
GAGACGCCAACCCAACCCTGCCCTGAGGAATGTGCTTCTCCTTGGCACTG
GCTGGTCTCCAGACCTAAATTCAACCCTCTTTTTAGCAGGCTGAATGCCA
AGCCCAATCTCAGCGCCCCCAGGAAGGACCTAGGACTGAGGCTGTGAGCT
CTCAACTTGTTTTTTTGGGGCAACAGGCCAGGGCAGCTAGCCAGTGATTT
TAGGAAAGACGAG
>chr19:51420435-51421410
GACAAGAGTGTGTCAGCCTCCCTAAAGGGAACATCTCCAAATTTGGATCC
CAAATGACTTTTTTCAGAGGAACCCTCCTTCCTTCTCCTCAGAACAAGCA
CATTCATTCACACAGGAAGGAGATTAAATTCCTGTAGAGCAGAGGAGGAA
AAACCTTTTCACAGAGGAGGTTCTGTGGTCTTAACTGTCCTGGGGTCATA
ATGTATTTGAGAGTCTGGAAATAATTATAAAGTTTTTTGCTCAGATTATC
ACGGACAATTGCGAAATATTGTGAAATGCCACTGAATTGCACACTTGAAA
ACACACACACATACACACATGAAAAGTTAAGCAAAAATGTGTATTTAACT
GGTGGAGAGTGTTGGCGGGAGAACAAAAAGAACTGTCCAGACCTCTGGTG
CTGAATGGTCTGCTCTGGTTCAACTAAAAATAAAGCCTTCGATCAATTTG
GTCACTGAAAAGACTTGTTCACTTCCTGCTGATGATCAGAAACCACAGCA
GAGACCTGATTTTTGGGTGTCTGCCTTAACAGAAAAGCCACAAAGAACTG
TGGTGAGGGCATGGCAGATGACAACCACAGTGCTATCAGGAGGTAACAGG
TGACTGACCTCAGCCTTGATGCTCGAGAAGATTTCAGAGGATGGGTGACA
TTTAAGTAAAAGAAGAAGAATGAAGAAGGATGGGGTATTGGGTGCAGAAG
CAGGGGTGACGCTGTGGCTCTCCCAATTAGCTGTGTTAAGCCAAGGGCAG
TGAGAACCAGGGAGGGTGTGCAGGATGTGGGTGTGGACACTTGGAATCCA
GCCTACATCTTCAGGACCTTCTGCCTGCAGAGGCTGGAAGCTTCACACTT
TCCTTCCCAGAGGACCTTGTAGCTGGGGTTCTGGATGCATTTGAATCTCT
GGGCAGCGCAGCCATTGTGTCTCTCGGTGTAGCCACAGGAACATCTCATG
TCCAGGTGATGGCCCTGAATTGCTGA
>chr19:52602177-52602781
TGCACGATGCGTCTCCGGGCGTTAATGAACCTGGGAGGCGGTCATGGAAA
CGGAGGGGAATGAAAAGAGGGAGTGGGAGAGAGGCCAAGACGAACACAGA
GCGGGCCGGAGGACAGCGGCGGGGGAGGCAGAGCGGGGCGAGCAGGGGCA
GTGGCTCTGCGGGGCTCGGGGCCTCCGTCAGCACCGCGGACAGCGCCCGG
GCTCTcgccccgggccggcccgcgggcccTCCTGGGCCACTCACCAGTTG
TTGACTTGCAGGATGGTGAGCCCCGTGTCCTGCGCCAGCTGTTTCTTCTG
CTCCTCCGAGGGGTACGGGTGCTGCAGCCACCAGCAAGAGTCACTCTGCC
TGCCTGGCCGGCCGCAGTCTGAACCCCAAGGTCTGGCCCACCGGGGTCCG
GGGGATGGGGAGCCCAGGCCCAGGCAGACGTCTGGGAGAACCGGCGCTTC
TGAGCGTCTCTGCGCTCCCCAGGATGGAGACCAAGGGAGCCTCAGGCTTG
GGGCAATTACATGCCTGCCAGCCCCCGCCTGTTCCAGCAATTAGAGGTTA
ACTGGCCAGCTCTGATTAGAGAGACTGTGTTGGGGGAGGGGGCTCCTGTG
GCGTG
>chr19:52632524-52633277
CACTTACCTGCGCTCACCGTAATTGCCTCTAAAAACTGCTCCCTCCATGA
ATGGGTCCCAATTACCAAGGCCAAGTTCGTTTTCTTGATGAGTTTATCCA
CCGTGTTCTGGGGATGAGAGGGTGGGGGAGAGGTCACTGCCCCTGAGCGA
ACCAGGGAAGCTCCATGTTGGGTCCTGGGTCGGGGGCTCACAGCCTGTGC
CCAGGGGTCCTCAACTTTCCACACCCCCGTTCTGAAGGCAAGCAAGGAAA
AGGGAGGCATGTGCTGTCCGTGGTCCTGACGTGGGACCCTTCTTTGGCTT
GATCTTAGGAACCTTGTGGCTCCCCGCTTTCCGGACCCTCCCCAAGGAAA
TGAACCAGGCTGGACTCCAGGAAGGTGAGGCCCCGGAAAATCACCTTAAA
ATCATATGACTCCTCGATGATGACCTCCAGCCGGCAGTTCTCCCCAAGAA
CTGGCTTGCCCATCTCTGCTATCCTCCGAGCCTCCTCCTCCTCGGCTGTT
AGCTTCCTGTCCCCATCCCCTGCAGCATGAGGGGTGGGGGTTAGACTCCT
GGGAGACCTACCTAATTGGGCCTGTGACGCCTTTACTACCTGTCCCCATA
GTTAGAGAAAGCCTATCTGTTCTCCTCTGGGAAGCTCCTTGGTGACTCCT
CCCAGCCTCCCACCTGACCACCGTCTCCTTCAACCCTGAGGTCCAGCTCC
CAAGGGTTGGTTCATGATCTTTAGTTGGTGGGCTCTGGGGTTCGTATGGT
GGAG
>chr19:52639306-52640194
CAGAGTCTAAAGAATGGAGTAACAAAAGTCAACACACTTCAAGCAGAAGA
GTTTCAATCAGGCAGTCATTCAAAAGACGCATCTCAACACACAAACACGC
ACAAGACACAGCGACACCCGCGCAAGGACAGGCGCACACAAGACGGCCAT
GTGGGGACATCCGCCCACCTCCACCCTCCTGGTTTCAGGATATTTTCAAT
TTTCTGTGGGTGGAAAGAAAGGGCCGCCCCCGACCTCGGCGTGGGCTGTG
AGCTGTCCGCGGTGCTGAAATGCTGGGGCCGGCGAGGAGGGAGGGTCTCC
CGAGACATGCTCCTCACACACCCTGACACACACAGACAGCTGCCGACACA
GTGACATGCTGACAGGGTGACACACACACCTCTGTCGCTCACTCTCGCAG
ACATGCTGCGATCCGCTGACACACAGTGACTGACGTGCAGTGACAGGCAC
GTCAACTGCGCCTGGCAGGCGCACCCTCAGGGGACCCAAATGCAGGAGAA
ACCCAACGCGCAGGAAACAGCAAGAGGGACTCGAGCTAGACCAAGACAGG
ACTTCCTGAGATCAAAGGAAGCAGATTTCCTCCCCAGCCTGCCCCCTTGT
TTCCTGAAAACTCCACTCTCCTGCCCTTCTCCCCTGCCAGTCTCTGATCT
CAGACCCAGTCTCCTCATCCTGTCTCTCACTGACCCAAACTCCCTTTTCT
CTCTGCAGCATCGTGAGAACCTCTCCTTCCCTGGGTCAGTCTCTCTCCTC
CATGAATGTCTTTATCGCGTCTCCATCTCTCTGCCTTTCAGTCTCCCTCC
ATCTCAGCTTTCAATATCCACCTCTCTCCCTCCCTCAAAGCATCTCTGTC
TCTGTGTCTCTTCCTTTTTTTCGGGGGTGGGGTGGGTGG
>chr19:52666877-52667527
CAGGTCCCCCCAGCGCTGGGCTGGCAGTGGTGGGCGACTCCGCCCGAAAG
AGAGAGAGAGATTGAGAGAGAGAAAAGCCTGAGACTGAgagggagagccg
gggaggaggggagggagaggggatagagggaggagaagaggagaggggag
ggacacgggggagggggaggcggcgagggagcgagggagggggaggagcc
ggagagagggggaggaggcggaggcgggCAGAGGGAAGGCGGTGCGGGAG
GCGGGGGGAGGCCCGGGGAGGGGCCTGGGGGAGCAGGGAGCCCGAGCCTC
CTCCCCAGCCTCCGGGTTCAGCACCAGAGGCAGGGGACAGCACCGGAGGG
CGCTCCTGTGTGTTTCAGAAGCAGCCCCCGCCCCCCAacacacacacaca
cacacgcacacacacacacgcacgcaGTCTCCCAGCCATACAAGGGCCAA
CAGCTACAAATAGTTACAGACTTACAGAACTAGGGGGAGGGCAAGAATGT
TTAGCTGGAGTCAGATCCAAATTCACATACTGTGCCTGCACAGCCTCACA
AAGGAGGCCAGAAACAACCACAAAGACACCCATTAATAAGAATAACAACA
GCTGCCATACATACAGGCAGCCCTGACCACGTGCCTGGCATCGGCAGCAC
A
>chr19:53305532-53305953
GCCCTCCCTGCCCCCACGGCTTGCCTGAGCCTGGGTCTGGGGCGTGTGCG
CATGCGCGGTGGAGCTTGTGCTCCGGAATCCGGTGCGGAGGCTTGGGCTC
CCTGCGCTTAGCGGTGTAGTCGCTGGACAGCTCCTTCAGCCGGAATCTCC
GCGGGTGAAGACTGCGGGGATCCTCGGTGCCAAAGCTTCTGTGGTCCTCC
TGCTTTCCTTTTCCCCCTGTGGGAGGAGGTCGCGGGCTGGAGGTGTTTCC
TCCTGGTCCTGAGCAGGGCCAACCTGGAGGTAAAATGGCCCCTGCGCCTT
TAAACAGCCCTCCTCGGCTTGTAGGCCCTGCTTGGTTGCTCCAGCTTTTT
CAGCTGTTCCAGAGCTCACCCGGAGCTATTTTCATCCGTGGGATCACGTG
GAGGGCTGGGACTTTCCAGGCT
>chr19:55181470-55181809
AGAAGCAGTGAACTCGGTCCACATGTAGGGATAGGGTTAAAGCTGAAGAG
AGCCAGAGACAGATGAGACGCAGAGTGGAACATCACTTACGCAAATCACA
CACAGCACCACGGCCAGCATGCGATTTTGAGGGTACAAATACATCTAAGT
GAACACATCAGAACACATGTTAAGTGTGCTTGAGCAGCTGTCCATGGTTG
AGAGAAGGAAGTTGGGAGACACGAAGGGAGTAAAATAAAACGAGAAAGGC
TTCATGTGAGGGAAGGACTGGGAAGGACTTCACGGCACACTAAGGACAGG
GAAACATGAGGGACTCAACGCCATTTACTGGAGGGTTCAC
>chr19:55182311-55182769
TGGTGCTGAACTCATACCCACAGCGCTTCCCTTTTGTGCTCCGCTGTCCC
TGGTGCTGAACCCACATCCCTAGCACTTCCCTTTTGTGTCCCGCTGCCTG
CTGTTCTTGGTGCTGAACACACACCTTAGTGCCTCCCTTTTGTGCCCAGC
TGCCTGCTGTCCCTAGTGCTGAACCCATACCCCTAGTGCTCCCTCTGTGT
CCAGCTGCTCAATGCCCTTAGTGTTCAATCTCACCCCAGAACTTCCTCAT
ATGTTCCGCTGTCCACCGGCTTTGGTGCTGAATGTTTAAACCAGCACTGG
TAAGACCTGGTGGTTTACACAGAGGTGAAGGCACTGATCTGGCAGTGTGG
ACACTGCATAGGTGGTGCTACCAGTGCTGAGGCAGGGCCTGGGCCTATCC
TGCTCAGATTGCCTGCATGTTTGTGATGAATGAGTCATAGTTTCCCACAC
ACAATGAGC
>chr19:55520123-55521585
GAGGGGTGAAGGGTCCTGAGCCATTTCAAGATGGGGGATAACCAGAGTCC
TGCCACACAGTGATGTGGGTTTTGATGAAGGCCTAGAAGAGGAGGGAGTG
GGGTCAGGGTCTTGGAGAAGGAAAGCAATGGGCCAGGCCCCTAGAGATGT
CATGGGCTTTATCAGATATGCAGAGGGGTGGGAGGGGAGAGGAGTGCATT
GGAGAGGGAAGGAAGACAGGTGTTATAGTAAAGAGAGGGTTTTAATCCTG
CGGGTAGTGGAGGAGGGAGGGCATGGGGAGTTTTGCTATTAATCAGGGGC
ACAGAGCACGGGGAGGCCACTGCTGGACCACAGAGAGGACCTTGGACTTT
GGGGTGGGCCAAGGGCCAGCACTGTCCCTCTGTGCACCCCCCTTCCTCCA
CAGGGGTTGGGCTCTGGGCTTGACTTCACTGAGGTGCAGAGCTGGGAAGT
AGTGGGTGGAGAGTTTCGGGGCCACAGAGAGGACCCTGGACGTTGGGGTG
GGCTGGGGGCCGGCGCAGGTCCTCTCTGAACTCCCCCCCCACCCCCACCT
TCGCTTCTCTGCAGTGGTTTAAGAGGCCAGAGGCCTTCGCAGAGCGCATG
CCTAGTTCCCCGCCCCCTCCGAGCCGGGCGCGCGGCGCTAGCTGCGGCAC
CGCAGTgggggcgggccagccgggccggggggcggggcgcacggcggccA
GTACCGCGGACAGCTCCCCCGCCGCAGTGCGCAGCCGCAGCGGCTAGGGG
CCGTCTTAACCCCTTCCGGGCCGGAGCCTATTCAACGCGCAGCCGCAGTG
TTGCTGCTTTCCGGCGGGAGGCCAAGGGCCAAGAGTCTAATTAACTCCTT
CCCTCCCAGGGCACAGGGAAAGGTGGGCACCCGCCGCAGTGCGCAGCTGC
AGAGGCTGGACGGCGTCGGGCTGGTTTAACCCCTTACTCCAGAGTGTGTC
AAAAGCAGAAGGGGTAGGAGGGCATGGAGTCTCTGTAAGAAGGAAAGGAG
TGATTACGAGGAAGGGGGCGGGGGCAGGGGGCTGTAGGGTCGGACCCTCC
ACTTTGCTTTGGCCTCAGCTCCCAACTCTCTCAAGCCATATCACTGGGAG
GCTGGAAAGGGCTCGGCACACCTTGGACACCCAAAACACATTGGCGGAGT
AAATGAGTATCTCCCGTAGCTGTCCCGAACACCTAGCCTGACCATCACAG
AAGAACTCTAACTTCATCCCGCTCCTCATCTCAGCACCCTTCAATGGGGT
CACAGGAGAGAAGGGCGCCCCGGCCATGGGGGAAGGAGCCGCTCAGTGTC
TTGAGGGGGCATCCAGGGCCATGTCCCTTCCGCACCTCCTCTTCCCCACC
TCCCCCCATCCAACCCCAAATCTCGCCAACTCAGCGCTTTCTGGGGACCA
AACTTTATGCGGTGGCTCCAGGCGTCCCCCCGCTCCCTCCCCCGGCGCGA
ATGCGGCACTGCG
>chr19:55993229-55993843
TGTCTGTCCTTGAGAGCCAGGCCCAGGTCTCACGGTGGCGTATGGACAGC
TCCTCCCCATAGGCCTGGTCACAATAGGGAAGCGGGGGTGGCTCCTCCCC
TAGCCTGCAGGAAGCCCTTGGTAGCCCACTTATCCACCTTCTCCTGGGTG
TGTGGCTCAGCAGCCAAGTCCTTGTGCACTGGGTTGGGTCCCAGCATGAG
CCTGGTGGCCTGGCGGGCCCTGGCACCATGGAGAGCAGCCTGCTGCCAGT
GATGGCCTGGATCTCCAAGACGGCCTCCAGCACTGTCATGCCCTTGACCA
GCTAGTGCTGGTACAGGACCTGGGTAACAGGCATGTCCTTGGGCGTCACT
GGCTCAGGGGCAGAGGACGAGGTTGAGGAGGAAGCTGGATACCCCTGTCC
ATGGTGGGCTGGGGCTGGAAGGGTGGCTCAGTGGCCTCGAAGTGCCGGGA
GGACTCCCAGCTGGCACCAGGCCATCAGCAGCCGGGTGGGCAGTGCCGTG
CTGCTGTTGCCCTCAGGGCCTTGCAGTGGTAGCTGAAGATGGCACCTTAT
CAGGTTGGATCAGGTCACCCGGCAGCAGCAGCTCTCGAGAGCTGAGGCAC
AAGGCAGGGGCCCGG
>chr19:56513828-56514354
GCCCCAAGAAGCCTGGAGTGGTGTGTGGGCTCAACTCATGGGGGCAGTGC
CTGCTTCAATCAGCAGCTGAGTTCAGGAGCCCTGGAGCCCCTGAACCTTA
GGGTAGGCACCTTGGACAGCTCCCTCTTCCCCCCACTTCTTGGTTCCTGT
AGGAcaatggctctcaacggggaagggggtgtgtgattttgccccttacg
gggcatctgacaatgtctggaggcatttgtggtggagaagggcatcaaat
ggatccagatcagaagcgagacgctgccgacctcctatgttgcataggac
agtctggccccaaatgtcagccgtgctgaggtttaggaaccctgGCCCAG
AAGGTGTGTCAGCAGGAGCATAGCAAATCCTGTGTGTCTGGGGGATAGGG
CAGGGTACGTGCCTGTCTGTTTTCACCAGCCTAGGAAGGGATCTTGGTGC
GTACATGTGACTCTTTGGCAGCACTGAATGTGGCACTACCCGTCGTTCGG
TCCAGGTTTTTGTTGGTGACTTTCCAA
>chr19:56616898-56617453
AGGGGTCGGGGCAGGATCTCGCCCCGGGGGGCGCAGGTGCGGCGTGAGGA
CCGCGTCCTGAGGAGGGAGGGGCGAGGGCCAGGGTCCTGGAGAGGATGGA
GAGCCCACGAGTGGCTGCAGCTGAGACCCCGAGGGAGCCCAGGAGGTTTT
GTCGGAAGAAGGGCGATCTGGACCTTCCCTGACCAGCGTCTTTGTGTCCT
TTGAGCTCCGGACCTGGTCCTGGGTTCCTCCCACCTCGGGCTGTGCTGCA
GTTCAGGACGCCGCCCCCAGGGGGCGCTCCACCTTCAGAGCAGGCGGCAC
CGCGGAGCCTCGGGCCCCAGAGCCCGCGCTGTCCATGGTCCTGCAGAAGG
GAGGCTCCCAAGGGAACGAGTCCCAGGCTCTGGACACGTTTGCAGACAGT
ACTCTCTAAAAAGGCTACTTTTCGCCACACATTAGAACAAGATCTCCTCC
GGGGGAATCACATTAAAGCAAAAACGAAGTCACCATCGTCACTCCACTTC
TCTCATCCCAAACCCACCCTCCCCAAGATATAAAGCCCTTCAAAATATTC
ACACTC
>chr19:56675279-56675796
TGCCTGGTTCACCAGCGTCTCTGGGAATCGTTCCCGGATGGTGTCTTTTT
TCCTTGTCTTCTCAGCCAGTCTGAATCTCTTTGTGAATTTCTCTCTGTCT
TTTTTCCTTGTCTTCTTCAGCCAGTCTGCTGGCCTGTGGGATCTGCCAGG
CCTCTGGCCAAATCTTCATCACCCAAACCCTGGGGATCAAGGGATATCGG
ACTGTCGTGGCCCTGGATAAGGTCCCTGAGGATGTTCAGGAATACAGCTG
GTACTGGGGTGCAAACGACAGCGCAGGAAACATGATTATCAGCCACAAAC
CGCCCAGTGCCCAGCAGCCTGGGCCCATGTACACTGGCAGGGAGAGAGTG
AACAGAGAAGGCAGCCTGTTGATCAGGCCGACTGCATTAAATGACACGGG
AAACTACACTGTTCGGGTGGTTGCAGGCAATGAGACCCAAAGAGCAACCG
GCTGGCTGGAGGTTCTAGGTGGGTTAGCAGGTGCTGTGTTTCCCAACCCC
CAAGGAGAGCTAGATGTG
>chr19:56748158-56748898
TAGACAGGGATTCCTGAAGGCCCCGGGGGTGGAGTCTGTCCTAAGAGGCA
AGAAACCAGGGATATGTGCAGATTCCCTCTCTGAGTGATCTAAGGGCCCA
TCTCCTGGGCGTGACCGAGAGCCCGAGAAGGGCAGACACAGACTGGGAGG
TTTTCCTATCCTGCGCCGTTCTCTCCCATGTCTACCATCAGGGACCGCGC
AAAGAGGCTGGTGGCTCTCGCTGCACATCCAGACACGTTTTGGTCCTGGC
GAGCCACAGGCATCAGGGAGAGTGGCGCTGTCCCTGGTGCTGAAGCAGGA
CTGTGTCCCTGGTTTAGGAATGACTGGGCTATGCAGAGGAGTCTGACTAG
ATAGGATCCAGATCGGGGTCTCCAGCCGGCAAAACAGCTGAGTCACAGGA
TTGGGCCGCCCAAGAGGGAGGAAGTTAAGGAGGGGCCGACTGTGGGTCTG
TATGGGCTGGACTTCCCTCTGTGCCCCTCCCGGCTCCTTCTTTACCCCAG
GAATGTTTTGGGTCAAAGCCAGCAGCAGCTCATCTGTAGACCTCTTGTTG
CATGAAAAAAAAATCTTATTTGTTAAAGCCCCTGAAAATCAACAGACTCA
CAGTAAAGTGCATTTCTCGTTGATACAATACGGAGGGGTGAAGATTACCC
CAATTCCATTTGAAGCCAACAGGATATTTTCCAAAAGTGCCATACTCCTT
TAAATCTCCTGACCATGCATGACAGTGCCCAATATGACAGA
>chr19:56802519-56803605
AGATCTCTCCCTCCTTAACGCACATCCATTTTACCCTGACATTGCCTTGC
CTGTTCTGCCCTTCATGACAACTCTCTCCATCCTGTGGTCCACTGAGGCC
CCAGGATCCTTTTCCTAGTCTAAACACTTACTATTCATGTAGAATGAAGG
AAAACTTAGAATTTATTTCTGTGACCCCTCAGCTCCAAATATAACTTCAC
AACCAGCCTTCTAATAGATCCTTCATTCCTTCATTTGAGCTGATTCAGGA
TTTGGCACAGAGTCAGGTATGGAAAAGGATCACATATCATGTTCTGTTTT
TCAGAACACCATGACAGGACAAATAAGGGATTCAAAGCAAGAGCAAATTA
TCAACTCACTGGAAAAGGAAGGGAGGAAGAGATGGAGCCTACCACATAGA
AGGTTTCCTGGAAGGAGTGAGGGCAGAGTCAGCCCAGAGAGGCAAGGATC
CCAgtggcctgtgagaaatgcaccatctctctgaagttaagtcttctctt
ccctaaaatgagggggACTTCAGAAGAAGACTGAGGAGGAGTTTGAATGT
CCTCTGACCAGCACCTCTGTCCTGCAGCACAGAATGTAACCAACTCTGCT
TTCCAACCTTCTTACCTCTGCATTTGAGACAGGACAGAGTTCTGCTCCCA
GGGGGCGCTCCACCCGCCATGCCCGATTTGGGGAACAACTAGCCCAGGGT
TGGCGCTGTCCATGGTTCTGCACCACAACTGTGCTCTGAGTTCAGGAAAC
TCCCAACTCTGCCATGGACACGAATTTACAAGCACACGGTTCTGAGCTGT
AGGCCAGCGGGGCACCTAAGTCAGAGAGGCTTCGAAAAGGCTGGGTCCCT
TTTGGGAAGGAGAGGCCAGGGAAAGAGACTTATCGCTGTGCTTTTCCTCT
CACTCCTCTTGTTGAGCTAAGGATCATTCTTTTGAATTGTAGTACCGGCC
TGGCTAAGGGACAGGGAAGAACAAGGTATTtttctgaagttccagattat
gctgatgttgctggctcttggaccacgctttaagtagcaAGTCCGTGCCT
GGATCTCCTCTCGGATAAGGGTTTAGGAAAGAGATGG
>chr19:59097983-59098368
CGAAACAAAAAATCACCTGATGAAATAAATATTCAGAGTGGGAAGAGCTT
GTGCTGAAAGCACTTAACGTGGGTAGCGCTCCCAGGGGGTGAGGCCAGAG
GGGTCCTAGGCTTCCTAAAGAACGCATCATGATTCCCTGCCTTCCACCTC
CCCTAGATCATTGCCTACCAGCCCTATGGGAAGTCTGTCGATTGGTGGTC
CTTTGGAGTTCTGCTGTATGAGATGTTGGCAGGACAGGTAAGGGAAGGTG
GGGAGAAGCTGGCTTGGCTAAAAGAGACAGAGAGGGGCACCTGGATCTCA
GGAGGAGCCAGTTAGAAAGGAGCCCAGAAGGTTGTGCTCGAATAGCGCTG
TCCATGGTTCTGAAGTGTTGTCTTAATGTAGACCAG
>chr19:59122933-59123241
GAAGGCAGCTAAGACAGAGGTCGACGCCAGTGCACCTGTCCATGGTCCTG
AAACCCAGTTGCTCTCAAGTCAGGATGGTTCTATTCAGCTTGGAATGTAG
GTGACTCTTGCCTACTGTGCTTTAAGAATTACAAAGCAGATGTAGTTGAG
GGGGTGGGAGGAGAGTAAGAGAGTTGGATTGCAGAGATAGAAAGGAGGAA
GGGAGGGGAGAAAAAGAGAAAGGGAAAATAAGGTTATTTTTGGAGAACCA
GGGCTAATGCAAAATGGCCAGAAAGAAAAAGCAACGATAAGAATGACTTA
CTACAAAGA
>chr19:59507231-59507828
AGGAAGTTTCAAACCCAGGAGAGGTTATCTTTCAAGTACTCAGTGTTGTG
GTTTCTCCTGCCAGGGTGACAACCTGATGATTATGGAAATCTAATCAGAA
AACTGCTATCTTGCTTTTATTCCTACCTCCACAGGATGAAAACAGTTAAT
GGTAGAGATAAAATATGTCCAGAGTAGACAGGAGTCACAGAAAAAGTGAA
TTCTGATACGTTCTTTCCCAGGAAGTTACTGGTACAGAAGTTTAGAACTG
AGATACCTTTTGGAAACAAGGATGGCATTCTGCCTTTGATGGATGGAAGA
GTACTATCCCAGATTTAGATAGAGTTTGCTAAAGGCGTCTATCTTAGAGT
GGCTGAGCCATCTCCACTTCAAGCTATGACTTTCTGTGAATTACCCACCC
ACTTGTCCTTCACAATAAGAGCTTACCCACCCACTTGTCCTACAGAATAA
GAGGGACCTTTTAGTCTGCTCTTCTGATTGCGGACCTGATTCCACAGGTG
CCTGGGGCATCTTTGCAATCCCTAGGAATCAGCACCATGGACAGGGGCAA
GGAATAGGGTCCACTCCTCTCTCCACTTCAGCTGGACCTCTTGTTCGT
>chr19:59720371-59720942
CACTATTTTCTATTACCAAGGCAAGGCCAGAGTGATTCCCTTTTTGCTTC
CTCTCTGCCCACGATGGTGTACAGTAGAAAAAAAAATGGCCTTATCCAGA
TGTCAAGATTCCATAGTTCATATGAACATCATCTACACCTTGAGCTTCTC
CACCTCTTGCTAAATTCTGACTCCTATTCCAAATGTTCCCAATATATCTG
GTCCTATATCTAGACACCATTCCTATTTCCCCTGTCTGGATGCAGTCCAA
GGAGAGTGGTTCTTGCGGTTACTGTTTACAGTACTGACTGGGATGCTGGC
GCCTGTCTGTAGTTTCAGCACCATGGCCAGCGTCCAGGAAGCCACACAGC
TTTCTCCATTGTCGTCTCTTAGTTGATCATTTGCATATGCTGAGTCCCTA
TCTTGGGACTCTGAAATAGAGTCTTCCTGGAAAAATCTAATCAGTAACTT
TTTTTTCAGGGCAATATTCAGGCATTAGGGTAAATTGGAAAAAGAGGATG
CCAGTTGTTAAGGCGATGTTTTTGGAAAAAAAATAACCCTTACATTCCAT
GGATTCTGCAAGCAAGTAGAAT
>chr19:59761576-59761882
GTAGTGCCAAGAGATTTCAAAATTTTCACCCTAGAATACCAAGGTCAGGA
CATCTCTCCTACTTGCAGGAAAGATGAGCTGAACTGGACCTGATCTAGCC
TTGAACAGAGATATGCATGAGAATCTAGAGGGTTTTCCCTGAGACCATGG
ACCAGCAACTTCTCCCTTACTGCCTCTCACTTTGTATGGGGATCCTCAGA
CTGTAACAATGAATTCAGCACTGGGTCTTGGATAGTTCCACCCTGGGATG
CCCAGATCTAAATTTAGCCAATTGGCCTGTGAATGTGACATAAAATACGG
TATTTAT
>chr19:59887364-59888021
CCAAGCCTGTTGCTTTTTAGTCAATACCCTATAAACTGGTTTCCTGAACA
TGGTCTGGAAAGAGATGACCTGAGGTGGATGAGGAAGAGCCAACTCTAAA
TGCCACCCTGGGCCGTGCTAGTGGTTGTCCTGCTGGGTGAGCGGCTAACA
TCATAAGCTTCTGAATTCCATTCCTATTCAGAATCCATGGAGTGGATGTG
TCTTTTTCCAATTTATTCTGATGCATTCGCTAAATATTTATTAGACACCT
TCAGGGAATCTCTATTTAGGAGTCTCTAAGAGGGGGCCCAGCTCATACAA
ATGTATCAACTAACACACCAGAAAACAGTGGAAGCCTTGTTGCTTCCTGG
ACTCTGACCATGGTGCTGAAACTAGAGTTCATGGCAACATCCCAGTCAGT
GCTGTGGACAGCGACCACAGGAGCCACTCTCCTGGGGCTGGGGCCTGATA
GAGGAAATAGGAATGGTGTCTAGATACAGGGCCAGGTCTGTTGGAGACCT
TGAATAGGAGCCAAAATTGAACAGGATGTGGGGAAGCTCAAGAGGTTGAT
GACGTCTAGCTGGACCATGGAATGTTGCTATCTAAATAGGCAATTATTTT
TGTACTCTACACCAGGGTAGGCAGACAGGAAGCCAAGAGGGAAGCATCCT
GGAACTTC
>chr19:60269199-60269563
ACCTGTCATTGAATTTGGAAGGATGGCATGAAGTCATTCATAACAAGGAC
TTAATCCATAGTAAGTGCCAGAACATTGCTGGCTGTTAATATGGTTATTA
TAAAGAGAACAATGCATGCATATTCCTCCTCTGAGGATCTCCTACCTGAT
TCCCAGACACACCCAAGGGAGTTAGAACATCTGTTTGGACTCCAGGTGGG
CTGTCCACGCCTTTACCATTTTCCTGGTTGTTAACATGTTCCTGATCAGC
ACTGGGTGCTGTCCCAGGTGCTGAGAGGATTCTCCCACAATGCCCTTTGC
TTTCCCCATCAGAGGGTTTATGGCACCCAATTCTCATTCACATTCTGTCT
CTCCTTTCTCGTTCT
>chr19:60381965-60383856
GCAAATCTGTTCCTTCCTTTTACCCCATTTCGTTCGCATTCCAGTCCAGG
ATGACGACCCGGGATCCCAGCCGGATTTTCCAGCCCGCCTGCCCGAGTAC
ACCCGTCCGAATCCCGCCCCTCGGAATCCTGGCCAGGCTTTCTCTCTGCT
CGGCCCCCCACCCCCGGGTCTTGCTCACCTGGGCCGTGGCTGATGCGACT
GGAGTCGGGAGGCGTGTCGGGCGATGGAGGCCCCGGGGTTGGGGGCTCCG
GGAACATGGTGGCGGGGTCCTGGAGTCTTTTCTGCAGAGACACTCAAGCA
CCCTAGTCCCCCATTCCCACCCCAGACGTCCTTTGAGCCCCACGCACAAC
AAAGAACTCCAACTCCCATGAGGCCTTTGCGCGAACAGCCGCGCAGAAAC
CGGACAGCCACCGCGAGTCATGCTGGGAGTTGTAGTATCAGCCTCCCCGC
ACTTGAGAGGGGGTGTCCAGGACCTAGTTCCATCCTAAAGGGATACCCTC
TTCCTCCACGGCCCCACAGGCATCCCGCTGACTTCTGCCTCGTCCTCGCC
CCTCCGCAGGGTCTGAACCGGAAGCGGGCGAAGGCAGACGTGGGAACCAG
CAGACCGCGTTGCCCAGAGCAACAGCCGGGCTCCTCTCAAGCGGGGTGAG
AGCAAAGCTGGTTGCCCGGGCAACGGGTTGTTGCCAGGACAACGGGCGGG
GCTGACGCACAGACGCGGAGTCCCGGCGGGGCAGGCTCGCTCCGGGGCCC
ACCGGTGCCTGGGAACCCCCCAATAGCCCGACTGGGATCCTGAGGTCCCG
CGAGGTGGGGAGCGGGCAGCCTGTGGTCCGAGCGCCCACAGCCGACTGCT
CCCTCCGCACCTGGTCCTGGGAGCTGAGACGCAGGTTCCCTCTTCCCTCT
CCCCAATTTTGCTGGAGGGCGGGTCGGGGGCTGCCCGGTGCCTGTGCTGA
GCCCCCTCATCCTTCTTGGCCTGTTGGTCTCTCCACGCATCCGTGCTGCT
CTCGTGACCGCCTCGGTCTCCACGCTGCCTCTTGACCCCACATAGGCGTC
TTCCCTGTGTCTGCCTCCCCAACCCGCCTGTCTCTCTTCCCTATCGCCTG
GCCTCTGTCTCCAGGGTCTCTCCCTCTCCCCTCCGCCTGCGCCCCACTCC
CCGCCCTCGGCTCTTTGTCTTCTCCATACCTGTCTCGCGTCCCCAGATCC
CTGTCTCTCCGCTTCAGGCTGCTGCCCTCCCTCTGGTTGTCTCCCCAGTG
CCCCAGCCCCCACTCGCACACCCCTTTCCTCTAGGGATGCGGATGCGGAT
GGGCTGAGGGCGGGGGTCCCAGCAGCTCCTACCTGCTCGGCGGCTGGACG
GGACACTCCCGGGAGACGCCGAGGCGCCAGCCCCGCCCGGACCCCACCCC
CTGCACGTGGGCGGTGGCGCTGTCCCGGGTGCTGATCGCGGAGCTCTCCG
GGGCGGGGGAGCCGCGGAGCGGAGCAGGATCCCgtgcgcgcgtgtgtgcc
cgtgtgcgtgtgcgcgcgtgtgtggtgtgtattgtgtgtgCCCGTATTTG
GTCTCGGGTAGGCGGAAAGCCCTGCCCCGCCCCTCCTCCCGCCTCCACCC
GGGAACCTCGATGACGCCCACAGATGTTTATCCTGGTGCTTTAGCATTTT
CTGCCTTCTGGTCCAGTCGTTGGCCGTCCAGACCACTCCACTCCTCCCGC
CCCAACACACACGACACACACCCTGTATAGCCCAAAGAACGGCATGCCAG
GATACTCAGTCCTAGGACCTAGGAGACCCCAGACCCCCATTGGAGACCCA
GACTCTGCAGGGTTCAGCATCAAAGTCCCCAGCTATCAGCCCCCAGACAT
CGCCCTCTAAGTTCCCCTAACACCAGTCCCAGGAGGCGGCCA
>chr19:60401825-60402157
GTGGCTGCAGTGAGGGTGCTGTTATAGCCTCTGACCTCATTCCTCTCGGC
CCAGACGGTGAGGTGGTACAGGCTGCCAGCTTCCAGTTCCTTTAGGGTGA
TGTCAGTACCTGAGGTGCTTTGGGTCCTGGGGTCAGTCATGCCTTCCCTG
ACCCATGAGACCCAGTAGCTGTAGGAAGACTGGCCTGGGCCCTGGGGAGC
TGTCCAGCGCAAAGCAATGGTGCTGTTGGTCCAGTCCTGCTTGCTGAGGC
TTGTCACTGCGTTGGGGACTGGGAGAGGGAGCAGAGTCAGGATTTCCACA
TCCCCTAGTCCTCAAGAGTCCAGAACACAGTGA
>chr19:60419643-60420638
CCGCGATTAGATCATTGATCTCATTGCAGGTGAACCAGTCCAGACCCCCA
TCCAGGTTTTCCAGCTTGCTCGCTCCTCACGCTGTGGCTGTGTCCTGTGT
TGCCGTGTTTCCGCTGAATCCAGCCCTTGTTTTCGCTCTTCCTGGCCTTG
CGGGCAGCCAGGATTGAAAGATCCAGGAAGTGACAGGGGCCTGACTCATC
AACTTGTAAGAGAGCTGGGGTTCTCCTAGATCCATGCTCGCACTGAGGTG
AGAAATGAGAAGCCAGGGCCGGGAGCCTCCTGGGGGTTGGCTGCCAACGC
CAGGCAGGCGGGGAATGGTGATTTTCGCTTGTATCGTGGAGGATGCCACG
CACAGACGTGAATAGAAAGAGCCTGGACCGTGTCCTGAGGTCAGCGACTG
AGGTCCTGGGTGGGGCCAGCCAGGACCTGCCCGGGGGCTACTGCCCTCTG
AATCAATACCTCCAGGGACCCTACGTTGACACCCATGGCCTCCCACTCTC
CACCCCTCAGTCCTGCGTGCGGCACGTAGTGCTCACTGGGCGTCTGTGTA
GGGGGTTGAAGGCTGAGGCTGGAACAAGGGCGTGGCGGTCGCAGGCTCCA
GGGCACGACGGTCCTTCCTCTTCCCCTTCTCAGCCACATCTGGGGCTCCG
TCCCTGCAGCCAAGGCTCCCTGGCGCTGTCCTTGGTGCTGACGCGGTTCT
GGAAGTGCGGTGCCAGGGTGGCTGGTGCGGCTCCCGATGGAAAAGCCCCA
CCAACCCCACAAAGCAGACTCGGGAGAGAACACGCCACCGTCTTTAGCGA
ATCTTACCAACCCAGGGCCAAAGCGCCCTGCACCCCAGAGCAGCACTCGT
GGTGGGAACACAGGCTGATGTAATAAACAGAAAAGTGACTGCGGGGGATG
GGGAAGGCGGGATGTCCTTAGCGTCCCATGGAAAAAACATATTTCCTCCA
GATGGGATCATCGATAACTTTTTTGAGTCTTGAGTAAATAACTTCG
>chr19:60423594-60424233
GAATAAGGAAGTGTAGGATAGTGAGGAAGGCAGACCGTGGGGCTCCTCCC
TACCATGCTCATCAGGGCATCCAGGTGAGGGATGAAGCTGTCCTAAAGTC
TTTCCAGAACTCACACACACGTGTCCCCACCTCTCCCCTCCTTGATCATG
TCTCCATTTTACGTATTTACTGATCATCTTCTGCTATTGTTAAAGTCTAA
GCTGAGGGGTGAAACCACAGCAGAAAGCAAGGAAGGCTCGACCCCAGATC
ACACAGGGAGAGGTGGACAGACAGCATGGCTCCGCCCATTTGCAGCCATT
TCTGGGCCTGTAGGCTCTGGCAGCTCCTGGGATTGCTGTCCTCGGTGCTG
AATACGCGTTTGTTGGGGGCACACCTGACAAGTTTGTCATTTTCAGGGAA
AACCCAGTCTCTCTCGGCGCTGAGGAGAAAACATGGCACAGCCCTTCTCA
GTCCTCTAGCAACCCTGGACTCTGCAGGAGAAAAGAGAGATTCCCTACAT
TTGTTTCTATGAGAGAAGGGAAGGCTGGAGCAGGGGAGTGGGGGAAATCT
CTGCAGTCCTCTCGGAAAGCAAACCCTTCTACACCTGTGATCCCATGTGA
TTTAGCAGAGCCCTGAGTTAAAACTAGGCCATGATGACAC
>chr19:60640426-60640967
CAGCTCTTGAGCCCCCAAAACAGCCACATCGCAATCTGGTGACCTGTAGA
TTTTCCATGATCAAGTCAACATGTTTTTTTCCTTTAGCTGAAGTAGTATT
TCTATTAATTGCAAGTCCAAGTCCTGATGAACACCATAATATGTCCTGGG
AGGGGAGACCAGAAGGTTGCATTAAAAAAAAATCAGAAGTGATTCTGATA
CAAAAGTACCACAGGTAATTCCAGAACGAACTTGGAGTAAAACCTGGGAG
AGAAGCTAAACCATTGGAAGGCTCTTGGGCCACTGTCCACGGTCCTGAAC
CCAGGCTCTGGCCCCGCCCCCTCCCCTTCACCGCCGCGCTGCCCTTGCCA
GGACTCACCCAGCCTCTTGAGGGAAGAGTAGCGGTTCAGCTCGGATTTCA
CGGCAGCCTCGTAGGACGGGGGCAGATGCGAGAGGTTGTGGAAGGACCGA
GAGCAGGACAGCGTGGAGTAGTGCAAGGAGGGGCTGGGCGGCGGCAAGGC
TCGCCAGTCTGGGTTAGAGGGGGCAGGGCCAGGGTCAGTCAG
>chr19:60784062-60785048
GGGGTGGAGGAGGAGGCTGGGCTCGGTGTCACTGCCTAAGCCTTCCCCCC
GGAAACCTGGCCTTTCCTCGGAGCCTGAAAGAGGAAAGACTGGCTGGGAA
GCCGGAAGCGGGAGGACGGGGGACCTGGAGAGGGGAGGGAAGGCAGCTTG
CACTACAGGGTCCTGTGAGGGGAGGGGGCTGGGGGCCTGTCCCCCGGGCT
CCCAGAGGGCGGAGGGTGCTGAGGGCCTGGAACACTGGGTCCAGCTACTC
CCGGCTCCCCAACATGCACACACACATATTCattcattccttcaacaaat
acacatttatcaggtcctgtctgtgccaggcactgtgtcaggccagggga
GTGGCCGGGGGAGGAAGATGAATGAATCAGTGACAGAGGCTTCAGGAAGT
ACTGGCACTCTGGATCAGAACCTGGCTCCAGCCTTCCCTTGGCTGTCTGG
GTGAAGGATTCTCCCACTTCGAGCCTCGGTTTCCCCCTTTGTGAAAGCCC
CTGCATATACTCATTCAACCCTAAGCGACCAATATTTACTGAATATCTAC
TACGGGCCAGCCTGCATATATTTGTCTACATATACGCATATTCACTGGGA
CCTTAGcagccaatgtttactgagcacctactatgggctggtgctgtcct
tggtgctggagtcacagtggcaaaaaccggagctcactgtctgatgggga
aggcagaTAGATACGGATCAATCACGCTGGAGTGCATGTGGGGGAACGTG
TGCTCCGAGGCAGGGAACTGCTATGGGAATGCAGAGAACAGAAGGCACTG
AGCTGAGCTCACACTGGGAGGAGGTGATTCCTGAGGTCTTCCTGGAGGCA
GCAATGTTTCAGCTGAAATTGGCAGAATGAAACCAACCTGGCGACATCTC
AGAAACCTATTCTGGAGCAGAAAAGGCATTTTGCAGGAGTATACCCACAG
CTTGACGCTGTTTGTTTAAGGTTACATTCCTGCCAAA
>chr19:61840850-61841732
CCTAGGGCTTTGCCAATAACTCGCATATATTTATATAGCCCTCTCCTCCC
CACTCCACTGCTTCTCCCAACCCAGAATAACCAACAGCCTGAATCCGGGG
CATACCTTTCTCTGAATTTCCTTTCTGTACTTTCCCCCTCTTCAGAGCTT
TTTGGGAAACTTCATGTTAATAATTTCAATCCGGTTCAGCCAGGCCCTGC
TGTCCTAAGAACAAAAGCTGTCACTTAAAAATGACTTTGCAGTTGTTGCC
CTCATCTGTTTTCATCCCATGATCTCTACAGCCCAGAGATCTTTGTTTCC
AGGAAACAGCAGGGCTTTCCCCAGGCGGATGGGTTCTTTGAAGGAGGGGG
AAAAAAAAAAGTCTTCTCCAGCTATTCTGTGTAGAGCGTCAGCACCACCG
AACGCTAATGCTTGAATGGTTTAGAACTGCGGACAGCTCACGCCAGACAG
ATTCAGCACCACGGACAGCCCCCAAGGCAGCTCGTGATGTGAATGGTTCA
GCACCGCAGACAGCTCAAGCCTCGCCGGACAGCCCTGCTGGAAGTGGTTC
AGCACCACGGATAGCCCCGCTAATATCCATCAGAACCCCGGGCGGCTCAG
GCCAGAATGGTTCAGCACCACAGGCAGCCCCCCAGGCTCGCAGGACAGTT
CCCCCCAGCCTCGCAGGGTAGCCTGTGCTGGGACTCTTCCGGTATCACGA
AGAGCCCTGCTGGACTGGTTCTGCAACATGGATAGGAACAAGTGTCATTT
CGCCATCACCTGTGCTAGATGTAGACGCTCTTCTGAGCTGATTCCTGAGC
CCCCTCTGCAACTTTCACCTCTGGAGACTCTGATGGGGCTATCTGGGTAA
TCCAGGCTCTTCTGGAGTTGACCTCAGAAATGC
