# Supplementary material for: Identifying Cis-Regulatory Sequences by Word Profile Similarity
Source: PLoS One. 2009 Sep 4;4(9):e6901. doi: 10.1371/journal.pone.0006901 (PMC2731932; doi:10.1371/journal.pone.0006901)
Supplement: File S4 — Patser motif hits near stripe CRMs. Patser motif hits for twi, Pnt, pan, med, mad, Tin, bcd, hb, gt, Kr, slp1, kni, and Dstat across even-skipped, hairy, and runt loci. (0.03 MB TXT) [file pone.0006901.s008.txt]

2R:5485830-5485838 Dstat
2R:5485891-5485900 kni
2R:5485912-5485928 kni|gt_selex
2R:5486021-5486030 kni
2R:5486137-5486144 bcd
2R:5486152-5486159 slp1
2R:5486206-5486214 Dstat
2R:5486268-5486275 gt_selex
2R:5486358-5486365 gt_selex
2R:5486376-5486383 gt_selex
2R:5486386-5486393 hb
2R:5486478-5486485 gt_selex
2R:5486504-5486511 hb
2R:5486525-5486534 Kr|bcd
2R:5486562-5486571 kni
2R:5486658-5486665 gt_selex
2R:5486673-5486682 hb|slp1|hb|hb
2R:5486704-5486711 gt_selex
2R:5486714-5486721 hb
2R:5486730-5486737 bcd
2R:5486749-5486758 kni
2R:5486803-5486817 gt_selex|hb|bcd
2R:5486824-5486837 hb|kni
2R:5486839-5486851 hb|slp1
2R:5486873-5486882 kni
2R:5486889-5486896 gt_selex
2R:5486936-5486948 kni|hb
2R:5486949-5486963 kni|hb|slp1
2R:5486966-5486991 hb|kni|kni|hb|hb|hb|hb
2R:5486996-5487005 kni
2R:5487012-5487019 hb
2R:5487023-5487030 hb
2R:5487100-5487107 gt_selex
2R:5487166-5487203 kni|Dstat|hb|kni|hb|hb|hb|hb|hb|slp1
2R:5487234-5487241 bcd
2R:5487248-5487255 hb
2R:5487265-5487273 Dstat
2R:5487317-5487340 Dstat|kni|kni
2R:5487352-5487361 kni
2R:5487364-5487373 hb|slp1
2R:5487379-5487391 kni|hb
2R:5487397-5487406 kni
2R:5487417-5487432 kni|kni
2R:5487439-5487446 hb
2R:5487457-5487464 bcd
2R:5487484-5487494 bcd|hb
2R:5487512-5487520 Dstat
2R:5487577-5487586 kni
2R:5487590-5487619 hb|kni|kni|hb|hb|hb
2R:5487621-5487641 kni|hb|slp1|hb|hb|Dstat
2R:5487653-5487667 kni|hb
2R:5487675-5487682 bcd
2R:5487683-5487698 kni|Dstat
2R:5487699-5487716 kni|Kr
2R:5487757-5487770 kni|hb
2R:5487776-5487797 slp1|slp1|slp1|slp1
2R:5487812-5487819 hb
2R:5487820-5487829 kni
2R:5487844-5487851 gt_selex
2R:5487852-5487862 slp1|hb
2R:5487872-5487880 Dstat
2R:5487887-5487894 gt_selex
2R:5487939-5487953 gt_selex|hb
2R:5487979-5487991 bcd|gt_selex
2R:5487995-5488002 hb
2R:5488004-5488011 gt_selex
2R:5488032-5488041 hb|hb|hb
2R:5488063-5488070 bcd
2R:5488073-5488086 slp1|hb
2R:5488177-5488184 slp1
2R:5488226-5488235 kni
2R:5488277-5488284 hb
2R:5488299-5488306 hb
2R:5488348-5488355 hb
2R:5488404-5488411 hb
2R:5488425-5488432 slp1
2R:5488460-5488471 hb|gt_selex
2R:5488472-5488479 gt_selex
2R:5488504-5488514 hb|Dstat
2R:5488521-5488530 Kr
2R:5488546-5488553 slp1
2R:5488641-5488652 gt_selex|hb
2R:5488655-5488664 kni
2R:5488668-5488676 Dstat
2R:5488683-5488691 Dstat
2R:5488707-5488720 gt_selex|Kr
2R:5488730-5488742 bcd|gt_selex
2R:5488760-5488772 hb|gt_selex
2R:5488774-5488781 hb
2R:5488790-5488797 gt_selex
2R:5488839-5488846 hb
2R:5488858-5488865 hb
2R:5488882-5488891 Dstat|gt_selex
2R:5488909-5488916 gt_selex
2R:5488917-5488924 bcd
2R:5488929-5488936 slp1
2R:5488997-5489004 gt_selex
2R:5489043-5489051 Dstat
2R:5489080-5489087 gt_selex
2R:5489199-5489217 kni|Kr
2R:5489247-5489254 bcd
2R:5489262-5489269 slp1
2R:5489278-5489286 Dstat
2R:5489321-5489328 gt_selex
2R:5489329-5489336 slp1
2R:5489387-5489396 Kr
2R:5489419-5489426 gt_selex
2R:5489433-5489440 gt_selex
2R:5489514-5489527 kni|gt_selex
2R:5489529-5489538 Kr
2R:5489577-5489586 Kr
2R:5489629-5489636 bcd
2R:5489664-5489673 bcd|Kr
2R:5489684-5489691 bcd
2R:5489705-5489712 gt_selex
2R:5489723-5489732 kni
2R:5489753-5489760 gt_selex
2R:5489836-5489843 bcd
2R:5489852-5489865 Kr|gt_selex
2R:5489909-5489935 slp1|slp1|slp1|slp1|bcd
2R:5489938-5489947 Kr|bcd
2R:5489956-5489967 bcd|kni
2R:5489969-5490001 Kr|kni|bcd|bcd|bcd|Kr
2R:5490022-5490029 hb
2R:5490047-5490056 Kr|bcd
2R:5490074-5490081 gt_selex
2R:5490084-5490093 Kr
2R:5490097-5490124 Kr|hb|hb|hb|gt_selex|bcd
2R:5490127-5490134 bcd
2R:5490136-5490149 bcd|Kr
2R:5490188-5490197 hb|hb|hb
2R:5490216-5490223 gt_selex
2R:5490238-5490251 slp1|gt_selex
2R:5490323-5490330 gt_selex
2R:5490364-5490379 kni|Kr|kni
2R:5490436-5490445 Kr
2R:5490471-5490481 Kr|Kr
2R:5490626-5490633 slp1
2R:5490645-5490654 slp1|slp1
2R:5490707-5490714 bcd
2R:5490721-5490730 kni|Kr
2R:5490808-5490818 bcd|kni
2R:5490928-5490935 bcd
2R:5490998-5491005 bcd
2R:5491105-5491114 kni
2R:5491195-5491202 slp1
2R:5491204-5491211 gt_selex
2R:5491381-5491395 bcd|slp1
2R:5491398-5491407 Kr
2R:5491408-5491415 gt_selex
2R:5492442-5492449 slp1
2R:5492567-5492574 gt_selex
2R:5492621-5492628 slp1
2R:5492630-5492637 slp1
2R:5492725-5492732 bcd
2R:5492878-5492887 Kr
2R:5492926-5492938 bcd|gt_selex
2R:5492942-5492951 Kr
2R:5492952-5492961 kni
2R:5492964-5492973 Kr
2R:5493102-5493111 kni
2R:5493129-5493144 Kr|gt_selex
2R:5493146-5493159 hb|slp1|slp1
2R:5493173-5493180 slp1
2R:5493298-5493305 bcd
2R:5493316-5493323 gt_selex
2R:5493349-5493365 gt_selex|Kr|Kr
2R:5493374-5493381 bcd
2R:5493386-5493393 hb
2R:5493422-5493431 Kr
2R:5493498-5493505 bcd
2R:5493523-5493532 kni
2R:5493534-5493541 gt_selex
2R:5493580-5493587 hb
2R:5493590-5493605 Dstat|Kr
2R:5493629-5493639 Kr|Kr
2R:5493654-5493661 gt_selex
2R:5493692-5493699 slp1
2R:5493726-5493733 hb
2R:5493787-5493794 hb
2R:5493796-5493803 slp1
2R:5493853-5493860 gt_selex
2R:5493863-5493870 gt_selex
2R:5493890-5493904 bcd|bcd
2R:5493905-5493912 slp1
2R:5493939-5493946 gt_selex
2R:5493979-5493993 bcd|slp1
2R:5493994-5494010 Kr|kni
2R:5494057-5494066 Kr
2R:5494072-5494080 Dstat
2R:5494117-5494124 bcd
2R:5494137-5494146 hb|slp1
2R:5494263-5494277 Kr|kni
2R:5494289-5494297 Dstat
2R:5494306-5494313 gt_selex
2R:5494343-5494356 gt_selex|slp1
2R:5494462-5494471 kni
2R:5494490-5494497 gt_selex
2R:5494533-5494540 bcd
2R:5494552-5494561 kni
2R:5494641-5494650 kni
2R:5494702-5494713 gt_selex|bcd
2R:5494741-5494749 Dstat
2R:5494835-5494844 Kr
2R:5494853-5494866 Kr|gt_selex
2R:5494903-5494910 gt_selex
2R:5494924-5494933 Kr
2R:5494958-5494965 slp1
2R:5495106-5495114 Dstat
2R:5495121-5495129 Dstat
2R:5495142-5495149 bcd
2R:5495153-5495160 slp1
2R:5495219-5495226 gt_selex
2R:5495228-5495235 gt_selex
2R:5495241-5495250 Kr
2R:5495335-5495345 gt_selex|bcd
2R:5495377-5495384 bcd
2R:5495412-5495419 gt_selex
2R:5495568-5495575 gt_selex
2R:5495621-5495628 bcd
2R:5495700-5495708 Dstat
2R:5495777-5495787 hb|slp1|hb|hb|hb
2R:5495791-5495800 hb|hb|hb
2R:5495801-5495808 bcd
2R:5495814-5495826 gt_selex|bcd
2R:5495873-5495887 hb|kni
2R:5495889-5495896 hb
2R:5495921-5495930 Kr
2R:5495953-5495960 hb
2R:5495966-5495982 kni|hb|hb
2R:5496046-5496064 hb|gt_selex|hb
2R:5496073-5496082 hb|hb|hb|slp1
2R:5496098-5496107 kni
2R:5496111-5496118 hb
2R:5496155-5496163 Dstat
2R:5496231-5496240 hb|hb|hb
2R:5496254-5496262 Dstat
2R:5496265-5496277 hb|bcd
2R:5496281-5496289 Dstat
2R:5496293-5496300 bcd
2R:5496311-5496334 hb|hb|hb|hb|hb|kni|hb
2R:5496375-5496382 hb
2R:5496416-5496425 Kr
2R:5496433-5496440 slp1
2R:5496442-5496450 Dstat
2R:5496473-5496480 bcd
2R:5496497-5496505 Dstat
2R:5496570-5496577 hb
2R:5496584-5496596 gt_selex|bcd
2R:5496598-5496605 bcd
2R:5496651-5496660 kni
2R:5496783-5496790 hb
2R:5496794-5496801 hb
2R:5496809-5496816 gt_selex
2R:5496857-5496864 hb
2R:5496869-5496876 hb
2R:5496914-5496921 bcd
2R:5496951-5496958 hb
2R:5496959-5496966 bcd
2R:5496968-5496976 Dstat
2R:5497092-5497101 kni
2R:5497158-5497165 hb
2R:5497204-5497211 hb
2R:5497374-5497381 gt_selex
2R:5497431-5497438 hb
2R:5497487-5497496 kni
2R:5497500-5497509 Kr
2R:5497537-5497546 Kr
2R:5497572-5497580 Dstat
2R:5497591-5497598 gt_selex
2R:5497604-5497625 kni|kni|kni
2R:5497687-5497694 bcd
2R:5497709-5497716 bcd
2R:5497726-5497735 Kr
2R:5497740-5497747 bcd
2R:5497760-5497768 Dstat
2R:5497785-5497792 bcd
2R:5497823-5497832 Kr
2R:5497858-5497865 bcd
2R:5497866-5497873 bcd
2R:5497894-5497903 Kr
2R:5497913-5497920 bcd
2R:5497979-5497988 kni
2R:5498014-5498023 Kr
2R:5498031-5498041 Kr|Kr
2R:5498048-5498057 bcd|Kr
2R:5498065-5498072 gt_selex
2R:5498086-5498095 Kr|bcd
2R:5498186-5498195 bcd|Kr
2R:5498231-5498240 bcd|Kr
2R:5498283-5498292 Kr|bcd
2R:5498299-5498306 gt_selex
2R:5498312-5498320 Dstat
2R:5498323-5498334 bcd|kni
2R:5498346-5498354 Dstat
2R:5498366-5498375 bcd|Kr
2R:5498389-5498404 slp1|slp1|slp1
2R:5498407-5498414 slp1
2R:5498422-5498430 Dstat
2R:5498435-5498444 Kr
2R:5498462-5498477 gt_selex|bcd|Kr
2R:5498547-5498554 gt_selex
2R:5498575-5498584 Kr
2R:5498597-5498609 hb|slp1|hb|hb|hb|hb|hb
2R:5498629-5498636 gt_selex
2R:5498638-5498653 hb|Dstat
2R:5498655-5498662 gt_selex
2R:5498671-5498678 bcd
2R:5498686-5498693 gt_selex
2R:5498733-5498742 bcd|Kr
2R:5498754-5498764 Kr|kni
2R:5498789-5498798 Kr
2R:5498811-5498818 gt_selex
2R:5498821-5498828 gt_selex
2R:5498835-5498844 Kr
2R:5498854-5498863 Dstat|Dstat
2R:5498872-5498890 Kr|hb|Kr
2R:5498892-5498901 bcd|Kr
2R:5498904-5498919 hb|Kr
2R:5498922-5498931 Dstat|gt_selex
2R:5498948-5498955 hb
2R:5498974-5498982 Dstat
2R:5498986-5499001 gt_selex|Dstat
2R:5499021-5499030 Kr
2R:5499069-5499076 gt_selex
2R:5499098-5499105 gt_selex
2R:5499148-5499155 hb
2R:5499259-5499268 Kr
2R:5499276-5499285 Kr
2R:5499290-5499297 gt_selex
2R:5499351-5499367 gt_selex|kni
2R:5499370-5499377 slp1
2R:5499388-5499397 Kr
2R:5499399-5499406 gt_selex
2R:5499421-5499437 Kr|Kr
2R:5499462-5499469 gt_selex
2R:5499474-5499481 slp1
2R:5499560-5499569 Kr
2R:5499624-5499633 Kr|bcd
2R:5499657-5499664 gt_selex
2R:5499677-5499684 hb
2R:5499739-5499746 gt_selex
2R:5499825-5499832 slp1
2R:5499848-5499855 hb
2R:5499920-5499933 slp1|hb|gt_selex
2R:5499948-5499955 hb
2R:5499964-5499978 gt_selex|slp1
2R:5500032-5500044 hb|slp1|hb
2R:5500090-5500100 slp1|Dstat
2R:5500119-5500135 kni|gt_selex
2R:5500244-5500251 hb
2R:5500298-5500305 hb
2R:5500382-5500391 kni
2R:5500406-5500419 slp1|kni
2R:5500492-5500499 hb
2R:5500568-5500582 hb|hb
2R:5500587-5500594 bcd
2R:5500636-5500644 Dstat
2R:5500661-5500668 hb
2R:5500703-5500714 bcd|kni
2R:5500769-5500784 hb|hb|hb
3L:8634273-8634280 slp1
3L:8634313-8634320 hb
3L:8634331-8634339 Dstat
3L:8634343-8634360 slp1|slp1|slp1|slp1
3L:8634431-8634440 kni
3L:8634533-8634541 Dstat
3L:8634556-8634563 hb
3L:8634573-8634580 slp1
3L:8634591-8634598 gt_selex
3L:8634697-8634706 Kr
3L:8634711-8634719 Dstat
3L:8634724-8634738 kni|slp1
3L:8634746-8634755 Kr
3L:8634763-8634770 slp1
3L:8634785-8634792 gt_selex
3L:8634797-8634804 gt_selex
3L:8634812-8634819 bcd
3L:8634821-8634830 kni
3L:8634840-8634849 Kr|bcd
3L:8634940-8634947 slp1
3L:8635048-8635057 kni
3L:8635121-8635128 bcd
3L:8635145-8635158 gt_selex|Kr
3L:8635172-8635179 hb
3L:8635186-8635194 Dstat
3L:8635201-8635210 Kr
3L:8635215-8635223 Dstat
3L:8635278-8635285 slp1
3L:8635327-8635334 hb
3L:8635371-8635395 gt_selex|Kr|Kr
3L:8635412-8635434 Kr|kni|hb
3L:8635444-8635453 kni
3L:8635459-8635472 Kr|hb
3L:8635473-8635480 gt_selex
3L:8635514-8635521 slp1
3L:8635544-8635552 Dstat
3L:8635559-8635568 Kr
3L:8635579-8635588 kni
3L:8635644-8635651 slp1
3L:8635659-8635666 bcd
3L:8635698-8635716 Kr|kni
3L:8635738-8635747 kni
3L:8635773-8635780 gt_selex
3L:8635790-8635797 gt_selex
3L:8635801-8635808 slp1
3L:8635838-8635848 Kr|kni
3L:8635860-8635868 hb|hb
3L:8635908-8635915 hb
3L:8635923-8635931 Dstat
3L:8635960-8635969 Kr
3L:8635970-8635977 hb
3L:8635982-8635989 hb
3L:8636009-8636024 gt_selex|Kr
3L:8636026-8636033 bcd
3L:8636062-8636079 Kr|kni
3L:8636095-8636103 Dstat|gt_selex
3L:8636122-8636129 gt_selex
3L:8636137-8636144 bcd
3L:8636183-8636190 gt_selex
3L:8636309-8636316 hb
3L:8636371-8636378 bcd
3L:8636452-8636461 Kr
3L:8636465-8636489 Kr|Kr|Kr
3L:8636529-8636536 bcd
3L:8636588-8636601 bcd|Dstat
3L:8636606-8636615 Kr
3L:8636623-8636630 slp1
3L:8636642-8636649 gt_selex
3L:8636665-8636672 bcd
3L:8636735-8636747 gt_selex|bcd
3L:8636754-8636761 bcd
3L:8636821-8636834 hb|Kr
3L:8636842-8636850 hb|hb
3L:8636906-8636915 hb|hb|hb
3L:8636950-8636958 Dstat
3L:8636979-8636999 bcd|gt_selex|kni
3L:8637003-8637010 gt_selex
3L:8637029-8637036 bcd
3L:8637076-8637087 kni|bcd
3L:8637099-8637115 gt_selex|kni|gt_selex
3L:8637135-8637144 hb|hb|hb
3L:8637200-8637207 hb
3L:8637215-8637224 Kr
3L:8637281-8637290 kni
3L:8637299-8637308 Kr
3L:8637375-8637391 Kr|Kr
3L:8637425-8637432 slp1
3L:8637481-8637490 Kr
3L:8637493-8637500 hb
3L:8637556-8637568 gt_selex|slp1
3L:8637588-8637596 Dstat
3L:8637736-8637748 hb|Dstat
3L:8637821-8637830 Kr
3L:8637906-8637915 kni
3L:8637972-8637979 bcd
3L:8638057-8638064 gt_selex
3L:8638107-8638125 bcd|Kr|hb
3L:8638156-8638167 bcd|kni
3L:8638194-8638201 gt_selex
3L:8638215-8638224 Kr
3L:8638229-8638238 Kr
3L:8638261-8638268 slp1
3L:8638269-8638276 gt_selex
3L:8638280-8638287 hb
3L:8638319-8638326 gt_selex
3L:8638368-8638379 hb|hb|hb|hb|hb
3L:8638381-8638388 gt_selex
3L:8638412-8638419 hb
3L:8638433-8638447 bcd|hb|gt_selex
3L:8638473-8638489 hb|kni
3L:8638491-8638498 gt_selex
3L:8638512-8638519 hb
3L:8638533-8638548 hb|hb|hb|hb|Dstat
3L:8638549-8638570 kni|Kr|kni|Kr|kni
3L:8638574-8638583 kni
3L:8638588-8638611 kni|kni|hb|Dstat
3L:8638632-8638639 hb
3L:8638654-8638661 gt_selex
3L:8638663-8638671 Dstat
3L:8638673-8638680 gt_selex
3L:8638681-8638689 Dstat
3L:8638731-8638738 hb
3L:8638742-8638761 slp1|slp1|hb|kni
3L:8638772-8638791 bcd|hb|kni
3L:8638800-8638808 Dstat
3L:8638875-8638889 kni|hb
3L:8638898-8638905 hb
3L:8638917-8638928 gt_selex|hb
3L:8638937-8638944 hb
3L:8638949-8638956 gt_selex
3L:8638962-8638969 hb
3L:8638993-8639002 hb|slp1
3L:8639013-8639020 hb
3L:8639021-8639028 gt_selex
3L:8639041-8639054 hb|Kr
3L:8639059-8639066 hb
3L:8639072-8639091 kni|kni|kni|hb
3L:8639100-8639114 gt_selex|hb
3L:8639164-8639171 bcd
3L:8639213-8639220 gt_selex
3L:8639225-8639238 bcd|hb
3L:8639239-8639259 bcd|hb|hb|hb|hb|hb|hb|hb|hb|hb
3L:8639267-8639274 bcd
3L:8639288-8639295 hb
3L:8639297-8639304 hb
3L:8639316-8639325 Kr
3L:8639340-8639354 kni|slp1
3L:8639355-8639364 Kr
3L:8639432-8639439 bcd
3L:8639489-8639496 hb
3L:8639515-8639524 Kr
3L:8639588-8639597 Kr
3L:8639641-8639651 hb|bcd
3L:8639677-8639684 bcd
3L:8639694-8639718 gt_selex|slp1|Dstat|hb
3L:8639719-8639726 gt_selex
3L:8639743-8639750 hb
3L:8639757-8639764 hb
3L:8639766-8639773 hb
3L:8639787-8639795 Dstat
3L:8639803-8639812 Kr
3L:8639824-8639833 Kr
3L:8639838-8639851 kni|slp1
3L:8639856-8639865 kni
3L:8639881-8639893 hb|slp1
3L:8639905-8639919 hb|kni
3L:8639947-8639956 Kr
3L:8639975-8639988 kni|hb
3L:8639992-8640007 hb|hb|hb|hb|hb|hb|hb|Dstat
3L:8640025-8640032 hb
3L:8640053-8640069 gt_selex|kni
3L:8640108-8640117 kni
3L:8640124-8640139 Kr|Kr|hb|hb|hb|hb
3L:8640212-8640221 bcd|Kr
3L:8640235-8640242 slp1
3L:8640296-8640309 Dstat|bcd
3L:8640328-8640349 bcd|Kr|Dstat|gt_selex|bcd|Kr
3L:8640360-8640370 Kr|kni
3L:8640374-8640382 Dstat
3L:8640399-8640408 hb|slp1
3L:8640432-8640439 slp1
3L:8640457-8640484 Kr|gt_selex|bcd|bcd
3L:8640494-8640501 gt_selex
3L:8640505-8640514 Kr
3L:8640530-8640539 kni
3L:8640581-8640589 Dstat
3L:8640634-8640641 slp1
3L:8640663-8640676 hb|Kr
3L:8640689-8640698 Kr
3L:8640700-8640713 bcd|Kr
3L:8640719-8640726 slp1
3L:8640733-8640742 hb|hb|hb
3L:8640744-8640753 Kr
3L:8640778-8640787 Kr
3L:8640794-8640803 kni
3L:8640807-8640822 kni|hb
3L:8640830-8640839 Kr
3L:8640842-8640867 kni|slp1|hb|bcd|Kr
3L:8640883-8640892 Kr
3L:8640913-8640922 Kr
3L:8640934-8640943 Kr
3L:8640944-8640951 bcd
3L:8640966-8640973 hb
3L:8640979-8640987 Dstat
3L:8641042-8641049 hb
3L:8641059-8641067 Dstat
3L:8641069-8641076 bcd
3L:8641089-8641097 Dstat
3L:8641106-8641113 hb
3L:8641114-8641139 gt_selex|Kr|bcd|hb|slp1
3L:8641170-8641177 hb
3L:8641197-8641208 hb|bcd
3L:8641214-8641221 hb
3L:8641224-8641244 kni|hb|Dstat
3L:8641249-8641269 hb|Kr|gt_selex
3L:8641291-8641303 hb|slp1|hb|hb|hb|hb|hb
3L:8641322-8641331 kni
3L:8641334-8641343 kni
3L:8641355-8641362 bcd
3L:8641365-8641379 Dstat|hb|hb|hb|slp1
3L:8641399-8641408 kni
3L:8641430-8641437 hb
3L:8641503-8641512 kni
3L:8641524-8641532 Dstat
3L:8641551-8641560 bcd|Kr
3L:8641632-8641647 Kr|hb
3L:8641700-8641707 gt_selex
3L:8641711-8641720 Kr
3L:8641732-8641739 gt_selex
3L:8641742-8641749 hb
3L:8641766-8641775 kni
3L:8641834-8641843 Kr
3L:8641893-8641900 gt_selex
3L:8641909-8641916 gt_selex
3L:8641917-8641924 hb
3L:8641953-8641966 hb|Kr
3L:8641971-8641980 Kr
3L:8642003-8642012 kni|Kr
3L:8642025-8642033 Dstat
3L:8642070-8642077 bcd
3L:8642159-8642168 hb|hb|hb
3L:8642183-8642192 hb|hb|hb
3L:8642225-8642232 gt_selex
3L:8642247-8642254 hb
3L:8642266-8642273 hb
3L:8642298-8642305 hb
3L:8642340-8642349 gt_selex|slp1
3L:8642368-8642377 hb|Dstat
3L:8642399-8642423 Dstat|kni|gt_selex
3L:8642519-8642526 gt_selex
3L:8642554-8642561 bcd
3L:8642578-8642585 slp1
3L:8642586-8642599 slp1|gt_selex
3L:8642662-8642671 kni
3L:8642713-8642732 bcd|Kr|Dstat
3L:8642787-8642794 gt_selex
3L:8642803-8642810 hb
3L:8642816-8642825 kni
3L:8642839-8642846 bcd
3L:8642848-8642855 gt_selex
3L:8642860-8642867 slp1
3L:8642888-8642895 gt_selex
3L:8643000-8643015 kni|hb
3L:8643039-8643057 slp1|slp1|gt_selex
3L:8643154-8643163 Kr
3L:8643169-8643176 gt_selex
3L:8643193-8643209 kni|kni|bcd
3L:8643210-8643217 hb
3L:8643231-8643238 bcd
3L:8643299-8643313 hb|slp1
3L:8643325-8643333 Dstat
3L:8643386-8643395 Dstat|Dstat
3L:8643478-8643492 hb|hb
3L:8643595-8643604 Kr
3L:8643613-8643620 hb
3L:8643621-8643628 hb
3L:8643827-8643837 bcd|kni
3L:8643858-8643865 hb
3L:8643904-8643915 kni|kni
3L:8643936-8643943 hb
3L:8643950-8643957 bcd
3L:8643971-8643980 kni
3L:8644000-8644008 Dstat
3L:8644023-8644030 bcd
3L:8644084-8644106 gt_selex|hb|Kr|gt_selex
3L:8644118-8644127 Kr
3L:8644181-8644192 bcd|Dstat
3L:8644209-8644221 bcd|Dstat
3L:8644243-8644252 Kr
3L:8644286-8644293 bcd
3L:8644295-8644305 Kr|kni
3L:8644319-8644327 Dstat
3L:8644348-8644355 slp1
3L:8644359-8644366 slp1
3L:8644404-8644413 Kr
3L:8644438-8644452 Dstat|Kr
3L:8644471-8644478 gt_selex
3L:8644492-8644507 slp1|hb|hb|hb|hb|hb
3L:8644512-8644536 hb|Kr|hb|Dstat
3L:8644558-8644569 hb|gt_selex
3L:8644594-8644602 Dstat
3L:8644606-8644626 gt_selex|slp1|hb|gt_selex
3L:8644629-8644636 gt_selex
3L:8644642-8644653 slp1|slp1
3L:8644654-8644665 hb|hb
3L:8644681-8644688 hb
3L:8644715-8644722 hb
3L:8644727-8644744 Dstat|Kr
3L:8644752-8644760 Dstat
3L:8644769-8644783 hb|hb|hb|hb|hb|hb|hb|hb|slp1
3L:8644866-8644875 Kr
3L:8644992-8645001 bcd|Kr
3L:8645008-8645019 slp1|slp1
3L:8645061-8645068 hb
3L:8645074-8645084 Kr|gt_selex
3L:8645088-8645097 Kr
3L:8645105-8645114 Kr
3L:8645162-8645169 gt_selex
3L:8645184-8645191 gt_selex
3L:8645206-8645223 slp1|Kr|Kr
3L:8645234-8645243 Kr
3L:8645258-8645267 Kr
3L:8645275-8645284 Kr
3L:8645297-8645313 bcd|bcd|Kr
3L:8645326-8645336 Kr|kni
3L:8645344-8645351 slp1
3L:8645383-8645397 Kr|gt_selex
3L:8645398-8645405 bcd
3L:8645421-8645442 bcd|kni|Kr|kni
3L:8645489-8645505 Dstat|Kr
3L:8645572-8645579 bcd
3L:8645583-8645599 Dstat|Kr
3L:8645611-8645619 Dstat
3L:8645642-8645651 Kr
3L:8645696-8645703 slp1
3L:8645706-8645713 bcd
3L:8645731-8645738 bcd
3L:8645781-8645790 Kr|bcd
3L:8645812-8645819 gt_selex
3L:8645823-8645830 gt_selex
3L:8645893-8645901 Dstat
3L:8645932-8645944 gt_selex|bcd
3L:8646036-8646054 hb|hb|hb|slp1|Kr
3L:8646060-8646084 Kr|Kr|hb|hb|Kr
3L:8646116-8646125 hb|hb|hb
3L:8646132-8646141 kni
3L:8646153-8646160 hb
3L:8646167-8646179 hb|slp1
3L:8646183-8646190 gt_selex
3L:8646211-8646223 Kr|Kr|hb
3L:8646226-8646233 hb
3L:8646237-8646251 hb|slp1|hb|hb|Kr
3L:8646290-8646297 slp1
3L:8646305-8646314 bcd|Kr
3L:8646315-8646322 gt_selex
3L:8646356-8646365 Kr
3L:8646396-8646404 Dstat
3L:8646441-8646448 gt_selex
3L:8646459-8646468 kni
3L:8646530-8646537 gt_selex
3L:8646561-8646570 kni
3L:8646577-8646586 kni
3L:8646590-8646597 hb
3L:8646599-8646608 Kr
3L:8646673-8646680 hb
3L:8646720-8646727 gt_selex
3L:8646729-8646736 hb
3L:8646773-8646786 kni|hb
3L:8646798-8646805 hb
3L:8646812-8646819 bcd
3L:8646877-8646886 kni
3L:8646898-8646905 gt_selex
3L:8646911-8646918 bcd
3L:8647042-8647051 kni
3L:8647202-8647211 Kr
3L:8647308-8647317 Kr
3L:8647371-8647384 Kr|hb
3L:8647399-8647411 slp1|hb|slp1
3L:8647431-8647438 bcd
3L:8647473-8647480 gt_selex
3L:8647485-8647494 kni
3L:8647495-8647514 hb|slp1|gt_selex
3L:8647527-8647534 hb
3L:8647539-8647546 slp1
3L:8647610-8647617 slp1
3L:8647687-8647698 slp1|hb
3L:8647709-8647716 gt_selex
3L:8647858-8647867 kni
3L:8647899-8647908 Kr
3L:8647964-8647972 Dstat
3L:8647997-8648012 slp1|Kr
3L:8648013-8648020 slp1
3L:8648022-8648029 hb
3L:8648038-8648046 Dstat
3L:8648047-8648054 hb
3L:8648059-8648067 Dstat
3L:8648172-8648181 hb|slp1|hb|hb
3L:8648215-8648222 hb
3L:8648230-8648237 slp1
3L:8648242-8648252 hb|hb|hb|hb
3L:8648258-8648273 slp1|Kr|hb
3L:8648288-8648295 bcd
3L:8648377-8648389 bcd|hb
3L:8648393-8648406 Dstat|slp1
3L:8648415-8648422 gt_selex
3L:8648437-8648444 gt_selex
3L:8648494-8648513 gt_selex|Kr|Kr
3L:8648522-8648531 Kr
3L:8648532-8648539 gt_selex
3L:8648548-8648555 bcd
3L:8648599-8648606 gt_selex
3L:8648612-8648619 hb
3L:8648624-8648631 slp1
3L:8648640-8648647 bcd
3L:8648697-8648705 Dstat
3L:8648712-8648719 slp1
3L:8648744-8648751 gt_selex
3L:8648784-8648793 slp1|hb
3L:8648805-8648812 hb
3L:8648855-8648862 bcd
3L:8648917-8648926 Kr
3L:8648949-8648959 Kr|kni
X:20487536-20487543 hb
X:20487547-20487554 hb
X:20487569-20487576 hb
X:20487662-20487669 hb
X:20487673-20487680 hb
X:20487695-20487702 hb
X:20487746-20487755 Kr
X:20487765-20487786 Kr|hb|gt_selex|kni
X:20487812-20487819 gt_selex
X:20487828-20487835 hb
X:20487889-20487898 Kr
X:20487947-20487958 hb|gt_selex
X:20487969-20487976 gt_selex
X:20487992-20488005 bcd|bcd
X:20488027-20488034 hb
X:20488039-20488052 hb|hb|gt_selex
X:20488061-20488068 hb
X:20488082-20488089 hb
X:20488129-20488144 hb|hb|hb|slp1
X:20488152-20488159 hb
X:20488180-20488202 Dstat|gt_selex|gt_selex
X:20488212-20488219 bcd
X:20488223-20488230 hb
X:20488246-20488253 hb
X:20488264-20488277 Kr|hb
X:20488285-20488292 hb
X:20488298-20488305 hb
X:20488312-20488319 gt_selex
X:20488321-20488335 kni|hb
X:20488357-20488365 Dstat
X:20488380-20488387 hb
X:20488391-20488398 gt_selex
X:20488414-20488421 hb
X:20488424-20488432 Dstat
X:20488459-20488467 Dstat
X:20488472-20488483 gt_selex|hb
X:20488506-20488513 slp1
X:20488520-20488527 hb
X:20488543-20488550 gt_selex
X:20488558-20488571 slp1|gt_selex
X:20488599-20488606 bcd
X:20488620-20488631 gt_selex|slp1
X:20488707-20488714 hb
X:20488725-20488732 gt_selex
X:20488738-20488745 hb
X:20488763-20488770 hb
X:20488804-20488817 hb|hb|hb|hb|hb|hb|hb
X:20488826-20488849 Kr|kni|Kr|kni
X:20488912-20488920 Dstat
X:20488954-20488961 gt_selex
X:20488978-20488985 gt_selex
X:20488989-20488996 bcd
X:20489005-20489013 Dstat
X:20489025-20489032 gt_selex
X:20489034-20489045 gt_selex|hb
X:20489048-20489055 gt_selex
X:20489077-20489088 hb|gt_selex
X:20489229-20489238 kni
X:20489260-20489267 gt_selex
X:20489269-20489276 slp1
X:20489280-20489289 kni
X:20489294-20489301 slp1
X:20489332-20489339 gt_selex
X:20489382-20489389 slp1
X:20489420-20489427 bcd
X:20489432-20489441 Kr
X:20489478-20489489 hb|hb|Dstat
X:20489572-20489579 hb
X:20489580-20489587 gt_selex
X:20489598-20489605 gt_selex
X:20489607-20489614 hb
X:20489615-20489622 hb
X:20489637-20489650 Kr|Kr|hb
X:20489739-20489751 bcd|Dstat
X:20489795-20489804 kni
X:20489815-20489836 kni|hb|Dstat|bcd
X:20489853-20489860 slp1
X:20489908-20489933 hb|Kr|gt_selex|Kr|Kr
X:20489934-20489941 hb
X:20489963-20489971 hb|hb
X:20489996-20490004 Dstat
X:20490006-20490017 bcd|Dstat
X:20490042-20490049 bcd
X:20490115-20490130 Dstat|hb|bcd
X:20490141-20490152 hb|hb|hb|hb|hb|slp1
X:20490217-20490224 hb
X:20490250-20490257 gt_selex
X:20490327-20490334 hb
X:20490343-20490350 hb
X:20490396-20490411 slp1|Dstat
X:20490443-20490452 kni
X:20490474-20490491 Kr|bcd|Kr
X:20490507-20490515 Dstat
X:20490521-20490531 Kr|Kr
X:20490555-20490562 gt_selex
X:20490583-20490598 Kr|Kr|hb
X:20490616-20490623 gt_selex
X:20490669-20490678 bcd|Kr
X:20490689-20490698 kni
X:20490705-20490724 kni|kni|hb
X:20490770-20490779 Kr
X:20490786-20490795 Kr
X:20490837-20490846 bcd|Kr
X:20490855-20490862 gt_selex
X:20490863-20490879 bcd|kni
X:20490906-20490913 gt_selex
X:20490917-20490924 hb
X:20490961-20490968 slp1
X:20490978-20490987 Kr
X:20490998-20491006 Dstat
X:20491008-20491017 Kr
X:20491028-20491041 kni|Kr|Kr
X:20491213-20491222 Kr
X:20491234-20491243 hb|slp1
X:20491266-20491276 Kr|Kr
X:20491319-20491328 bcd|Kr
X:20491371-20491384 bcd|Dstat|Dstat
X:20491422-20491429 hb
X:20491471-20491488 bcd|kni|kni
X:20491500-20491516 gt_selex|Kr
X:20491551-20491564 Kr|Dstat
X:20491596-20491603 bcd
X:20491653-20491660 hb
X:20491744-20491759 bcd|Kr
X:20491781-20491790 Kr
X:20491844-20491853 kni
X:20491854-20491861 slp1
X:20491877-20491885 Dstat|gt_selex
X:20491887-20491894 bcd
X:20491903-20491911 Dstat
X:20491913-20491923 Dstat|hb
X:20491966-20491973 gt_selex
X:20491994-20492005 gt_selex|bcd
X:20492008-20492022 gt_selex|slp1
X:20492033-20492048 slp1|hb|hb|hb
X:20492097-20492105 Dstat
X:20492133-20492162 kni|kni|bcd|bcd
X:20492168-20492175 bcd
X:20492196-20492203 hb
X:20492277-20492303 Kr|Dstat|hb|kni
X:20492324-20492331 gt_selex
X:20492349-20492358 kni
X:20492359-20492368 kni
X:20492417-20492426 Kr
X:20492447-20492456 kni
X:20492497-20492504 gt_selex
X:20492524-20492535 slp1|hb
X:20492560-20492568 Dstat
X:20492591-20492598 bcd
X:20492614-20492621 bcd
X:20492629-20492636 gt_selex
X:20492684-20492691 bcd
X:20492759-20492766 hb
X:20492834-20492841 hb
X:20492856-20492868 bcd|Dstat
X:20492878-20492885 gt_selex
X:20492901-20492908 gt_selex
X:20492937-20492944 gt_selex
X:20493002-20493009 gt_selex
X:20493020-20493027 slp1
X:20493061-20493071 Kr|Kr
X:20493087-20493095 Dstat
X:20493098-20493114 Kr|Dstat
X:20493130-20493138 Dstat|gt_selex
X:20493148-20493157 Dstat|Dstat
X:20493200-20493215 slp1|hb|Kr
X:20493231-20493238 gt_selex
X:20493267-20493276 bcd|Kr
X:20493279-20493286 hb
X:20493348-20493355 gt_selex
X:20493360-20493367 slp1
X:20493369-20493376 hb
X:20493377-20493393 gt_selex|hb|hb|hb|hb|hb|hb|hb|hb
X:20493427-20493449 bcd|Kr|hb|hb|hb|hb|hb|Kr
X:20493453-20493460 hb
X:20493474-20493481 slp1
X:20493486-20493504 slp1|Dstat|hb
X:20493571-20493584 slp1|slp1|slp1
X:20493650-20493659 Kr
X:20493699-20493706 bcd
X:20493758-20493765 gt_selex
X:20493784-20493793 hb|hb|hb
X:20493802-20493811 Kr
X:20493829-20493836 slp1
X:20493850-20493857 hb
X:20493867-20493874 gt_selex
X:20493880-20493889 Kr
X:20494045-20494060 slp1|Kr
X:20494104-20494114 Kr|Kr
X:20494140-20494149 Kr|bcd
X:20494171-20494189 slp1|slp1|slp1
X:20494200-20494207 gt_selex
X:20494250-20494261 slp1|slp1
X:20494293-20494313 bcd|Kr|Kr|Dstat
X:20494374-20494383 Kr|bcd
X:20494403-20494412 Kr
X:20494435-20494444 Kr
X:20494469-20494478 Kr
X:20494500-20494507 gt_selex
X:20494521-20494528 hb
X:20494547-20494554 hb
X:20494637-20494644 gt_selex
X:20494668-20494682 gt_selex|slp1
X:20494686-20494693 slp1
X:20494720-20494728 Dstat
X:20494730-20494737 bcd
X:20494750-20494765 slp1|Dstat|gt_selex
X:20494773-20494787 hb|bcd
X:20494824-20494831 slp1
X:20494847-20494856 kni
X:20494872-20494881 Kr
X:20494921-20494928 bcd
X:20494945-20494952 slp1
X:20494956-20494963 bcd
X:20494979-20494986 bcd
X:20494991-20494998 hb
X:20495003-20495010 hb
X:20495086-20495093 bcd
X:20495103-20495110 gt_selex
X:20495114-20495127 hb|hb|hb|hb|hb|hb|hb|slp1
X:20495135-20495149 kni|gt_selex
X:20495174-20495181 gt_selex
X:20495182-20495189 gt_selex
X:20495204-20495220 bcd|Kr|Kr|gt_selex
X:20495245-20495254 Kr
X:20495276-20495283 slp1
X:20495286-20495293 hb
X:20495309-20495328 hb|slp1|gt_selex
X:20495329-20495336 bcd
X:20495339-20495346 hb
X:20495468-20495475 hb
X:20495502-20495512 hb|hb|hb|hb
X:20495518-20495526 hb|hb
X:20495643-20495652 kni
X:20495660-20495667 hb
X:20495669-20495683 kni|hb|hb|hb
X:20495698-20495705 hb
X:20495709-20495719 hb|slp1|hb|hb|hb
X:20495720-20495729 hb|Dstat
X:20495730-20495737 hb
X:20495763-20495771 Dstat
X:20495781-20495788 hb
X:20495840-20495847 hb
X:20495849-20495859 hb|hb|hb|hb
X:20495876-20495896 Kr|hb|Dstat
X:20495899-20495917 gt_selex|hb|kni
X:20495955-20495964 kni
X:20495973-20495995 gt_selex|hb|gt_selex|kni
X:20496015-20496026 gt_selex|hb
X:20496050-20496057 hb
X:20496075-20496084 hb|hb|hb
X:20496093-20496100 gt_selex
X:20496111-20496119 Dstat
X:20496145-20496152 bcd
X:20496174-20496183 kni
X:20496190-20496197 hb
X:20496203-20496210 hb
X:20496223-20496232 kni
X:20496245-20496252 hb
X:20496318-20496326 Dstat
X:20496353-20496360 hb
X:20496364-20496378 gt_selex|hb
X:20496384-20496391 hb
X:20496395-20496409 hb|kni
X:20496450-20496457 hb
X:20496462-20496471 kni
X:20496488-20496506 kni|hb|hb|hb|hb|hb|hb
X:20496538-20496556 gt_selex|hb|kni
X:20496558-20496565 slp1
X:20496570-20496578 Dstat
X:20496718-20496735 gt_selex|kni|Kr
X:20496775-20496784 Kr
X:20496797-20496806 Kr
X:20496834-20496847 bcd|bcd|bcd
X:20496915-20496929 bcd|Kr|hb
X:20496935-20496945 Kr|Kr
X:20496981-20496988 hb
X:20497050-20497059 kni
X:20497114-20497121 hb
X:20497132-20497141 hb|hb|hb
X:20497237-20497244 slp1
X:20497251-20497258 slp1
X:20497267-20497288 hb|Dstat|bcd
X:20497298-20497309 gt_selex|slp1
X:20497321-20497341 slp1|Kr|bcd|Kr
X:20497355-20497362 bcd
X:20497418-20497425 hb
X:20497426-20497433 gt_selex
X:20497441-20497456 hb|Dstat
X:20497518-20497531 bcd|Kr
X:20497538-20497549 gt_selex|hb
X:20497565-20497572 gt_selex
X:20497574-20497581 gt_selex
X:20497643-20497650 bcd
X:20497683-20497690 gt_selex
X:20497696-20497703 hb
X:20497769-20497786 hb|slp1|Dstat
X:20497810-20497819 Kr
X:20497851-20497858 hb
X:20497890-20497908 gt_selex|Kr|Kr
X:20497937-20497944 gt_selex
X:20497958-20497973 slp1|slp1|slp1
X:20498095-20498103 Dstat|gt_selex
X:20498109-20498119 Kr|Kr
X:20498136-20498145 kni
X:20498164-20498171 slp1
X:20498234-20498252 Kr|Kr|Kr
X:20498294-20498308 slp1|Kr|gt_selex
X:20498309-20498326 hb|hb|hb|hb|hb|hb
X:20498371-20498385 Dstat|kni
X:20498421-20498428 slp1
X:20498450-20498464 hb|Kr
X:20498493-20498500 hb
X:20498536-20498545 Kr
X:20498547-20498554 gt_selex
X:20498558-20498565 gt_selex
X:20498566-20498573 hb
X:20498642-20498649 hb
X:20498679-20498686 gt_selex
X:20498696-20498711 gt_selex|bcd|Kr
X:20498719-20498726 bcd
X:20498730-20498743 hb|hb|kni
X:20498760-20498767 hb
X:20498789-20498796 hb
X:20498800-20498821 hb|Dstat|bcd
X:20498842-20498851 kni
X:20498865-20498872 bcd
X:20498938-20498946 Dstat
X:20498960-20498976 slp1|hb|gt_selex
X:20498978-20498987 kni
X:20498992-20499006 hb|kni|Kr
X:20499027-20499042 kni|Kr|Kr|gt_selex|kni
X:20499073-20499082 Kr|bcd
X:20499088-20499095 bcd
X:20499129-20499136 slp1
X:20499194-20499204 Kr|Kr
X:20499255-20499264 Kr
X:20499275-20499284 Kr
X:20499330-20499339 kni
X:20499341-20499350 kni
X:20499379-20499388 Kr
X:20499420-20499433 slp1|hb|slp1
X:20499437-20499444 hb
X:20499456-20499465 Kr
X:20499482-20499494 hb|slp1
X:20499504-20499511 hb
X:20499533-20499541 Dstat
X:20499607-20499618 hb|slp1
X:20499643-20499650 gt_selex
X:20499666-20499673 gt_selex
X:20499685-20499692 hb
X:20499694-20499709 Kr|hb
X:20499714-20499723 hb|gt_selex
X:20499740-20499747 gt_selex
X:20499871-20499884 Kr|gt_selex
X:20499893-20499900 hb
X:20499910-20499917 gt_selex
X:20499971-20499980 kni
X:20499986-20499997 Dstat|hb
X:20500037-20500045 Dstat
X:20500066-20500073 hb
X:20500159-20500166 gt_selex
X:20500246-20500253 slp1
X:20500256-20500271 Kr|hb
X:20500285-20500297 hb|slp1
X:20500307-20500330 hb|hb|hb|hb|gt_selex|slp1
X:20500344-20500353 Kr
X:20500361-20500368 gt_selex
X:20500369-20500376 hb
X:20500387-20500394 gt_selex
X:20500492-20500499 slp1
X:20500510-20500517 gt_selex
X:20500588-20500595 gt_selex
X:20500596-20500603 hb
X:20500606-20500613 gt_selex
X:20500616-20500623 gt_selex
X:20500682-20500713 slp1|Dstat|hb|hb|hb|hb|hb|hb|hb|hb|slp1|hb
X:20500715-20500722 gt_selex
X:20500749-20500756 gt_selex
X:20500777-20500786 Kr
X:20500809-20500816 hb
X:20500898-20500905 hb
X:20500919-20500926 hb
X:20500968-20500980 slp1|slp1
X:20500984-20500998 Kr|hb
X:20501000-20501008 Dstat
X:20501019-20501031 slp1|hb
X:20501057-20501064 gt_selex
X:20501108-20501115 hb
X:20501204-20501213 kni
X:20501349-20501356 gt_selex
X:20501405-20501413 Dstat
X:20501425-20501432 gt_selex
X:20501476-20501485 kni|Kr
X:20501488-20501495 slp1
X:20501497-20501505 Dstat
X:20501533-20501542 Kr
X:20501546-20501554 Dstat
X:20501579-20501586 gt_selex
X:20501650-20501657 bcd
X:20501677-20501684 gt_selex
X:20501706-20501713 bcd
X:20501744-20501751 gt_selex
X:20501782-20501789 gt_selex
X:20501801-20501808 hb
X:20501838-20501845 hb
X:20501865-20501873 Dstat
X:20501874-20501881 bcd
X:20501887-20501896 hb|slp1
X:20501921-20501928 hb
X:20501930-20501937 gt_selex
X:20501969-20501976 bcd
X:20501984-20501991 bcd
X:20501993-20502000 hb
X:20502014-20502021 hb
X:20502063-20502073 hb|Dstat
X:20502099-20502106 bcd
X:20502116-20502123 gt_selex
X:20502132-20502139 bcd
X:20502160-20502169 Kr|bcd
X:20502172-20502179 gt_selex
X:20502239-20502246 gt_selex
X:20502274-20502281 hb
X:20502282-20502293 gt_selex|hb
X:20502308-20502329 hb|hb|hb|Kr|Kr
X:20502359-20502368 kni
X:20502444-20502451 gt_selex
X:20502474-20502482 Dstat
X:20502503-20502512 Dstat|Dstat
