# Supplementary material for: Identifying Cis-Regulatory Sequences by Word Profile Similarity
Source: PLoS One. 2009 Sep 4;4(9):e6901. doi: 10.1371/journal.pone.0006901 (PMC2731932; doi:10.1371/journal.pone.0006901)
Supplement: File S5 — Eve scaffolds of distant fly species. Fasta file of eve loci in Scaptodrosophila lebanonesis, Sepsis cynipsea, Themira putris, Themira superba. (0.16 MB TXT) [file pone.0006901.s009.txt]

>scaptodrosophila_lebanonensis:BNAG.scaffold_0
CACCTTATTGACTTCCTGGTCGAAGTTGCAGTTCCGCCAGCGTCAGAGCCTACATCGGCTATTGCCGCATTTACTTATACATACATACATACATATGTACATACACCCGTACTTAGTACGTTGTGAAATTCAATTACCAACCGTAAAAATGCACAGGCCCACAAATTATGAGCTAATCAGCCGCAGCTAAAAACCACCAGCACAGAGCCCCGGAGGCCAACATCTAAGCCTCAACATATTCGCGCAACACACACACACACACACACACATACACAGGCTCAGGCACATGTGGTGGTGGCGGCGGCAATTGATGGACAACTGGATGTGGACGGACAATGGCCGACGGTGTCCAATTGTTGGCAGCATGTAACAGATTTGGTTTAATTCTTATAATTTCTGTGGCCGCCGCCAGCGTAAATCGCCAAGCCAGACTCAGACTCAGCCATAGAGACTCACCGCCACCATCGACAGGAATGTGCGCGGGCGCGGCGCTTCGTGTCTCAATTGCACATTTGTGTGCATACATATGTACATATGTGTGTAATGTATATATGAGTGATGTGTGTGTGTGTGTGTATTGGTCGCACTTGTAGGTGGAAACTCTAATATCGGCCGTTTAATGCGTTATATTGCTCGCGCGCGGTTTTGTCTCGCTGCTCCAAAGCTGATCTCGTTAGCCTTGATCAATGGCCCGGAAAAATAAAAGCCAGCGAAATTGTGAATTGTTGACCGCTCATATATGTACATACATATGTATGTACGAGTACTATAATATGGCACCATAATGCAATCCATTGGTATACCAATACATACAAATATGTATGTATGTACAAATGCATGTGTGTGTGTCCGCTTGTTCTCGCGCGTGTGCATTGATTTTTGTTGCTGCTATACCGAGTCGAAATTGTTGTTGCTGTCGCCATGCTGCTGATAACCGCGCAAAAATGTAACTGTAGGTACACCCCTGATCAAGGTATTAGATACGCCATCTGATTGCTCGTGAGCCAATAAGAAATAATGAGCTGCGAATATTTAATACTTTTCTTTCGCTCAAATTGAGTTTAATTGCTTATTCATGAAAAGTTTAAGAATGTTCTGTCAAAAGGCCGCCCCTTCAAATTCAAATTCCTTGAGTAACAGGTGCGCCAAGCTTTTTACGAGACATTTGTTAGTACGGTCCATTAAGAGCATGACGATGACTCATTAAAAGAATTGTGTAAGACACAGTTATGCCTACATATTTAGATCATTGTTCCGAGCGTACAGCAGTTGCAACATCTTACATCTAAAGTTTTTAAAGTTCCCAATTGCTGTTTCCGCTCAATTTGTACGAGCAAAGAACAATGGGCGTTCAATTTTATGAAATCAAATGCTGCTACATTTTAAATAATTTAGACTCTGATCAAGTTGCATATACAGTGAAAACTCTCTTAATGGACAACTCTTTTATCCGGACACTCTCTTCGGCGGACACTTTTTCTAAAACATTCGATCGGTGTATCAAGTATTTATGTATGTTTTACAAAAAGTGTCCGGATAAAAGAGGTGTCCATTAAGGGAGTTTTCACTGTAACTATTATTTTTTATGCAGCTGTCTTTTGGCATAAAGTCTACACAAGTACAGCAAACAGCAACTATGGATTCTGCACCCTATTTTGATTTCTAAAAGATTTAAATGAGCAGCTGTTTAGAAATTTCCCACTCAAATTCAGAAGTGATTAATTTTAACTTTAAATTACAGTTCTGTAAGCTTAGATTTGTTAAAAATCTACATTACTTTTAGAAATACCACAATTTTCGCCAAAAAAAAATGCATTATTTATACAAGAATAATGCTAATGCAAAAACAGCTTAAATTTGGTTTTTGAAAAAACTTTGGAATTTCAGAAACACCCTTTATGAATATTACATAAAAGTACGCACCAAAGCTTGACAAAATAACTCAATTTAAGCTCCCCAGGGTTTATCAACCTGCAGTCATTATTTCGAGCAGTTTAAAGCAGACTTGCGCACCTATTGTCATGTGTACAGTTAAAACTGATTTTAAAATGAAACTCTTTTTTCGATCTTGTGTCGAAAGCCTATAGCAGTAGTAACACATTTTCTTATCATCGTCTGCCTATTATTTTGATCAGATGTGTATGCCAACTTGTCTTTTGTCGCAGACATGTTTTAAATTATTATGCTATTAGACACCTTTTTTGCAACAATATTTCGCATAGTTGTTAATTATCAATTTCCTTCTAAGCTGACGGCCGGGATTGCGGGGCGTCGGCAGTGAGTGTGGTCTCACGGGCAGCGCAAAGAAAGTTGTCTAACAGGGGTTTTGCATAAGTTTCAGTTTCGTGTTCAATTTACATTCCGTTTTTAGTTTTAATTCAACAATTTATGTTTTAGTTCATTAATTTAGAATTAAGCTAGTGAGTTGGATTTAGTGACTAAAGCAAACAAAACTGTTGACATTTTGCTTACCAACGAACAAGAAAATAAATAATAATTAAAAAAGGAAAATGTACAATATCAAACTATGTATTATATTTCCTGTTTTTCACGTATTACGCGAACTTATTCTCTATTCTGGCGTACTTTCACTCGCAGCCGCCGCATTAGCCTCGGGCTCGGCGGCTACATCGGTTTCACTCTCATGGCTTGAAGCAGTCGTTGTTGGTGTTGTTGTTGTTTCAGTAATATCAGTCGGTTGCAGTGCTTGAAGCTGCTCGGAGCGCGTCGGCTCTTCTCTGTCTACAACGAGCAGCAAACACTATCAGATTAATATGCAAAGCTCGAAGCAGAAAGCTTAGAAACATACCTGAGTCTTCATCAGCCGATGATCCACTATCGGAGCTTTCGTTGCGGGCACTTAATGGTGTGTTCGGTGTTTCCGGCAATTGCTGCAAGGCAAGACGTGGCGCAACGGGGCGTTCTTTGCGTGCCGGATTCAACTCCTCACAAAATGCGCACCGAAATGTGGTGTATTCGTATTCTTCCTTCGGCAGCATGCCTGCGAATAATGGATAGTTGTTGAATTCAGAAATATGCCGAAATTGGTCTTCACTTACCGTTGTGGGAATGGCACTTCTTGCAGATCATGCCGAAGCGATCCTGCGGACTATCGCCGACAATCATGTCCACGATACGGTCCAGAGCGCTGCGTGAACGTTCGTCGACAATCGGAAAAGGCGTTCGTCGGCGAAGCTCCTGCCCGGCCCGCGTAACTGGAGTCGCTGGCATCACCTGCAAGCGTTGAACATTGCTGCTGAGGCTGGTGTTCAAATTGTTGTTTTGATTGCGATAGACGCTGGTGTAGGGTGTGAGGCTCCGCTGTTGCCGTGCGCCTGGCGCGGCTATCGGCGTGCGTGGAATTTGATTACTAGCTGAGCGATTCAATGCCGTAATGCTTTGCGATGGTCGCGGTGTTGCGCTCAATTGGCTAGTTATGGGATTCAGTTTTTTGTCGCCGAAACGTTCGAGCAGTTTAACTGCATCTTTATAGATTTCCTTATCCATGACCTGGTCTAATATTTGACTCTTCTTCACCTTCAGTTCGGCTAGCTTATTTCCATTTTTGTTCAGCTTTCGTTGGAAATACCAGGTGAAAATTTGCCGTAAGAATATAATGCTAAAAATATATTCAATTCATTCAATATTATTTGATGCACTGCCTAATGATCTCATCGCATTACTCACAGAACTGGAAATATGAGCAAGGGCACCAAATTCATGAGGCGCTCCTTCACAGTTGGCGGGAAATAGAAGAAATACCATAGTACGAAGCCCACTATGTAAATGCCAATTGTGACGCCCAAAAAGTTGCTGACGAAACGACGTTTTCGCTCTTGCGTATTCTTCAAGTATTGTTCTAGCTCTTGAATCTGCTCCTGCAGCCCCTCCAGCACCGCTGCCGTTGACTTTTCTTTCTATAATTAGAAATGCGTGCGTGTATTATAGGTGCAGATGCGCGAAATCAGCATCTAATTGCGATTCTGCTGATAACGAGCCAAAGCGGAACTTACCCGAAATTTCGATAGAATTATGCCCATTTTGTTGTTAATAAATGCCAATGCAAAAACTTAAATTTAGCTCGACTCGAAATGCTACGGTAGCATTGCCTAGCTGTAGGTGTTGCGATGAGTTGGCAGTCTTTAGCCTTTAGGGATGTGACTCGTCGAAAAGGCGTTTTATTAAAGTGTGGCCACCTTGTCAAATCTTACACGGTCAAAAGCTCGCTGTTACAAAACAAACAACTGTACTAAAACGTAAGCAAAAACGTAACGTATTGATTTAAAACACACATTTACGAATGAAGTGTAGTGTGAAGTCAACGAAATTCATTTAAAGGATTAACTAAAGAAGTATTTATCTGATGCCTGAATTGGTTAATTTTGAGAACATTTTAGTTCAATTTAAAAGCCCCAATGATTTGTTTGTTTTGGTTTGGTTTGAATGTCTGCTAGTTATTAGCCGTGCATTTAAAATACACTTCAACTTTTTAGTATTCATGGTTTCAGCATAAACGATGCCAATTATGGCAGCATTTTATTTCGCTTTACTTTATTAGCTTTAACTCAACTTCATTACGTTCCATAATGTGCCGCAGCAGCAGCAAAGGCAGCAGCGGCGCCAGCAGAGCCAGCAACACCATCAGACGCAGCAGCAGCAGCAGCAGCTGAGTTTTGGGCGTGTCGGCATCCAAAATGGAGCTACACGTTAGCCAATCAGTGGGTCGCATGTTCAACTCTCTGAGCCACAGAGAGAGAGAGCGCCTGCGCGCGAGAGCGCAAGTCAACAGACTCCAAAACGTCAGGCATATTTTTTATGAGAGAGTTTGGTGGTGGTTTTTGTTTATTTTCGTGGCTGTTCATAAAAATGGCCGTCGACGATATCTCTTTAAAGTCACAATTATAGGCACTTATTCATTGCGGTGTATGATGCATAATACCAGTGTAACCTACAATTTTGTTTGCAACAGCAACATCGTATTGCCTTTACCTTTGCAACGGCAGGCAGTTTATGCGTTTAATCAAACGCGACCACCACTCATTTACTTTCCCTCCACTAACGGTAAAGGGAGGTAGGGAGAGCCCCTACCAGACGAGTTAACGGCAATTAGACGCCCAGTGCGCAAAAACGCTCAATTTGACTTTATTAGAAGTTTATCGTGCGGAATGCCAGCAGCGTGGTGGACATGGGCGTGGCGAAGAGGTACAATAATATAGGCAGTTCAAACACCCTTCTGCCCGTTACAAAATTTAAAATGCAGCTCAACTTTTATCATTTTTTTTTAATATTACTCGACGTCCTCGATTATTGTCTGAAAAGTTAAATTCACCAGTAATAGCCTAAAATGTTGTTTGCAATTCTTTTTTGAATTTCAGCAGAATTTAAGATGAGTTTTCAAAGACGTTAAATATTATGGATGAAAAAAAAAAAACTGAACAGAATGTGTGATTATTATAATTCCTTGCTAAAATTTCTCTCTTTGCAATTTTAAAGTTTATTTAAGTTTCGAATTAGAATTCGATATGAAATTCTTTTTAAAATGCGTCCATATTAAACGTATAGTACCATAGGCACGCATAAGAAACTTATTTGATGGTTTCAGCGCTTACCCAGAAATATTTTCATAGCCACAAATATATATATTACAGTGTTTACAATGCGATATATATAGCACCTATAATTGTGCGGCTGATAGGCACTTTTGCTGTTCCCAAGAAAATGGTAAATTGATGCGGGAACTTTATATTGTTACCATATTATTTTTTATTTATTACAAACATTAGGCAGCATAAAGTATTAAGGAAAAAAGCCAGCCTGCACTGCTTCTCATTATATATTTTTTGCTTCAAAAACTATAAAATATAAGCCGTTCTCTCCAACCCCCTCCAAATGAGACGCTGGCTATGCCCCTGAGCGTGGGTGTCGGAGCAATGGCATGAAATGGAGCGGCATGGATTGGAGTGAGGGTGAGGGCGAGGGCGAGGGTGCTTTGTTGTAATTGTTTTGCACCCTAACGGTCGCTGATGCGTTGTTATTGTTGCTGTTGTTGTTGTCTGCTGACATTAATTGGCTGCGTACGAGCCAATTTGGTGTAAAAGGCGCAAATTGATTGCCTCTGCGGTTTTAATCGATGCGCATTCATTCGAAATCACGCACATTTATCACCCACGCACTGGTTTTGGTGTGCTTCGGTTTTGTTTTGTAAGCCGTTTACCCCCCTTTCTACAAATTTTAAATTCAATGCAATCCACGCCTGAACGCACATCTGCGCAGTTGTTTATAATTGCCGGCAATGGCTTGTGAGTAATTAACGCCGATTTTTAGAGAAAATCAAATTGTCAGATGCGCCTCACAACGCAGGTACTAAACAAAATGGCTTCTTCATTTCGACTATTTTTTATAAACACATAACTGCTTTTTTTTTTGAAATGAACAAGCAAGCGAATAATGCAGAAAAAAGAGACAAGCACCAGCCTTTCATTGCCGTCCGCTGTTTTCATAATGTCATGTCATATAACCCCATTATATAAGCAGGCATTGTCGCGACTCGACTCGACTCGACTTTTTTTAAAGCATATTGCGTGTTTTTTTTTGCGAAATATTTGTCTGTACACATATTTCTTTACCTGTGGCAATTGTTTGCGATTCATGTTCCGCCGAAGTGCTGAAGGCGCGGAAGTTGGGTTAAGCGTTTTTTACTTTATTTTTTAGCCAACGGATTGGCAAGAGGTAAAAAGGATGCCTTTCCACGAATAACGTAGGGTTATGAAATTTTACGCAAGTAGGCGATGCAATGTTGCCGATGCACCCGAAGGACGTTTTGCGGGGTTTTGTACCCGTTGAGAAAGGATTTAGCGCGAATCGTAAAAAAAACGGCCATATATACGCACTTTTGTCTACAATTTCCTTCCAGGCATCCTTCCATAATCGTGCGCAATCAACGCATAATCCGCGCATAATCTGTGCGATTTTTAGCACGAAAAGTTCTGAGTAAAAAAACGAACATTACGACTGATGTCTTGACTCCTTGACTCCTTGACTTTGCGACCTTCGGGCGGGAAAAAAGAGAATGGAAGAATGGTTAGCGACAGGTACAGGCATTTGCTTCACACGCCCCCGCACTCCAATGTTTTTGCATTTAACGGAATTTGTTTGCAACGCTTCAGCTGAGCCGATCAGAGCGCAACAAATCCCGAAACTTAATTGCCAGAAATTCTCAAAACAAACGCAAACGAAAACAAACAAACAAATAAACAGGCTGGCTGGGAGTTTTCAAGTTGGCTACTGCAATTAGCCACGTAGCAGATTGAGATTGACTTTTACGGATCATCTGGAGTAATCGGCAGTAATCCTGTTAGCCTGCCGGCAATAGTTCGCCTCCCTCCCCCCCCTTCGCCGACCCGACCCGAACACTTTAAGCCTTTCGCGAGCGGATTAGGCGCGGACTTTGTCCAAAAGTCAGCGCAAATACGAAAGGATTAGAGGGTCAACAGGACAACAGGCGGGCGTTGATATCTTCCGCCGAAAGTCGGTGCAATGCCAAAGCAGAGCGGAGCAGGTCAGTGCAGGGAGGCGCGTGATTTGCGCTTTTTAAAGGGCAATTAAGCATGGAAACGCGCTCACCTTCCATTCCCAAGCCGGCGAACGAACGGACGACCGGCGGCCGCGTCGGCGGTTTCGGCTTCTGCTGCGGGTAACGCCCTGGACCAACGCCCTAATCCGTTTACGCCTCGAAATTAATGCAAACATTTAGAAGGATTATCGGCGTAGGGCACCCGCATGGAAGGGGTATGCAAAACAGCCTCTAGATGCCCGTTTAGCCTGCCTGCTCTCTGCCTGAGTGCGGCATTCGCGCGAAAGAGTAGAAGAAGAGTTGGCCAGCCATAAAAGCATGATAGGATTGCTAATTCGCAGCTACTTGTTCTTCATTCTGTGGCCATTGTCCGGGCAAGGATTTGCACTTGGCTGCGGTGTCGAAAGGGTCAGTCGGCTGTACAGGTCAGTCAGCTCGTCCATATCAGAGAGAAAGTGCCACAATTGTGCCGAGAAATTGGCACAATTATGCGATTCGCGGAAGTGATTACAAGCTGCCCATTTATGCCAAAGAGTTGACTTGTTTGCAGATTAGCGACTAGTCTAGACACACAAAATCTAAGCGGGTGTGTAGACCCAGTCGGCATATAGTAGATCGATTTATTAATTAAAAGGAGCACAGCTGCCTAACAAAAAGTCGGTTGAAATCGTGGTGAGGTCAGCTGATAGGGTTGGGCCAAGAGACGACTATCGTTTTAACAGGATCTGATAGGGTTGGGCCAAGAGACGACTACCGCTTTAACAGGATTTTCTCTTTTATTTAAAAGTGAAGTTGGTGACAATTCAGAAGAGTTTATCTGAACTACAAGTTATGGCTTGTCTTAGCCAGCGATCCTACTCTAATACGTTGCCTCAACGTCTGCAGAACTCGGCTTCTACAAAAGCAGCTTCAGAAACGAAAGTGCTCTACTGCGAAGAGTGTATTAAATGAATAAATATTACAAAGAATAGAAATAACCGATCAGGAATGTTATGCTCAATCAGCTTAGATAGGCTTATAATTAGTAGAGAAATCTTGTCCATCTCAGACATCTTTATTTCAGAATGTTGGCATTTATTTTAGACTTGATTTAAATTCAATTCAGACACACTACAAAAACCAATAGTGTGAGATCTGATACCAAAAATACGAAGTCATACATACATGTCTAATTGATTTTAGTCCTGAGTCAAAATAGTTGCTTCTTTAAATAATTACCAGTATTGCTTTAAGACCAAAATGTGCGTTTAGTGGAATAATTATTACATGTTTAGTTTAAATGTAATCGTATTGAGTTCCAAAATATAAAGCTATATGCCTGTGCTGAAGCTCTTTGAAGCGGGAATGTGTTAGAGAAGAATTTCAACGGAGTATATTTGTAATTCGAATTAGGTGGCTTAGAAGCCCTTTGGCAATCGATATCCAGTCCTCAAAATATATAGACTCAGCAGTTCAGTTCATAAGTTCCTGACCCATAGGTCTAGCACGTATTCCTTTAAAGAATCCTTGTTATGTCTTTTGGTGAGCAGCAAAATTTTAATATACGATTTATAGTTGTTTTTATGATCTATGGAGCAAAATTTTCATTTACATTTCATATATTCACAAAAAAATTGGCTCATAAATTGGTGTCTATCTACAATTAGTTAATAATAAAGAGTACAGGTTATAAAACCTTATCGACTTCAAAATATATGAAGTGTGTGTTTTACAGCTTATGCGTGTACGGGAAGTATCTAATATGTAACAAAAGTGGGGGAAAAATTTAATCAAGAACCCATGAGATGGAGCAAAATCATCCCAAGAAATATAAAGCTAGAGATGATATTAAACTCTATTCTTTCCCTTTGTTTAAAATCAAAGAAATTCGATATTAATTTAAATACTTAAATATTACGTAATCTGATTTATACAAGTACATATATTAAGCAGATGGATTACAGATATAATTTCTAAAATGTGTGTGGAAATTCAATCTCCAATTTATTGTTCTATTGATAGAAGATGCGATCATCTGAATAGGTTAAGTACTAGGACACGGATAGTTCAACTTAAGGGCAGGAAGCAATGGGAACGCGCAAGGCAATGTGCGCTACTTCCGTACACCCGATGTTACTATATGTCTGACCTATATGTGCGTAAGCCGGACGGAGCCTTAAGTGGATGTGCCCAGCTACTTAAAACTCAATTAGCAGCCAGTTGAGAGACCAAAAACGGAACCGCAACAACTGTGGAGCACACTCGACACTCGACAACCGCAGACTGCGACGTCCGGGCGACAGGGCAGAGAGTCGGCTGCTGTCGCAGAAAGATAAAACGGAGGCACAAGATCGATAAGATGCATGAGAGTATAGGCAGGGGCCATCAGCCTTAAGTGTTACGAAACTGTGAAGTAGCAGGCAATTATGTTGTCGTCGCTTTGATCTGCACAGCCACAGACAGAGGACGCGACGTCGGCGGGCCCTGGTCCCAGTCCCATTCCCAGTCCCACTCCCAGTCCCACTCCCAGAGCCAGTCCCAGTCGGGAGCACTTACAGCGGCAGATGCCCGGCATCATTAAAATTGAATGCAACTCAAGTTGATTTCTCTGTTTAAGCATTTTTAATTGTATGCTAATTGATTGCCTGCCTGCACACTGAGGCCACTCACTCACTCAGAGACTAGTATGCTCCTTGGCATATTTTATGTGTCATTTTTTTGGGGCGGAAAACTGTTCCGGATATGGCTGAGAGCGTGAAACTAATGGCGCGCGCTCTTCGCCCCACATCTGCCGCTGGATGGAGGGGCCAATCATGTGGTGGTTAGCGCCATTTTGCCTTCAACATCGTCATCTGAGTTATGTTTGAATTTCATTTTCACAGCATTCAGTGAAGTTCATTAAAAAATACTACAAACGAGTGTATGTGAGTGTGTGTGTGTGTATATATATATATATAGTATATGCTGCCGATCCATTAGCAGAAGCGCTTAGTGTTTTATTGGCAGACTGCTGATGATGACGTTGCCGCTCGCATTATGTGGGCGTTGGTGTCATAAATTCTAATCCCGCTCGAATTCCAGCTAAAAAATAAACACACCGACGTGCTAAAAAAGGACAGACAAGCGGCAATTGCCTGTGAAAATGAAATTGAAAAAAATAGTCACAAACAAGCCAGCAATAAAGGTCGAAGGTCAGCCCAGAGAAAGAGAGAGAGAGAGAGAGAGAGAGCTGCAAAGTAGGCCTGCCAGGCCCATCGCCGGCTGGCGGCGGCTTCTGCTACTTCTGCTGCTGCCTTTGACATGCGTGACCGCTGCCTCAATTAATTTGCCTAATTTGCATAATAGGCGATTGGGAACGGGAGCGGCAAGTTCAAAACACAAATCACAGTTTGACGCTTCTCCGTGGTGTTAGTTTTCGGCCGAAGACAACATTAAAAGTCGTTTCATGTTGGCGACAAGTTTTCGCCAAATTTCAGACTTAAGAATTGTTTACGATATAGCTCATCAAATGGACCTTCAAGTCGTTGCACTCGATGGTTAATTATCTTGTAACACTCCATTTAATGGTCTTTAGATAATTGCATTAGAGTTGCTGCTTTGTTAGAAATTCAGACGAATATGGTTTGACTTGAATAATTTTTTTCTTGTTTTTTTAAAATTATACTGTTATATTTATAACTTAAATTAAACTCATAGTTAAATAGTTAAATTTAGATTTAAAAGGCAGACGACTAAGGTTTGACTTGAATACTTGTATGTTTTTCTTTTTTTTTTAAATTATACTATTATATTTATAACTTAAATTAAACTTAGAGTTAAATACAAATACAACTTAAACTAGGCGTTCAGTCTTAATTACAAGTTCACATTTATAATTTATATAAAGTTAGAATGATAATAATGAACACAAATAAATTAGCAATAACATATTATAGCTCTTATTATACACTTCTTATAATTTACTGTATCGATTAAACATTTCTGTGTCTGCGAATTCTTATTCTTCTCTTAAGAAGAGTTGAAGAAAGACTTGTTATTGCCTTCTTTGTGTTTGTTTTTTTTCCCAAATTTTGTTTCTATGCTGAAATCATAAAAAATATGGTGTATATTAAAAAGATAAGTTTCCTTTAAGTTTTTATTTCATTTAAATGATTACTTTTTATTTGTTTCTATATCTGTGCTTGGGTCTATTTTCAAAATGTGAGCTTGTAAGCTTCTTCTTTAACTCCTCCTTTGCCTCATTTATGCACAGAAATAAATAAATAAATTGAAGATGATTGCAATAGTCAACAAATTAAGCATTTCTTAACACATTTTAAGGCAACAGGCACCGCTTGCCGAAAGGCAAATAATGTTCCCGGATGCGTTAATTAGAAATTATTGTAATTTAGGTTCTTCTAGCTTATAAGACGCTTTTTATAATTTGTATATACTTTCCTCCTATATCGACAGTCATATGTTTGTTGACATAAATAAAAAAAATAATATAAACATGTCTTGCCAGCCACAATTTAATGCTAACTTAATGGGTATTCACAGATATTAAAGGAGTTTCTAGATTGAAAAGTGACATCCATTTATTCAGTCGTGTTTAAAATTCAATTATAATGAGGGATCAAAAGGACTGCCTGCTTTGCCATAAAACATGTGTACAAATATTTGCAAGTTCTTTTAGAGAATGGATGTATAACTTTTAAATCCCTTTAAAGATAACTCTTGCTCTTGAACTAGTGCTAATCTCTCTGACTAACAGTTAGTCTATTAAGCAACAAATCGCATTAACCTTGGCTAATTAATAGCCTGACTGCCTTGACTTGATCCCTGCATACTTATTTCTCGATCGTTCAGGCCCGTTTATAACATATCCGCAGCCTTGTGACTTTTCAGCATTTCAGCATTCTTCTGGTTCGGTTTTCAATTTTTTTTTTTTAGACAATAATAAAAAAATTATTTGTAAAAACTTTTTGCACCCACTTTTTATGATCAGCACAGTACTCGTACTATGCGACAGTGGCAGGCGATTTTCTGCATCATCGGCTGCTTCCACTGCAGTGGACTTTTGAGATGATTTCCTAAAAAAATATCGCCGCAGCGAGTCAATTTTTTTATGACTGCTAAACGGCAAGGTCGCGCTGTTCCGACTTCCGAATTCTGCGAACAGCCGTCAGATCTGCACTGCAAAGCCTGGAAACCTGAAAACCTAAAAACCTAAAAATCTGAAACTAGAACTAGAATTCCAATGCAGATTTTTTATGTCGCCTAATTTTTATGACAGACCCAGCTAAAAAACGGAACAGAATATTATCGTTGCTATTTGTTCGAGCAATGGCCCTTCATAAAAGGTGCGCGGGCGCGGATTCGGATGAGGATGAGGATACGGGTCTAGGTAAAAAAGGTAAGCAAATACAAAAAACATCTAAACAGAATGTGCACAAAAAATGGCTAGAAAATGTTGTTGCCAACAATAGCCATCTTGCTGGAAGAGCCTGCGCTGGCTGCCTTGAAATTCGAACAAGCTGATTTCATTTTTTAGAATCAGTGCGCGAAATGTGAGTCGCTGTGCCGCCCCTAAGCATATATACAATGTGCTATATACATACTTGTATATACAAATATAAGTGACTTTACGAGGGCCATTACCGCTCTAAAAAAATAGCGCGAAAAAAACGAAGCGAGTGCTGTAAATCATAAACCAGAGCCATAGAGGCATCTTCTTTCGGGCATATTCTTTTCGAATATCGGCGCTGGCTGACTTTTGAGCAGGGAAGTCAAACCGCAATAAAGTTGACATGCCGCATCCTCAATGCGCAGGACCTCATTGCGCTTTATGGACCTCGGCCAGTGTGTTTCCTTAGCTTACGTCCACGTCCACGTTTGCCAGCAGCCGTAGCCACAGCCGGAATGTACATTATGTATGAGAATCTACATATATGTGGTGTATACATATTATATACACTTATATATATGTATGTGCTTATATGTATTCACGTGCATTTGATTGCACTCAGAAAAAAGGCTTGCTAGATGTTAATTATACTTTCATTATAATATTAGCAATCAATTTTGTTGTTATATGCGGTCTTCGAAGTTTCTAAAAAGCTTTTTTCTTGAATTTAGAAAACAAAAAGCAGATAATTTGGTTTAAATTGAAATGCATTTATTTCGACTTTTTTAAAAATGCGTTTCTAAGCCCTTCTTTCCAGCTATGGGATATAGTGGTCCGAAATGGTGATCCGCATACCTTAAAATCTGAACATTAAAAGCCCTAAAAGAATCGATAAACTAGTCTCCGACTAGTTGTGGAATTTTATGCTTCACACATAAAAGTATTCAGAGAAGCAAATAAACGTGACAAACAAAATCTAAAAGCCGAAAAGAAATAGAAGAGTACATTCAAATAAATAGCTAGTTAGATGAAGAAAATGAGAAGGGGAAGGGCAAGACAAATGAGCCTTAAAGAGATTTCCGTTGACAGTAGAAGGTTAAGTTCATTATAAACTGGATATAGAGCCAGGAAGCGATTCTACATCTGGACAAAATTAAGGAGAACTACTACCTAGTAGGTCTGCAACCTAGAAGTGCAGAGAAATCTACATCACCAGTAATCAACTTCCTAATGGATGGCTAAAGATGGGAGGTTTGAAGGCCCGCTTGTGAGTCCAAATACATTTTTGAATGACTAACACAAGGAGTTGCTATTGCTGCCGATGCCTTCTCTTGACTAACATTTTTTAAAGCCAAGACTTCTAAATCTAAAAGTTTTATATGTATGTAGAACAATCTTCGCAGAAAGTACACTTGTTCTTAAACTGTCCTTTTCTTTGGTATGTGTTATTGAAGGACTAACATAAGGAATTGCTTTTGCTGCCGCTGCCTTTTGTATAATAGATAAAGAACTTAGAAAGTACAGACAATTCTTACTGCCTATGATCGTTATCTTGACATTTTTAAAAATCTAAGACTTGTAAATCAAAAATAATAATTATACGTAGTATAATCTTCACAAAAAGCATACTTCATTTTAAACTCTCTTTTTTTTTTTTTTTGGTTTGGACTAACATCAGGAATTGCTTTTACTGCCGATGACTTGTATATATACTTTATATTACACCCCTTGAAGAACTGAGAAAGTCTACAGAATTTTGTTATTGCTATGGTCGTTAAATTGTCTTGATTAGCATTTTTTTAAATCCAAGAAAGTTTTATTATATGTAGAACAATCTTCTCAAAAAATATACTTCTTTTTAAACTCCCTTTTTTTTTGGTATGTGTTGAAGGACTAACATCAGGAATTGCTTTTACTGCCGATGCCTTGTATTCTTTATATTACAGCACATGAAGAACTGAGCAAGTCTACAGAATATTCTTCTCGCCTATTACTGTTAAATTCTTTTTTTTTACATTTTTAAAAATCCCATAGTACAATTAAGATTTAAGAATTATTATTATATCCAGTTCTTTTCAAACTCCCCTTTTTTTGCTTAGTGTGCTTTGCACGTGCACCTAAAAGATAATTTTGTATCCAGGATGAGGACAAGACATGCGCAGTGGACGCCAAGTTCCAGCTCCAACTCCAACTCCAACCCGACCCAGCCCAGGCCAGCCCAGTCCGGCCCAGTCCAGCCCAGTCACGTACTCATTCCCCTCCCGACTGGCAGCTACCAACTGCCGCTTCAATATGCATCAACGCTTCGCCACACCCGTGATTGCCACAATCATTCTAGTTTCATTATCTTAGCTGCAGATTTATTGCCCCTCATTCCGACGGCGACCAGGCAGCCAGCCAGCCACCCACCCCCTCCTCTCTCGTCCTCGCTGGCATACATCAACAGCAATTGATTTTTATTTCATTTTATATTGTTGGTCGGTCACATTTTATTATGCCCTGCCAGCAGCATCGTCCTGCGGTGCAGCTCTGGTGGGCTTGGGCTTGGACTTGGACCTTTGGCACGGGTTACAAATCGTTTGTTGTGATATTTATGCAATTATCGGGGCTTTAGCCGACGGCCAACGGTCATCCCTAATGCGCCTGACCAATTGCATATTGCATTCGAATTGTGGCGCAGCGAATTGAAATCGCACATGCGATATACGACTACATACGACTACGAGTATGTAAATTGTGGAAACGGAAACTGTTAACGTAAACACAAAAGGCGGAAGCACTCACTGGCATCATTCCGACGGCATTATAATTGGCATGTCGTTGTTGGCCCCATTTCGCTGGTCATTGTTTCCGATTATCAGTTGTTAATATCCGTAAAAATGATGAGCTCTGCGAATTCGCCAGAGATAAGCGGCGCAAGGCCCATACGGGGGCCGGGGGTGGTACGTTAATGGGAAGCGTGCAAATTGGCGTATTGCCAGACAGCACAGATACATACTATACACATTATATTCGTGCATACAAGTATTACATGGAAACATTGTCGGTTGTCGGTTGTTTCGGACTCTTTCCGTTTCGCAGCGGAGTTCAGGCGTTTGGCGAGTTTCTCTCGCGGGTGTGTGTGTGTGTGTGTGCGTAAAACGTGTGAAAATATTCGGATGTTGGAATCATCGTTTTACAAAGATCTTTATTCATGCCTATATGGGCATTGGACAACGAAACCGCGTCATCTCGCAAAATTTGTGGCCCCTCAAAAGCTCCATTTGTCATGTCCATAAAACATTTTCAGCGTCGTTTAGCGTTTCGTGGTTCGTGGCTCGCCGTTTGTCGCAATTAACAAATGTATGGAGGCTCCTGCGAGTGCGATGGGAATACAAGTATGGTTGTATAACATGGGACCAGCACCTTGAATTGTATGTGTGTATATTTTTTGTTGTTGACAATAAGTCAAGGCAACTGCTGTGCTGAGCTTTTCAGCGTTTTGTAATCAAACAGGCCGCTGTGCAGTTGCAGTGGCTGCCCAGCCATAGAGCCATATAACCACGCCCCAGTCCGGCATCGAGCAATCTCCGCGCCATAATCACTTTATATTCATTGACAGTTAGTGTAAATTTTGTACATCATAAATGACCCAAGACGGCAAACAGCGTCGGCAGCTGTGCGTCGGCAGAATTGCGAGGGTGAAGCAGCATACCCCGGATACCCTTTCCTCTCTGTAAAGCTTCAAATACTAGATTCTGTAACAAAACCAAATGTCGAAATTGGATCAGGCATGCCTATGCTGACAGTCCGTAACAGTTATTATCAGGATCGTATTGAGTCGTTCCAGAAACAATTTCTTCTTTTTGCTCTTCGTGGTCTAAACTGGGATCCTAATCTGCGATTACCTTCCTACTCCAGTAGACTGCTCCTTTTTTAGCTCACCATAGGATACTTCTTGGTGTTCTGTTCCTCCACAAATTGATTGTCGGAGATATTGATTCCTCTAAGCTTTTAGGTCGTATCAATTTTTCGGTTTCTTCCAGGCCAACAAGGAACTTTCCGCCTCTTCTACTTAACAGATGCAATACTGATTATGCCAGGTACAATCCCTTTCGAGTGTTATGCGCTAGTTATAATACTTTTTACTTTTTAATCTCAAGTGAGGACTGGCTAATAAATTTTCCCCCAACGGTTCAATGATTCTTCTCCTTTAATTTTTAATTATATTTATTATTTAAGTATTTTAATTTAATTTTTTTCTTCTATCTTTTTTTCTTTTACATAGTTTGTAGATGAAAAAAATAAATAAATAAAAACATAAAAATAAAAATTAGAATGCCATTTAAGAACCTGTTTTCGGGCAAGTAAGCAAACCTGCAGGGGAAGTAATCTTACCCAAAGATAAGGAGCGAGAAGTTTCTATCTATCACTCCCATCTGTCCTGAAATTCTATAAAACTTTCTGTACTACTTTGAGAAACTACTTGGAGAAACTGAGAGTCTTCGTAGATGTATGCTGCAAGAGATCAGCTCTAAATCTTTTCTGCATTTAAAGGAAACTGTTAACCCGTTCGCAGATGAAGACAAGCAGTTATTCGCCATCAGAATATTGCGTAGAATAGGGAGCAAGCTCTTCTTCTACATTGCACTATAAATTATATATTGCACTATATAATTACAATAATAATGCTTATAAATTTAAATAATTTAGCTTATGAATGGGCACTTAACTGAGGTCTTAAGATACGGAGCTCGCAATTTCCCGCCTAAGACACATCAGTTTCAAAATGTAAATCAATTAGATAAGAAACATGACTCTTGAGCTCTAATATTAAAGGCATAATACCCCTTTTTAGAGCCCTAGCATATAGGGTATAGAGTGAAGACAAAGATGTCGAAATTGCGGTCGCCTAGAAACACAAAAGCTGTCTTTTGTGCGGACACCGTAAATGCCGTGTAGTTGCCTTTGCCTCTGACATCGGACCCCAGAGCTACGAGTAGTATGTACAGTATTTGGGAAAGTGTCAGATGCTTCAACGCAGCGAGAAATGCCATAAAAAACAACAACAATACAGCGCAGCTCGCATCGAGGTGCTAATTCACCATTAAAAGAAATCAAAGTCGCAAAATCCTGGCAGTGGCATTGTGATTCGGGCCTTCTTCATCACCATTTCGATTTCGTTTCTTAGTCGCTCAATTTCCACTCATGATCTCTCACACGACCAAATATAATGCCTTCCATACACATACACAGACACACAAACACAAACACAAACACCAACACACCACAACGCACCAATAAAACTTAATTTTGTTTGTACATCACATCACATCGTACAGTCAGTCTGTCAGTCAGGCCCATAAAAGAACGGGGCTGGCTTTGGTTGGGGGGGGGGACTTGAATTATGCCTTGTTTCGAAAGAGAATTTTGTGGGAGAATTTCTCATGAAGTGGCTGCCATTCATGGCTCTGCCAAAGGCCATTGATTGCCCCAATAAAAGAGGCGCGCACAAAGGCGGCGGCGGCGGCAGAAATTAGATACAGTCAACTAATTGATAATAATACCGCATTTATTTTTGAAATCTGTTAACTCTTTTATATACCCTCTTATATGGTGTGCTCACAAATCAGCTTCACACACGCCGCAATGCATCGCATTAAAAGGTATCATCGGAGCAGGGGCGCAGCTGTTTTGGATTCCAATTTCAATTTCAACTTCAATTCGCATTCATTTTTTATGTCGCAGTTGGGCCGCATAATTTTTCAATAAACATGTTGATGATTTCTACATTTCAAACAACTTAATCCCCACATGATTAATTATCAACCTGTGTCTATGGCTGATAAGCCCATTAAATCTCAACGACAACAACAACAACAACAACAGAGCGACACCATCCGCATGGAAGGAAGAACAACCCCCCAGCACCGAAGCGGACAACACCTCGTCATCCCTTTCGACACACTTCCACTTCCACACTCCGCTCCAATTCCCCTGGCGACGTGCAACGTTTAAGAATTAATCGAGTTGTTTCTGTTGTTCTATACCCTTGCCACCTGCTGAAAGAGCATATCGACTTTAACAAGGCGAATGTGTCAAAGAGCAGGCCCCGAGCAGGCCCCGAATTGGAAATGCGTTTTAAAATACAAGTATATGCGATTTGAATATCGAGAGAATTATTTAAACGCCAAAGTTAATTACTTAACTAATTAAATATTTTACTCTAATTATCGGAACTGAAATGCGTTTTAAAATATATGCGATTTGAATATCAATAAGTTAATTACTTAACTAATTATATGTTTTTCTCTAATTATCGGAACTGAAATCAAATTTCGGAACCTAAATTTTTTGTATACATGATTGAGTAATATTCTAGGACAGCTATTTAGCACTCCCATGGTTTTTTATTCAAACGAATGAGCCTTGCTTCTACGAGCGATGGTTCAGTCCTACTAGTAACTACTACTAACCTACTAGTAAGTACATTAAATTTAGACAAAAAGACACAAAATAAATATAAACGAATTATAAATTACAATTTATTTTTAATTATAAATTTATTACATTCTGTTTTCAGAATTTGTCAGTTTTCTTTCATTAGTATCTTAAGAAATCAACTCCTTCCTATAGAGGTATGTATACTTGTATTATGTGCAGACAAGATAATGTTTCCTATTAAAGACATAATGGAAATTGTGAAAACGAGTAAACTAACAGTATTTAATGATGTCACATTTGTTAGATATAGAAGAACATATCTGTCAGCCAATTGATTTCCCATCTGACTGTAGTCTAAGGTTTTATTAAATCTATAATAGATTTATGGATACGACTAATTTCATGACATAGTTTTAAAAAAGTAGCAAAACTTGCCTTTAAATTATTTGCCTGTCGAACCACTTCAGACTTCTGAAATGCAAGCGAAATTTTGCACGAAATACTTTGTCACTCTTGTATAAACCCCAAAACGAAAGTGTCCTTTTTTGCTAGTATTTGGTTTACAACCCAGTCAGAAAATGATTTACGTTGCAGATATTTCTATACCTAATTCGTAAAAAGTAGAAATGGTGTACCAGACTCCAAATATTTTATTGAACAGTACGAAGAGATGAGACGCTAAAAGCAGTGTACTTCTGTAAGAACGTTTGGATCTCAGAAAGTCTAAGTACTGCCTCGACTTTTCCTCTGTTTTGTAATTCATCAGATTTTTTAAAGCGAATGCAGAGTTTTCAAGATCAGACTCGAGCATTACATTCTGTTTATGAACGAACGCACTTGGTAAGGATTTTTAAAACGAAAGCAATTCAAAATCTGTGTTGCAACAAGGAGTTCTCCTGCTAAAGCAAGTTGCTGAGGACTAAACCCCTTTCGGAAATTGTTTTACATTTTAGATTTTCTTTTTTAAGCAATATTCATTCCACTATTCACCCCAAAACTATAGTGGCAAGGGCATGTTATCTTCGGCGTGTCAAATGGAAGCAATTTCGATTGTTGTTGCTGGTCCTTACACGTATTTTTACGCTTTTTAATTTACTGGCAACCAGCAGCCGCAGAAGGCACGGACGAAAGCACCGGGCGCTGATGAACATGAACACTGCCGGAGACGGAGCTCACACATACAAGTAGATAGAGGTACTGCGGCAGCCAAGTGGCTGCTGGTCCCCAGGGCATGTGGCAGCACATATTTTCGCTATCTTTATTATCAAATCATAAAATGTTGCCACTTGTGCTGCGAGTGCGACGATGGTGGCGACTGTGGTGCCGGTGGCGCAGGCGAGAAGGGCGCATCTCCAGACCGAAAGGGTGCAATCGAACAAAAAATGAGCAGACAATTTTTTACGGGGCTGCCAAGTGTCAAAACATGTTTTGATTGAGCGCCCCTTGTCGGGGGATGGGGATGCACGCACAATTAGTCAAGGATTCCGGGGTAAGAGTAACCCTCGGTAGCTAACCCGTGGCTTATGCGTTTTTTATGGGTTCGATAAGAGTGGCAATTGACAACCCCCGGACAAAAACAATTGAAACACATGTTTGTTCGGCAATTAATTCCAAATGTAACTCCTTTATCCTTTCGCTTGCAGTGCGCATTGCCCTCGCGGGCTTATGATTTCTCAATTACGACTATTGGTCGTATGTGCAGACTTAATACAAATAAACAAACAAACAGATTGTCGCCCAGCTGGGCTGGATGCGATTTAACTGGACTCTACATTGACGTTGAATGCGACTCCGACTGTCGTCGCAACGGGTGCTAAAAAGCGAGCGAGCGGGTGAGTGAGGAACGGCAATTAATTAGCAACAGTGACAGACGAGGCCACTGATGTGCAGTGACAATGTGGGCGAAACAACAGCAGGAGCCCAAATGCAAGGCGACCTGTCGCGTGCCAGTGGCTGCAGTATCCTTGAGCCTTCAGCCGACGGCGGAGCAGGAGGCACACGCAAACGCACACGGCGAGGCCTTGGCCAGGCACAGGCGTGCCAAATGCGACAACTGCAACGGCTACACTGAGAAAAATACATGTTCTATATTCTAGAAAGTCGTTCCTTTTACTTATTTATTGTATTTATTTATTTATGTCAACAAACATTGACTGTCACTGACTGAGGCTAGAAAAGCCTAAGAAGGAGCAATCTAATCAAATACATGCAATAATATCTAATTAACGCCCCGACCCGGTGGGGCAATACTATTTATTATCTTAAACTAGCACTAAATAAATGTTTCATATTTTTCTAAAATAAGCTTCTTCATCTTACTTAATACTTTTTTTTAATAAGCGCACGTTTCTATTAATATTTAAACGAGGCAGACTTTATTTTTTCGAGTGTAGAACGTACCTACGGGGGACTACAGCGAGCAGGGCGTAGTTTTTGGCTCGAGCTCGATTTCAGTTCAATTTTCTTTAATCGCATTAATGACAAATTTTGTCGTGCCTCATTTTAAGTGGCGGCTTGTGCCTGACCCCCGTCGGCGCTGCTCTCGCTCGACCTTCCCTAGTGGGTGGCACATCGAAGGTCAAGCTATAGTTTCTCCTATTTGTAAACGCTGCAGCCTGCAGCTGTCCGATTTTGGCAGCCACGCTAATCCAAAGTCAATAAAATGCACACTTCTCGGACTGTGAAAACAATGCGCAAAAACGCTGGACAGGTAGAGTGCTCATAAATCCCAGGTAACCAGTATATGATAGTTATATAGTATAGTAGCAGTAATACAGGAGACATTAGATATTCTTTTGGGATTTTGTAAATTTATTTTGATTGGTTTTCAGTATTGCTTAATTGACTAATTTAACTAAGTTATACAAGTATGTACAATAAATAAAAGCCTAATGTGACTCTACACACTGAGCAGGAAGAGACTCCTTTCGTACATCGAAAACACAACAATTACAACTAATTTGTACAATCGAAGAGTGTAAACAGCCCAGCCGGAACTGGGCCGCGTACAGCCATTATGGGCGGGCGGGTGTTGGTGTTGGTGTTGGTTTTTTTTTAGAAGCGAAGCTATTGACGGCTTACGCCTCAGTCTTGTAGGGTTTGAAGAGCTTGGGCTTCGGCTCAGCAATCACCGTGGTGGCTGGGGGCGGTGACATCGCGGAAGCCGGACGCTTAGCAGTGGACATTAGCAGACCTCCAGGTGCGGGCAAAGGACTTGCTGTGGTGGTAGTCGTATTCGTCGAGCTCGCTGTGTAGCTGCAGTCGACGGCGCTCGAGGCGGCTGCAGGCGGAAGCAGTGGCAGGTGAGCGTTTGAGTTGTTGGCTGGACGCAACGGGCTGAGGCTGCGATCGAAGACCTTGGTGTGATCGGAGCCGGCAGGGCTGAGCGAGAGCGTCGAGGAGTGCGGCGAGGAGGACGATTGCAGATCCAACGGGGGCGTGTGGGTCTTGGGCACGCTCAGGGCTGCATAGTTGGGCGGCATGCCGGCGGCACTCAGCATGGCAGCAGCAGGATATCCCATGGGAGCGGCCGCATTCATGGCAGCGGCTACAGACGCCGGATGTGGTGCCATGTGTGGTGCGGGTGGCACTGGACGTGCTGGAATGTGGTAAGGACTGTAGCGATATTGGCCGTAGGGTGAGTGTCCGGGCACTGGCATGGTGGGCATCGCGGTGGCCAGCATTGGATTGGCGCCGGCTGGTGCATAAGGAGGATACGGCATTCCAACGCTATTTGCGGCCGCTTGCAGAATTGAAGCGGCGAAAGCGGGATCGGAGTAGACAGCAGCATAGGGCCAGGCGACGGCGATGCGCTGACGCTTGTCCTTCATGCGACGGTTCTGGAACCACACCTTAATCGTGGATTCGGGCAGATTAAGCTGTGCGGCCAGTTCGCAGCGACGCGGACGCGAAACATAATTCTCCTTGTAGAACTCCTTCTCTAGACGCGCCAACTGATCGCGCGTGAATGCAGTTCGATAGCGACGAACTGAGGGATCAGCGGGTATCTCAGAGTTGCGACTGCCATTTAATGAGTTGTCCGGACTAGAAAGGCACTCTATAAGTAGAAAAGGTGGAGAAACGATGTCAAGTTAGCAAAGTGTTGCAACGTTCTTTCATTGCGGTTCTATAGCGAGAGGGCCTAAGCCGTCGGCTAGATGTGGATGCTTACCATTTGGCGATGGTGGTGGCGTTTGTGGTTTGCCATATTGTGTGGACATTAGGTCAACAACCAGCGGCTTCTGGTCCACGGTGTTATCGTGGTGTGCATGATGGTTCTCCATATTATACGTTCTGTATCCGTGCATATTGTTTGATATTATTGATTTTCAGATAATTTCTCACTAAAAACTCAATTTATTTCACTCTAATATTCACTAGACTCTTCGAAATTCACAGCACTCGACTGGCGACGGTCCTTAAAAAGACTGCTACGATGCGTACTGTTCGGATGTTACAGCTCAAGTGTGATAATCTCTGCTACCCCGAAGCCTTATATACCCCGGCGCGGCGGTGCGGTGCGGCATGCAGAAAGCCAGAGGCGTGCTCAGCAGCGACAAACAATGGCCGCGGCTCACACAGACGCACACACACACAGCCACATTTGCAGGCAGGCAGCCAATGAAGTCGTACATAGAACGAGATGCCTGCCGACTGATTGGTGTGTGCGGAAGCGAGTCAGCATGCTCCGTGTGGTGCAATGAACGGTGCTAATGTTTGCGGTGTTCGAACGCTGCCGTTGAGCGCTGAACGGCAGCGGGACGGCCAGACAATTATGCGACGATGAAGGCAATTACGATGCCGGAACAATGGCATAAAAAGAATGAAGCTGCAGATAAAAAGCGCACATACATACTTGTACATACACACTACCATACATCCCTAATTCGATGGAAGCAAAGCATGAGAGTAAGACGTTGCTCTGTACTTGTGTGTATGTGTGTGTGTGTGTGTGTGTATGCAGGGAGCCGTTGCTTGCTGTGCTTATTGTTGAGAGCACGCAGTTAATGGTGCATCTCTCAATTTTATACATATGTGTGTGTATGTGCGTGTATGTGTGCTGGCCTGGGCCGCCATAATTAAGCTATCATGGAGCAGCAGCAGCAGCAGCAGCAGCAGCAGCAGCAGCGACAGCGACAACGACAGCGCTGCTCGACTCTCACAACATGCGGCGCTCTCAGCTGGGCTCTGCCGCAGAGTTTGGGCCTCGCTCTCGGTGGGTGCGTGCGGGAGCGACCCAAAAAGGCAAAAATGCGGAATTTCGTATTCATAGCGAATGAGCGAATCTTTTGTTTCGCTTGTCCGCAAGCGGGTCTCTCCACGGGCGCGAATGAGACATGAGAGGCCCCCTTAATAATGGGATTTTATCTGCTTCATCAAGAATGATATGGCATAATGCGCGCGTATAGCTGCGCTCGGGCTTAGACTGGAGTTTGGGTTGTACTTACATACATATATATGCACATATTTACTGCTGCCGCCCCCATTCTAACAATTGTTAGGGTATGGGTGTGTGCGTGCGCTTTATTTTCATTGCAGCCCGCCTGATGCAGAGTACAAGTTGGAGCTGCTGTCGTGGCCATTTTTCAAGACCCAAGCACAGGGGTTGGCTTATCGATTTGGCCGACGTCGTCGTCGTCGTGGCCGTCAGGACTTTGCAGCAAATTATTTGCGCTTTTATGAAGTCTTAATGTTATGCCGCACGTTTAATGGCACCCGCACCCCAGTCAGCCAGCTGGCTGCTACGCCATACAATAAACGAAGTTTATCCAACCAAATAAAACAAAAACTTCCATCAACCAGTTACCCCCCACTCCCCTGCCCAACAACTAACTTGAAGGCGCCATTATGTTTTCTATGTGCCATTTACTTTGTTTTCACATGCATGTGCCATACAGTGGATGGTTGGTAGAGAGGCTAACTGAAGAAACGGATAATACTCTGCGATCGATGATATATGCATATCTGTATTTCATGGATGTATATAACCGAAAATTCGATTCAAAGCCTTAAACGATTAGGCAGATAGAAAGACAGATGAAAGATAAATATTAAGACCGATATTTTGGCACATAATTAGCCAAGCAGACAGAAGTATAAAATAGGCCAGAACGTCCAATTCCTTTTGATGTTTTATAGAAAAATCGGTGCTACAACATCACTCCACCTAATTCCACATTTCGAGAAACATAATTCATCTCATCTCTATGAGAAGACTTTCTATACTAGATGTGCAACATAGAAATTTATTTTAGCTGATACAAATATTAAATTAGCAGTTATGCTGCGTTAGCATTTGATTTGCTAAAGCGACGTAATTTTAGAATCAGAATAATAACAAGCTACCTTATCAATCAGTAAGCAGGCCTTAGAAAAACTCTGTTTTATTCTTTAGGCAGCAAATAAACATTACAAAGGGTAAGAACTACAATCAAGAGATTTCTATTCTAAAAGTGGAATACTTATAATTGGAAATAGCAAAGCAAATAGCTAATGCCAAAAAATATTTAGTTACATGTGAGGGAAGTAGTTTTCTTTTCATTAGAGCGACCTAAAGCCTTTAGATATTGAATTATATGGAAAAATGACTTCTTTCAAGATATGTTGTTTTACTTTAAAAGCTTGTATTGAAGACAATTCCAATTCAATGTTTTTTAAGAATAAAAACATTATTCAAATGCTAAAAAATTCTACAAATAAGAAATTAAGTTTAATAAATCAATAAACTGCCTTTTGCTCAGCAAGCCATATCATCAGAGCTGCTTAAAAGTATGTATTGGGATTTGTTTTTAACTGAGGCATGCAGCATCCGATTTAGTTAGATTTTACTGTTTTGAATTGCTTTTGGGGCGCGATAACTGCTGCCGAAACTTAATTTGAAAAGTTTTCGTTACGGAAAACATTTATTATGATGATATAATCATATTGCCGGGCTGTATCATGCCAGAGTCGGTTGTTTTGGAGGGTTGCGTAAACAGCGGCTCTGTTCTACCTGTGCGGCTTAAAGGGGTTAGGCTTTTGGAAAAAAAAAATGTGACCGATTCTTAAGCCTGCTAATTATATTGCAGGCATACATGCTCGCACTATACATATGTTTGGGCGTGCGAGCGTGCACTGATCCATATGGATGGGCATAATTATGTGTTTTATGGCTTTCTAATGAAAAGGCACGGGATCAGTGGTAAAGCCAAAGTCAAAATTTAAGTCAAATGCGATGGATGCGCGTCCTTAATCCACTAAACAAACAAATAAACAAACCAGCCGTGGACAGTGGAAACTCCTGAGCCCAACCTGGTCGGTTGGTAACTCACTCATGCGCTCGCTCACTCAGTTAGCCAGTCAGTCAGTTAGTCAGTATGTGAGGAGTCCATTAGCGGGTCACTAAAGCAAACCACTTTCTTTCTGCATTCGTTGTAAGAGGACGAAATTCTGCCTAAATTCCACCACCCTATCGATGCAGCAACGAAAGTAGAGCAATTCCTCAACCCTGCCCAGCATGCATCGCCGTTGTTACCAAATCCAGGGGACTGATTGTTCAAGATGCTGCAATAAAATCTAACTCGTCGGAACGCCGCCGTCGTCGACAATGTTGTTTGTTGTTTGTTGTTTTCGTTGTCGTTGTCGTTGAAAGAAAGTGAAATTGCTGGCAGGCTACGATTTTAAACATGAAAATTGACTAATAATGTCGCTTATGGCAAACGGATTAACGTAGAGGCACCAAAAATTCCAATGCCAGCCAATGCCAGCCAATGGCCAGCCCTTGGAACCTTCGTCACAAACTGTGCGCTCATTGTTATGCATTACTAAGTAACTCTGCCAGAATGAGGGCATCTCGTGAGTTAGTTAAAATTATTGGGTTATATTGCGCGGCAATTTGCATTAACTCGCCGCACTGCTCGATCTCTACCTAGTTGACCTGGCCAGCGAGACGAAGTCCAAGGCAAGTTAAAGCCCAAGCCTTGCCCGCGAGCGAACGGAACGGAACCGAACCCAACCGAACAGAACCCTACCCACAACCTTGCCTATTGTGAAGAGCAGGCGCTTTTGTTTTGCCCATTTGTCCGTCCGTCCGTGCTTAGGCCAGAGAATGGATTTCGGCTTTCGGCCAAGGCAAATAAACGCGACACTGCGGCATCGACAGTAAATACCAATACCCTTTATGGCAGCTCTGAAGCTGAAGCCGAAAGTGTCGACCACTATTAACCAGAGGAGAGGGCTACTGCTACCTGACCCTGACACGGCCAATCGACCATCGACCATTGTCACATCGGCCGAACACTTTCAGGATGTGAATGTGAATATGGATGTGGGTTGTGGGATACGGGATACGGGATGTCGTCTCGATGTCTTTCCCTCAATACTAGGAAGAGTTGCTCTTGTTGCTAATCATTTGTTGTTGCGTTTATTGCCATTTTGCGCATACAAATGCAAAGCGTCCATATCGCTGATTACGCCTGTCATCAACTAAGAACATGTTTACCTACCTTTCCTTAGATGGAAATTTGCAATAAAAAGGCTCGATTGATTGGCTAATTGCGGAGGAGAGTTCCAAATGTGTGCACACACATTGTTGAGTGTTCTCCTTTGAAAATATTTGCTTTCGTTTAACATAACTTTTTAAGCCCTTCAGCTTTCTTTAACAAGCGAACCGAAGTGGTTTGTACTGACAATTTATTATTTTACAGTCATTTATTTCAGTTCCTTTTTTGTTAACTTTTTAGTTTGGCTTTTGTTAACTTTTCACTCCTTTATTCCATTTCGATTGCTTAAGAGTCTTTAAGTTCACGATCTGAACCAAGATTTTCTTTGCTTGTTTTTCTGATTCCGATTTTTTTGATTTCAAACATCTATATAAGTAAGGCGGATCATATTAAAAATGTTTGTTTTTGTATCTTGTAAAGGTCTCTTGTGTGCCAGTTCATTGAATCATCAATTAATTATTAATATCTAATATAATATAATTAATATATTCCTCTGCAGGAGTTCGGCTCACAAGTACTATACAAAACTTTTTTTTAAAGCAATACATATATTTTCCGTGGGTTTAGTAAAGTGTTTGGAATTTAAACGACCATTCTTATTTCTTCATTATTTGAAGAACATAAAAACATAAAAAAAGAACAAAAAAGAAAAAATGTTGAAAGTTTGCATGCATTTTAATTTCAATTTAAAAGCTCGTATGTTTCAACAAACTAATTTGAGTTGCCATCCAAATCAAAAACCAAAGGAGAAATAAACGCAAATCCAATATAATTTAATCTAAGCCAATATAATTTGGAACTATGTGTAGCATAGTTTTATTTCTAAACTATTTTATTGCCATAGTTAGTTAATAGGTCAGATATAATAGCTCAATGCTGTTAAAATATCTTTTTAAATAATAAAAAGAAGAAGAAGATATATCAAAGCATATGCGACTATATGATCATCAAATTGATCAGAAGTTCCACAAACCTCTACTCTAATTTACGAGCATTCAATTATTGAGATTTATTCTACCCACAGCGCTATCCTCCATGTTAAATACTCTGGATTAATAAGTGGATGAATAACATTTAAAAAGTTAAGCAAATTTGTATCGAGATAGATTTACATTTGCTTATCATATCGGCACCAAAGAAGTGGCCGAGCTCATAGATTCTTCCAAGGATAAACAAACAGTTGCCATTAAATACAAAAACGAAAATACATTTCCATTTGCATAGAAAATACACGCCCTAATAAAAATATGTTCATGCTTGTGACTATTGAAAAGAATAGATGTGAGGAAACGAAGAACTGAACTACTAGAGTGCTCTCTTAAAAACGGAAATATTGAATTATGGACGCAATTAACAGGTAAGTAAGGATAACCTTGTGATATTTGTTGGTTGTTTGCATGTTTAGCACCGTTTTCCCGATTTCCCGTTTTCCCGCCGCCATAAAAACCCGTGAAGAATTAAAAAATTAGAGCAGCTCGCTGTTTGGGCCGCTGTGGCTTTCGGGGAAAAAAAGTAGCGCAGCATAGCGAAAAAAAGGACAATGGAAACAAAAAACTTGATCTAGTTTCCTAATACGGTCGAAAACGTCGCGCATTGCCTGCCCGACAGGACACAATGCCAAAACAACAAGCTCTGTTCCAGTTCGGCGAAAATTGTGCCGAGGATTAGTCCATAAAAATCTGCATATATATAGTTTTGAAAAATCGTTTGAAAGAACAAAGCGACCCGGCCCTAAAGCAGCGCACAAAAATTGAAACAAAACAAAAAACTGATCTAGTTTTCTAATGCAGCGACTGCAGCCAGCACTCGACAGGATGATCATCCTCATCCTGACGAAGACGAGGTCGCTCAGCCAATATGTCCGGCATTTCCGCGGAAACTGCACCAATAAAAAGGCGCGTCTGCTCTACCTAGAGGGCATGGCCAAGAAGAGAAAAAAACGACCCAATTTTTAGTGAAATGCGAGCGCAATAAAAACGGACTTCGCATCCCGCGAAGCTGCGGCCGCAGACTCGACCTCTCGACCAAGTGCCCGGCCGGCTAACTGCCGTAATTAGGACGGTTATAGGGCAGGTTCTGGGACCAGTGTGTGCGGAAAAAATGGGAATAAAGGAAAAAACTCATAAAAAGAGCAACAAATAGTTTAAAAATTGCTCGCTTTTTTCAAAACAAACAAAAAAGCGACAAAACAAGACAGCTAAGCAGAGCACGAGCTCGCACAATTGAGTCAAATAATTAGGTGAGCCATTGTAGGGTATTGTGTGGGCGCATGATTAGCGGTTTCTTTTTTAGGGCGCGCGTTCCTTTTGCCTCTCATTCAACGCATTCTCCTCCATTCAGAGCTGATGGTTGTAGGTTGTAAGAAAAAATAAAATAAAACCACTCAAGCTATGGTGGGAAAATTGATGGAAATTGCTTTCGTTCTTTTTTATATTTTATTTCTATAAAAAATATGCTCATTTTTTAGATATTGTACTATTGCAGGAGCACATTAAAATATATTGTATTTACAAAATGTTAAAGAGGACTGATATTCAAATGGCTAAACAATCTTTCTAAAATTTGACTCCATCCAAAAAAGTAGAAAAGGGTTTGCCTAAAAAATGATAATACATTGAAGTATAATTCACAAGTGGGAATTGATCTGTAATTGGAAAGGGTTCTGTGGATTTGACCTGTAATTGAAATGTGGGTTGATAACAAATATTGTGATCTGTGTAAATACACATGTATTTATTTATGAAAAAGGTTTATTAATTAAAGAAAGTCTCTTATAGAGGGGTTCAAAAAGCTAAAGCTTTAATCAAACAGCAAGAAACTAAAATGTGGAGACAAGGTTCATTATTGCTTCACATCAGTAATAGTAACTAAGTAGTAAGTATATATAGACTAATGACAAAAAAAACACCCTTAAAAAACAATTATATCTTAGTTAAAATTGTGTTCTTTCAGTAATGTATTTGTGTTTTTTACAATGTTTAATAAAGCTATTAAATTATTAATAAGGAGAATAGAGTTGGAAACTTCAAACCTTATTAGAGGTAACTAATGAATAGATGAAGGCTGGTTGAAAATGGTTTTAAATGAAATCAAGTTTAAAATGGAAATAATTTCTAAAAACCTATCATCTCCTTCTTCTACTCATATACTTTTATATTGCAAGTAAAACTTGTAAACTTTTCTATAAAAATCACGTTAAACTGTGTGTTAAGACTAGAAATATTTTTATACTCTGTACCCAAAGGGTTAAATCGTATTCTAGTTTATTTCTTAAGGTGTATCAGTATTGTATAACGCTAAGTAGTAGGAGTTCTTTTGGTGATAGAATTCGCTTTTCGAAAACAAACTGCGGCGGACAAAACAATTCAAGTATATATGAGTTTATATTGATTTCTCATAAAATAGACATCATAAAACAGACATCAAATTTAAAAAGAGACTTACATATATATGTATATATGCTTAGCATATAGTTCAAATCATATAACAAATATGACTGTCCACAGAAACCATTTTATAGCCACTTAAAAACGTTTAAAATAAATAATTTAAAATCTCAGTTTAATTATTGAGTAAAAATATGAAAACAGCGCTCAGTTAAAATGGGAATCATTAATTGTATGACCAAATAAATCATGTAGACATTTAGTTGCTAATAAAAAAGAAATACTTCATATGTTATCGCACAAATTTGTTGAAAGGGGTTATTTAGAAAATGTGTGTCCAGCTGGGGTGTATTTACTTTTATAATAATAGAAAAAGGCAAATTAAGCATTCCCAAATAATATAAAGAAAAATGCAAGCAGAGAAATTTACTAAACTACAATTCATATAAGTAATATTGTGTGATCATTGAGATTATCAAAATATTGATGAGGTTTTTCTAAGAAAATGAGGAGAGAAAAATCTAAACTCTGAAATCAACAAACTAAACATATATTGAATTTCTTATCATTTTGTATGTAGTGTCTAAATCCAACTATAAAGCGCATGCATCTCCCATTATCCCATGAATAATACAGTTTGTGTTTAACATTTTGGCATTAATAATTATCCTAAAATTAAGAAAGCTATAAATCTGTTTTATATTTTAAAATATCCCCCTTACAAATATTTGGCGTATTTATACAAATTATAATTAAAATGTGTCCAATTGAAACAGAAAACATGAACATTTTTAGATAGCGTTGAATGGCTTTAAATTAAGGAATAATTGATGTCCTTAAAAAGTTCCAGTTACCACCAACATTCAACACGTCATCTCAACATCTATTTAACAATATTTTTATCTAATTTTTCAAATACTAACAACAAAAATATAAAAAAGAGGCTTGTAAACGTAACTTTCCTAGTAATTTGTGGTTGGCTGAAAGAAAAGAAATAAAATATGAAAATTTTTAGATATCATTGAATGGCTTTAAATTAAGGAATAAATTTTACCTTAAAAGAAGTTGGAAATATTAGCAACATTCAACACGACATTTCAACATCTATTTAACAATATTTTTTATTTAATTTTTCAATTTAATTGTTCAAAAACGTAACTTTCCTAGTAATTTGTGGGTGGCAGACAGATTTTGTTGCAGCAGCAATGTCGGAACTGCCAGAACGGCGCTGTCAAGACGGCGAGCGGAACCACAAATATGGGAATTGATCGGCTACGTTTACTATAAATAGAGCCATTTGCGGTGTCGGTATCCCACCGGGCGGCCTGTTTACCCATACCCTGACCAATTGCACTCCAAGCACAACAAACAAACAGAAGAACGAACCGACAGGCGACAGTCGGAAAGAAGCATTCGATGTCCACAGATTCGCCAACAAACACTGTTGGAAATGCACAGAGTCGGTAGCAGTTGTCCACCGCATTGACGAATTTCATCAAAGTGGAACACAAACTCAGGGTCAAGCGTCCTGCTAACAGACATGTCAAATCGCAGGACAACAGTCCGTCAGTGCCGCCAAAGGCAAGGCAAGGCAAGGCACGGCAAGGCAGGGCAAAAGCCAAGACGGTAGTGGTAGTGAGGACGGGCATAGAGAGCGGTCCCAAGCAGCCTAAACAGCATCGCCTTACCGCAGCAAATTCGCTCCGACTGTGCAAGAACAGCGGGGAACACAATAATATTTTGGCAAGACGCAGAAGCAGAAATACGGAGACCAAGAGACAGAGCCGTGGTTTGGCTCGATTTTTTCGATGGAATTCTTCACAGCGTCATTTATTGAAGAGCGATTAGCTACGGTGAGTGGCGGTTTGAGTGAGATGGCGCGATTGCGCTACAAGCAGCGATCCTGTGCGCCGCAGGACGAAATGCTACGGTGGCGGCAATAGCAACAGCAACAGCAACAGCAACAGCAACTGTTTGGGAATGCAGATGAAGCTATCCGACGAGCATTGCACGCCGCCGTTGGGCTCGGTTTGGCGTAAATTTGTGAAAATTAAATCGTTCCGGTTACGGCCGAACGGGGCACATTCTAGGAGGTACTTCTGTAGCAATTTTATTTGTAACGTAGGTGTTGTATTTATCAGCATTTAGCTGAGCAGAGGGACCTGCAGACAGGGGCAGAGGATTAGCCAACTTGTGGGCATAGTTTTGAAATGCCTACTGCAGCACTAATTGGCACGAAGGCGCGCTAAGGATGTGCTAATTTTTTACTAAAGTCCCTGATTACATATGCATGTATTTATTCATTACTATAAAAAAAAAAATATATCTCATAAAACAACACTGTAAATGAAATACTATTTTTGTTTTTAATTAAGTTTTAATTAAATTGTTTAAAAGTTAATAACATTTTCTTCAACAAATGATTAAACATTAATGCGCAAGTAACGTTAAATCTGCCAACGAGCGGAAATGTTTAGTAAATTATATAAACTGTGTTAATTAAAATTCTCTAGACAATGCACAAATACATAACATTATAACAAAATTTTCATTTTTACATTTTGCCGTTACGTCAGCAAACGCTACGCAACGTAGTGTAAAAATATTTTAGTACACGCTCAGTTTTGTAGCACTGAGCTTTCTTTCGCATGCATACTTCATCGATATTGGGTGGTTTTTAATAACAATGCTGCCACACTGTGCCATTTTAGAGCAGCTGTTTCAACACCTGGCACACGTCACGTAAATAAGTGAAACTTTTGTAGCCACAAGTAATCGACGATGGTAGATGATAGCACAAGAAAAACATTAAGCAGCATACCCCTGCTGCAGACCCGGGCCGGCCCTCGCGACAAAGATATTTGGGTGCAGAGGCTGAAGGAGGAATATCAGGCTCTAATTAAGGTGGGCACTAACATATGCACGTTGTTTTTCTCAAACCCCCTATCTGTTGTCATTTTGCAGTATGTGGAAAATAACAAACAATCTGGCAGCGACTGGTTCCGCTTGGAGTCGAACAAAGAAGGCACCAAGTGGTTCGGCAAGTGCTGGTACATGCACAATCTGTTGAAATATGAGTTCGAGGTGGAATTCGACATTCCTGTAACCTATCCAGCAACGGCGCCGGAACTGGCGCTGCCCGAGCTGGATGGCAAAACAGCCAAGATGTATCGCGGTGGCAAGATCTGCCTGACCGACCATTTCAAGCCATTGTGGGCTCGTAATGTGCCAAAATTTGGAATAGCACATGCCATGGCGTTGGGCGTAAGTTGACAGTCAAACGTGTTTCCTTCCCATTTGGATTAAATTCGTGAAATATATAATTTTTATTTTTACTTGCAGCTGGCACCCTGGCTGGCGGTTGAGATTCCTGATCTAATCGAGAAAGGAATCATTACGTATAAGGAGAAATGAACAATATTTGGCATTTATGACTACTGATTAGATGAAAAAGTAATGTTAAACAATGGATCAAATGCAGTCTGGATGCAATACAAGTCATTTACCCTTGGTTTTATTAGTCAAAAGTCAAATTGGAAAAGATCATTTATGCATCATTGTAACCTAAGTGTCTATAAGTAAGAATTTCATTTGGTTTTCTTTCTCTTTTTAATTTGATCTGTGAGCTTGTTCAGCCTTCAGTTCATGTGATTGTTGCGCTGTTGCTGCTGCTGCTGTTGCGACTGGGATTGGTTTTGTCGCCAATTGTCAGACCAAATTGAGCTGGGCGAGGTGAATGGATCGTACTGGGTGGGCAGTTGGGTCCGTTCCTGCTCGATTTGTGCGTTGGTAGGTGCGAGCAAGTTTTGCGCCAACTCATCCACATGATTTATCATATTTGATGGATTATTTACCGGCATTTGAAGGTAAGTTGTCTCAAGCCCAGGCGGAGGGCGCACAACGCCAGTGGCGGTATGCGGCACCTGATTCTGCCACGAAGCAGCATAGCCAATTGGAGACCAAGTCGACGATGATGCAGTATTATGCATGGGCCAGCTATTTCCATCTACATGGGTCATTAGTTGCGAGTACTGTTGCAGCAATTCATCCTGCGACTGCCGATTGTGTTGCTTCTGTTCCGAATTTTGCTGAAGCAATAACTGCTGCTGCTTCAATATCAATTCGCTTCGTTGCCACTGAGCATGTGAGGGTGGTCTTTCATAAATACCGCCCAAGTCTAAAAGATAAAGTATTTAGGATTATTTGGTAGATACTCACACAACTTGTGTTGTATGTACTTACTTCCTAGCTGAGCTTGCTCCAATATCGGCGGACTTAAATCAATGCCTGTAAAAGTGTTTGATTCAACCGATGCCACATTCGAAGGCATCTCGAAAAGAGACAAAGATTTGTCGCTGGTCACATCGTGTGTCGTAAGTGGTTCCCAAAGCGAAGTCATACCCGTCGGCGAACCGCTCTTTTTGCTCCCAATCGGTCCCAAAAGAGTAGCTGCCAGTTCAGTAGATATGCCTTTCCCATTCCAGTTGAGTCCATTTTCAGTCGAGGGAAATTGTTTAGTCTGCAGCACATCGCTGAATGAGGCACGACTGCTTGTATCCCAGGACGAGGTAATGCACTTCAAGGTGTCTGGCGAGGCTGGCGGCGATACAGTCGGTGCGGTATTTACATTACCATAGAAATTAAGTTGCTTGTTGCGCTGCTTGCCGCTTCTTTTTGGGGCTGTAGCTTGTACTTGTAGAGCATTCAACTGTGCCGCCTTTTGTTCCTTACGGCGCTCTCTACCCGGCGTCTTGCCAAGTTTCTTAACCGAACCATTTTGCTCCTTCAGCACCTTGGGTTCACGCTCCTTGGGCGAGTCCGCACTGCTTTTGGTAGGACGCGGTGATACATTTTCCTGTTGAGTGGTTATCACTTTTGGATGGGCTGACTGTCTGACATCCTGCGCTTCAATGACAACATGTGGTGTGGGCTCTGTTTTTGATTTTGGCGTTAACGAAATGGTTTGCTTCGCTTTCCTCTGAATACGTGGTGCCGTCTGCAATGGCTGATGTGGCTGTGCTTGAGCTGCTTGTGGCGATGGCGTGGATTTCTTGCTGGTTTTTGCCTCGTTTGGAGAACTCGAATTTGGGAGCACGGGCTTAGCGCTGGCAATGGCACTAGCGCTAGTATCGCTGACCAGCTTCGACGACTTTTGCAAATGTTGGCTCAACACATTCATATCCATGTGCCAAGGAGTCCATGACTTGGCCTTTTTTGTTGTGCTTTTCTCCACGTTGCTCGACGGCATCGTGAGCGTTGTGCGTTTTCGCATATCTTTGGTTTGACCAATCTTGAGCTTCTGCTGCTGTGCCGCATCCAATTTTACCCCAGTCGCTGGGGTAGCTGATTCCTCCGCTTGTAGCTTGGCTATGTTGCGCAGATTGAATGTCGGCTGAATGGGTCCTTTGTAGCGAGCTGCATCAAAGGCGTTCTGGTGGGCGATAATGGTGCGGTAATCGAAAACGGCAGCAAACAATACCAAAATGAAACTGGTGAGAAGCACAATCATTGCTGTATTGCGCAACGCCTGCTCCCACTGCGGACGCGGCAAGCTGCCACGACAACGCTCCAGACTCTCCGCCGGCAGTTGGGCCAGCAGTGAGTAGCTTATGTCATATGTGAGATTCGTCATTAGCGTGAGAGGCCGCAGCATGCGCGATGTGGTAAAGTCAGTGCTGAAGGCAATCTCCACCTTACGCGTCTCGTTCTCGCGCAGCTCGAAGCTCTGGCAGTCGAAGACCTTAAAGCCAAAGTTTTCACATGGCCGATTCCCAATGAGAAAACCTTCAATAAGAATCGGCGCCGCTCCCGAATTACGTGCCGTAAATGTGCGCGTAGCCATGACGCTGTGCGACTTTCCATCAGCTTCTGTAGTCGGTTCCACCGCTCCCTGACTACCATCGCAGGTTTCGAAATGTTCGGGCGTCAGCTCGAAAAGTAACGGTGTGGTTGAGCCCGGCCGGCGATTGCCAAAACGAAACTGAGACTGAACTGCCCGCGCAGTAAGCCAAACAGCCTCGTAGAGTGTCAGATTGCTGCGTACATGGAGCAGAGTACAGTACTTCTCGGCTTGCGATGCACTAAACTCAATGGGAACTGAAACGCTGGCGCCCGCCGGCAGCAGCACTGGAGACGTCGGTGTGCCATCGGTCAGTCTGAACACATCGCGATCCGTCAAATAGCAGCTGGTGGAGGTCATATCTAGAACCTCATGTGGCAGCGAGAGTTCGGAACGTGCATGCTTCGGATCGGCTAAAAAATAGTCCACCAGCAGAGCATGTTGCGTAGGATTTGTGATCACTATCGAACGCCTCTGCACCTGGCCCACTTCTACGGCGGGTGTTGCATGAGCTCTACCCTGAGCCTGAACCAGTTTAGGCCACTCCACATCAATACCGAACTCCAGCTCAAGCGGATGCAACTCCTCGCTGTGCAGCGTCAGCGTCAAGGCGTTCAGTTGCCGTTTGAATTGGCGATACAGTTCGATGCGCTGGCGCAGCTCCACGCCATGGTAGAGCAAATTTCTGTTGCCGCCAGAGCTACTGGGGAAAATAGAATCCTTGTTAGACGATCGCTTGAGGTAACAATTCGATTTGCATAAGGCAGACGGTTCAAAGTATATGCGTCCTACTTTAGTGAGGGTTTTTGGCGATATTGTGGTGCCCTTGGCATTAAAGTCCTTGAAGCGCAATCCCGGCCTATTAAATTTGATGGCTGACACATGCAACGGTTGCACCAAGCTGGAGCGTATGCTTAAAATAGCCGTGCATATTTTTCCTGGAAAACAGTTCCTGAAGGTTAGCTGCTCCTGCTCGACCTCAAGCTGGCCCATGGTAGCCTTAAAATATACCATCACATCGATATCCTCGTACTGAGTGCTAACTTTAAAAATGCCTCCACTCTGCTCCTCCCGGCTGGTTTTAATAGCCAGCTGGAAGATGGCCACGTCGCCCTCCTCCAGTTGTCTACAAACATAAAAGGCCATGCTGTCATTGCGGCCGCTGAGAAGTTCTCTCTCGCTTTGTGGCAGTAAACAGCCAATAAATCCAGCCTGATAGTAAACATTCTTCGTTAACTCGAATTTCCAATCGGTTAACTTGATGGTCATGGGATTATTGTTACGCAGCACCACAAATCCTGCCTGCGACATCGCAGCAAGTGGTACAGTGCCCATATCAAGCTCAAGGCTGTGCTCTGCTTCCGGGTTCCAACGAAAATCGAACAGCTGCGTCGACACATGCAGCAAGCCACTGCACGATGTGACGGGCATCTCGAACGTCGTTACATTGCTCTCAATGCGCAGCGATGACTTAAATGTGGCTTGAGTGTTTTTTAAATGCAACTGCAGAAGTTCCACGTTTTCTCCTGGCTGCAGAAGAAATTGCTCCGTGACCGGTGTTATGTCCAGGAGCGATCCATCAATCGGATCCGATAGACTGACATTATACAGCTTTAATGGAAAAGCAAATGTGTTGCGTACCACCAACGATCTTTTCCGCTCCAAATCCTTTTCGGAGCTGGTGACAAAAGTGGTCACATTGCCATCAAAGAGCAGGCCACCTTTGTGAATTTCTGCACGTACGAGCACCGTGAATTCACCTTGAGCTTTCCCATTGACATCGGCGCCACTGCTCACGACAAGCAAATCATTAATTGTGGCACTCTCGTCGAAGAGTCGCGGGTCCAGCACAATGCTGGCATTGTGAGCATCGAATGACAGACCCGGAATGTCGCGCAAGTATTTGCCAATTAGCTTGCGCTTATTTGCGTCTGCATGCTCGTTTTGCATGTCAAGCTTAAAGTGTAGCGTTTCGGCCTGCTGCGTGGCAAGGCGGCCGAAGTCTGCCAGTGGATTGCGAGCGTAGGCTGCATGGGTGGGCAGTATTTCGAATTCGACGGGTATGACTAGAACGTTTTCGTTGGCGGGCTCCAGCGATGGCTCGTCTGATTGCTCGGCGATTTTGATGCGTATGTACGCACTGTGGTTGCCAGCGGTGCGCCCATGAAACGATATGCGTATTACAGGCTTTAATGTATGTGGTGGTATCTCCCAGAGATTTTGTGGTCCCTCTGAACCGCCGCTGGGCAGCTCCAGCTGAAACTCTCCGCCGCTGCTGTAAACCTGCAAAAAATTACATTTTAAGTGGGAGGTTAACCAATTGCCAAAATTTACCTCTAGAATCTGCAGAGGCCGCTCGTGGGGATTGTACATGTGAATCTCTGGCGTTAGTGTAGCGTTCATGGGCGCCTTTATGCCCACGAGCGGCTTTAAGCGATACGGACACTCACTGCCCTCGCCACGCACCGAAAACCCCGTGCGTCCGAAGGACGTGTGTATAAGGAGATCCGTTGATATGGCACCTAGTTGCCGGGGCAAAAATACAACGCTAAACGTTGTATTGCCCTGTGGCGGCACTTCTCGTGACCCAAAGAAACTTCCGTGGAACTCTGGACTGGGTCCAGTAACAGAGTTTAGATGAACTGTGCGATTTGTGTGCTGATTGAATAATGTTACAATCTGCGAGCGTGCCTGCCCCACGGACCACGTTCCAAAGTCTATCTGTTGCGGCACAAAATGCAACTCACGCAACAGTTCTGGTTCCTCGTGCGTCGCCGGCTCTGACAGTGGCTCGTCTAGGCTGATGAAACTACCCTCTAGAGGGCCGCCTACCAGTTTTTCGTTACTGGCTTCTATGTGGATTTGATGATTGGCCTCGGCACAGGCGCAAGCACTGACAAGCCACAACAGGAGCCGCAACTGCAGACTCAGTGTGTTATTTGTGTACATATTTGATGTATTTGTTGCCGTTTCTCTCCCTGTAGTTTAGTTG
>sepsis_cynipsea:BUXF.scaffold_0
TGCATCTCGTTCGCTCTATGTCGAGTTCAGCACCGTGTGGACTATATAATGCCACATCATCACGACCACCACGACGACTATCACCATCATGAGGGCTGGTCCTCGTCTGGCTGGCACTAAGCCGCACTCTTCGCAGATCTCGGCGATGATCTGTAGCCTGAAGAGCCGCTAACCACCACACAAAAAAGTCCCTGCAAATTGTAAATATTTGAGCCCGCCCCCTCAAACTCCACACCCCAAACACACCCACTTCCCATTCACCCGCCCCCCTTTTGTAAATAGTACAAGCCGCGAAAGTGCAAAGGAAGACAATAAAATTTTGTACAAAAACAAGTTTTGAAAAAAACAACAATTTTTGGAATATTTTTTTGTTGGCCGCTTTAATTGAATGCCACAGCAGGTTTTCCGCGGGAGTAGCTTGCAACATTCAGGAACAGGAATGAGGAAACACTTCCTTGGCCCGACTCCCCATTCACTGTTTTTGTGACCCCTGCTCGCGAGTCGCCAACAATTGCGACAATTTGTGATGAATTTCGTGGCGATTCGCATTGTATCGAGTTTCCAAGGAAATCAGTGAGGCTAGGCGAAACTCGTTTGCAGCCACACACAGCGCCCGGCGGCCGCGGGCAAGTGATCAAGCAGGCAGTTGGCGGTGTCTTTGCGGCCGGGCGAGGGTTCTTGCATGTAACGGGTGCAAGTGGAGTGTCGAGGCGAGTGGACTTGACCTTGCTCGCCGCGCACGCTCCGATCGATCCAAACGACTTTCACAAAAATTGCAAGCACCTCGCGAGCGGCGAGTTCCGCATGACATGTGGCGGTCACCAGATCGAACGACAGCACAATCTTGTCAACCGCCGTCCGCTGACAGGTCACCCCCCCCTACTCGATGGTGGTATAATTGCTTACAATCACCTGGCCATAATCGATCAATCAACGCCTGGTGCCGGAACGCCCCTTCGCCGACGGCCCGAGAGGCGATCTAAAAAGCCTTTGTGGGCTGGGAAAGAAGGTCACTGTGGGTGATTTTGTTTCATTTCTTGAATTTATTACTTTAAATGCCAACAACAATTGAAGAATTTACTCAAGGATGGGTGGAGTGGCGGACGGGTGGATTGAAAGGAAATGAGCAGGGGAACAGAAGGGGGGCTTTGAGTGTGTGAGAAGAGTCGATGGAGGCGCGGCAATCAGTGGTGACTGGGTGGCAGTGCCCCTTTAGTGGCAGTACGGGAAGTTGGGGCACTCGTGGGCCGACACTCCGGCGGGGTATTGTCGCTCAGACCAGCCGGGCAGTGGGGGAGCGGCCACGGCCCCGTGGTGGCCGGCGTTCACGTCGCAGAACGGGTAGTTGGGGCAGGCATGAGGATTGACGCCGGCCGGGAACTTGTCGGCGGCGGCGGCGGGGGCAGCGGGGGCGTGGGCGTTCCAGGCGGGGGCAGCGGGAGCGTTCCAGGCGGGCTGCGCTTGCCACGAGTGGGTGTCCGGTTTCCACTGGCCATCGTCCTCCCACTGTTGCGGTTGCTGCCACGACTGCTGCGGTTGCTGCCACGCGGGCTGCGGCTGCCAGGCGGGAGCGGCGGGGGCGCCCCAGTGGGCCTGGGGGTTGTGCAGGCGGGCGTTATCACAGATCGGGAAGCCGGGGCAGTCGGCGGGGTTCACGCCGGCCGGGTACTGGGCGGCCGCCTGGTGCTGGGGAGCGGCGTAGGCGCAAGCCAACAGACCCACGAAGACCTGGCGAGGGAAGATCTCACTGTTAGTGCTGCCTCCTCGGGTGCTGCCTCTGCGCCGACGGACTTACCAAAAGCTTGGAGGACATTTTAGTGGCTATTGTTGGGGTGGATGAGGTGGAGTGGGTTGTTGGTTGGCTGGTGGTTGGGTGGTTAAACCAATTGGACTATAAAATTCTGCTGAGCGAAAATTTTACACTTCCACTGGCCGTTCCGTACCGAATCGAACTGTGGCGTGCTGCAGCCGCCGTTGACACTTATATACCGCGAGCCGCAGCCGTCGGGCAGCAGGCATTAGAATATGAACTCGCATTTCGCTTGGGCGATCTGGTTGCTCCACCGGCGGCGGGCAGCACTCGCGCACACACACACGCGCGCGCGCGCACGGACAAACCCCGTGCCGCAAAGCCCATTCTATGGGGAGGCGATTGCATTTGCAACAACAGCAATAATATCGACAAAACTAATAATAACAGCAACAACAATACACCAAAACAACCGCAACAACATTTATGGGCAACAACAATAACAGTAACAACAACAAACGACAACAAATTCCTCAGAATGGCAACATCCAGCAATAACAAGAAAGCTTAGCTGAGAGCTGACTGCCTGCCTGGCTGGCTCAAAGTGGGTGGAAGTCCGACGCCGGCAGAGCAGTCGCCACCGTACTGTGGGGTGCAGTCAAGTCTTCTGGGGTTGCGGAACAATTGCGGTTACCGTTGTTTCTCCAAGTCTGTCTGTCTGTCTGTCGCTCTGCTCATAACTCGATCAGCGGCGAGTGTGAGTTGATCGAGCAGTCAGTACGTTCGTCACTCATTCAGTCGCATATTTCTTTTGTGGTGTGATTGCCTGCATGAGATTACACTGTTAGCACCGGGGCAGCAGCAGCAGCAACAACATAAACAACAACAATGACAAGAACAGCCCAACAACACCTAGCGAAAGACAATAACAATGATATCAGGTCTGAACCTACACACACACACACATGTGTGTATGCATGTAAGTGCCCCTTGTCCCCCGTCCAGTACGTTGCGCTTTGGCAATGGAAACCAAATTCACTTTCATTATTACTATAGCGGGCAAAAGGCCAAACCTCAGGGGCGGTTTCACATGGCATGGAGAATTGTGCCCCGTAAGGCCTTAGGCTGTTGTCATAATTTAAGGGCTTTTCTAAAGATTTAATCAGGATTTCATGTAAATAAAGTAATAATTAAACGAATTTAAAAAAGTGTAGTCTACTTTTAGGGCACTTTATAGAAATTAAATTAATCTTTAAATTAATTCAAATTAAACCCAATTATTCTAACTCATGTTACTTTTTGGGCATTTTCGCTTCCTTGCGTAACATAATAATAGGCCATATAGAGACTTGAGGGGGAAATGGGTTGGAATCATAGCAAATCCTGGGCAAATTGCTTTCTTACCCTTGGCTATAGCCCGAAACGTCGTCGCCTTATTGGCAACTTTGTAAGTCCACAAATCTCCGGCTCATACTCGCGTACACAATGCACATTGTACTTAGCGGAGAACGTTAATTATTTCTTTCAGTTTACATTTCCAAAGCTTTGCCCCCATGGCTGTCGAGTGTTGCACATTGTCTGTTCGAGTGTCGGTTTGTGTGTGTGTTCGGTGTCAAGTTATTGTTGGCGGCTATTGTTATTTCTGGCAACAAGCTCTTGGCCAGTGTGGCCCTCGTGGCCTGGCCAAGCGAACGCATGCGCATAGTAGTCGAAAAAGCGTCAAGACCTCACCTTAAAAATTCATTCTATGTGCCTCTTACCGGGTTGACAGCCAACAGGCCAAGCGGCGAGCGATCGGCGCGCCACGCCGCGCTAGCCAGCATACCGGAAGGGGTAACGAACGTAAAAATTCGCTTAATTTCAAATCAATTTGTTTGCATTTGCAAATTTACGGCCACCAGCCGGTTTCTGCCGCCGAGACCCGGTCCAGCGAACTTGCACCAATTTTCCTCGCATTTTTTCGCCTTTTTTCCCACCATTCATTTTCCATCCGTAATAAATACATTATTTTAAGAAGTATATGGCATTTCAAGGCGCCGCCTTACCGCCTCACCGGCAACCGAGTGGGCTACGCATGCGCCTGGCCCCCCACCAGCCAGAGGTGGGCGAACTTCGCAATTAATCAGTGTAGAATTTAATTATTGGCCATTCGAGGCACTTGGGTAATTAGTTAATTAGCGGGGTACAAGGAAATTCTGTGAAAATTCCAAATGAAAATGACTTATGCTTACGCCATTCAATGCGAAGTGATTCGATTTGATTCCGCAGGGGTGCAACTAAGTGACGAGAATAGAATGTTGCACAATTTGCACGGAATTCGCTGGCCAATTTCGAATATTTTCCTAATTGATTTGTAATTTTTATTTATTTTTTTACTTTTTTAATTATTTTTATATGAATTAAATAAATTTTTAATGTCAGACATTCCTTTTATTTGTTCTTAATATTTATATTAGAGTATAATTTTTACACATTTATTTACATTTTTGTTATACAATATTTTTCCTATATACATTTATTGCTTTTTCTCTATTTTTTATAATTTTTACTAATTAAAAATGTTATGATTTAAGTTTTCCTATATGACTCTACTCTTTGATTGTTTCGTTGGAGCTTGCTTCACACACTCACACTCACCCCTCCCCTTTATTGAAGCAGAAAATCCCAATTGTATTAAGAAGTTCCTTCGAAGTGACCACCTCAGCGTAACATAGCCGAGGCGGCGGCTCAGTGGTGGAGCGAGGTGAGAGGTGACGTGGTGGTGGTGTGGCGTGCCAAATCGTGCCTTCCCTCAATGGAGACCGAATGTCGGCTGCCAGCCTCTTTGTGATACTAATACCCGCTTAAGTGTGGCGCACTGGCATATGTGCAAATCAAAAAGTATGCACCTCAATAGCCATTGCAGCAACAACAAGAATAAGCGGCACCGCACTCGAACGCGGCACTACCACGACGAGAGTAATGTGCTAACAATGGCCACGAGCATTTCGGGGGAATTTATCTTTATTTGGGTGGCTAATAGTTGTAGGTGGACATGCACGGCACAGCGCACCAACTAGAGAGCATTCTTTGTGTGCAGCAGCAGCGGCAGCACACATTGCATCCAGTTGGCAACGCGAGCTGTTAGCCTTGATTTTCGCTAGCCGGTTGGAGGGGCGCAAAAGTCTTGCAGGTCACACTCACGCTCTGTGGCGGCGGCATGAATTAATGCGCTGCTTAAGGTTTTAATTTATTCATGTTGCCGCGCACCACTGACGTAATCGTTGCTCTGGGATCGTTGGCGGCGTGCGGAGACCGATCGGCCGCGAATGCGAACAATCTGCATGGAATGACACATGTTCTCCGGGGCGATTTCCAATTGAATATTCAATGGTTAGTACCGATTTACAACTACACATTACATAGTATGGTCTTGAAAAAAAATTAATGTAAAATAATAATAAAAAAACAAATAAAAAATAATAATAAAATAATATAAATTAAATTATTAGAAATAAATAATTAAAGTCATTTAAAGGAAACAATTAATTAAATCTCTCTGTTAAAAATTAAATTGAAAGAAATTATACAAAAATATAGGAAAACATATTTAAATTCATTTTATTTTAATTTAACAAATTCATTTGGATTTATTTAATTCACAATAAATTAATAAGAATAAAAAATTAACAGCTAATCAGTGTAAGTTAGTTCAGTACTCTTAATAGATGTAGTAACAAAATATCAGAGTGTTCGTAATCTCAAGGAGAGCCCATAGGAAAGTGGTGTGTGTGTGTGTATGTGTATGAGTGTGTGGTAAGGCATGCTTCCGCCACTCTTCAAGTACATTGCAAGGTGAAAGTATGGGGGCGAGAATTGACATTGACCGTCTCACCGTCGTTCTGCGTAAGTCTTGTGGGGCTTCCTCGATTCTGCCCCGCCTCACGTGCCCGGCAAGCGGGCTGGGGGTCGAAAATGCAGACTACTGCCACTCCGGTATAACAGTTGCATGACACTGCGCGAATAAAATCAGTTTCAAGAGTCTTCTGGTTCCGCTGATGGCTGGGTATCGTGGGGTTCGACTAGCTTTTGCTCCTCCTCCCTCTTGTGCTCCTCATTATGCTTATCCTCCTTCGGCTCTTCTTCCTGGGAAGGTGCCTTCGTTTCGCTTGGCGAAACGGCCACCTCCTTCTGCACTATTTTTGGCCCATCAGTGTCGTCGTTGTTACTCCCCTCCTGGTTGTCCTTGTTCAGGGGAGTATCCGAATCGCTCAGCTGCATGGAGGCGCCTTCATCTGTGTGGGGAAGAGGTAATGAAACGAATCCTTTCCACTTCTCCTTCCGCCGAGTACAAACCTTCCGACTCCTTGTCGGTGGACGAGCTCGACGTGCTGTCCCGGCGATTGATCAAGAAGCTGGTTTGATCCGGCAGCTTGGGGGCCACCGGGCGAGACTTGCGCGACGGATTCAAGGCCGAACAGAATGCGCATCGGAAAGTGGTGTACTCAAAGTCCTCCTTGAGAGCCATGCCTACATGGGGGATACACGGGATGCTTAGTCGTCTCCTTCTAGCTGAAGCAAGAGATCCTTCCTTACCGTTATGCCCGTGGCATTCCTTGCAGATCATCGCGAACCGATCCTGAGGCCCGTCGCCAATCAGCACATCCACCATGCGTTCGAACACCGACTTGTTGCGCTGGTCCAGAATGGGGAAGGCGGTGCGGCGTTGGCGCAGCTCTTGACCGGCGCCGAGCGACAGCTGCGACGAGCTGGGCACCAAGGCTCGACTGCTGGCCGGCAACGACGAAGCCATGGCGCCGGGTCTGGCCGGCGTCGCCACCAAAGCCGTGCTGGGATTGGCCACCATGGGCGACCCAAAGGGTCGGGGAGTCTGGTTGATGGCTATGCGTGGGACGGGGTTCGCGTTGCGCGGCGTCGAGGCTGTGACGACAAATACAGAGGCGAATGAGTTGCATGGCATGCTGTGCGAGAGATTCGCGCGCGTTATGACTCACCTACGTTGGGGCGTATGCTTGTGGTCGTTCGGTCGCCGAAGCGATTCAACAGGTTCACCGCCACCTACATGACGAAAAGGCGAAGACAGTGAAGTTATGCTTGACAGCGCTGGGGGGGTTGAGCAACACTCACCTTATACGTCTCCTTGTCCATGACCTGCTCCAACAGCTTCTTCTTCTCCGCCCGCAGGGTTGACAGCTTGTCCGAGTTGCGATTCAGCTTGCGCTGGAAGTACCATGTGAACACCGCCCGCAACAAGATAATGCTGCAACGAGGAGAGACAATTTGCCCGATGAGTCGTTGGGGCCGGCTGAGGTGGGGGGAGGGAGGTGGCCGGCTTATCAGCCGCAACATGAACATACACAACGGGGAACAATAACAATGGCACTAGGTAGATGGCGCGCTCCGTCCATGTCGGCGGCAGGTACACGAAGTAGAAGGCCAGCGCGGCGATGACGTAGCAGCCGATCGAGATGGCCACAAAGTTGCCGACGACGCGACGCTGCTTCTCTCGTGTGTTCAGCGAGAATTTCTCCATCTCCTTGATGCGCTCCTCTAGTTTCTCGAGCTGCTGCTCTGTGGTCTTGGCCTTCTATATTTAGAAGGAAAGCGGCGGCGACGGCGACGGCAACGGCGGCAGCAGAAGGGAACGGCATGATTGTGCAAAACAGGCGACACGAAAGAAACGCACAAATGTCGTATGAATTATTCAAATTTGCCTTGGCCCTGATGTGGTGGCAGCGCCGCAGCGAAAGCAACAACAACAAAAGATCATACGAACCCTGAATTTCCCCAGTACAGCTCCCATTTTGTGGGTGTGTGCGTGTTGTTTTTGTTGACACGATTGAACTCACTGCGAAATCACTTCCAATTTGTCAACTTGTCTCGCCAAGGGTAATCGGAAAAGGCAAAAATAAATTGTTTGAACATTCGCCGAGCAAATTATCAATGCAACGTACCGTTGCAGCCATCTACCTTTGGCGTGCGGCTCTGATTCATCTGTCTAATTGCAATTTCTGATTGCCGATGATGATCTGAGATGATGGAATTTTGTTTGTGTTATTTTAATTTATTTTTATTTTCTCCCAATTTGCAAAAAGAGAATTTACTGGTGAAAACAACAACACAGAAGACTTTGAGACTTTTTTTATATTTACCGTAAGAATATGCAAGTTGGAAGGAGAGAGTGTGGATCAGAAAGAGACAAAAGCATTGACATGGTAGAGGCACCCAAGAATGTTCAAGTTGAACTTTAGAGATGTGGTTGTCACTTTATGTGGTAGGCGTTACTACTTTATTGGGGCATTTATTGTGAACGAGCATTTTGTGGTGTTGGTGGTTGGTGGTTAGTACGAGCGGTTTGTTTTCATTGCATTATTTTATTTTTATTATAGGCAGTATAATAATAAGAGCAAAAAATTCAAAAAATAATTCAGTAAATCCAAAAAAAAAGATTATTTATATATATTGTAACGAGCCATTTGGGTTACTACCAAATGACTCGTACATAATCCCTAGTATACTTTTGGGAGTAAAACCGATCGGCGCCCAAATCTAACGGGAGTGGGAGAAATTGAAAAGAGTGAAACCCCCCTCCCGTACTCCCCGCGCGCAACCATGTGCCGGTCGGCACAGACGGTCGCCCAACAACAAAACTGCACCGCCTGCCGATCGAACATGTCACGGACACACACTCGCACGACAACACCAATGTAAGGGAATTCCCTTAGCACCAACAAAGGGACTGGGCAAAGTCCAAAGCAAATAGACAGACCGCAGACAAGGCAACAACAAAATACCTGGCCCCATAAGCCGCCGTGCATCTGGCGGCACATAAATAGCTGCCGAAATTGCAAGACAAGGCATGTTCGCTCTGGCCTTCGGCGGCTTAACAGCAACATCCCACACCGGCACCTTGCCCGCTGGCTCGTGGTAAACTTTTGCATACATTAATTCCTGCTCGTCCTGGCACAGTGTCTGGTCACGAGCTCAAATCCGTGGCATCAGTCTTGTGGATCCCGCATCCCCTGGCAACCAAGTCTCCGGTCCGGCCCACTCGGTCGAGAAAACCCGTTGGCAGTCAGTCTTAGGATTTTCGATCCCCTGGCAATCAGTCTCCGGTCCGGCCCACTCGGTCGAGAACAAATCCGTTGGCAGTCAGTCTTGGGATCTTCGATCCCCTGGCAATCAGTCTCCGGTCCGGCCCATTCGGTCGAGAACAAATCCGTTGGCAGTCAGTCTTGGGATCTTCGATCCCCTGGCAATCAGTCTCCGGTCCGGCCCACTCGGTCGAGAACAAATCCGTTGGCAGTCAAGTCTTGGGATCTTCGATCCCCTGGCAATCAGTCTCCGGTCCGGCCCATTCGGTCGAGAACAAATCCGTTGGCAGTCAGTCTTAGGATCTTCGATCCTCTGGCAATCAGTCTCCGGTCCGGCCCATTCGGTCGAGGAAAACCCGCTGGCAATCAGTCTTGGGATCATTCCCCTGGCAATCCGTCTCCGGTCCGGCCTACTTGGTCGAGCGCAAAACCCGTTGGCAATCCGTCTTGGGATCATTCCCCTGGCCATCAGTCTCCGGTCCGGCCTACTTGGTCGAGCGAAACCCGTTGGCCATTTCTGTCTCCGGTCCGGCCCATACGGTCGAGCGTAACCCAGCACGCAACGACAGCCGCACGGGACACCACGCTCCCTCCCAGCCACGAAGACACCCGGGACGACGCCGCCAGTCACCAACACTACCGGCCATCGTTCCCTCAACCCTAAGGTCACTGACCAATTAAGGGGAGTGAAAACTCCCTCTGTAATACGAACCCTGGGCAGACTAATCTACCCCAGCCTCAGATTTGCCCTAAAAAGGCAATTAAAAAGTGGTTCGCTACAATATAAAAGGTTTAAATTTTAATTTATTTATTCATTTTAGGCGGCACTCGTTACCCGGGTACCCGTAAGGGGTACAACGAAGGGTGCCCTTGATAGGTAGTCTCTTTCGGCGCCTTTTGTTTAAATTTTTAAAATCAAATTTTTCATTTGTAACCGTAAGTTTTTGATGCGGCTTAACTCCCCAAAATATAAAATGAATAAATTTAATTCTTTAGGCATCTACGATTTTATTTAAATTGATATATTACTGCAATGCACCACTCATTTGGGGCAATCTCTAGCAACCCATTGGCATTCCGGTGAGTTTTTGGTATGGCCATCATTGTAGGCATACACAAAGCGGCGTTTGGTATCACGCTCATTGGAAGCACATATTAAATAGTCATCTTGCGAGAAAACCAGGAACTTTCCGCCGACCAGCTCCATGGACCACCAACTGTTTGCCGGCTGCGCTCCCCCTCGCCAACCAACGAGCATATTCATCAGTTCCTCAACTTCGGTCTCTCTATAAACGAACATCCTGTTTGCTTGCAGGGCCATCTTCATGTCCAGGTGTCCACTTCTCGAATGCATCTCTGTTTTGTAAACTGCTTTCCAACGACCATTGGCACTCACGCTATCACTATTATTTCTCCACGTGAATGCATGGAGTCGATCGTCGTCGATATTAAGGGCGGTTATATAAAAGAATTCCGAGTATAGACTATTAAGCAAACAAGTGGTCGGTTCAAGGAAAATGTATCGCAGAGAGGGAGGCAAGTCATCGACGACAGCATCCAGCCGTTGTTTAGCTTCGGGGCTTAGCTGGCCAAAAAGGGTATCATTGCGAATCTCGCGAATGAAATACGCCAGGTTCCTGAGGTATACCCAATTCTCCTGGTTCTGTGCTGCGTATTTCCAATACAAGTATATCTGCGATTCGACCATCTCGTTGAAAGTGGCATTTGTCTGGGCCCCATACAGGTGAGAGGACACCACTTGGGGTGGCCTCGTCTGGAACAAGCTATCAATTGCGATTTGTTGGAAGATTGGTAAATCTACGGTGTCACAAAAGGCGCCTGTATCCTCAGCACTTCCATTGTAGATACATAGAACCACAAGAAACCAGACAAATTTTTTATACATGTTGACGCTTGGTTCAAGACTGAATTGTGAAGGAGTTCTGTTGGATATATATAGTGAATCAAGTGAAAGTAAACATACGTTTATGGCCTGCTGAACAAACAGATTTCTCCTAATTTTTTCCGCTTTATGAAAGCTATTCAAATAAGGAAACCTGAAATGACATGTATGTATGATTTATTCAAATTTGCCTTGACCTTGAAGTGGTGGCAGAGCCGCAGCGCATCCGCAAAATCATGCCAGCTCTAAATTTCGCCATTTTGTGTGTGTTATTTTTTTTTTATTCGACTTAATTCATTATAAAATCACTTAAACTTTGTCATAGTTTGAAAATTGGAAGAGAAGTTAGCCGTTACAAATTTCTATGATCACTTCGAATCCCAGAGGCATTCGAAACAAACAAATCGATTTTTTTAATTTTCTGCTCGTAAATAAGTTTGATATCTGCCTTCTGACTGAGACTTGGCTCAACGAGGCAATATCTATCCAACGCAACGACTATCACTGTCTCAAAAATGATCACTCAAGAATAATATTTCTTTTACTTTGCTTCCCATTCCGAATACTTCCACCATCGAATCCATCGGTATCAAATTGACCAATTCCTCAGGCTCTGCTATCCTAGTATTCTGTTCCAGGTGGTAAGTCAACCCGTACCAAAAAACAGCAGTTTAAAAATGAATTACGCTTACTAACAAGTGTCAACAGTAATTTTATCTCAGGATGTGACTTCAATTCACGGAACAGGAGCTGGGGCTGCATTAGAGCTAACTCGTTTGGTAACATTCTACACGACTTTTTAACTTCTAATAGAATTTCTCCACTTTTCCCTGATGACTTCACACCTATCCTGTACCCTCTAGAAGCAATATTTCAATCCTAGATGTATATATTACGAAGAAACCAATTATACCAATTATTATCCAAAATCAAAGTAATTAATGATTTAAATTCCGACCATCTTCCTGTTCAAGTCACTATCCATGCTACCTCCCACATTAAAACTAATTACATATTACGATTATGTTTTTAAAAATGTCAACTGGTCCATTTTTGCAAAAACGATCAATAATTTGCTCCCAGTTTAGGCCAAGTCGATGTTCAATGTTGCGAAGATATCGACTCATTAGTAATAGGCTTCAACAGCGTGCCCAAGAGGAAAGTTCGTCACCTCCCCAAAACGTTACCTATTGAAATAGTTTCCCTAATTAAGCGTAGAATTATTCAAAATAATTTCCGCTTTGATTGCCGACTTCAGAAATAATTCTTGGAACAATCTATTGTCCTCTCTTGACAAAGATTCTTCGCCCTTTTGGAAATTATCAAAACTAATTAAGAACAAACATGTTGTCGTCCCCTCTCACAATCAGAGCAAAAAGTTGAGCTTTTAGCCAATACGTTCCTTTCCAACCATTCGGTATCTGAAAATCTTAGTGACAACTGCACAATTAATAAGGTACACAGTTCCTCACATCAAATGCAGACATGTCCAAAATTTTGAAAAATGTAAAACCTAAAAAAACCCCAGGCATAGATGGGATCCAAAACATATGCTTAAAAGCTCTGCCGAGAAGAGGTACTATACGGCTTACCCGCATTATAAACGAATGTCTTCGTCATTACTATTTCCCAGAGGAATGGCAATTGGCTAAAGTTATTTTTTTCTAGTTTTTAAGTGTTAGTTTTAAGCATTCACAGGGTTTCTGTAATTTTCCCCATCTGTACATATGTTTATTTATTTCATCTCTATACTTAATTCATATATATATACTTTACTGTTTAAGTTTGTAAAGACACTATAGTCTGGTCTCTTAAGTAGTAGATTTTAGACTTCTCACACCTTGTTAATATTAATCTCGAGAATAAATAAAAAAAATATATATATTAACAGTAATACACCACTCAGTTCGGGCAATCTTTAGCAACCCATTGGCATTCCGGCGAGTTTTTGGTACGGCCATCATTGTAGGCATACACAAAGCGGCGTTTGGAATCACGCGGAATATTGGAAGCACATAGTAAATAATCATCTTGCGAGAAAACCAGGAACTTTCCGTCGACCAGCTCCATGGACCACCAACTGTTTGCCGGCTGAGCTGCCGATCGCCAAGCAACGAGCATATTCTTCAGTTGCTTAACTTCTCTATAAACGAACAGACCGAATCCTTGCAGGGCCATCTTCATGTCCAGGTGTCCACTTCTCGAACGCATCTCTGTTTTGTAAAATGCTCTCCAACGACCATTGGGACCCACGCTATTTTTATCTCTCCACGTGAATGAATAGCGCCGTTCGTTGTCGATATTAATGGCGTCTGTTACATAAAAGAATTCCGAGTATAGCCTATTCAGCAAACAAGTGTACGGTTCAAGGAAAATGTATCGCAGAGAGGGAGGCAAGTCATCGACAACAGCATCCAGCCGTTGTTTAGCTTCGGAGCTTAGTTGGCCAAAAAGGGGATCATTGCGAATCTCGCGAATGTAATACGCCAGATGTTTGAGGTATACCGAATTCTCCTGGTTCTGTGCTGCGTATTTCCAATACAAGTATATTTGGGATTCGACCATCTCGTTGAAAGTGCCATTTGTCTGGGACTCATACAGGTGAGAGGACACCACTTGGGGTGGCATCGCCTGCAGCAAGCTTTCTATTGCGATTTGTTGGAAGATTGGTAACTCTACAGTGTCACAAAAGGCGCCTGTATCCTCAGCACTTCCTTTGTAGATACATAGAACCATAAGAAACCCGATTGAAAATTGTTTATACATGTTGACGCTTACTTCAAGACTGAATTGTGGAGGAGTTCTCTTTGATATATATAGTGAATCAAGTGAAAGTAAAAATACGTTTATGGCCAGAGAACAAACAGATTTCTCCCGAATATTTTTCCGCTTTATGCAAGCTATTTAGATAAGGAATGCTGAAATTGCATGATTGTGTATGTCGTATGCATTATTCAAATTTGTTTTAGCCCGGATGCGGTGGCAGAGCCGCAGCGATAGCAACAACAAGAACATCATCCGAGCCCAAAATTTCGCCAGAACACATCCCATTTTGTGTGTTGTTTTTTTTTCGATTTATTTCCCTATGAAGTCACTTTAATTTTGTCATAGTTTGAAAATTGGAAGAGCAAATTAGCCGTTACAAATTGATGTGCGCAACTAGTGCATCTGTCTAATTCCTTATTGCTAATTGATGGTGATGATCTCGCTGCGTCTATTATCCTAGCGTTTGTTTTATTTTAATCTTGTTTCCAATTAGAAAAAACATAAATTAACAACTTTTCGAATGTATTGTATGTTGTATTTCTTTTTATTTCCATTTTCGGTTTATTGTTTTATAATTTTAGAAATTTCCCTTCGACCAATTCCATGGACCACCAACTTTTTGCCAGCTGCGCTTCCGATCTTTCTCTCTATAAACCAATAGGAAGTGTCTTTGCAGGGCCATCCTCATATCCATAATAATATGGTCTGCCCCACAAAAGAATTCCGATTATAAACAAACAAGTGTATGTCTCGAGGAAAATATATTCCCACTCTACAAGTCTTAGAACTAATGTAACTCAAAATGAATTCTATAATTACAAAAACAACCTCTGAGTGACACGTCACTTTGTCCGACTCTCTAACAAGAAGAGGCTTATTCGGCTAATACTTTAGTTTTCTATTTCGATATAAATTTATCTTATTTATAAATTTATCTACTATTGTAGCTGAGATTTTCGGTTTGAATCCTTCAAAATTCCCCGCCACATGATCGAACCATGGCCCTCCGTGTTCAACGAGCAGTTTTGGCGGCAAATATGCCACCGCCCCTTGGACATCTACAAAGGCATCACGATGGCGCGAATGTCAAGGCGGGCCGCTCATTACGTACCCAATCTAGCCTTTCTCACAAGAATCAAGTCCTGCTATACGATTCGAATGCATCTCATCCAAGTCGGTCGAATGCCCAGCATCGATGAGGAGGTGAGTGAGGAAGAGCCCGACATGAGCATGAGGTGTTCGGTGGAGCCCGGCGAAAGCGTTCGCAGGGAGGGCAACAGCAGCGTGGAGGTAACGACACAAACTGAGGACGAAATTCCCGTTACGAGCGCTCCTCAGCAGGATGTCAAGTGCGAGAAAAGGATCACCTCGAAAAAACTAAAGATGGATTGATTACGCAAAGGATTTCACACGATTCTTGAATATCCATTCTAAGTGGAATGAAGGTTGAACTCTGTTGTGATCGTAAGCCTGTAACGGTACAAAATATTTGAATATACAAGTCTAGTTGGCAACCATGTCTATTTTCGCGTGTGGTGAATAGGTGAAGTTGCCGATCGACAACAACAGCAAACCGAATGAATGTAGCGTTACTAGGTTATATACATTTTTATAGTCTTTTTTTCGTATCGCCTCCTAACTAATCGAATGCATTCATTATCAGTGCTAACCTTGTTTCGTTATCGTTGCCCATTGGGGGCTTAGCTGGTGGAATGCGGTTTTTCGCATGGCTTGCATTATCAGTGAGGTTGTGAGTATGCGTGTGTGTCTGTGTTCTTTGGTAGCGGTGGTTTGTTTGTAAACAAAAAGTTGATTAGAGGTCGAACGCCTCTTTTTCGGTATTGTGGTGGTCATTCATTCACCTCAGCAGTGCTCAGCAATGCTCATGGGCTCTTCGCTCTCTAATGATTCCCCCAATAAACTTTTATCTTATCTGCGGCAAAGCACACACCGTAAACCGGCCGCTCTCACACTTGAAAACAAGTGTTTGTTGCTTTCCGGGCGTTGTTGTTGCTGCGTGTCTGGCCCCATTCAACCCACTCTCCAGCTGGGCCGTACAAAGTCAGTCGCTCGATGCACCTCAAGCAGTGAGGATTTCCCACTTGAACCTTCTAATTTGTTTCAATTAAAATTTTGTTGTTGCTTTTTGTCTCGCCTGCTATTTGTTGCTACCTTTTGCCTTCACAATGAGTGCCTTGCAAACGAACGAGTTGCTCTTCGAGGAGAAGCCTCTATACGTGCCCGCCCTCAGCGAACTCCAACAAGGTAAGCGCCGGCGATTAGAAGCAGCGAAGAGAAAAGAGCGAGAGTGTGTGCAAAAAACATGTGTTAAAACAGGTGGGAGGGTTGAAGTGAGACAGAGAATCATGGAGAGTGGGAGGGAGGTCACTTTGAAGCGAAGAGAACATAGAGAGAGTGACCAAAAGCACAGGTGTAGTGCCTAGAGAGGCAGAAGGGTGAGAGGGAAACGAAGCTTTTTGAAGCTTTCCACTTCAGCTTTCCCGCGACGGCTTTATCGATATAAAGATAACTTCGACGAGCTTTTCTACACTGCCGCCCGGAAGTATCTCACGTCCTTTGCCTTTCGCAGTTGTACAAAAGGCCTTGGCTGCGAATTTCGAAACCGTCACGGTGGACATCACCGAATGCCCGGATTTGAAGAGTCCCGAATACGGCCTGATGGCTTCTGGCCTCTGCGGATCCCCGTGCCTGCTCGAGGTGGGCGGCCCCCCATACCTGCTGCCGCTGGTGCAGCGCTCCAAGTTGTACAACATCAAGGAGATATCCCAGAAATGCCTCGGTGGCGACTCGCAGCGCATGTTCGCCTGTGGCGCCGGAGCCGGCCCCTATCCCGTACGCAACACCAATTGTGAGGGAATTTTCAACATGGCCGTCGCCGAGGATGGCTCCGTTCTCAATGGCAGCTACACGGCCAAGGTGCACGGCCCCGACGAGGAGTGCCGGCTGGAACGCATCCCCCAGGACGAGCACCGGTGCGCCCTGCTGCTGAACCTGTTCGTGTGTCGCGGCGATGCCGGCCCCGTGTTGCGCATCAAGTGCAAGCGACGCACGGGCGACAAGAATTTCATCGAGACCATCCGGCAGGGCTTGAGCGAGCGCTACCGGGAGCAGTGCGTGGGTGAGTCCTGGTAGCACCAGGTGTCGGTTGCCTGTCGATATTAATTGTGCCATGCCCTTTAAGGCATGGGCGGCTTGTTCCTGGTGAAGAAGGGCAAAGTGCACCAGCACGTGATGCGGGACTTCAGCGCGACGCCCATCACCGACGAGGAGCAGCTGAACAGCTGGCTGAAGTTCTACGAGATGCCGGCCCAGCTGAACGCCGTCGGCACGCTGGTCACCCATGAGCATGTGAGTTTTCGCCTTTGGAGGGGGGTTTCTCCCTTTAATATGAATATTTAATAATTTTCGTTTGAACCTTTTAAACCTTCTCTGCACTCCCCAAGGACCTGGATTTGCGGCTGCAGCACTTCCACTCGTTCTCGGCGTCGAACTGGGGCGGCCATTACCATTACGACACCACGCCGGACGAGGTGGAGTACGAGGCCTACCTGAACGTGGCCGAGAAAGTGGTGCGTGTGGACAAGCCCGTGGATACACACAGCTTTGGGCGCGACTGAGCTCGACTCGACGGCAACCGCAGACGGGCGCGATGAATGTTCATAGATTTCATTTTTTGTACATAATCCCCGCTTGGCGAACGAATAAACTCTCTGACACACCATGAATGGCTGCCTTTATGCTTTCAATTTCGGGAGTCTTCAGATTGGCGAAGGGGGGGCATTAAGAGTTTCTATAATTGAGTTGTAAAATGTGTTGCGCTACGTTGCGCGACCACTTTCCACATTGTTCCAAGCCATACATAGTGGTTGTTGTTCGCAGACCCTCTGTTGCCGCCGCCGCTGTAATTACACGCTTTTAGTACAAAGAAATCACTTTAATTTCAATACGATGTCGTTGCCCCGACCGCACCTCGTCGCTTGAGCGTCTTTATGGTCCCCTCCGCGCCGCCCAACGCCCCACCATCATCCATCCCTCTTTAGAGTCTTCACGACCCATCGTGGCTGTCTTCATCGTTTCTGCCATCCCCCACCCTCGTCTTGTTAAAAAACCATCTGCCCTAATGCTCCGACAAAGTCTCTCTTCTGCGGCGCTCGCGACATGGGTGTGGTTGAGAGACGACGCAATAATGGCGTCGCTGCCCCATCTCTGTCTCGCGCCCCATTGCTATCGCTGGCCGACGGGCCAATCGCAAGGCGGCCGCCATTGCGCATGGTCGCTGCTCTCTCGCTCGCCGTGAGTTGTTGTTGCTCTGCTGCGCCGCTGCTGGAAGCGTATTTATCAATTCATAATTGTCTGGTCGTAATAACGTTAAAAGACACATCGTCAAAAGCGTAATAATTGCGCTGGGCTGGAGCGAGCTGTTGGGGCCGCCCGGAGCCGTTGTCTGTATACTACATTTTATCAGTGTCAAAACGTGGGGGAGGGGAGAGGGTGTCTCAACTTTTACTCGCTCTCGCTCCATTTCATTCCCCTCTTTTGGTTCTCTGAGCAGCTTGTGCTGCCATGTTGGTTTTCCGTTGATTTAAGTGGGGTCGTTGTTGTTGTTGTTGTCGTACTATGAGATTGGTGGGTGAGGGCGGCGGTCGTGGTGGTGATAAATGCCTGCTACCCGCTTAAAATTAATAATACACTTGAAGACTGGTTCTTGTTGTTGTCGCGCCACACCAGAGTCGGAGGCTGAGACCACAACCCAAAGACGGAGCCGCAAAAGATAAATTATTTCATTGATTAGTCTATTCTTCGGGCCATATGCATTCGTTAAATTAAAAAAAGAGGAAATCATAGAAAATTTGAATGTAAAACGCAAAGTGGAATACAAAAATCAAAATAAAAAACAAAATAAATACTAAAATAAATAAAATCGATTAAAAATATAATATAATAGATTAAAAATAAAAAATAGAAATTATATTATACAATATTAATTTTTTTTGTAATTATTTAAAGGAGTAAAATTAGAAACAAAATTTAATCCAACAAAATCGAGCATAAAATTTTCCGGCCATTACTCCACACCCTCCCTTTGCACCCACACAATTAAATGGCCCATTAAATCAATTTTAAAACGATGCTCCCGTCGCCTCGGCGAGGAGTTCTGGGCTCTGGTAAACCACCACTGGCTAATTGCTGCCATCAATAAAATCGACTCCGATGCCGAAACACGCCAATCATTCTCATAAAAGCACCAATTATTCGTAACCATACCAAAGTGCGTTTGTCTGTGTGTCTGTGTGAGTGTGGGTGGTTGCATTCATTGTGTCTGTGTCAATTCCCATTGTTGTGGGTCCCCCTTCCTCATTCAAAGCGATGACAATTCATTCATGGATGCCCTTTTAAAGGAACGCCATCTCGCTCACTGTCACTTTCTCCCTCTCTCTCATAATTTACTTCCCCTTCGAAGGACACACAGCCAGAAGAACACTCCCCAGTGTCAATGACGAGTGACACCCAGCTGGTTTGTTTCCTCCTCGCCGTTGTTGTTATTGTTGTTCGCCTCTTGTTTGCTCTGCCATTCAAACCGCCTCACACCCCAGGCGCTGCGCTCTCTTTCCCTCTAATCGTTGCCGCGGGTTGGGGGGTGCGCAACGGGAACATATCAGTGCTCTAATTCAAATTGAAACAATTTTATTAGGCCGTTGAGTTATATGAGCCGGAATCGCCTGCTAATTGCTTGTCGGTGGTCGGATGTCGCACCACCACCGCTGGCACCGGCACCAGCACCAACACCAACACAATGAAATCAATGTGACAACGAGACCAACAAAAACATCGCCAGTGACAACAATAATAATAGTAGTGTGAGTTTTTGAGGTTTTGCGGCGTTCGGGTGGTTAATCAATTGTCGGTTGACATTAATTGGCTTTGGCGTGGCCGGCCGCCGGACGGGGGGACAGAGGGCCCGCCGGAATTGATTGCCTTTGCGGTTTTAATCGATGGCCTTTTATTGGCAATCACGTACGGCTCGCAGCCATTCCGCTCGCGGATCATGAGGCTAATTCAAGGGCAGAGATGGCCCTAAAGCCGCAATCCGAGAGATTCTCGGCCGGCAAGGGTTAATAGAGGATTTGTACACTTTTCCAAAGGTCTCTAAAATTTTATCAACATTATTTTTAAATTTGTTTCGCCAATTTTAAAATTAACATTAAAAGTATTTTTATGGAGTGTTATTTAATTTTCCCTTATTTTTATTGTTTTCACCCTCTTCTTTATGTGCTTTTCCTACAAAAAGGTTGTCCTCACATTTTCATTGATTTTTCCTCGCGGCACTCTTTCGTTCTCTGCCGTTTTTTACAGCCTCCGAGCAGCCATTGCGTTCTTCCCGTAATTTCCGCAAATTCCTTTACGTAACCCGCCTGGTCCTGCCCATAATGACGTTGTTTAGCCTTTACGTCACTCGCAGGTACTCACTCTTCGACGACTAACTCCCTCACTGACTGGCTGACTCGTTCACCCTCGTCAACGCAGCTACCGCCATCTAACTCTACGCAACCGAGGAAGGTCCATAAAAAATCATTAAAAAACTGCCGTTTTGTTTTTTCGCAGTTTTTTTTCTTTGCCAGCGAGTTGCGGAAAAGGTTGAGTAATCCTCGGTGTGCGGGTGTGTGTGCGCTCTCTCCGAGTCGGTGTAGGTGCGTCGTCCTCGCCACTCATTCTCTCGCGTAATGTTTTATAATCACCGCTGACCGTTTCCCTTTTTTATGCCTTTATATGCCCCTTACGCGTTTTTTATGTGCCTCGTCGTTTTTTGCTTTTGTCCGCCTCGCCTCCCGGGTTGCGCCTTTCTTCCGTCATCGTCTAACGGGTAAAAAAGGGACATTGCCTTCAGGCTCTGCCGTGGATTGCGTGAGCCGTCACTTTTTTACAACATGATGAGCGCTGTGATGATGTGAGCCATATAACCCGATTATATAACCAATTGTGGATGGCCGTTGTCGCATTGTTGCATAATGGCCACGGCGAGTCGGTTGAGTAAGCAAGGATTCGCCCACTACCTGTGTTGTTCCGGGCGGATGGACCGCCGAACGGACGGACGAACGGATGGATGGATAGATGGTTAAGCGGACGGGCGGGAGGGTTTATTGACGTTTATGACACAATCTGTTGGCAACTCATTACAACAACAACACGGTTGTATAATAAAAGGAAGATGGGTAAAAAACGGCCGCGCAAGGAGTTACACGACGTTGCACGATGCTAACGGATTGCATCAGAACGAGGTAATACTCGTGAAGGGTTTTCGTAAAAAACGCTGCGACGCTGAAGGTACGCGAAGGGATGAGAAAGAGTTTCTGCGAAAATTCGCCGCCTTTTATGGCGCAAGCAATGAGTTACGAAATTTTACGCAAGTAGAAGGTCGTCGCGGGGAGACGGCGACGCGGCCGAAAGGATTTCACGGAAAAGAGGTTTCCTCGCCAGCACAAAAGGCTTAATTGGTGATTTTCGGCGATTTTTTAGCGTTTTTCGTAATCTTTTTATTTGCCGTCTAACGAGTTAGGCGGAAAATAGTTGACTTTTGCGTGTTGAGCAGATTTCGCGTCATTCCGTGCAACAGCGGATTCGCGGAACTCCACGTTTGCGTAAAAAACGGCGGAAGGGAAAATTGCCGGCCAGTCTCTAAGGCCTTTCTAAGGGATTCGCGGAATCCGGCCATTGTCCGGCGAGGTGACTTTTGACTTTTGCCGCCCCTTTCGAGATCCCCGTGGAAATCCTTCATTTGCCAAATGACAGCCGGTGTGTTGATTAAATACGCCGTTGTGTGAGTGTGTGTGTGTGCGACTGTGAACTTGTTGCTCGCTGCAAATTAACCCTTCAGCTTTCGTTGCGGCCCGGCCCCTCCACGCTCTGAATTTAACACGCTTCTCTCGGTTGGTTGAGGTGTCCGTGAGTCTGTGTGTGTGTGCGTCTGTTGGGGGGGTTAGCACAACATAGACAAACCTTTCGCCAAAACAATTACAAATATTTGTGCGATTAGACACGAGATTATCCGCTCGGAGTCACATTCGAGTCGCTAAGCCCTGGACGGGGCTCGGCTTAGGCCGCGGGTAATCGCACATAATCCCATTTGGCCCCGCCGGCCCGGCCGGATCACCGAGTTAACCCGTTACTAAATTGTGCGCTTATCCCCGAAAACATGCCGCACCCTTTCGCGAAAGGATTAAAACCCATTCGTGCGAAATAGCCTCGCTTTCCCCGTAGGTACGCGCCCTAGGTGCCGGGTGACTGCGGCCGGCCGAGGCGACTTGCGCTCGGCGTTACCGCCCACCCACAAAACGAGATTATCCCTTTATGAGCGATATTAAGAGCACATTTAGCTGAGAAAGGATTCGCTGTGTCTGCGTGTGTGTGCGAAAGGATTTCGCCATGCAAAGGCGGGCACGCCCCCAGTCCGCCGCTCGCAAGGCGTTCTTGTGCGAATCCCGAAAGAGGCGAAAGAGGTGACAGTCGTAAAAGCATGATAGGGTTGCTAATGCGGCCGGCTACTTGTTGTCACCGCCGCAACGGTGCCGGTGCGGCCGCGCTACCGGTTCGCTGAAAGGAAAGGATTCGCTCAATCGGCCGGTCAGTGCTCAATTACCCGGCCGGAGCGGGAGGCGGGGCCCCGCACCGAATTAAAGCCCTTTGTTGCTGCATAATTGATTTGGGAATTGTGGCAATTAGTGTGCGTCAGTGTAGGTGTATGTCAGTGTATGAGAGCGATCCGTTTGTGCCTGTGAGAGTATAGGTGCCCCGGAAGTGGTTGCGCTTCCGTAGCGCCACACACAACCCCGCCGGTGATTTACGTCCCCACTTAGGGGCGCGTACCCACACTTGGCGGGCAATTAGCATCAGGCCCGAACATGCATCCTAACAAGGCGGCTTGTTTTGAGGCGGCCCTTGTGGTGACATGGCGACAGTTTCGAGAGAGCCTCCTTCCCCGCTCCGCAAACTTCCTTACATCCCCTCCTCGAATAGTCCTTGGTCTAGTTCGAGGGCTGCATGCGCCACTTACCACATCTTGCGGTATCGTTACAAAACTGTTAAGTGGCTTCAATTATGTCGTCGCCGCCTGGTGTGTCGTCACTTTGATCTCCGCCTCTCATCACTTCGGGCAGCCATCCATTGGCAGCCGCATTGCTCCATGCCTGCAGCGATCCGCTGAGGCATGAGGGTGTCTGTGAGAACTTCTGTTCCGGGGTGCGGACAGAGAAAGACCGAGTCTAGTATGAAGACTGCAGCCTCCTCCTCGCCGCCGTAGTCGTCGTCTTTTAGTAGGCTATTTAGTATTAATTGATGCCCGAGGCTATTTCCGCAAGTGGGCCTCAAGTGGGCCACTCTGCGCCGCGACCGAGGGAACACACAATTCGTTCCGGTTATTACACACGTATTTCAATTACGTAAATAAATGCATTCTTTTCCGGGGCCAAGAGAAGTGCTCCGATCAACTTGACTATCAAGGCAAAGGGGCTTACTCAGAGGAAAAAGGGCAGAAAGGAATGGTTTTTTGCCTCCTTTGGGACAGTCTTCGGCGACAGAAAAAAGGCTCATCGCCCGACAGACGGACATCTCTAATTATCGATTAAATCGCTAACTTCTACCTCCGAAACGCTTCGCAATTCATCAGCCTCGGCCGAGGTATGCAAATGTGCATTCCACGAGAAAAATAAAAAGATTTGGAAAACGTTTAGTATTTTATTGGATTTGCAGTGCAATGCATGCAGGCCATAAATGCTCTAATAATTCCCGGTAATTCGTCGGCCTCTCTCCGACACCAGCCATCGCTTTGTCCCGCTTTCTCGCACTGCTGCTTGAATTTTCGCGGTTACCAGCCAAAAGTACACATTTTCAACGGGTATTTTACACTAGGCTACTACAACGGGGCTTGCACCTACGGCGGCAACAACAACAACACGAACACACTAACAACAGGCAGCAAAAAAATACGATAGGTTTCGCAGCAGCATCGCCGCACAACAACAACAGCGACCATTAGGAGAAAAAACTGCAGCTCGATGAGAACCCACAATAAAAGTGGAAGGTCAATAGGCCACATCGCACCACTACGGTCGGGCAATTAATGTTTACGTTGAATTTTTTCGGCAGCCCCTCGCCCGAAAGTAGCTCCCTCACGGCCCGGCTCAGCGTCATGCATTAATTTGTGGCATTAGGCCGGCTTGTTTCATCTCAGCGATTTCACAAATTTCTGCTTGATTATCGGCGATTGCCAACCCTTTTTCCGCCCGGGGCCCGGTTCGTGCCGTTTCGGCCGATTCGGCCGGGAGCCGAGCATTCGCTTTGCTCGATTTTCGGTGGCTGCTAATTCAATGGAAAGCCCCTCGCAAAAAATTGGCCGTGACCAATTCGCGCTGGGTGCAGCAAGTGGCGAACGGCAAGTGAGTAAGGGCGGCCGGCATGAAAGCCTGCAACATGAAAGGCGATTTAGAGCGTTCAGCGACAATTTCCCGTGAAGCGGCCGAACGAGTCTTTGGCGGCAAGAAGGTGGTGAGGGGAAGAGATAATGGGTGGAAGTGATTAGGGAGAGATTTTGAAGGAGATTTTGAAGGATACTATTTCGAAGGATAAAGTGTGAGGCTTGATTGTGTTGGTTGCTTGAGGGAAATCAGTCAATAATTGGAAAGGAGGAGCCTCCTATCCCTCAGTGAGAGAAGCTTCACCTCCTTGAAAATGGCATTCCTTATTTAAAACGAACCACCAGTACTGTCCCATTTCGTTTTTTTACCAGAAAAAGGCAGCCTCCTTCCATCAGCATCACCATCAATCAGTAACCACGACCTCGGCTCTCGCTGAATGGCCGGTCACCTCGCCGTGCCGATAATGGGCCGGCTCGTTCTCGGGAAACCGTCCAGCGAAAGGGTGAAGGGGTGAAGTGGTTTTTCATTTCCTCGGTTTATTGGTGTCAGTTTTTTAGGCCTCTTGCGGGCCCTAAAAAACTCGATGCCCATAAAAAACGAGTGCAGCATTGACGGATTCGCCGAACTGCAGCGACGGCGATTTTTTAGCGCGATTCCTTCGCGAAATCCCACCGCCTAGCCGCATTGTGAGCGCGGCCTCAATGGGCGGACGCTGCTGCTGCTGCTTTTGTTTCAATTTTTTAGACGAATTTTTTCGCTTTCAGAGCACCCACCGCGACGCGGGCAATTGCCGCGAAGGTCGCCGAGAGCGAATTTTTTACGGCAGTTCCGCGAATTGCGGATCGACCGAAAAAACTGAAATTAAACTAGGATAACTAGAACTAGAGGATCTCGCCGTGGCTCTGGCTGCAGCGTGTTTTTTATTGACCAAATAAAAAACGGAAAAAATGTATTATCGTTTCCGTTTGTTCGTCAAACGAACGCTAATAAAGCGAGCCGCGACTAGGTACGCTCTGCTCCTACGCGCTGTACCTGAGGCGGGACAGCGCAAAAAAACACCAAAAAATTGATTTCATTTTTTAGAATCCCGAGCGGGCAATGCAAACCTCAAAAGGGCGACAATAGGCGAAGGCGAGGCGCAAAAAAACGCACAAAGTCACCGGCCCTTTATGGCGGGCAATTAAGCGACTGTCTGGCTGCAACCGTGAAGCGAAAAAAACTCGGATTTTTTTACAATGACCCTTGTAAATCTCGGTTTAGAAGTTAAAGGACCCGAAAAGTCAGCGCGAAAAAACTCACGGAAAAAAAGACGCGAACAAAGGACGAAAAAACGCATCGCTGCAAAAAATCGCGTCCTCTCCGGCGGACAATAATAAGAATGTTCGAGCAGAGAGAACGAAAGGCCGGGAAGGAGAGGTAGGCGCGCGAGAGTCTTTAGCGTCGAAGCCAAAAGGCATCCAAAGTCAAACCGCAATAAAATAATTTCTCCGCGCTGCCTTTATTAAAGCAGCGACACCGGAGACGGGAACAAAAAATGAGCGCGCGGAAAACCTGGAAATGCGAAAACGTGCCGCGGCCCCCTATTGTTCGGCTAAGCTAATTTTCGCCCGAAAAAAACACCAAATTGAAGTCAAACCAAATGACAATGATAATGGCGAGAGAGATAGAGAGCGAGCGAGGGAGAGGCCGAGCGCTAAGCAGCGTTTTGAGGACATGTCAAAGGCGGGCGGCCAAATACCGCAGAGACTCAGGGGCGATAATGCCGGAATGGAGCTGCTGTCGCCCTCCCCTACCCCCTAACACCGTTCACCGGCTCCTTTTTGGGGTGTGTTTGTGTGTACCAGACATGCGCACTCGCCGCCAACGGATAGAGAAAGATGGCTGCTCGAGCCGCCATTAATCACGGCGAGCTGGGGAGGCCCGAGTGGAGCGAACGCTCTACCGCAGGCCGTGATTGCTGCAATCATTCTATCAATTCGCCATTAAATCAGCGTGTTTTGCTCAACAGCCATTCGGCCGGCAATCAATTTCAATTTTCCGGCAACCTTTCGACTCCCTCCCAAGGTACCTCCCGTTCATCCTCATTTCCTACCGTTCATCCTCACTTCTTACCGCTCATCCTCACTCCCTCCCATTGCTCACTCCCTCAACTCAAGGTGGTCTTTGTCTCATCACTTTCCCTGGCAATTTATTAGTCATTTCCCCGCCCTCTCCCCTCATCACTGCCTCAGCCTCCCTTGACCAATTCGCCGATTCGGGCACGCTTCCGGCGTCCGCCTCGCCCGATTCAATTGTCACAGCAATATTGATAACGGTCAGCATTTTGCATGCCGATTACATCATCAAATCGCAATGCTGCGACATCCCCTCGGCGGGCCGCTTCGTTGGCGGGCGAAAATGAGCCTTCGCCAATTTGACACACCATGCATGTTGGGCATGTTTGGACATTGTTGTGATACCCGCCGATTATCAGTTGTTAACATCTATCATGCGTATGAGGCGAGCCGAATGCGCAAATTACTCGTAAACCACCCCGCCGCATGAGGGGCTCACCCTAATTTCCCTATGACTACTGTAGGCCGAGGAGAGAGGGGGGGAGGGCGTCGACATTCCTTTGGCCTTTCGTAAAATGCATACGAAATGCAATCGTTCACATCGCACGGGGAGAGAAGGACGGGGGATAATAAAAATAGTTCGGTTCGATTTCCTAATAATTCCCACTGCCGTTTGACCGTTCGCCCGTTGAACGGCGAAACAATGTGTGAAAATCCATTTGTACTCTCGACATTGTGTGATGTGAAATCATCGCACCCACAATGGTGTCTATTCATGCCACCGCCACTAACACCACCACCATGAGCAGCAGCACCACTCAGTTCGCTTCATGAAAGTTCATCAGCGGCGGCGACACCTTTTCCTTGTGAAACGGTGAAACGGCAGGAATGTAGTGCTGCGGCCATAATCACTTTATGTTCATTGACTCGTCGGCTCGCCTCGCCGCCGCTGAGCCGTGGAGGCGCTCATAAACGTTTACGAAAAATTGAATTGATTAAATTTCATTTTATGTGAGCCGAGCCGCCTCGAGCTCGTCCACACGACCGCTTTGGATTCCACACACACACACACACACACGAACACAATTGGAGTATGCCGAGAGCGGAGTGGAGCATGGTATGGCGGCAGCAGCAACAACAATTGAAAAAACACAGACAAATAAAACCCTTGTCCCGACCGGCAATCATGTTGTAAAATCCTCACAATCTCCTACACGCCGTCGAGGTGCTAATTCACTATTAAAGCGAAATGAAGTACACAGTGGGCCCCGGCGAAAACGGACTATTCGAATATAAGGGGAAAACATTTTAAAAGTGTTTGGAAGATACGATTAAATGAAGATATCAATGAAATATTTCAGAAACAAAGGTTTGATAGGTGAAGTGAGTCCGAAAGCCTTCAGGTGGAGGCCTCACTGTTCGCTTGGTGGCCGTGCGACAGAGGCGCGAAACAAATGCTATTGAATACGTTTGGCCGCTCTTCGGATTTCTCCGCTCGTTCTGGCCGCGTCTCCATAAATCTCGAATGCTCTCCCATCATAATCTCACATCAGGCTTCAATAAACATTAACATCTCTTTGTTGGCACTGCCGGGTCGTTGCTTTTATACGATGTTTGCCGATCTCACTGGTGCGACGGCGGGCTCAATAAAAAACCGAAAAACGATTCGAAAAAATTGCAACACAATACAGGGAGAAAATCTCAGCCCGTGAGCGTGAGATTCTCAGGCCTCCGTTGAGGCGGGGGGCCCCGTTGGATTGAGCCGCCTCCCCAATAAAACCATTGCACCGAGTCTACAAAATTAGAGGCGACCAACTAATTGGTAATAATATCGAATTTGCCCCACGAGAGAGACAAAACGAGCAAGAATGAAAGGGAGAGAGCGTCGATTTTATATGTTAAAGACTTCAATTATATGGCAAGCGGCCGCCGCCAGCCAGGCTTCAAATGGATCATTTCATTTGACCGCTCAATCGATTCGTTACGAGTTCGGCCATCGCGTTGGCTGCTTTTTGTGCGTCTTTGGACGTGTCGGCAATAAATAGATTTATTTATACCTTTTGCATTGGAAATGATCGGCGGCATGGCCTTAATACATTTATGGCGGCTGCCCTCACTCCCACTCCCACTCGTTTATTGATGAAGATTTACACACACAGCGAGAGAGAGAGATAGAGAAGAAAGAGAGGGTTCAGCAAAAAATCGCCTCCGCCGCCTCAGGTAAACTCTTCCGAATTCGTGGAATCCGCGTAGATTAAAGCCCCTTGCGATCTAATCGGCCGCTTGACTCCGGCGACTCGGATCGCCTCCGCCGCCAAACAAACAAACAAATAAACAAACATAATGGTGGAAACTTCGGCGGCACATAATCCCCGCATGATTAATTAAGGGCGCAGCAAACCTGCGAAATTGCTTGATAATCTCGTGTAATCTCAGCGCTCGTTAGGGTGGGGGCGCGGCGCATCTGACACCCAGTCGGCGGCTGTCAACACCTTTCAGCCTCTATAGACTGGGCGAAAGCCACCCTCTTGCCTAAAAAAGAGACCTGGCCAAATTAATCGTCACAACATTGCTTTACTATTCAATTTTCTTCCTTCCTCCGGGCCGGTGGTCCCAAAGCACCGAGCAAATCATGCTCGTCTCCGTGGCGCTGACTTACAGGCCAAAATCCCCGGAGGATTCCGGCGGGCGGTGAACCCTTAATTTTTTCCACCGACGGCACTTCCTTGTTGCTTTTTTGTTGCTTGTTTTCGCCGTTGCTGTTGTTGTACGATACTATCTTTATTATTAAGTAATAAAATGTTACCACTTGTGTCCCGGCGTACCGAACCGAAAAAGTGGCCCACCCCATAATTGCTTGTTTTTGTTTTCGTCGTCGTCAGCAATGTTCCATTTGTTGTTGTTGTAAAAAATGATCCGACAATTTTTTACTTGTAATCTCTGCATGCTTGTCAAAACACTCGCACATATTTTGATTGAACACACACACACAGCCACACCCAGCGACACCAGCAACACCGAATACACGCTCAATTAGCTGCCTCAGCCCTTTGAATACGAAATAATAGCATCTGAAATGTGATAAACCATTTACACCCCTTTTCAGACCCCTCTCTCCCTTCGTCATGACTCTCAGGCTCGGGCGAGTCCTCTTAATTCTCACCCCGCGCGCTTGACTTAGTCACTTGACTTTTTGAATGTCGCCGCTGCTCGGCGCTATCATATCGTAATTTTGTCTAAATTATATAAGTGGCGTAGAGAATGAATGGGGTCGTTTTTTAAGGGTTGAATTCCAGTGGAAACAATTATTGCTTGTTCCCGGGTGAAATTAGTTTTTTATTATGAGGTGGCGGGTACCCTACGGTAGGGCTTAGGCGACTTTAGGGGAATTTATTAAAAATAATTTCTGCTCAAAAATAAATTGTCTATCGTTTTAACATCCTTTTATCTTCTTCCAGGTCCTATATAATCGTAAAGGTCCATTTTCGTCCTTAAAAGTCACTGGATATCCTTCGTAAGACATGCGCCTCCCCTTTAAAAGCCTTCCTCTGATAATCAATATGAGTATCCTTTTATATCCTTGAATGTCCTCTTCCAATATCCTGTCACCTCCTTTCTCACATCCTTGAAATGCCTAGAGTAGCGTGCGGCGAAACTCTTTATCTCCCTGCCCAACGCCAGACGTAACGCGGCGTAACTCTTCACCCCCCGCCCGAGCGAACACACATGAAGCCCATGAAAAGATTGCCACTGAATTATGAGCCGTTTATAAATGATGGCACATGTTTCTGTTTGTTTGCTCTTTTTTATTTTCCATTCGCATTCGTTTGTTTCGGCAATTAAATAAAAATCACATTGCCCCGCACCCTCCCCTCGCCAGACACCCTGAGCGGTAGTTTTAATCATATGTCCTTGAGCCGGCGGGATTATGATTTCTCTATTATGACAATTGTCTCATTGAGTCCGCTCGCTCGCTTCGAACAGATGCCAGCCAACTGAGCCTCGTTGCACTGTGGCGATGGGAGCGTGCCGCTCGCCTCGAGGACATCCATCAAAGGATCACCGGTGGTGAGCCCATTAATAACGCATTATGTTCTCGGCGATGTCCTGGCGGCTAATTGAATCGAATTGTCACTCTTTTTTCCGTTTCGTTGTGACAAATTCGAATCAGGGCCGAAGAAAGGCCGATCCACAAAGTGCAACCTGACGCGTGGCAACCTTGAGCCGGGCTCACACACGTCAAAGGACACGACGAGACCATGGGGAGGCCCACTGAGAGGCCGCCTTTCAACATTCTTGTCTTCGCTTGTCTTGCCTTGAGTCTCAGCTCGCCCGATCCCCGGCCTGTAGGCGGTCAAGTGTTGAGTCGCCTCGCCTACGAACATCGGCCGAAGCGTACTGTTTTTGTTGTTGTTGTCAAATCGCCTATGCTAGCTCTTGGTAGCATGAGGGTTGTTTTCCGATCGTGTCCGTGTGCTGCACGCAGTGTCACCGAAAATATTTGTCACTTTCGGATTGTTTCTGCTTCATGGCGATTTAGCGACGGGCCGAAACGAGCCGGCCGTTGTTTTGCCCTGCTGACCCATGTCCTCCCTACAGAAGCGGGGTGCCTTTTAATTGCCCGGCACACATATCTCACTGATCACATTAATGGCATGTGCCATTTGTCTGTAGGGGGCCCAAGTGTTGAGCTCAAGGCCACAAGCCCCGCGAAGCGTGCCTCAAATGGTCTCCAACTGAGGAGAGTCTCCCGGCCCCATGCCGTTCTCGGCAATTTGCACAAATTACTCATCACTCCGCCGGAGAGGAGTTCCCCTACAAGGTCGCTAGAGGCTGGCTGGCAGCTGCCCGAAAGGCACCAGCTGCCTCCATGAGACATTAATAAGTGATTATTCGCAGCGTCATCGGCCATAAAGGCATAAACAAGGCCAATAAAGTGCGCCCTTAGGTAAAAAGGCCCACGCAAATAAGGTCAAAAGTTGGAAATTTCATTTTCGAATTCATCTTTAATTTATTTTGATTTTTTCGGGGTATGTTTTCTTAAATTAAATATTCTCTACTAACACTAAGGCTACGGCTACTGACATCTAGCTTAGATGGTGGGCGCCTCGACGCGGCCCGCTCGTATTTACAATAAATTAGGACGAAACAATAACAAGCCATACTACAAGTAGTATGTGTTTGCTGCTAATATGCTAATTTGTACAATTTGTTGTTGTTGCTGTTGTTGTTGTCACAGAATCACTCGCCGGGGGCAGCGAGAGGCGGTCAAGTCGCCAGCCACTTGCCTCTGCGCTGCCACTTTCCTTTACCGCTTAGGCTTCAGTCTTGTAGGGCTTGAAGAGCTTGGGCTTGGGCTCCGCAATGTGGGTGGCAGGCGGCGGCGGCGACATCGAGGAGGCGGGGCGCTTGGCCGACGGCATCAGCAGGCCGACGGTGGGCCGGCGCTGACGGAGGCGTAACGGGTCGTCTAGGTCGCCTGCAGCATGAAGCTGCCTGCCGTCTGGGACATGGGCGCACACGCTTTATTCTTCTTTTCTCCTTTTTTCTTTCTTTTTTCTCTTTTTTCTTTCTTTTTTTTTTTTCTTTTTTTTTGGGGATGTGGTACGGGTTGTAGCGGTACTGGCCGTAGGCGTGAGCGTGGCCGGGCACCGGCATCGAGGGCATGCCGGTGGCGAGCATGGGGTTGGCGGCGGCGGCGCTGGGGTACGGGCCGTACGGCATGCCCACGCTGTTGGCGGCCGCTTGCAGGATGCTAGCGGCGAAAGCGGGGTCCGAGTAGACGGCGGCGTACGGCCAGGCGACGGCGATGCGCTGGCGCTTGTCCTTCATGCGGCGGTTCTGGAACCACACCTTGATGGTGGACTCGGGCAGGTTGAGCTGGGCGGCCAGCTCGCAGCGGCGCGGCCGCGACACGTAGTTCTCCTTGTAGAACTCCTTCTCGAGACGGGCCAGCTGATCGCGCGTGAAGGCGGTTCGGTAGCGGCGAACCGACGGGTCAGCGGGGATCTCGTTGCCGTTCGAGCGGCTGCCGTTCAGCGAGGTGTCGGGGCTCGACAGGCAATCTGAGGGAGAGGCGGAAAAGAGAGGCAATTAGTGACGAGTTCTTTTGATGTTTTGCTTTTTCTTTTTTTTCATTTTCTTTTTTTTCTTTGTCATTTTTGTTCTTTGACTTTACTTACCATTTGGCGATGGAGGAGGCGTTTGGGGCTTGCCGTACGGCGAAGTCATCAGATCGACCACGAGGGGCTTCTGATCGGCGGCACTGAGTTCGTGGTGGACGTGGCTGTCCATGTTGTATGCGCGGTATCCTTGCATTTTGTTGTGTGTGTGTGTGGTGATTATTTTTCGTAAACTTGTTTCGAGTTTCTACACTCTTCACTGTGTTTCGTGGGTGCACTTCACTATGTTCGTGGCGATTCGTGGCTGAGAACGCTCTGTGAGAGACTACTAACTGCGACGACGACGACTACTGCGATGATGATGCTGCTCGTTGTGATGCTACAGCTCAAGTGTGCCTCTACCCTGCACCCCGGCCGCTTTTATACCCGGCCGGCGGCAGGGGAAGGCAAGCAGGCGTGTACCTCCGGCAAGCAGGCAGGCCATGCTCGCGTTCGGTGTGCGAGCGTGTGCTAGAGCGAGAGCCACAAAAATGGCCGTGCCGGGCTGGCCAATGAGCGAGCAAGCGCATGGCAACAACAACATGCCGGCGGGAAGATGACAAAAAAACCCAAACTCTCAGCGACGCACACACACACACACATAGAGAGAGACAAGGCCCCTGTGAATGAGGCTCTTTTGTGAAGCCAGCGGTAGAAGCAGCGTTGCGGTGGGCGAACAGCGGCCTCTCCCTACCGGCCCTACTGAGCGCTGGAGTCGGTCCGTCTTGTTTCCGCGCCGTGAGGCCAGCCGAACGCAGACAATAATGTGACGATGACGACGATTACGATGCTAAAACAATGAAATCTCTCGGCGAGATGCAAAAAACAGCGCAAACAGCAACAACAATGAGTGTAACAACGGCGCAACAACAACACGAACAACTGCGAGAGCCACCAGCGAGACTCGCCAAACCTCCCAAAGCCTCACAACGGAACATCGGGGCCACCTCGACCACCAGCCATGAACTCCTCATCATCGCCATCAGCGAGAGCAGCCGGGCCCCGGGAAACTTCATTATTACCGGCCAAAGGACGGCCGGAGTCTCTCTCCCTCAGCCTCCATTGGGTGGGCCTCTTTCTCGCTCTCTCTCTCTCTCTAGTCTTTGTCTCCAACCATCCACCACCCAAACGGAGCTAGAGTGAGAGTGAGAGAGTGTGAGCCCCATAGAGAGCGAGTGAGAAGGGGCGAGCTACTGAGAGCGAGCCCCTTTTCCGTTGGACTGCCAGCGGGGCCGTGCTGGGCTGGCATTTCGTATTCATAGCGATGAGCGAATGTTTTGTCTCGCCCTGTCCGCAAATGGTGCCGGCCGCAGGAGCGAATGAGATATGAAAAACCTTTAATAATTGGATTTTATCTGTTTCATCAAGAATGATATCGCATAATGCCCGACCCATCCGGGGTGCTACACCAGCCAGTTTCCAGCGAGCCCCTGGTAATGGTGTCGGTGGTGGTTGTTTCGCATGAGGACTTCATTTTCTTCGCGTTGCGGCGGCGGGAGCGGTGCGGGCGGTGCATGGCCAAATTGCTTTTATTTCAACTCCGTCGACAGCGGAGGGAGGTCGGGGCGCACGGAACGATTTGGGTCGATAACAACGTCAAAGAAATGAGTTTCGTCCCATCAAGCCCCCTCGCTTTCAGTGTGTGTGTGTTGTCGGGGGGAGTGGGTCCACAGCCCAGCGGTACAGTTGTTTCATTATACACCCAACATTAGTTAGATCGTTCGTTTTGCGTTTATGTGATGCTCGTTTATGGCTCTAACTCCCCTCGCTCGCTCCCTATCTCTGCGATGCGAATGAGAGCCCCCATTCTCGTGTTCGGGCGATGCGTTATAGTGAGTTCATGAGGTCTTGGGGCGTAATAATTTAGCACCACCGCGCACCTCCGGTTTGATGCCGCTTTTATGGCGTCTTAATATTATGTGCCTTCTTTGTTTTAATAGGCGACGAATTATGTTTTTGGGGGTTTTCGAGGCGCTCTTGTGCCAGCCCCTCCACAAAGTGCCCGATGTTAGGTGGCTGCGCTTTATAAATGCCTGAGCTCTTGGCTGGGGAAAGTTTTAAAAATTGTTTCGTTTTCCTTTCGTTTTCCTCTTCTCTTTATCTTCTTTACCCGGAGAGAAGGAAGGATGGAAATTTATTATTATAACATCGTAATCATATTTGCTCATGAGTGCAAAATGTGCTGTGGCGATTGGGCGAGCTCGGCGGAGGTCACAAAAAATTATGAGACACAATCAAAGGAGTTTGTGACTCGTTAAAGACGAGCGTGAGAGATAAAGAAGGAAAATAACGACTTTAAGGAGAGTCAAGGGGAAAATGCTTCTAAAAAGTGTATAAAGAGAGTCTAAAGGACATATTTAGGTCACCTCCAAGTCCGAGGCTTCCGCGGAGCCTCGCTTAGTATGTGCACAAGTTAAGAGCCACCACTTTGACTTGTGACTTGGGCGTGTTGACTTTGCCGCTGGCCGCCTCGGCCGCGCCCTCGACAAGTCAACGCGGTTGAGTCAAAACGCATAACATTGAACAACAAAGCGCGGGCCCCGCACCGCACCGGAGGCAAAGGGCGCGCTAAAGGGCTGCCTAAAAGGTTAACAGCGGTGCGACATGGTTTTGGGAAATTCTCGGGCGAGCTCTCGAATTGTGCAAAGCATTGCGGAACGATTGCGAAGCGATTCTGGGTAAATGCACGCGGGGCGATCAACTCTTGCAACACTGCGACACTGAGGCTTTGGCCTAAATTGCCCAGCATGATGTCCTCGCCGGTGATTGTTCAAGATGCTGCAATAAAATCTAACTCGTCGTCGCCGCTGTTGCCGCCAAGCAGCGAAAGGGAAAGGAAAGTGCAAGCGTTTGCTTCGCGGGAACGCTGCGGCCGCTGCTGCAATGTTGTTAATAACGCTTATGGGAAACGGATTAACACCGAGTTAAGCCTTCGCTGCAGCGTTCAGGGTCACCGGCGAACAATGGCCGAATGCTCTACATTGCATGCTCCGTTGTTGGGTTATATTACGCGTATGCATTTGCATTTTACACAATCGCCGACGGCGAGGCAGCAACAACAACAACACCTCGGTCATAATAACACCAAACAAAAGGGCAAGGATATTGTTAACCTTCCAAATCGAAGTAACTAACCTTTTGGGCCGAAAGCAAACATGAAGCCAACGACACGCACACAACGACAAACACTCGCACCCACGAAACCAACAACAACCGGCCGGGCATCTCACAGGGCCGATGAGGGGCCATAAATGCAAATACCCTTTGCTCAATCAAGCAACGCGGCTCTATTGTTGGGCGCGGCCAGCGTACCTGCGAAAATGTCGCAGTCGATGTCAAATGACACTTTTGCCTCAGGACTCTTTCGCCTTTCGCCCACACAACGCAGCCCGTTCGCGAACCCATCCTTCCGGGTATTTACGACGCGGCGGCGGCGACACGGCATTACCGTCGTTCTACCCTATCGTTCGCTCTCCCGGGTTATGCTGTAGGGTAGGGTCGAACCGAACCGATCCTCGCCGACTGTCCGTCTGTCCACCCATTCCATCCGTCCATCCATCCAGCCGTCCGTCCGTGCGGCTGTCCGTCCCCGGTTTCACTCTTCTGCTCCGTCCTCGGGATTCACCTTACTCCTTAGGGCCCGATTGCTTATGAATTATTTTATGGCTCGGCCGAACGGCGAACCGGTCGGATCTCCGTCGCTCCGTCTCGCTTTGGCTGCGGCACTTCCCTGTTGCCGTTCAAATTTGACTGATTATGCTCATTATAATGGAAATTATCATTGTTGTGTTCGCTTATAACTGGCCCTATAATAGCGGTCGGTCGGTCGGTTGGTTCGCCGGTCATCGCCGCTCGGTTCGTCGCCTTTGGCTTTGGTGTTGCCCTTTTGGTGTCGCTGTGGGCATTCATGGTCCTTGACGCTGCTCGATGGACGATCGTTGCCGTTGGGTTGAGTTGGTGACGCGTCGAAGGCGAAAGGCGACGACTGGCAAAAGGATATTACACCAATTTCGGGCATTGTTACACATTCCCAATAATTGCGTTTGCATATTGCATTGTTGTGCCGCAATAAATTACCATTACCATTTTCCCAACCCAATTCCGCCAAAAATTCACTTTTCATTCGAAACATGCTGGCGGCAACAATGGGCCTCCTCACGCAGCCCGTTCGCTGGCCGAGGAAGTGTTGCCCTCGGTGTTGGTGTGCATGTGACAGTGCATGTGGGCCTTAAGGATTGAATGGCAAGGATTTAAATGAGTTCCGGGGAAAGAGCAAAGGCGTTGTTGTTGGTTGCCCGAAGGAGGAGGACTTCCCCTGAAATGGAGCCCCATCCTCGGTCAGTTGAAGGGTGCCTCGGTGGGGTAAAACCGCGAAAGGGGTAATGGGATGCTATGGGGAGTCCTTAAAAGAGCAAGGGAAATATCCGTTAGCATTTTTAATATGTTATTAGACCTTTTGATATTCTTACAAATACTTTTATTCGAAACTTAAGGTCCTTAATTTAATCATTTTTAACAAGTGTATACTTTTTACACTTCTTTACACGATCCTTAACCCTTTCGGGCATCTGTCCTCCTCAACCGCAGCCACACACTTCGCAAACATCTTCCTGCTTGCTTAGTCGACGGCGGCCCATTCAGGAGCCGCTTCCTTCCGGGGCCAATTTTTTATGAACGGGCCGAGATTTTTTCCCGGCCCGCCGCTTCTTTATGGCGACCCGCCATAAACTCATGATCGGAAAAAAGTGTGTCACCTAATTATTCCATTATTGTTACAATTTTTTGTTCCGTCCATTCTTCGATTTTTTCCGGGCGCGCGACCTTTTTGTGCGCGCACAAAAAAACTCGACCAATTTTTACAGATTCTGCGTTATTTTTTTATGACGAACACTCAGCGGGCGTACAATAGCGCTTCGGCGTAATTGTGGCAGGTCCGCGAGCGGCCGTGCCCTCATTGCCCTGGATGCTGTAAAAATTGGGCCGTTTTTTGGCTAGCCGTCTCTGTCGCGCCCTCGTCGCGATCGGCCAGGTAAGCCGCGGGCTTTTTATGGTGATGAGCTCGTCTTTATTGGTGCATGCAGCAGCCTCAATTATGGGCCGTCATAAAGACGTGTTTCGCCCGAAACACCGGACCAGCGACCGGGGCCCGACGCGATATTTAGGAAACTAGATCAGTTTTTTGTTACAATTTTTGTGCGGAGGCCGCGCCGAGGCCGGCTCCTTCGACACGTCCTTTTTACCCACACATTTACATGTTTTATGAGGGCCAATTTTTATTTGCATTTGCCCGTCTCCGGCCGCCGGCCCGTTTCGCGGAAATTGTCGTGCCGCGCCGCGGGCCCTCGTCGCCCTACATATTATGAAATTAGATCAAGTTTTTTGTTTTCCCGCCGCTGGCCTCGGACCATCGGCGGCGCGGTGATTTTTTCCCCGGATTCGCCGATCCGGCCACGTCCTGCCTTCTTTGTCTCGTCCGGTCGCTTTGTTTTTTCCCCTCGACCCCGGCCAGAAACTGCTCTAATTTTTTAATACCATTATTGACCATGATTTTTATGACGGATCGCCGATGCGACACTTACCTGCTATTCCTTATCCGCTATTCGTTATGCTCTGAATTTGCTTTGTCTCGGCTGCGCATTTGAATATTCACGAAAAATCTCCGGCGAAACAAAAAAAGAATCGGCCGATTTTCCGAGCACTACCGTGGAATGTTCTAATTTTTACTGCTGCCGCTGCTCTGGTTTTTGTTTTGTTGTTTCGCTCGTGTTTTTGGACGAAGTGTACAATGAAAATTCCTGGATTTTCGCGAGGCCTGCAAACAAACGAGAGGATACGTGAAAATTTGAATATTACAGCGTGAAAAAGCGAGGCTAAGAATGAATGCATCGCTCGGAGAGGCCGTTTGCTGGGCCCTTTTTAGGGAATTCTACAAAATCATCACGTCATAATAGAGAAAAATTAATGAAATGAAAGAACTGCCTTGATGATCAGCATTTAGCAGAAATCATTAAGAGTTTAAGAAAGGAACGAAAGGATGTCTAGGGAGACCTCTTTTCATATAACGAAAAACTAAAGGCCTGAAGAAATTGAAAGTAGCAAGTTTTTGGAAGCACTAAATTGCTATAATAATATCAGAAATGAAGGGGGACATAATCGAGGACACGTAATCCTATAACAGTCGAGTATATCCTGCTTAAGGCTATGGAAATAATGTATGTATACTTAAACGAATAATTTTGTACCATCAAACCGAAGGACTAATACTAATTAAAAGAACCTTTAATAATAACTCAATCAAGTGAAAGAAGTCTTCGGGCATAACTTTCTAGACCCCCCGTAGGTCAATATGCGAGCCGACCAGCCCTCGGCTCATATGATGTGGTCATGATGAAGGCAGGTGACACCAGCCGAGGGTGTTCAGAACTTTTCCTAGGGGGACTGCTTATTAAGTCTTTAGGCACCTCTAATAGAGACTCATCGGGCCAATGACGTGTTAACTTGCCCAATCATCGGGCAGCAGAGCCTCGCTCTGTCGCCGGTGACATCTCTGTCCGCGGCGGCATGTGCTTCATGTTTGCGCTGACCGCATTCGTCATGGCTGCTGCGAGCGGAGTTCTGGGTAAATATTTTGAGAGTAGCCCCCGACCGACCACCGCAACAAACAAACAAACAAAAAACCCCGGCGCGACAAGCCGACAGAGCAGCGACGAAGAGGCCTACCCCCTTGGGTGGCTGGGCCCACTGAGCATGCGAAATCGCCAACGCGAAGCGGTGCGGTATCCCACCCGCCGCGCCGAGCCGTACCAGCGCAGCGCAGTGGACGACAAAGTGTCAATTGCCGAATTGTCGGCCGGCGATCACAGCGGCCGCCCAACCAAGCCGGCCGACCACCAAACCGAATCGAAATCGAAACTGAGCCGAAACCGAAATGAAAAATCGGCGAAGGCGAAACGGCCGGTGACCCATTGTGAGGGGTCTGCATGTACCGCCAACAACTCAGTTGGAAATCCACAAGAAATAGTAGCAGTAGTCCACCACACTGACGAATCGCATTTCGAGAACGGCCGCAGAGAGCCGCAAAAGAAGTGGAACCGCCGCAAGGACCTTCTTCGAGGACGGGATGACCTTCGCGGTGGTGTCCGCACAGAGAGAGCCTACTTTGAGGTTCTCGGTTCCTCGGTTATCTCTCTCTTTCTATTTGTGTGCAGCGGGGTTTGTGTGTGTGTGTTTGTGTGCAACCGACTGCAGTGAGAACAAACCTTACCGCAGTAAATCGCAGATGCCCAGCAGGACGCACCATAATATTTTGGTTTATGACTTCTGTTCTGTACGACGAGCTGTGAGTTTCGGTGTGTGTGTGTGAGTTTGGCGAGGCGACGTTTTAAGAAGTTTAGGAACGAATTAGAGGGAATTGAATTATGCACGCCCCATGGGGTGGGTGGCAATGTTTGTTGTCGCTTCGTTGCTGCATTCGTCTCAAGACGGCCCGGCAGCGCACCAGCGGCCAGCGAGCTAAATGAAGTCGTTCCGGTTGCCTTGTTAGTATCGGTGTCGGTGTCAGTGCTGTTGCTGGTGCGTCTTGTCGTCCTGTCCTGCCGTCGAGTCCTATTTGCAGCTCGTAGGTGTTGTATTTGTCAACAATTGTCGGGGTACAGAGGCGAGGCGATCGGACCAATCGCCCGCTCGAGCTCAAAGACCCTTCGCCGCCGTATTGAGACAGTTAATGGAAATGTTATGGTAAACAAATTCGTTCGGGCCGTTCGACCAGTTCGGGGCGGTGTGCGAGGGGATGGCATGGGATGGCGAATGAGAGCAAATCAGGACGTGCTAATTTGCTGGAATTCGTCCGGCGAGGGAGGAACGCAGGCGGATGCGGCCGAATTCAAAGAGTACGCTGGAAGCAGGGTGCAAAGGAACGGAGAATAATGAACAGGCAACGGTGTGGGCTTTTTGGCGGTGGGATTACAGGTCTGCCTCCTAGCTGATGCTCTGGGATGCAAACATTTTGGCAATTATGAAGTAATGATGGGGGTATTTGAATGTCTCGTAAAGAACGGAATAAAATGTTGGAGAATGTGGGGATTTTGGGGTAACTAGAATAAAAAGGGAATTACAACATAAAGGAAGTATGGCCTAATTTGAACTCCACTCCACTTTAATTCAAATTTACAGAATATAATAAAATATTATTTCGATATATAATTGCGATCGCAATATTAACGTTCTATCTTTAGTTGTCAATCAGAGAAAGAACATATTATTTAATTAATATTCCGTTATAAATTCATTAGACCTTAATTTAATGAATCCCATAATCAGCAATTCTTCCTACACCTAACCCTCGCTTAACACGGCATTTATATTTCAAGTTCCTAGCCCGAGGCACCCACTCTTCTTTCTTCTGAGTCGCTGGTCACTGAATGAAGTTTTTCCTCAATATTGCAATATTGATCAATCCGCGAAATTGACAACTGCGGCAGCGACGTGTCAAAACAACATATTTGTTGTTGTTTTTACTGGGAATCACCACCCAAAATAAAGAAATTAAAGAAGTAAATAAAATTCGTAAGCGTAAAGATGGTCGATGAATGCACGAGGAAAACACTGAGCAACATTCCATTGCTGCAAACGAGGGCTGGTCCCCGTGACAAGGACATATGGGTGCAGCGATTGAAAGAGGAATACCAGGCCCTAATCAAGGTGAGCAACACCTGAATCCCCCGCCCCCTCACCCGGGGCGACAGACAAGTGAAAGTGATTTCTAATCTGAGATTTGCCGTCCAAGCAGTACGTGCAAAACAACAAAGAGTCGGGAAGCGACTGGTTCCGCCTGGAGTCCAACAAAGAAGGCACCAAGTGGTTCGGCAAGTGCTGGTACGTCCACAATCTGCTCAAGTACGAGTTCGACGTGGAGTTCGATGTGAGTAGCGTTACTTAGAAGGCCTTTAAAGGGTTTTTAAACGAAACGTTCCTTCCGTTCCAGGTTCCCGTGGCGTATCCGGCGACGGCGCCCGAGATAGCCTTACCCGAATTGGATGGCAAAACGGCGAAAATGTATCGCGGCGGCAAGATCTGTCTCACCGACCACTTCAAGCCCCTGTGGTCGAGGAACGTGCCGAAATTCGGCATAGCCCATGCGATGGCTTTGGGGGTAAGGCTGTTACATAAACAAACGATTGAAGAGGATTTTTAATATTTTATTCCATTTTTCTCTTTAGTTGGCCCCCTGGCTGGCGGTGGAGATCCCCGACCTGATAGAGAAGGGCATTATTACGTATAAAGAGAAATAAAGTGTGGACCTTTTTGATTGAAGCGACAATTCATTGCGTCTTTTGATTTCTGCTGGAACGACCTTGCCACCACCGCCGCATTGACCTCTTCGCGCTCATCCGCTGGTCTCCGCCCGAGACAGGTGAAGCTTGACGAGACGGTTGGTGAACGCATCGCTTCACCTGACTGGTGGTTGCGACATTTTCAATTACATGTCCCCGCCACGCAACAGATAGCCACTCAATCGTTATTTACGGCCGGGACACTGGCCACATGTGTGTGACGGTCAGCCGTCAGCCATTAAAAAGGTGAAGCATGACACTGACAATTCGCCGGCGAGGCAGCCTGGGAAATAGGCTCGACTCCAGAGGTTCGTTGCTCCACGGTGACCGCTTATGCATGCAATTATGATGGACAGTCGATATACGGCTCGTCTCGCCTCTACCTCTGGTGCCGCCCCCCACTCACAACAAGCATTTCGATTGTTGCCTCATCTTGGCGGCATGCAATCGGTTGCTTGCATCTTGCGGTATTGCTTAATTGCTACACAAATGTTTCATTGAACTTCTCGAGCCAGCCGCATGGCGAGGGGCATGCTGCAACGGCGGCTGCAACATTTTGGAAATGCGTCGAGACACGCCTGTCTCTGAGTGGCGAATGTCAATCGGTGGTAAGGCACCACAGAGACAAGTAGTGAGTGCGTATCGCAAAGTAATTGGACAATTTGATAAAGGGGTGTGGAGAGGGGGAACAAAAAGAGGTGAAAATTAAATTATAGCAACAACAACAAACTTGCAAAAACTTTACGTAAAGTAGCCGAAAAGCAAAGCGGCGTGAAATGATTCGCTTTACTGCTGTGGTGCGGATGAGGTGCGCCGCGAGGCGAGGGTGGTGTGGCATGCCTCAACGTAACAGCCAGTTTGATAGGCAGACGCTTATGAAATGTTCATTTCTTTTCTGCGAGTGAGGGTGTGTGTGTGGATTTTCTTTTCATTTTCCTCCCCTCCCTTTCTTTTTGATTCGTATTTAATTTCATTTCTTCTCTGCCCCACCTCCTCCTTGCGAGGTATGAAATTAGTAACAAATTGGGTTTCTTCCCACCCCCCTTCATCGCTGCCTTTCTTCGAGGCGGGAGTAAAAGTGAAAATTCCTAACTCTTGCTACATCCTCCGGAGCCGCTGTCGTCTCGCCGCCGTTTGGCTTTTTAATTTGTTTTGCTCGACCCGAGGGAGTTCGCCTCGCGCCCGCCAGCCTGCTGCGGCTGCCACCGATGGTGTCTGTTAAGGTTAATGAGTTTGTCATGCCACTCAACGTTTACCCTTTTCCTACGGCGCCGGCCAAGGGAATCAGCGATTTCTCATCTTGTTAGTGCCCCAACCGGCGCGGCCACCACAACAGCAACGCCGGGTATTGAATTCGTGGTGCACTGCATTGATTTGCCGCAAACAACGTTGGTTGTTGTATCCGCTTCAGGGGGAGCACTCAGTCACTGAGAGAAAGAAAGAGGGAGAGGGGGGAGATAGTGTTGGGCCTGTCAGCGCGGCCAGATTAGATTGACTTGTACAAAAGTTCACCGGTTAAAGTACACGGCGTAAATAAGCAATTTGT
>sepsis_cynipsea:BUXF.scaffold_2
TTTCGGCACTTCTAGGGCTCCCGGCTCCCCTTTGCTGCATCAAATTGAGAATGTAGCTTCGAAGAAACGAGAGTCTGCTCCACTGCCGACTCCATCGTCGACCTCTACCACGACCTCGACCACTACAAGGATACCGTTGTACAAGAAACGCTTGGCTCAACGGCCAACGCTAAAGCCGCCGTCATTTCTGAAGGTATCGACGGGGTCACCGGTAGAGGCGACCACCAGGGATGGGACTCATAGGGAAGGAGCCCCGACCTTGAATAGAGGATCAAGCCACAAAGAGTCTGAATTCAAAGAACCCGGCTTCAGGGGACCAAGCCTAAAAGAGCCTGGCTTTAAGGAACCAAACTTCAGAGAACCCACATTCAAGGAGTCAATCTTCAAGGATCTTTGCCCTCAAAGAACCAAACCCTTCTTCTAAGGAAGCCAACTTCAAGGAACCTTCCTTCAAGGAGTCGAGTTTCAAGGAGCCCACCTTTAGGTTACCTAACTTCAGAGAGCCCCCTTCGAAAGGCTCTACCACTAGCACGTCTCGGCCTAACCTTGATGAGACCACTAGCCATGACTTCGACTCCTTCGAGTTAGACGACGAAGACGACTTCGATATCACCACACCTCAGGCCTCGGAGATCCACACAGATCGAAGACCTCAAATCGAGGACGTAGTGCAGAAGATATACAGCAAAGGGTCGGCTGAGGAGCGTTCCGTAGAGCGCCAGACCACTATGCTGATCGAGGCGGTGAACAAGGCCACCACCACAGCACGGGCCAGGGCATCGAACTCTACCCCTCCACCGCAGGTCAAACAAACCCCCACTTCCACAACGACAACAACAACGGGAACATCTGGGGTTTCTTCAATAAAAGTCCCTGATGCATCGTCCACAACGACCACGGCTCGTTCCCGCATCCGCAACAACTTCAAAAGCAACTCCATCGAACTGGAAGGGTCCGGCTTGGGTCAGTCCAAGGGCGACACAGACGCTGATGGCCTGGAGAACTACTTCGATGAGGCTTCGGCCCGCTTCAACGATGATTCGGACGGCTCGTCCGAGGAGGGCGACAAGCAATTGAAGCCCACCGGTTACCTAGAGTACTCGGTGCCCGACTTCGATGGAGTGGACGACCGAACAAGATCTGCTGGAGTTGATTGAAGATCGGCGCTCAGGCAATCGTCTGCTTTAAGGTGCTGGAGCAGCGCAACATGACTCT
>themira_putris:BPGF.scaffold_0
AAAAAAACCAAAGAGGACGGTCTCTGCGCTACCACCTAGCAATGTCGAGCCTGCCGCTACCAACCAACACTTTTATTGTTATTTAAATTGCACTAAGCACTTTTCCTCTCCACTGGCTCCACAGACAGCGAATGTTTGTTCGTTAGTTTGTTGCTCAACAAGCCATATCCTTGCCACACACATCCTGTTGTCGTACACTTACACGAACATGCATGCACACACACACACACACGCATACAGCACTGCACAAACACACAGTGCAAAAGTAACCGAATTACGAATTCAAATTTTGCGACAAATGTTTTTATTTGGGAACAAAAAAATCCGCACACTACACTGTACTGAACGCTGAACGCCGGTCGACCAATGCGCACACCACGAGTGTAAAAACGAAATTGAATTGAATCGCACGCTGTCTAACTGTAAAAACCGTAAAACCCGACAAACGAGTGCCGAACCGAGCGAGTGAGCAAAACTCGCAAGCGAAACGAAACGAAATGCGAACATTGGGCCGACTTCCGATCTCCTCGCTCTCGTTTCAATTCCATTCGAGCTTAACACTCAAGCTGTCGGTAAGCCGGGGAACGAACGAAATGGAAACTGCACACGATTTGAGCAGAGACGGCTAAAATGAGCAGAACCAAACAAAAAGCAGCTGTGACGATTGGGCAACCCGCAAATTGCCAAATCAGCCCCCCCCCCTCACAAAACTGTATTAAGAAGTCTAGTCAATCAAATAATAACGCAATGAAGTAAAACTCATAACCGCAATGCTGTTGTTGTCACTTTGTTTTAGTGCTTACTGTCAGCGACGTACCCGAAACCCCAAACAATTGCCTCATTGTTAATCCCTTGGCAAGTCGGACTCTGTGAGTGGGCCACACGTGAAGCAATCGTGCCCAGCGGTAATTACTCGGCCAACGGGCGGCGACAACATAATGTGTCGCCATGGCCAATACAGTTTTGTACCATCCGATTGTGTTACGCATGCGACGTTCGCCTCAGCGCCATCGTCTTATGAGATGAGCAGCGCATGCATGCAAGACAATAACATCATTATCATCATGATCGTGTTAACTTTTATAATTTATTTTTTTTTGTTTTTGTGTGTTTTTGTGGTATAAGCTGATGATTATGCTGATTGCGTTACAGTTGAGTGCATCTTCGTCTTGGGTAATTCGGCGGCGCAGACAGCCCCAATCGGATTTGGTTGGTCAAGGCGAATAGGCCTATTGTTACAACATCTTCTATGCTGAATTACGACATCGACCTCAGAAACGGAAACTAGAACAAACAACACAAAGACCGGCCGATAGCAGGAATTCCCCCAAAAGCTCCCACACCGAAAACAACTTCACAAAAAAATAAAAACACAAAACAAAACCATTGAAGCCAAAGCATTGAAGTTTTGTCAAGGCGAAACCTTGATCTCGAATTAAGCGAGTAGGGGAATCTCCCAAAATGAAAACGAAAACGAGATCGTCGACTGTTTCCACCAGCCGAAGCCGTTTTATGAGCAACTTCAACCCACCAAAAAACCACACCGAATGGCCTTTGGAAAATTAACAAACGAGCCAAACAACGTTCGAGATGAAATCGAAATTGCCGAATGAGTCATACATTTCGACACACCTATTTATGGAACGGTCCGGTCGTCCATTAAACCTTTGCTCCTAATTTGCTGCGTTCCATTTCGTTGGCGATACCAGCAAGTTTCGTTTTCGGTTGTGTTCACTCTCATTTCCATAGCGTTCCCGATAAGCCGTCGTCGCTCGGAAAGTGAAAGGAGCAAAGCCAACGCATCTCAGGTAAGCAAACAGGCGACAGCTGCCTAAATCTCCCCCTCCGCCTCTCCTCCACCAATACGGACAACACACAAAAAACTTTCCAAAATGCGTGCAACAGCTGTCCGGCATCGATTTATTTATAGAAATCCAACCGAATCGAACAACCACAAAAACAACAACAACACGACGGTCCACAACAACCTTGAAGGTCCTTCAGGCCCGTACAACAACTGTCCACCATCCTGTTGGCCCCTCATGTTACAAATGTCTTCGTGACCAGTAGCACAACTACAACAACAACAACACCAACAACATAAAGAGCACCTCATGTAAATTCATTTTCACTTTCATTTGGCGTTTAATTTGATCCGCTTCAATTTAGAGTAGAGCCACCGCCGTCAGAGAGCAAAGAAAGAGCTCTTGTGGATGACTGACGGCGGGTCGACGGCGCAACGAATTCGATTTATTGTGACAGCATAGAGCAATTTCGCCTTTATAACGTTTGAGTATTTGGATTATGTTTGATTTCACACAAAAAACAAACAAAGCCGCATTTGCGAGGCACTCCCTCGTAAGTGCAAAGAAAAAGTGAAGGCGTGTCGTGCCGCATGAGGACGAACACAATCAATCAAATTCTTTGGAGAAAAGCGAAAGAAGCTTACGAAACACACGAATTGATTCAAACACCAAGGAAGTCATCGCGAACGCTGTCGTTCAAGCTCAAATCAAGCAGTGGCCTTCCGTGTTGGGTTTTTCGCATGCTAATTCGCCACAGGCCTTCACATCCTGCCCGCCAATCAGCCGCCAAATTTGTTTCAACGTTTTCAGCGAAATGACAAAAACCTGCAAGAAATTGACACAAAATTTGCCTACTTCCAACAACAGATGATCGAAGCGTCCATATGCCATCATCACTTTCACTCGAAGACAACGGCAAAATAACAACCAATACAAAAAAAAAAGGAAAATATTACAAAAAAATGCAAACTCGAGGAGGTGATATAATGGACACAAGCAATAACAGCAACAACAATATCACACTCCTCACGTTGGATAAAAGCCGTTCGCCTTTGCAAAAATAACAACAACAAGAAAAACAGATTTCTTCCTTGCCCCATACGTGTCGGTGAAGCCTTATTTGTCATCATCATCATTATCATCATCGTAATTGTAATTCGTTGATGGAGTGCCCATAGGTGTAGAGTTTCAATGTCCATTTTCCACCCGATCAATCGTTTTGGGTCCTAACGTGTTTACGGTGGCCTTTAACGGGGCCCCCACGCCAATTGCACTGGTCTCACTCGTCCGGTTCGGTTCGGCATCGACATCGGCAGCGATTTAGTTGGTTGGCTTTTAGTGGCTGTGCAACATAATTATCACTCTCTGGGGTTTTATGACTTCCTCATTTGTTATTGTTGGATTTGTCATGTGTTTATGTTTTCGTTGTAATTGCTTATTTGTTGTTGTTGTTGGTGGTGGTGTTTAAAAATCTGTTTGTCTTAAAATATGTACGCTTTGAATGCAATGCGACAAAATCCGCCAATAGCCATAATTTCGTTTTTGTTTCCTTTATTGACAAAATGTAAACGCTTTCGTCATTGGTGTGACATACATTGATGTTTTTAGCACGACTTCGAACATACTAACCTTTTTTTTGTTGTTGTTAAATAGGCTTTCGAATGAATAAGGCAATTAACGTATTTCAATGTATTTGAGGGCACAATTTTACGTCTGTAAATAATTCGAAATTCAAAAGAACTTCGAAGCCTTTAAAACGGGTTTACTTATTTGCGCTTACCGTGTGAATGGAAAATGTAACATTTTTGAGCAATTTCGAAAATTTGAAATTTGCGCAATTTTTGTGAAGTCAACAGCAAAAGTTTTGAGTAACCCGAAAATTGCATAACGGTATGCATACAATTTTGGAAAATTTTAAAATGGGCAGATTTTTTTAATACAATTTCCCAAAGTAAGGAGTCCATACGCTAACCCATAAAAATTAAGGCTAATTTGTTGATTTTATGTAAAAAATTTCGCCATGCTCACAAAACGTTGCGGCATTTAAACTCCCTAAACGCTTTTGAGCCCACACAACGCAAGTTTGTCAACAAACCATAATATGAGCGGGGAATGTTGCTGCAAGATCATTACAGCCGCAATCTTTCGAAAAATCCAATGCGTGCGCGTGTATGCAATTGCTGGCTGGGGATACCAAAAACAGGTAAACATCATTCACCTAATTCCGCAACACAAAAGCACAATGCAGTGTTATTGTCTCCTCTGTCGCTATTTATCACGCGTGACAAAAAAAAAAAACACAACGAAAATAATAATGCAACATCACAACACGCAATTGCGCATTTCTTTCTTTCTTTCTTTCTTGTTTTGGAGGTGAAAAAATGAGAAATATATAAATGTATTTGATAAATTAAATTTACAATGAGCGTAGAGAGCGGGCCCTTATAATCCATTATCATTACAACCGCACAACAACAACCGCGAGCGGGCCAAACACTTAAGTCGTTAATCATGACAGGGCTTCGGGAGATCCATTATACAATTAGCTGGTAGACGTAAATTTTGTACGCCGCATTGTATAAGATGGTATATGCCAAAAAAAAAAATCGTTACAAAAAGAAAAGGGTCCCCCCTTTTTCTGGGCAATTTAGCTGAAATTGTCCCAAATCGTTGGATGCGCGGTGGTGTTTGCATTTCTTCAATTTATGGTTTCTTTTGGGGGGGGGGGGGGGCTTGCGTCAATCACAAGCGTCAAATTTGCATTTATTGTTGTTGTTGTTGTTCGTTTTATTATGGATGGGTGTTAAGTGTTACAACGTAATCTCGGAGATCGGTGCGTAAATTTGATAATACGCTTATGCAAATTACAAAAAAAAAAAAATTATTTTGGGGACACCCCATAAAAAGTCTATAAGTTAGGCGTCCAATAAAACTCTCATTGTCTGCATTTCACATATTTTTGTTTTGATTTTAATTTGAATAGATACCCCCATAATGTCAACGAGAAAATGCCGGAACTGCCAACGGCAATCATTGGAAGCATAAACAAATTTATAGGAATATATAAAAAAAATATAAGCACATAAAACCACCACGACCACGAAACACTTTAAAAATCTCTCTACTGGAGTTTTGAGTGATTTTTTTCGAAGCTCACCCTCACGATGAGATTCATTAATATGAAACCAGTAAGCTTAATGGCATAGGCGCTACTTTACAGCGAAAGAGATGAAGTGTTGTTCGTAATATAGGGAAACAAGTTGGTTTTCAAGGGGGCTCTTAGTCAGAGCTGCCACAAAGTACATTTGTGGGGCAATTCCCTGCCACCCCTTGAAGCATATAACCTCCTCCTCCTGCTGACCACAAGGCGTTGCAAACGTTGCCTCTGCACTGGGCATGCCAATATAGGGCTTGTTATGTTCACCAAAGAAATGGAAATGGAACGCGTTCAATATGTTTCGTCTAGCCTTTGCTGATTGCTGAATGCCGTCACTGATGAGATTGCGAAATTTCTATAAATTACCATAGAAGCTCTCGTTGGTTCACAATTTACATTTTCATACAATACAATAATGAACACGATTACGATCGCTCCACTGTGATTTCTTTCAATCGATTTTGACTAGGGGGCTGCTGCTGACTATCAGACTGACCAGTCTAAAATGAAAGTAAAATGTATTTTTAATTTAACAAAGAAAAATACAAAAATTGTGTTTATTGGATTTTAAGAGGGTCCACCACAGTAACTTTTTTGCATTGCAAAAACAAATAACAACAACAACAAAAAGATGATCTCTCAGTGGCGATGATGGCGTCGATGATGTCAACACACAGCACCAGCATAATTTCTCCACCTACACCCATGTCGGCGGTATATGCGGCAGGGCTTCACAAATATTTTGTGGGTTTTTTTTTTGTTTTATTTGGGGTGCTTATTTTGGCATTTTTATGCAATTTCATTTTTTTCGTTTGTTTCAAGAAATTAATTTCGTTTTGCTTTAACGAGCTCGTTGAGGCTTTTAATGAAGCCTGTCATCGGTGTTGTCTCAAGGTGTCTGAGGGAAGCCGGTGTTTTGATGGCGTTTCGTTTCAATTGCGAATTTCTTGACTTGTGTATTGAAAAACTCGAAAAGCCTTTCTTCCGTTCGTTGGAAATTCGAAATTTGTACGATATGACATAAGAAGCGATTTCCTTTTACGGCGATGACGACGGCGTTTTGTTATTGTTTCAAATGAAATTGTGTGATGTAATACGCCCACACTACACCGAAATGCGGAGGGGAAATTAATTTTGCTGTTTTTTCGTCGGTTTGATTTTGTTTTCTGTGCAATGAAAGTGTCTGAAGACAAAGTGGAAGAGATTAACAAAAATCCACGAAAGAAAAGAATTTGGAAAGTCGTTCCACATTAACAGTGACCTCTCATCTCGCTCACCAAAAATGTGTTTTTTTTTTTTGGGAATTTTTTTTTTAAACGCGGGTTAAAGGCTAACCAAAAATTAACACAAAAAACGCTTCTTCTTTTGTTTCGCTGCGGTATCATCGTCATCTTGTGTACACACAAAAACTATATCGAGCTCGAGGCGGCCTTCCGCAGCCCCGCTTTTGAAAGCATAACAATAAGCGATTCTGCGTTGAAACTTTTTTTTCTGGTTTTGCTTTAATTGCCAATAGTGCTCTCCATTTCTCGTCTAGCAACGCCACTTACATAAGTGAAAACGAAAAAAACAAAAACGAAAAGCCAGCAAGAAAAATTTCGGTGGTGTTGTTTTGCGCTGCTGGTGCCGCTAATTATAAATTATTTGTTGTTATTGTTGTGGTTTTCTTTATTTTGTTTTTTTTTTTTTGTGTTCCTTTGAAACTCATAGGAAATTACATATTGTAAACACCCAACAAAGCATCTTCATTTTCATTTTCACCAAATTACCAAATGTTATCTGCCCCTTTCAAACACAATTTAATTGCTGCTCAGATCTCTTTATCTACGCGGATCTACTTTTGTGGAATTTCAACGACGCCACCGCGTCCCCTCCACCCTTCGTAAAAGAACAATCAGTTTTCGTTGTTGATGATTATGATTATGTTTATAAAAAGTTATTCATAACGGCCTGATGAGGTGCTTTTCCCGAAAAGCCACGTTTGTTCAACTTTTGTAATGCAAATTGTTGCAGTTTTCTTTCGGTTGGCTTTTATAATTGGACTCTATTGAAGAAAACCAGCTAACCAGCGAACCACGCCGCCAGACATGCCTCGACGAGTCAATTCAAATCGAAAAAAGTGGAAAATTTACAACCTTTTGGCCTTGTGTCACTCCTTGGAACTCTCCGCTACAATACGAGGCAATAAAATTGAACAAATAATTTATTATTTGAATTTTTTCTGTAAACATTTTTATTGTTGTGGCTGTGCGACGTTTCAAAGGGCTTTCCACTTTCCACTGCAATTTTTTTGTTACGAACACCATCAATTTGTACACCTTTCACAGTGGCAGTTAACAAGCACGAATGGGTCTGCAAAAAAAAAATTCTACAAAATGTACATTCATTTTATGGGATTTTCGAAGGCGTAAAAATTAAAAATTATTTCGAATCGAATCACATTAGACCACCATACGCGGACAACAACTACTTTATGTGTACTTTTGTGTACCCCAAATGATATCGTAGTCAATGCCAATCTCATCTAACCAGCGTAACCTCCAAATGGTTTTCTTACTCAGTTTCATTGTTCACAGCAAATCAATTCAATTTAATACGAATGTTGTTGTTGTTGTTGTTGCAAGAGCACATTAACAAGATGAGAAACCACTGATTCCCTTATAATCACTTACATTGGGCTTGGTTGTTGGTGGACGGCGGACAGGCGGCGGAGAGGAAGCAACGAAAGGGTAAACGTTGTGTGGTACCACAACGAGACGCGACGCCACGAGACGAGCATGACAAACTCATTAACCTTAACAGACACCTTCGTCAGCCGTCGTGGCCGAGGCACAACAACTCAATGTCTATCCTATCGCAATGAACCTGGGTCGAGGAAAACAAATTAAAAAGGCCGGCTACGTGGTGCAGAGACGCGGCCTGTTCCATGGCCATTTGATTGGGTATGGATAGATTTTCACTGGGAATTTTTCGCTTTCGCCCAAAAACATGTACGATGGGGGGGGTGGAGCAATTTGTTACTAATTTTGTGTGTGTGAAATTCAATGGGGGGAGAAAAGAAAAAAGAAAAAGAAAATCAAAGCAAAAACGAATTCATAACATTTCATAAGCGGTCGTTTAAATGGCATTTCGTTTGCGGTTGTAGCCAGTCTCACACACACACCAACACACCAACACACACACACACGGCTCAACTCAACCGCATGCCAAGCCATTCTCAGCAATGCGAAACATTTCACGGCATCTTGCGTTTTTTTTTACGTAAACTTTGTAAACAGGCAATTTCTAGTTGTTGTTGTAGTTGTTATTTAATTAAATTAATTTTCGTATATTTTGCGCGAATTTCTTCTTTAAAGAGGTCGTCAAAGTTGTCATGTTGCATTTTCGCATTACAAAGCAATGCGCACGAAATTTCCCAAGAAAGCCACAAATTCTGCACGTTTGCATCTCCGTTATGTGAAAAAATGCATTTTTATTCGCTTTTAACTGCCGTTTAACCGATTCGTGGTGCATGCGCATCGCATGAGATGTTAGACATTTTGCTAGCCACCGGCCTGATTAGGGAAGTTCAATGAAACATCCACGTTATGCATTTTGCAGGCAATTAAATAATATTACCGACAGCACCATCGCCACCGCCACAGCCACATGCCGACGCGAGGCCTCTCAATTGCGATATGCATGCACATGCCGAGCAAGATGAAGCAATGGATTTGGCATGGCGCTTCACATGATCAATCAAAAAAGTTCAAACATACGTTTCGGGTATTACAATGGAGCAACGACCTCCATAACGCCCATACTGATGGACAGGCTTTTAATGTGTTTCATTTCGTTGTTGCGGTTTGACATTGTCGCGTTACGCACGATACCGACGCAAGCCAACAATGTTTGACCGTCAGAGCCACCGTTTTTGGGGGAGACTCTTTTGGACCGACAATTGTTGTAATTACTTTTGGTGGGCAGTTGCTGCAAATGTCGCAACATAACAGAAGAGTGCAACGATGCGTGCCCATTAATGACCAAGAAGCCAACGACAGTGGAACGCTTGAATGGCTATCGTCGGGAGAGGTCAATTATGTGTTGTTGAGGTTCGAGACGTTGCCCGACAAGGTCTTTGACAGAATTCAATAATTTCGTGGCAATTACATAAAAAAGCGCCATATCTCTTTTTCGAATCCATAAAGCAAACATTTATTTCTCTTTATATGTGATAATGCCCTTATCTATCAGGTCGGGTATCTCGACGGCCAGCCATGGAGCCAACTGCAAGGGAAGATTTTGAATTAGCAATTTCCACATTATGCAAAACGCAAGCAACAACAACAACACTTACGCCCAAAGCCATCGCATGAGCAATGCCAAATTTAGGTACATTCCGCGCCCACAACGGCTTAAAATGATCGGTCAGACAAATTTTGCCGCCACGATACATTTTCGCCGTTTTGCCGTCCAATTCGGGGAGAGCGATTTCAGGAGCCGTCGCTGGATATGTGACGGGTATCTACAAAGCAATGTGGCAAAATCTCTTAAATGCTTTTGCAATAATTTGCAATTTACAACAACTTACATCAAACTCCACATCGAATTCGTATTTCAATAAATTGTGGACGTACCAACATTTGCCGAACCACTTGGTGCCTTCTTTGTTCGACTCCAAACGGAACCAGTCGCTGCCAGATTCTTTGTTGTTTTGCACATACTGTAGGGGAGAAATTCAATCAGTTGTAGACTATGGTATTTGTTGTTGCTAAGCCCACTCACCTTTATCAAAGCCTGGTACTCCTCTTTCAAGCGCTGCACCCAAATGTCTTTGTCGCGCGGCCCCGCTCTGGTCTGCAGCAAAGGAATGCTGCTCAGAGTTTTCCTTGTGCATTCGTCCACCATTGTAGCGTTTATTTTTCTACGAAATTTACTAGTTCCAAACTAAAATTGCTTGTTCTTTTCGACTTAATATGTAAATGCTATGACACGCATACAAGTTGTGTGAAATCAGCTGGCATGCTTTGACAGCAGTGAAACGACAGCTATGGTGAATAGCTGGGTGTGTTCAGTGGAAAGTGGTGAGCTTCTCACCGAAAAGTATTTTGTTCGAATTTGAATTTTCCAATATGATTTATGTTAAAAAGTCGAATATGATTTAAGCCTATGTTAAATGCCATTTACATTAACATTTATGTTAACATTACTGTGAACTAAATGGATTTGGAAAAGGGTATTTTGATATCTAGCATATTTTTTGATACAAAACCAAAAATTTGCTCGAAAACTTGTTTATTTTATGTTTTATTTCAAATAGAATAACAGAAAGCCACTTAGAGTCACCTATTCAAAATGTTCTTTATTACAAAATGCAATTTGAATTGATCTCCCGTGAGTCGCAGCAAACACAGAATTTCCATCGTTAGCTTTCATAAATGTCCAACCAATGTAATAACTCAAATAATTTGACCATAGGCCGAAAATGATCGCCGTTCATCGTTTTTCCTCGACCCGAGCCAGTACACAGTAACATCTCTTCCGTACGGCCATTTCTAACAAATTAGCACATCCTGATTTGCTCTCATTCGTCGTCCCCCCTAACGAATTTGTTTACCATAACATTTCTATTTATCGCCGCAATGCAGTGTTTGAGTTGTGCCGCCGCCGCCGCCACCGCTGCTGCTGCTGTACGACGATTGGCCGAGGCGATTGTTGACAAATACAACACCTACACGCTGCAAATAGGATTTTTGCTACAAGAATGAACAACAACAACAACAACGACATTACTAACAAGGGCCGTAACCGTAACGACTTAATTTGCGCCCGTCCAAAAGGCATAGCGAGGCGAGATTGTTTGAACGTTTGAAGCGGACTACAAAACATTGCCTCCCACCCATAGGGCATGCATAATTCGATTCTTCTAATTCGTTCCTAAACTTCTTTAAAAAGGCTACACCACAGCTACACAGCCGCCGCCGTCAACGTCGCCGCCGGGGCACACACACACACACACACACACACACAGAGCGAACCAACAACCGAAGGAAAGAACAGAAGTCATAAACCAAAATATTATGGTGCGACCCGCTGGGCTTCTGCGATTTACTGCGGTAAGGTTTCTCACTGTTGGGCTACGCTACGCTAGGGAATGCACCAAAACACACTCGGCGACACCACCACAAGGTCAACGCAGTGTGTTACCTTGAGATCGGTATCGGTCGCGTTGGTTGGTTCCACTTCGGTGTGTGTGTGTGTGTGTCGCTCGGTCGAAATGCGATTCGTCAGTGTGGTGATGCTACTGCTACTATTTCTTGTGGATTTCCAACTGTGCTTGTTGGCGGTACATGCAGATCCAACACAATGTCATCGAGACGTTTCGGTTTTTCAATTTTGGGTTTCGCTTTCGATTCGGTTTGGTGCGGGTTTCGGTTTGGTCGGAATCGCGCTGTGATCGCACCGACAATTTTGCAATTGACACTTTTGTGTCGAACCGTACACGGCAGAGCCAAACAATGCGCTCGCCAATTTCGTATGCTCAGTGTGTGCGTCGGTATCCCTCTTCGTAGTCGTCGACGTCTCGAAATATTGTTGTCATACTCAGAGCAAAATTGAGATATGCCCGTAGGGCTTTTTGTTTATTTGTTTGTTGCGGTGGTCGGTCGGGGCTACTTTCAAAATATTTACGAAGAACTACCCGAACCGGCAGAGCCATGACGAACCGGTCGGCATGAAAACAACAAATGTCCAAATTGTCGCAAAAGGCGACCTCATCGAACATCATCCTACATAATTGAACAAGTTAACACGTAATCTGTGTCAGAGCGATTGAAATACTGAAACACTAAGGGGGAAACTTTGATCAATCCATTTGAATTTCAATCCTCACCGCCATGTCTCAATAAACTACCCACACGCTTATCGCACGCAACTTTTTTATGAACGGTCCGATTCGTCGGCATTTAGTTCTTTATTGAACCCGCCATAAAGTCATCATCACAAAAATGATCACAAAAAAGTGTGTCACCTAATTATTTCGTTATTGTTACAATTTTTTGTTTTGCCTCGCCTGTTTTATTTACATGTTTTTTTTCCGGGGCACACGTCCCATTCTTCCTTTAGCCACATACACACACACACACAACAAAACAACAAAAAAAAACTCGACCAATTTTTAAATATTGTTTGTTATTTTTTTATGACAAACACTCAGTCTTTTAGCACACGCACACACACACAGCCAGGCCAGGGCAGGCCAGTCCAACAATAGAGCTTCAGCGTAATTGTGGCAGAACCGCTGAGATCTTGCTCTCGTTGCTGTAAAAATTGGGTCGTTTTTTGCCTCGCCCTCGCTCGAAGGTAGTCGCGTCCTGCGCCTTTTTTATGATGATGAGCATTTTTATTGGTGCACAACACGAAATTATTGTCGTCATAAACGGCGACACGGAAACGAAATTCGTCCGAACTGCCGCTTCGGCGCACAATGGCCGTACACGATATTAGGAAACTAGATCAGTTTTTTGTTACAATTTTTGTGTGCTCGAACTGTTTTGCATTCCCAACGCTGCAAACGTTCAGTATATGTGTGTGTGTCTGCGTTCTGCACGTTTTATTGGGCATCATTTTTATTTGTAGAGCAGCGATGGTTTCGCGGAAATTGTCGTGTTGTGCCGCGCCGCGCCGTGTATTACCGCTTGTGGGTCGCTCTACATATATTATGAAATTAGATCAAGTTTTTTGTTCTAGCCGTGCTGGCCTTGTGGCCTTTTATGCGATTTTTTCCCCGGATTTCGTGCGCAGTTCTTTGCATTGTTTTTTCCACTACGGCACCGGCGAGCCAGAATTTTGCTCTAATTTTTTAATACCATTATTGACCATGATTTTTATGACGCTTACACTGGGCCATTGTGCATGTGGCACGAATTACCTGTGCCCTCTCACAAACACCGCGCGGCATTGTTGTTTTACGCCAGCACATTTGAATATTCACAAAAATCTATGAAAAAAATTCAATTCTCAGTGTTTTTCTTGTATTGCGGCCCTACCGTGGAATATGCTCTAATTTTTACTGCTATTCTTTTTGTGTGAAATTCCTGGAGTTCCACAAATAAACCAACAAACAAATGGAAAATATGAAAATGCTGAATGTGTCCGGCTTTTAGAATGAAACAGAAATTTGCATTTTATGTGGCCTTTTTGTTGGATTTTATTCCACAATTAAAGAGAATTTTGAAGAGGTTGGGAAAGAGAGGATTTTGAGAGCAACAAAATAGTTTTAAAACCAAATTGAAAAAAATTAAAAATTTTCTAGAGTTGGACATTGATTGAACAATTCAAATAAAAGCTTCTAATTTCGCATTTAAATCATTTCAAATCAATTTTGAGAAGCAATCATGCTTTACGGAATTGTCTTGAATGTCTTCATATAGTTAACAACTTATTGAGTCTCATTAAGGTCCCTAACATAAAAGTTACTGAAGCGCTTACAACTTTTCAAAGTAGAGCTCAAGCTTTCTCTAGTTTACAAATTCAGCCAAATAAAGACTTACTTAACCTTCATTACTCCTTTGAGAACCCATTTTTAGACAATTTGTACACACTTTTATGCTATACCAAAACATCCCCTCCCATAGACCCCCCCTTTCGATGAATTGGGTCTGCCATCGTGGAAACTACTATGAGCATTTCCATGGAATGCATTTAAATCCCTTCAATTCAATCCTTAAATCCCACTTTCGCTGTTTTCGCTTCCCAAGCGAACGGATGAGGAGACGGTATTGTTTCGCCGCTTGGGCCATTTATCCGGTAATGTTAAACAAACATGTTTCGAATGAAAAGTGAAATTTGTGTAAATTTGGGAAAAATGGTAATTTATTGCGGCACAACAATGCAATATGCAAACGCAATTATTGGAAATGTGCAACAATACCGAAATCGTAACATCCTTTTGCCTAACATCGTCAAGGACCAGCCAGCCAGCCAGTGAGCGAGCGAGCGACAACGAAGATGACCGCTATTAACCCAGTTATAAGCGAACACAACAATAATAATTTCCATTATAATGAGCATAATCAGTCAATTTGAAAAATGCCCAACAACGGGAAGTGCATGCCAAAAGGAGATGACAACACGCACACACACACACACACATACGCATATACACCCAAAAGAGAGCAATAAAATAATTCATAAGCAATTTTTGGCAGAGTCGCAGAGGAGTGAAATGAAGTGAAGTTTGGAGGTTACCTTTGTGTGTGTGTGTACCCTATCGCTTGTAAATACCCGGAAGGATAGGATGGGTTTGTGCAGCGAAAGAGCTGAAGCTGAGGCCGAGCGCAAATTGTCATTTGACATCGACCGCGACTGGGACAGCGACAGATTTTGGTTAGTGTGTGTGTGTGTGGTGGCAGGTAAAAGAGGACCGGGTTGATTGGCTGATTGAGCAAAGGGTATTTGCATTTACGACCGCTGTGTGTCGCACACACATACAAACACCGTGCACAGCCTTTTTGTTTACATTTGCCCAAAAGGTTAGTTACTTCGATTTGAAAGGTAACAATATCCTTGCGGCATTGTTGTTGTGCTGTGCCGCTTGTGTGGAAGGCTTGGTCGCAGAGCCAAATAGTAGGGAACCCAAGGCATTCCATTGTGTTGTTGTGTAAAATGCAAATTGTCCGCGTAATATAACCCAACACTCGGTGCAGCAACAACAACAACAACAATATCAAAGAAGACCAGAAACGCAATATATAGAGCATTTCTGATTTTATTACACCGCTGTGGCATGACCCTGAACACGAAGGCTTAACTCAATGTTAATCCGTTTCCCATAAGCGTTATGATCACAAATTTTCGTACACAATTTCGAGAATACTTTCCTTTCCCTTTCGTTGCATTCGGTGCGTTGCCGCCGCTGCCGCCACCAACACCAACACCACCACCATAGCCGCCGATGTCGTCAATGTCGACGACGAGTTAGATTTTATTGCCGCATCTTGAACAATCAACCGAGGACACCATGCTGTGCCATTTAGACCAAAGAAATCGCCCTAAAATGGCACCAATGGTGTAAGAGTTGATCTATGCCGTCAAATTACGCGGAATCGATGCAAATTCCTGTCAAATTTGTTGTCTGTGTGTGTCTGTGTGTTGTGTGTGTGTTGTGTGCTTTTCAGCCCGTTCGAAATGACCAAACGAAAAATTTCCCCTAAACATTGTCATGTGTCGATTTTAACCGTTTCCCTTGTGCAAACGGGGCATGTAATTATTGTTCAATGTTATGCGTTCTTGACTCGAGAGACTCGTCGAGATCGCTGAGTGTACCGAGAATGCGGCCAAAGTCAATCGACGCAAGTCCACAAGTCAAAGCCAGAGTCAACGATAGTCAGCGCTTTATACAGTCAACTGATAACTATTTGATGAATTCTCTTAAAGCACCCGATAATCATACTAAACTTCGTTTCAAACAGTTTGCCGAAAATCAAATTTACAAAAACATGGTCATTTTCTTTTATGTCATCCCCCAATGAAACTGTGTGTCTCACATGGAACCTTTATGGATTTTCATAAGTTTTTTGCTCTGAAATGAAATTGCTGTTCCATACTCATGACCTCTTTTAGTGTATATATTTTGCACTCATGAGGAAAATATGATTACGATGTTATAATAATAAATTTGCTTTGCGTCGGACAACAACAACAACTTTTAAAACTTTCCCTCCCCTCAGAAAGCAGATATAAGCAAACACATTTATATTTAAAAGCCAAAAGAAAAACTACTGTGAAAAAAGAAATGTACGCGAGAGAAATGTAGTGCTGTAAAAACCCCCAAAACATAATTCGTTGCCTATTAAAACAAAGAAGGCACATAATATTAAGACGCCATAAAAGTGGATATAACCAGAGGTGCGGTGGTGCTAAATTATTATGCCATGCAGCACAGACACAGACACAGACTCACACACGAAAACAGCGGGCCAACGTTTTCGGGTCATAAACGAGCATCACATAAACGCAAAACGAACGATCTAACTAATGTTGGGCATAATGAAACAACTGTACCGCCGTGAAGACCACCCGAAAAAAACAGGCAAGTTTCATTCAAAAAATAACCTCAATTCCCCCCCCCCCCCCCCCCCGCCAGAATGTGTGTAATATCGACCCAAAACGAACCCCGTATCACAGCCTGTCTCTTGGATGCCAAGAAAAACCAATTTGGTAGAAAATGAAGTCGCCACCACCCTGTTGGGGCGGAGGAGGGACTGAACATTATGCGATATCATTCTTGATGAAACAGATAAAATCCAATTATTAAAGGTTTTTCATATCTCATTCGCTCCTGTGGCGTCCACCATTTGCGGGCAAGGCGAAACAAAAGATTCGCTCATCGCTATGAATACGAAATGTTCACAGAGCTCCAGCACCATCGCCACCAGCGCCAGCAGACAAGGACAATACGAGAAGGGGCCATCGGTTTGGCGGAAATGCGAGCGACAGAGAAAGACATCACCCATCGCGGGAGAGTGAAGTGGAGAGAGCACCCCCTGCCAATGCCGAAACGACGAAGCTTAGCGAGCTCAGCTTGTCCTCTGTCTGAAATAATGAAGTTTTCTCCTGCTCGACGGCTGCTCCGGTGCTGATGAGCATGATGACGAGTTCTTGGTTGGCTACGTTCCGGGAAATCGCTTGGCTGGCTTTTGTGCGTTTGCTGCTTTTCTCTTTATACGTTTTTTTGTTGTTATTTTTCGTTTTTGAGGGGATTTCATTGTTTTGGCATCGTAATCGTCGTCATCGTCACATTATTGTCTTGCGTTGTGCAGCGCAGTGAGCGAGAAAGAGCGCTTTTTTTTTGAATACGAATCGACGAAGACTTCACCGAAACCGCACCACATATTGCTCAAACCTCTGCTGCTTCATTATTGCTTTTTAAATTCTCTCCCACACACACAGAGAACTAAATTAAGAGATTTCCTCCAACAGCACTGAGGCAAATCATTCAACGCAGTTTGCTTGTGTTTTTCGTTTGGGTTTTTTTCGGGTTTGTTGTTGTTTGTGTTGCTGCTCGCTCATTGGCTGTGATGCTGTCGACAGCGGCCATTGTTTCTCTTGCTCGCACACACTCACACACACACACACACAAACGCACATACACAGTCGGCCTGCCTGCGCTGTACACGCCTTTGCCTTCCGCTGCACCGCACTCTCGCGGCCGGGTATAAAAGACTTCAGGGTTCAGGGCATCATCACACTTGAGCTGTAGCATCGTAACGAGCAGCATCATCAGCAGCAGCAGTAGTAGAAGTAGACGTACAAATAGAAGAAAGAAAACCGTCAGTGAGAAATACAAACAAACAAAAATCGTCATCGAGTGAAATTTTGTGAGAAAAGTGTATAAACAAAAAAACGAAAAGAATTTTGGAATTATTGCCATACAACAAACTCAAAATGCAAGGATATCGTGCATACAACATGGACAGCCATAACCATCACGAGCTGAACGCCGATCAGAAGCCCTTAGTGGTCGATCTGATGACATCGCCGTACGGCAAACCACAAACGCCGCCACCATCGCCAAATGGTAAGTTGAAAAATCCACAACGCAAAAAAAACGACTCCAAGAGTCTTCAGATTCTCTTCAAAACAAACAACTTTTAAAAGAATTGAAACAAGTTATTAATTGAGATTTCCCTTTTTGTGTGCTTTGCATAGATTGCCTGTCCAGTCCGGACACCTCATTGAATGGCAGCCGCTCCAATGGCAACGAGATTCCCGCTGATCCGTCGGTTCGTCGCTATCGAACCGCCTTCACACGTGATCAGCTGGCCCGCCTCGAAAAGGAGTTCTACAAGGAGAACTACGTGTCGCGTCCGCGTCGCTGCGAACTGGCCGCCCAACTGAATCTGCCCGAGTCCACCATCAAGGTGTGGTTCCAGAACCGCCGCATGAAGGACAAGCGCCAACGCATCGCCGTCGCCTGGCCGTACGCCGCCGTCTATTCGGACCCCGCTTTCGCCGCTTCCATTCTGCAAGCGGCCGCTAATAGCGTCGGTATGCCGTACGGCCCGTACCCCACGGCCGCCAATCCAATGCTCGCCACCGGCATGCCATCGATGCCCGTGCCCGGTCATGCTCACGCCTACGGCCAATATCGCTACAATCCCTATCACATCCCAGCCCGTCCAGCGCCACCGACCGCCGCTTCGGCCTCGGCCGCCGCTCATCATATGCCACCGCATGCCATGCCAGCCGCTGCTGCAGCAGCCGCCGCCGCCGCTATGGCCCCCATGGGATACCCACATATGTTGGGTGGCATGCCACAAGGATTCGCCCCGTTGAGCGTGCCCAAACCGCACACACCGCCATTGGACTTGCAATCGTCGTCGTCACCGCACTCGAGCACTTTGTCGCTCAGCCCAGCCGGTTCGGATCACACCAAAGTGTTCGACCGCAGCCTCAGTCCCATTCGGCCGGCCCCATTGAACAACAACAACAACACCACCAGCACCAGCAGCTCCTACTCGCAAGAGTCGTTCCAGCAGCATGTGAGCGCCGTACCCACGGTCGGTCTGCTGATGCCTTCGGCGAAACGTCCGGCCTCGGACATGTCACCGCCACCCTCATCGCAAACACACATCTCCGAGCCCAAGCCGAAACTGTTCAAGCCCTACAAGACTGAAGCCTAAATGGCCGCCAATGGCAATGGAAATGGAGGGAGGCGAGCGAGTGAGGCAGTACTGGCTGGCGACTCTACCGCCTCACAAGCGTCCACGCACATGTGATCACGCGACATCAAACGGCGAAAAAACGCAAACAAAAGAATTGTACAAATTAGAGTGTTAAGAGCATCTTCCCCAAACTTCCCGTGTGTAGCTTGTTATTGTCTTTAATTTATTGTAAATATGCAAACAAATCAAAAGAATTCGCAATTAGTTTTAGTGCTAATTTAAGAAAACAAAATAAACAACATTGAAAAAATTTCACAAATTTAAATTTTTACCCTCGTTATTTCTGGCTTTCTGTCTGTCGGTGGCCCACTACCTAAGCCCATGCAAAGGCATAAAACTTTTACAATGCCTTCGTCGTTTTATCGTTTATGGGTAATTGTCGTCGCATAATCGCCCATTAATGACACACAAACATTTTTTTCGCGTGGGTGGCCAGTCATAACACGAAACAAATTAGCAGCTGCCTCTTGCCAAAAAAGAAAAAGAATTCCCAACTGCCAGCTGCTATTTTCATTTTGCAACGATTTTGTGCACGAACGACCTCCACCAGAAACGGCCATTAGCCGAATCGGCATGGGTGCTCCACGGCCGGACACGAGACAAGCACGCTTTTGGCCGGCACAGTTGACCTTCGATGCAGAGCACACACCCCCCAGTGTCAAACGGCACAAGCCATTAATGTGATCAGTGATCTGTGATCGCTGCCAAATAGGCATCAAACGGCACCCCCTAATGCCCATGAAGCATAAAGAAACTCAATGTGACAAATATGCCCGGAGGAGGATCACAACACGAGCTGCAACATCAACCCTCAAAATGCTGTCGACGATTTTGCACGCCAACCAAACCGGACAGCCAACAACAAAACGCCTCAACCGTTCGGCCCGTGCACGACACTTGACCGCCTACAGCACGAACGCACACACACACACACACACACATTCTGCACAGTCGGGCTCAGTGGGCCTCCACATGGTCTCTTTCGTGTGCGTTTTCTTGCCGCTTTCAAGGTTGCCACGCGTCAGGTTGCAATCCGATCTTGCAGTTATCATTTGTTCGAACGTCCTTTCTTCGGCCCTGATATGAATTTGTCACAAAAATATTGAAGTCAATTCAATTAGCAGACAATAACACAGCAACTAATGTGCTATTAATGGGGTGCAGTGCAGTGCAGTGCAGTGATCCTTTGATGGATGTCCTCGAAAATTAGAGCCAAGTGCGATTATACAATTCCTATGGGTGTTCGAAGGGCTCATTCGAAAGGCTCAATTCTCAGTTGGTTGGCATCTGTTGTCGTCGTCGTTGTGTAAATGCGACAATTGTCATAATAGAGAAATCATAATCCCAAGGACGCATGATTAAAACGAGACGTCCACGGCAAGGGAAGGGATAACAAACGACAACACGGGGAGAGAAAATTAGATTTTTATTTAATTGTCAAAAACAAAAAAAACAAAAAAAACAAAACGAACAAAAACAAACATGTGCCATCATTTATAAACGCCTCATAATTCAGTGGCAATTTCTTTACGGGCATCATGTGTGATAACCAGGCACTCTACATGAGGTCGTAGACGACTTGGTGCGAAGAATTTTATGGGGAGAAATTTGTTTCAAGGTTTTAGTGTCAAAATTGAATTTAGAAGACATTTTGACATTTTGAAGACTAAATTTGAAAAAACCACTCCCTTGAAAAATTCAATACAAATATGTTCTTCAAATAAAAATTCTCAAAAACCGACTGTAGCGTGTTCTTACTGGTATGTATATAAAAAACTAATTTCACCCGAAAGCATGAAATAATTGTTTGACTCTCTCAATTCAACCCTAAAATCCCAGCCAACGCAAGCCATACCAAAAGAGCAATGATTTTTCTATTCCACTTATAATTTCGACGAAATTACGATATGGCTTGATAAGCCAAACAACAACAACAACAGTTTACAAAAAGTCAAGTGACTTTTCAAGGGAGCGAAAAGGGGTGTAAATGGTTTATCACATTTTGACGGTCTTGTTGTTGTTGTTGTTCCGTTTTAGATAGCACGGCAGGATAAGAAGCGTCAGCGTAACGAGGCAAGCTAATTGAGCGTGTATATGTGTGCGGATGTGTGTGTGTGTGTTCAATCAAAATATGTTTTGACAAGGATGAGATTTCTCGTAAAAAATTGTCGGCTCATTTTTCACGAACAACAACACCAACAAGCAATTACGGGGTGGGCAACTTTTTTTGTTGCCTCGAACACGGATTCAGGGGGCACAAGTGGTAACATTTTATTACTTAATAATAAAGATAGTGGTATAAAAAACAGCAACAACAACAACAGAACGAATATTAAGGGTTCATCTTGTATTCCTTGGGGAGAATTGTTGGGCCGACCGGGTAAGTCTACAAATTCGGTATATGATTTGCTCGGTGCTTTGGGATTTCGCCACTTGCCCGACAGGAGAAGAGACGTGAAAATTGAATAGCGAAACAATCTTGTGACGATTAATTTTTTTCGTTGCTGCTGTTGTTGTTGTTGTTTACAAACATGAGGGTGTTTTTTTTTTTTGTATGAAAGGTGTTGAAATGCTTTGTTGTTGCAGTGTTTTTTGAAGGTGTCAGATGTGGCTGTGCAATGGATGAGATTACATGAGATTATCAAGTAAATTTGCCAGTTTGGCAGCCCCTTTTAATTAATCATGCGGGGATTATGGCAACGCGTATGTTTTCAACAACATTTCAACTTTCTATGTTTGTTTATTTGTTTGTTTGTTTTGTGGCAGAAGTCAAGCAGCCGATTAGACAGGCGCAACTTTGTTTCAATTCTACGAACGGGCTTCTACGAAATTCGTTCGAGTTTACCTGTGGGATTTTTCGTGTGCCCATTTTGGATAAATCTCCCCTAATAAATGAGTGGGAGTGAGTGAGGATTGCCATAAATGTATTAAGGCATCTCAAGCTCTTTCGCCGTCTGTCTATGATTTCATCAGGCCGAAGGTATAAATCTATTTATTGCACAAACCGATACGCAGCTCGTAACGAATTCTTTAAACGAAATCTTTAAGCATTCTTCGTACAATTAAGCATGCAATAAAATTCAATCAAAAGATTGGACGAGCAGAGTAAATTCGATATTATTACCAATTAGTTGCTCACCTCTAATTTTTGTGGACTTTCAATGATTTTATTGAGTGAAACGGTGCGGAGGCAGCGACTCAATATCACAGCTGCACACCAGCAAACAAACCATGAGAATCTCATGCGGCTCTTGCAATTTTGTTGAGATGTTTCGATTTTATTAGACCGACGCTTTACGCCAGTGGGATAGACAAACATACAACAACAGCAACAAAAGAAGTTAATGTTTATTGAAGCCTGATGTGAGATTATGATGAGAGCATACGAAATGTATGAAGACGAAGACGAACATTTGTTTTTGGTGGCTGTACGACGTTTATGCGCCGAGCAACAGTGGAGGCTCAATAAAGTGTACAAAAACTGTTGATAAATATGAAATAACTGAAAAACCAAAAAAGATATCGTCGTCTCGACTTACTTTAACGCCATACGCATCGTATGGGCATTTGCTCATTTTTTTGTGGTGGTGGTGGTGGTGGTTCTCCATAACCGCCGTCTACTGTGTAGTCATTTCGCTTTAATAGTGAATTAGCACCTCCGAAAAGTGTGTAGGAGATTTTACAACATGATTGCCCAGCAGACAAGGGATTCCTTTGCTCGATGAGCGTTGTTTCACTACACTCCAGTTGTAAGGCCTCACCGGGAGAGCGGCGTATATAAAATGAAATTTAATCAATTCATTTCTTTAAACGTTTATGAGCTTCACACACACGCACACACACACACACACGCATACACACACAGAGCGCGGTATTGAGTCAATGAACATAAAGTGATTATGGCCGTAGCAAAGGGGCAAGACACTAAAATTCCCTGGCCGGATCAAAGCAAAAGGTGTCGCCGTATGAACTTTCATCTCTCCACACCGACAAAAACAGAGAAGAAAAAACCAAAAACAAGAATTATGAATAGAAATCATTTTGTACGCGCCGAATTGACGATTTCTCATAGAAACAAATGGATTTTCACACATTGTTCACACATCACAGTGGAATTATTAGGAAATCGAAAATCTTTAAAATATTTATTAGTACTCCGCTCTTGAATGCCTCGTGCATTTATTGTGTATTGTGGGGTGTATGGAATTTGGTGAATCACACGCCCGAACAAACGGAATCAATTTTAATAGGGAAATTTTTGCTGGATCATTTGAGGGTTGTTCTTTGGCTTGATTGGGTGGTTGAGTTGCGCTCTGTTTGGGCTGGACGCATTGCCATGTAATTTGCGTAACATTGTGATAGATGTTAACAACTGATAATCGTTGCAATCAAAACAAAGGCACACGCCAGTGTGGCAAATTGACGCCGGTCATTTCAATTCCCCCCCCCCACTCCCCTCTACACAACAAACCCATGTAATTGGTATGATGTAATCGGCATGTAAAACAGCCATAACTGACCGTTATCAATATTGCTGTGACAATTGTACGTTGCCGATTGTATCGAGCGTTGCAAACGTTCAATTGGTCAAGGCCCAGGGCGTTGCATTGAAGAGTAATAAATTGCCCGCTAAATGCAAAACGATAAACGGGACGCCTGTCGTTCGAAGAGGTTCCCGCTCCCCTCCGATTGTATTGAAATTGATTGAGGCTGGCGAAATGATAAACTGATTGCAGCAATCACGAACTGCGGTAGCCTCCTTACATACGGCAAACAACGTTGATTGATGGCGGCCGCGGCCATCGCCACAGCAGCAGCAGCAGCCATCTTTGTGTACACATTGATGGGGAGTGCGCATGAGCCAGCCACAAGGGCCACTCCACAAAACTTTCCGTGTGTGTGTGTGTGTAGATGGGCAATCAACTGCCTCCCCGGTTTTTTTCGTGGAGTTTCGCTTTGGTGAACGAAGAAAAAAAAAGCGAAACGTCTGCGACGTGTCCTCAAAACGCTGCTTAGGAGGCTCACGAGCTGGCTGGCATCATCATTGTCATCGGTGCTGCTGCCTATTTCAGCCGAAAATTAGCACAACAAACAATAGGGGGCATCGGACCTTTTGGCCTTTTCCAGGTTTTTCTCATCTCGTTTTGTTTTTAATAAAAGCAAAGCAAAAAAAACGAAATATGAAAATGAAATTTTATTGCGGTTTGACTTTGGATGCCTTTTTGGTAACGAAACGCGAAAAAAAACGAAATATTACCGATAAAGACTCGCTTACGCGCATTCCAGCGCAGAGTTTGTGTGACTACCTTTTCTTTTCTTATTATTTTTTATCTTTTTTTGGTACTTTAACTTCTAAACCGAGATTTACAAGGGTCATTGTAAAAAAATGCCGTATTTTTTGTTCTTGCTCGGACATTTCTCACACAGCCTGCTGCACCGAGCGGCCGTTAATTGCCCGCCATAAAGAAATTACCTTTTCGTCGTCGATTTTTTTTTGGGCATTTTTTTCTCGTTGCCTTTTGAGGTTTGCATTGCCCGCACCGGATTCTAAAAAATGAAATCAATTTCGTTTATTTTTTTCAACACCCACGAGGGTAGAAGGTGTCTCTCTCGCTCTCGCGCTGTTGGCCTACCTAAACGCAGTCGGGCCGTGCAATTTCGCAAACAAACGGAAACGATAATACGTCTTTTCCGTTTTTTATTTGGTCAATAAAAAACACGAACACCGCCGATCCTCTAGTTCTAGTTATCCTAGTTTAATTTCAGTTTTTTCGGTAACGTGTCCGTCTGACGTGCACGGTTTCGCGGAATTTCATTAAAAACGTTTTTTTTTTCGCTACGTTCGACCTTCGCTCGCCTCAATCGCAAATGACACGGTCTGTGCACTGGAATGTAAAAAAATTCGTCTAAAAAATTAAAACAAAAGGAGCACCACCATTCAGCATGCACAGCACAAAGAATGTCACGATGCTGTGGGATTTTGCGAGGTATTAAAAAAACGAGAATTTCCACGAATTCGTCAAGACTGCACTCGTTTTTTATGGGCATTGACTTTTTTAGGGCTCTCAAGAGGCGTAAAAAACAAACACTAATAAATGCCAAAATCTCTGCATTTTCCCCCTTTTTTTCCACTACTGAGGATTTCCAGCGAGCGATGACACATCAACGGTACGGTTATATGAAAAATTGATTGAAGAAACTTGCATTGATTGATTGTGATGGAGTAGTTGGGGAGTGGGGAAATCCAAAAATGTAGCAGAGTAGGAGTTTTCTAATAGAAATTTTTTTTCAATTCACATCAAAGGGAACCATTTCAATGCAAGCAAAAGAAATCATTGAATATCTTCAATTATATGGACGAATATCGTGTACTCGAACAAAAATTGTAAAGACTTCTGCAAGTTTTCCTTAATGTATGTTAAGTACAGTATTGAATATGAATTGTCTTCTGTATACTTACTACAAACTATAACCTTAGAATGAAAGCACACTTAAAAGCGTTTTTATATAGAAATTCAAAAAGGTCTTTTCTCTTTGACATACCGCCACAGAAACCCCAGTCCAATTCATAGAAATTGTCACAAATTTCCATTTTGACCGCCACCAAGTGCCACTTGCTGCAATTTTCATTGGACATGCACGATGAACAGCGTTGGATTTCCAGCGAAATTTCAAAGCACAACGAATGGTCAAAAGCCAAATACCGCCGATACGTGAAACACTACCGAATCGTATGCAAATAAGCGAGCATGCTTGAAGGCACGAAATCATTGGAAATCGTTTACATCACCGCAATTTAGGCAAATCAAGCAGAAATTTGTGAAAACTCCAACGGATCGGTTAGATCAAAAAACGCAAACGCATTAATGCGCTCGCAAGGCATGAAGCGGCAGTGTGATTTTGATGGGCCGTTCGAAAAAAGCAAATTCAACGTAAACATTAATTGCCTATGGGCACATGGTACGCGCCTATTGACCTTCTAATTTTATTGTGGGTTCTCATCACTTAATTTTCCTTTTTGGGACATGCTAAATGTTGTTGTTGTTGTTGTGTGTGTGTTTTTTGTGCCTGTTGGTGTTTGTACGTGTAGTGAAAAATACCCGTTGAAAATTTGAGTTTTTGGCTGGTAACCGCGAAAATTCTTCGTCGGCTAGAGCGACAGAGAGGTATTCGTATTACTTGGAATTATCAAACGTTTATGAGCCGACTGCACTGCAAATCCAATAAAATACTAAACGTTTTCTAAATCTTTTTATATTTGTTGAAAAATTCTTCTTTATTCGCTGCATAACGAGGATTTCTCACATTTGCATGCCCAAATCGAGAATGCACAATGAATTCGCTTGGGACTGTTAGGTAGACAACAATCGACAACAAGCAAAGTATTTAATCGCTAATTATTGAGGTATTTTCGAAGGGGAATGCGTGTAGAGTGAATTTTGTTCTGATAGCACTTCCAAAAAAGTCAGCACTATTTACTTCCTTAAATTCTTAATTTATTTACGTTTTTAAAGTGCGCATATTCGGCTGTGTAATGACCGGAACGAATGCTATAGAAATGGGCTCTACTTGACAAATTGCGGAAATTGCCTCGTGCAACTCAATTAATACTAAATAGTCTACTAAAAACCAACTGGGAAAGCGAACGTAATTTCAATGCATTTGCATTGGCATTCCCACACAGACGTCAGCGCGCACACTCAAGTTGGACTACTTTACATGCCGTCGATCGCAACAGATCTTAAGTGAACGATGCAAAAGCCGGCCAAAGTGATCAGATGCGATGAGAGTGGGAGCGGCGGCCGAGGGAGGCGAACATCAAAGTGACGACGCAACAGGCGGCGACGACATAATTGAAATCACTTAACAGTTTTGTAACGAGACCGCAAAAGACACGACAGCCCAAATGGGTGCCGGCATTGAAATGTGGAGGGGAACACAATCAAAAAGGAAGGAACTGCGAGTGAAGTGGATAATGCCGCCATGTCACCGCACACACACACGCAACAAAAGCCACTGCTAATTGTTTTTTAAGTAGCTCGTTGCTCGAAGATGTTTGAGGGACCTCAACGGAGCACACGTATAAATCATTTTTATGTGGCGCTACGGAAGTTGGCGTATCCATGTTGAGTTTCAAAAATAAAAACACACAAACAGGCTCAGCCATTTGACAAATTTGATCGTACACTTCCGGGAAGCCTCGCAGATTCACTGGTTCCCATTCGGTTGCTGTTTCGCTGCTAATTGCCGCAATTCCCAAATCAATTATGCTCTACAAAAGGCTTCAATTCCAGGCGATACACGCCCACTTTGCGAGACGCGCATCCTTTCGCACTGTTTCTCTGATAATTGGGCATTGACCAAATCCTTTCACAGAACGTGTTCAAAGGTCGCTACACACAGACAGAGCGACATCGGTAGCTGGCCGAAAGAATGGACTACAAGTAGCTGCGAATTAGCAACCCTATCATATTTTTATGACATTCACCTCTTTCGCTCGCTTTGCATACGCGCACGGTGCCTGCGAAACCAAGCCAACCCCTTTTTGCAAATCCTTTTGCCAAATCCATTGCTAAATGTGCTCTTAATATCGCTCATAAAGGGATAATCTCATTTTGTGGGTGGGCGGTAACGCAGCGCACAGCCAGTGATGACCGCTTGACCTGTACGCCATGGCACGGCACGGCACGGCACGACCGAAGCGAAATTCCATGCCATCCACAGGGCTCAGTCGCTACCTTTGATTTTCAAAAGAACGTTTTTCGCATTTCGCCGCCGGCCGCGTTTAATCCTTTCGCTGCCAGCCCCCCGTCACAGAGGCCGTGCCGAGGTGTGTGTTTTCGTTCTAAGCGCACAATTTAGTAACGGGTTAACATGTGATCCCCAGAAATGGGATTATCTGCGATTACTCGCAGTTAATCTGCGAACGTTTCGAGACGACTTAAGCGGAAAGTCAACAGCTTGGTATTGACTTTCAGTCGCTAATCTCGTGCAAATCGCACAAATATTTGTAATTGTTTTGGCGAAAGGTTTGTCTATGTTTTGGCATGCCCAGTCACAGCTCATGTACCCCCCCACAACACAACACAACACAACACAACTCACACAACCGTGAACCGTGAAGAATTTCCCAACGGCAGTGGAGGTGGTGCCGCAACGAAACACAAAGTCGAACAAGTTCAAGCACACACAGGTTCCGCAGCGATTTCGGTACTTTGACTCGAAATCGTAGAAAAGGGGCGACAAAAGTCAAAAAGTCAATGAGCTGAAATTTCCACGAACGGCCATTGCTTTTTATGATTGTTTTTTAATGTTTATTATGGTTTTCCAACAAATTACGCAGAAATGTTGCGTCGAAATGACGCGAAATATGCTCAACGAAGAATTCCGTAAAAATCGTTAAATACAAAAATTTTCTTCGTTTGTACACGAAAATTCACAATTAAGCCTTTTGTGATGAAACCTCTTTTCGCTTGAAATCCTTTCCTATGCGTTCGTTGTGTTTGCACAGAAATTTCCAACGCCATTGCGATGACCTTCTCGGCTTGCGTAAAATTTCGTAACTCATTTACACATTTTCGCCCATAAAAAACGAACAAAATTTTCGCTTTTCGCAGAAACTCTTTTGGCCGCCCTGTCCATCCCTTTTACGAAATATTACCTCGTTCCGTGGCAATCCGTTAACCGTTAACGCAACACAATGTAACTCCTTTCGCCTTCAGTTTTTTAAGGATTCCAAGCGATTGTGTCATAAAGCGTCATAAAACCCGGTGGCCAGGTAGTGGCGAATCCTTGCTTACTCAATGCACGCGAAACCGGCCATTATGCAACAATGGGCCCTCTCGTCGAATTGGTTATATAATCGGGTTATATGGCTCACATCATCACAGCGCTCATCATGTTGTAAACGGCAAAAAAAAACACGCAACGCACAACAATGTCCCTTTTTTGCGACGCTTCACCCGTTAGACAGGAAGAAAAGGCGGAAAAGGAAAAAACACACAGAGAGACAAATAAAAAGTGACTAAAGGCAAATAAATGCACAAAAAAAAAGGAAACGGTCAACGGTGATTATAAAACATTACGAGAGAATGAGTGAGCAAAGCCCAGCCCGTCCAGCCGTACCCTCAGCCTTTTTTTTACGCAAAAACAAAAAACTCAATTTTTTAATGATTTTTTATGAGCGAACGTCAGCATTTCGCCATTGTTTCCCAAAAAAAAATCCTCTAAAATTGCATAGAGTTAGATGTGTGAGCCCGAGAGAGTACCTGCAAAACGAGAGACGAGTTAAGCAACAATGACGTTTGCCTTTCGCTGAGTCCGATCAATACGTAATAGCTGTAAGCGTAAAGACAATCACAAAGTCAAAGAAATTGTAAAAAATTTACAAAAAAAAAAACAACAACAACAATTAAACCCGTCATTGCCATATGCCGCGGAAATCCTTTTGCGTTTGTGCCCTTGAGCTAAAACTGATGATCCTTTGAATGAACGGTGAGCCCAGTGCCCAGTACGTGATTGCCAATAAAAGGCCATCGATTAAAACCGCAAAGGCAATCAATTTAGTGGCACCCCCTGCCCCCAGCCCAGCCGTCCAATAAACGCACAAACCAATTAATGTCAATGCGACAATTGATTAACCACCGTTAGACACCAACGTAAAACCTCAAATACTCACACTATTATCATTGTTGCTGGTGTGCGTATTGTGTGGCTTTGAACCGCATCAGGCAATTAGCAGCGATTCCGGCTCATATAACTCAACGGCCTAATAAAATTGTTTCAATTTGAATTAGTGCACTGATATGTATGTGTTCCTCCCTCCCCCGCCCCACTTACAAAATAAGCTAAAGTCAATGAAAAAGCAAAGAGAGGGCATTTCAATGGCAAACCAAACAAAAACAACAAAGACACCAGCTGGGGTGTCAATTTTGTCATGGCATGCATAGCGGCGAGAGAGTGTGAATGGGAGAGACAGAGTGCAAACGTGAGTGAGGCGATTAATTTGAGAGGGAGTTTTGTTCGTCAACAAAGGGCATACATACATGAATGAATGAATGTATCGATACCACCGAGTAGTGGGAGAGCACAATAGAAAATGCTTGGTCGTTGACAACGAAAGACACACACACACACACGGACGCATAACAACACGAATGATTGGTGCTTTTATGAGAATGATTGGCGTGTTTTTTGTTTTTTGTATGTGAAGCGAGAGCGAGGGTCGATTTTATTAATGGCACCAATTAACTGGTGGTGGGTTTTCTTTCGGTTCGTTTAAACGAGCAGGGAAAACATTTTAAAATTTATTTAATGGGGCCTATTAAATTGTGGGTGAACTGCATTAAGAACAAAAACTGAACAAAAATCATCGAAAAATTGCACTTATCAATGAAATCATTTATCTTGTGTGGCTTCAGTGAAGAAAACAACAACAAAAAATTTTAAGCTCTGATCAGAGCACTGTGCTCCACCAGTTCATTATTAATTTTAAGCAGCCTTCCACTCATTTATCACTGAAAGCCACCCAACGCAATAACCAAGTCTGCAGCTGAGAACATAAGAAAACAATATGGCAGCGAATGTGGAAAGAGAGACAGAGCATAAAAAACGATAACACAGAACACCCCCGACTGAATTGAAAATGGAGCCAAGCCAACCAGCCAGCCAGCCAGCCAGCTCAATTATTACGCTTTTGACGATGTGTCTTTTAACATTATTACGACCAACATTATGAATTGATAAATACGCTTAAGCTCTACGTACATTTGCGCTTTGCTCTTGCTATGCTCGGAATCGGCGAATGCTGATTGGCTGTTGCCTGGTAAAGCGATAATGGGGGAGCAAGAAAGAGATGGCGCTATAATTGTGCTCTCTCCGAGAGATGTATGGTGATTGAGAGGTTTATAAGCGCTTGCACTGAACCACACCCATGTCTTGACTTGGGCGAGCAGAGATGGAGCGACTTTATTACGACATCGACATCGCTCTAGCAGATGTTTGTTTTTGTGGCATTTGGTGGAGATGATGCGGTGGCTCTGAAGTTAAAGTGATTTCTTTGTACTAAAAGTGGTAATTACAACAGACTCTTAAAAAAATGCGTATACAATTTGGAAAGCAGAGAAAACGACAACTTTACGAGCCAATTATAGAAACTCTAAATAGACATTTTTTTTTACAAATAAAGAAAACCATTCAATTTTTACGTTGTTCGTTGTTCAATTCAAAGTTTATACAAAAAATATCAAAAATATGGTAAAATGTGTCTCTTTCTACATGAACGGCTCAGTCCCGGCCAAAACTGTGTGTATCTACGGGCTTGTCCACTCGCACCACTTTCTCGGCCACATTCAAATAAGCCTCGTACTCCACCACATCGGGTGTCGTGTCGTAATGGTAATGGCCGCCCCAATTTGTCGCTGAAAACGAATGAAAATGTTGCAAACGCAAATCCAAATCCTGTAAAGAAAAATTGGGAAATTTTATAAAAACCAACAAACTCATTGCCACTTGTACTGACATGCTCGTGTGTGACCAATGTTCCCACCGCATGCAATTGAGCGGGCATTTCATAGAATTTCAGCCATTCATTGAGTTGCTCCTCATCGGTGATCGGGGTGGCACTGAAATCCCTCATGACATGCTGATGCACTTTGCCCTTTTTCACCAGAAACAAACCACCCATACCTGCAAATGTTTCCTTAAACGTGTCCAGAAAATGAAAAATTCTCTTTAACGCACTCACCCACACATTTCTCCTTGTATCTGTCGCTTAGGCCCTGCCGTATGCATTCAATGAAATTCTGGTCGCCCGTACGTTTATGGCATTTAATCTTCAACACTGGCCCACCATCGCCACGACACACAAACAAATTCAACAGCAAAGCGCAACGATGCTCGTCCTGCGGTATCCGCTCCAGCTGGCACCGCTCGTCGTCGCCCACGACTTTGGCTGTGTAGCTGCCATTTTGAACGACCCCATCCGCCGAGACGGCCATATTGAAGATGCCCTCGCAATTGGAGTTGCGTACGGGATATGGCCCAGCACCGGCGCCACACGCGAAAAGCCTGCCCGGGCCACCCAGACATTTCTCGGAAATCTCTTTGATGTTGTACAATTTAGAGCGTTGCACTAGTGGCAGCAAGTAAGGTGGACCACCGACTTCCAAAAGCAGTGGAGATCCGCCTAGGCCTTTTCAAAATGCCCCCAAAATAGATCATATACGATAGTTACGCTAATTTATGCTACATACCCGAAGCCATGAGGCCATGCTCTTTCAAATCTGGACATTCGCTGACTTCCACAGAAACGGTGTCAAAATTTTTACACAACGCCTTTTGTACAACTGCGAAACAAAGTCAGAAAATTCCATATTAGAAAACTTCAAATTTTACCAACATTTTTAGACTGCACTGTAGAAAGAAGCTTTGAGCACAATTAATCACAGATTGCATCTTTACTCACAAAAGCTCTTAAAGTTAGCTTTTCAAAAGTACAGGTAATTCACCTCTGAGCGATATAGAGAGAGCAACTCTTTTCAGCCCAGAGCGTACAGAGAGACACCCACCGCTTCCCCAACACATTCCCTCATCTATTTATATGCGCGCTTCCACTTGATTGAAACTTGAATGAATGCATGAAAAACACTTACCCTCTTGTAGTTCGGTCAATGACGGCATATGAAGGGGCTTCTCTTCGAACAAAAGTTCGTGCGTTGGCAAAGCAGAGTTCATATTTACAAATTACAAAAAATGGATGTAGCAGCAACAAAATTGAGTGCAAATATTCTTAGAGAATGCGCAAACAAGTGCAATGCAATTCCACACAGCTTGAGGTGATCAACAAGACTGAATTGTAAATTACTGGAGAATGGGTTGAAAGTAAACATAACGACAACAACAACAACAATTTAAGTGATTTGTTGTGGTGTGAGTACTTGAGTTAGTTTTTCAGTGTGCTTTTGGAGAGCCCATAGATAAGATAAAAGTTTATGAGACTTATTATATTATCCTAAGAATGCAATTTAATGGACAATTAATTAAAGGTAATTAGTAAAAAAAACAGTAAACGATTTTTTACATTTTTTTTTGAAAATTTCCATAAATACCAAAATAGGCGTATTTCAAAACTAACAAATTGTCTTGTTTGACCTCTATTAATTTTGTTTACAAACACAAAAAGCTCCTCTGATAATGAATGCAATAAACCGCATTCTACTAATGAAAGCTCGGTTGATAACGAATCGGGGTCATTGTCATTGAAAGGCAATAGGAGATTTGCATTTCTTTAAAATTTGATTTAACATAAAACCACCAAAAACCGACGATTTAACATTCTTTTATATCAAATAAGACCACTTAGGCTAATACCGGCTCGCTCATTGGCTAATTGGTCTAATTGGTGTGTGGTGAACTGAACGCACCCCTTGAAATGCAGGGCTGTTCATTTTTGACGTTTAATGCTATAGGAAGATTGAACAATAATATTGAATCTGTATGTCAATACCATAGAAACCCTAGGGTTTTGCCATTGACAATAAGTGCTGTAAATCAAACAATCTGCAAGTGAAACCTCATAAATTTCTATTTTTATTTGTTGTTTTTGCCAAGTGACGCGGTCTTCGTGTCTGCTTTTTTGTGTGGCTATTTTCAATAGTCCGTTTTGTTGTTGTTTTCGGTGACAAAAAAGCGAGCAAAAAGTGTACTTTTTACGAAAATTCCATCATCCCCAAACGGATCATCAGTCATTGACAGGTTCACCAGATGAGTCTAGGAAAAATGCATTTTTTTGGCAAACGAACGTAGGCGCTGATTTTGTTAGACGACTTCATTACATTTTCTTTATGCATTTTGTAAAATAGTTCTGAGATTTTTGAAGTGACCAAAAACTGCAAAATTCCCTACAGAAAAATTTAGTTAATTAGTGTGTAAAGTAAATATATAATATACAAATATTCCTTCGAAAGTGCATGCAGTGAAATTACATATAGCAGAGAACATGGGCGCTGTGTTGGCAAAATTCAGGGTTCGTACATGATTGTTGTTGTTGTTGTTGTGGTTATTGAAATTATTTTGAATAATTCATTTGAGACCCAACCATACGAACTGCGTACATGTATTTAACATAATCACCCCGTTCTATATATAGAAAGAGAAGACCACCGAGCAATTGCTCGAGAACTTGGATGAGCGCATCAAGCAAATCGAAAAATACTCATCGAACACACAAGAGCAAAAGAAGCGGGTCGTCGGCAATTTTCTGGCCGTATCGATCGGAGTCTATGTGATCGCATTTCTGGTGTTCTATTTCGTCTATTTCCCGCCCACATGGAAGGAGCGCATCATCTACTCAGTGCCATTGCTGCTGTTCCCCTTTATGTATGTGTGCCGCAGACCTTGAGCCGCAACGCGTCTGTTTCATGCAAAATCATGTTCTTTTTGTAATTACAGTATAATTCTCCTACGAAAGCTGTTCACATGGTATTTCCAACGAAAACTCAATCGCAACTCGGACAAATTGTTTGCACTGAGAGGCGAAAAGAAGAAACTCTTGGAGCAGGTCATGGACAAGGAAACCTATAAAGTGAGTTGAGTGTCGCTTTGTCGTTGTGGATGTGTTAAATTTCAGTTTTGTTTGCGTTTCCGCTACAGGTGGCCGTCAATTTGTTGAATCGTTTCGGTGAGAGACCAACGAACGTACGCCCTACGATCGGTGAGTCAGTCATTTACAGTTTCTTTGCAAAGACTTTAATGAATCATCTCATCATTGTTTATCACTAACCACCAACCGCAGGAATGACTCCACGTGCAACCAACTCGAACACACGCCTATCGCTCAGTCAGTCGCAGCATGCCTTGGGGGCACCCACCGCATCCGGCAGCACAACCAGCCTCAGAGCAATGAATTCATCGCTGATGGTCACACCGGCACGCAATCCGTCTGCCACCTCGCTGCAGGACGTAAATAGGCAGTTGGCCCTAACGCCGGCACCACACGGCGCCAATCAAGAGTTGCGTCAAAGACGCACGCCCTTTCCCATACTCGACAACAGCAGTAAAAGCGTTTTCGAGCGCATTGTCGATGTGTTGATCGGAGATGGGCCACAAGATCGTTTGGCCATGATCTGCAAGGAGTGCCACGGCCACAATGGTAAGCGCGGTGGAGAGCCGGCCTTGTTGTGAGCTTCATGTGTGTGTGTGTGTGTGTTTTGCTTTGCAGGAATGGCTCTGAAGGAGGAATTCGACTATGCCACATTCCGTTGCGCCTTCTGTTCCACGCTGAATCCGTCGCGCAAGTCCCGTCCCGTGGCCCCTCGTTTGCCGGAACAAACGAGTTTCATTGCCAGACGCAAGACCAGCACGTCGGATTCCTCATCGGATAATGACTCGGAAGGTTCGTGTGTGTAAAATTTTACATTTTTTTTTTTGGAATAATTTGTGTTTTGTTGCCATTTCTCTAGATGATAACACCCCAGCAAGAGAGCCCAGTGACTCTGATGTCCCATTTGCTATGGATCAAGATGATTTAGCGCAAAATGTTGAGCATTCAGATGAAAAGTGCAACGAAGAGGAAAACGTTGTGGCCTCGAAAGAAGTTGACAGCGAAATTGAGTCGGCAGCGCCAAAAGAAGCGCACGTTGACACACAGCAGGACTCATGAGCTGTCTTGATGTTTTTGAAGATAATGTGGGGTGAAAGTTGTTATTGTAATTAACAATAGTCGTCAGTCAGCAAACAAATTTTGCGTGCTCGATTTAGTCAACAACAAAAGACTCGAAAAGAAAAAATTGTATAATGAAGCTTCAAGCCGACAAACAACAACAATTGTAATTGTATGAAGCAAGAAAGGACGTAAGTAAGGAAGCAAGGATGCCAATGGAAAACTACATCTATCTCTTTCCCCCCACAACCCCCCCCCCCCCCACAAGCTGTAACAACTTAAAATCTTTCTACTGGCGGTGGTCGCTCCAAGGGACTGCCCAAACATTTCTAAATGATATTTTGTTACTGAATTTATTAAGAGTACTGAAACTAACTTAACACTGATTAGCAATTATATTTTTTTTATTAATTTATTATTAATTAAATAAATCAAACTGAATTTGTTACGAATTTCGCCAGAGCGAGAACAACTCCATGACTGAAGGGAATTGCGACAACGAAAATTTCCAAATGCCTATCGATTGGCCACACCGTTTGTGGCTATAACGTATGTTGGATTTTGCCACAACAACAACACCAACAACAACGATCGAACATAAAACGATTACGTCAGCGGAACGGCAACATGCATAAATTAACTATTAAGCAGCATTATTTAAGTCGCCTGAGAGCGTGTGAGTGTGAAACCGAGACCTGCGCAATGTTACAAATCAAGGCTAACCGGCACAGCGCTGAAAATGCACTCAAACGTTTTGGTGCCTCGCTAAATACATTTTGCAGCGCGTCAAGAATGCCCACCTACAACTTTTGGCTAATTAAAGATAAATCCCTCTCGTACACCCAGCCATATAAAGGAAGTCGCTATCGAAGTTTGCCCAACTTTAAGGCGCTGGGGGGCT
>themira_putris:BPGF.scaffold_1
TCGTCGGAGTCAGATGGATGCGCTTGGTCGAGGGCTATCTGCACATGGGAACCTCGCTGGGGAATGTTGGCAATGACGGGGCGGATTCAAATGATGTGGTACCGAAGTAGAAGTAGACCCTGACTGCCCGGGTTGACCACGACAGATATTCCCAAACTACGTACCAGCCATGCCATTCCTCCGTGCCACCGGGATCTATCGGGTCGCGACTCTGTTCATTTCCAGTCCGGCGCACCTCATCTGGCGGATGGGGCGCACCGCGTACCTTGCCCGGCTGACCGTGGTGCATGTCATCGCCGGCATTGTGCTCGCGCCGGGTGTGCACGCCGTGACTTTCCCCTACTACCGTTGGATTGGTTGCGGTAGCGCGGCGTTATTTAGTGGATCAAAAGCGCTGGATGGTTGGGGCCAGCCCTGTCTGTGTTCTTTTTCAGGCCTTGATGCAGATCGGAACGCTCCACATCGCTGCCCTCTAAATAGTGCTCCGCAGCTGAATCGGCGCACCTTCCGCCGATCGGCAACGCGGCCTGCATCGTGGCCCCGGGCATGGTTTCACGCGACAATGGGGCGGTGGCACAGCCGTGCCGCGTACAAGAACGGATCAACCACACCCCTCATGCGTACCTTTGTAATGCGAGCGCGGGCCGCGCCCACGGACCGCCAGAAGCTGCTGGCCTCGGTGGGTCAGGACGCCCATACCGAAATCCTGGCGCACACGCTGATGAACGCGATCTTCGTGGCGCAGTCACACCGCCCCGACGTCGTGGTCTATCTGGTGCTGGAAAGCACGCAGGACTTCTCCCGCACCGTGCGCTTTGAAGTGAACGCCATGCATGAGTTCAACGGCTTCCATGAGGCCGCGCTGCTGGGCAAGTTCGCCAAGGCGCTGGATGTCTCGCAGGGCATGGGCAAGGAACAATCGCGGCCGGTGGAATCCGGGGTCACGGTGCGCACGCTGAGCTTCGAGCGGCTGATGCAGGAACTGGCCGAGGACCACCAGTTGTTCCTGATGGACCCGAAAGGCACGCCGATCCGTGAGCAGGTGTTCGCCGACAACCCCTGCTTCGTGTTGACCGACCATATCCCGATGCCTAAGAAAGTGATCCCCAGCCTCGAACGGATGGGCGCGCAGAAGATCACCCTGGGCTCGAAGATGCTGTTCGCCTCGCAGTGCGTGGTGTTGATCCACCACGCGTTGGACGAGCGCTGAAGCCGGGAGGCCGGGTTGATCTCAACCATCCCGCGCGTCACTGGCGTCCCTTTCCGGTCTGTAACTACAGGCGGAGCTAAGGGTTTTAAATAGAGGTCGAAAGCAGGTGTCGGAGGGGGTCTATCAAGTCCACCTAGATAGTTGGAATTCGAACGTCTTATTTTTAATCAAGCCTGACTCGGGCGTTGGTACGGGTCGGGTGTCAAAAATGGATCGGATAACATTTCCGCTTGAGTCGCGCCGATGTCGAGGCGCATCAACGAAGCTCCCTCCATCCCACTTTTTCTCAATCGCTACGCACATGTGAAGCCGATTGAGCTTGGCTGATATGCCAACCTGATCAGAGAAGTACGTCATGACGAAAAGCTACGATCCACCTCTCACCGTAGGTCTGAACGGCCCTCTCTATCGCGTCGATAAAACGATACGTCAGGCCCAGAAGCAGCTTGATGCCGCGGTTGACGCAAAGCGTCTTCACACCAGCAACAATCTGGCAAACGAAAGGCACTTTGCCATCGTCCGTGTACGT
>themira_superba:BPYI.scaffold_0
GAAAATTTACTTTTACCAAAAAAACGAAAAAAAACAGGAAAAAAACCAAAAACGGAAAATTTTTTGTTCAAGATAAGGTGAACATTTGAAAGGCGCATTGTTTTGAGCGCCAAGTTTTCGAACAAAGCGGCGCATTTTATGCAAATGCAAACGACCGGAACGGCCTTGGTCTCAAGCCAATGAGCTAATGAGCTTACACACATACAAACATGTGAAGATGATTACGACGACAACAACAACTACAACAACATCGACGACGACGGCAACGACAACGACAAGACCGATGATGGCTATCTGGACAATGTGATGGCAACAGCTGTGTACCATAAAAATGGTCAGGCTATTTCTTGAACAATTCTTTTTGCTGACATCCGAAAGAGAAAGCTTATTTATGACATTGCCATACACGTATATCTCTTTAACAGAATCCTTAAGCTTCCTTTTCAACGTGACTCTTTGAACTCCAGCATAAATCTCAATTTCTCCGCACGCAAGTTCACCATAGGGCTACACCACGAGAGCTTTCAACTGTGCCAGAAGAATGCCGTGGGAATCATCATTGTGGTCTGACGTTGACATGTACATACAAAGGACCAGTAGACCTTGGTAATGGGGCAAATGTTAAGGCTAATTGTACATGGTAGTTGGGCAATAAAAGAAAATTCACTTCAAATGGGGATTGACAGATTGATTGCTACGACAACCGATGGAGATTGAGACAGCCGGTTGTCGACTGAGCCAATAATTAGAAGAGATTTCTGTGTAAAATTGCTTAATCTTTGAGTGAGGTTTGTTGGTTTTTCGCAATTGGTACGCGCACATTTCAACATAACATAATGAACATTTGAATGTAAAACAAAGACCGAATGGTGTCGCGCCATTGGCACAGTTTCCCCCCATATGGCACAAATGGATGTTTTTGCACAATTACAATTGGATTGCGTCAAAGCCCATCAATTGGCCCACAATTGAACTTCTGTTCGAAGAAAACCCCAACGTTTTGTGCCCATTCGCAAAAGGGTGATTGATTACCTCACCGCTACGGTCGCAGCGTGTACATAATCGATTAACAATTCAATTCACACCGCACCGCCGACACCCGTCTCTTGCGTTGTCTGCGCAATTGTTATGGTCGTCGGGCGAACTCAATGTGATGGCGTTGTGGTGCAAAACAAAACACAAAGTCTTTGAGCCTATCCACCAGTAAAACGTGAGAGTTAAGTGAAAAATACTGGCTAACGCCAATGCAAATTGCAACAACAAAATTTTATTGAAAATAAAACAAAAATTTTTTGTAATAAATAAAAGTGTGCTCGCCTCAACGATTATGTAATTAATCAAAATATGCAAAACAACAACAAACATTTCGGTTTCGTGTATAACACACTGGAGAATTATATATGAAGCACATGTTGATTTGTTGCTGGTGTGTGTGTGTGTGTGTGTGCTCGATTAGATAACACCAAAACAATGCCGAACAGCTGATCGGTGGTGTACACGACGATTTCGCAAGTAGACGTGATTTAATAGAAAAAAGTATGCACAGAAAATCAATCTCCGCAATATGATAGGCGCCCAAAGGAGGCAAATAAAAGGGTTTAAGCGAAAGTTGAGTGTAAAATTTCCAATAGCCGTGCCGTCCCACGTTGATTACGATAAACAACAAAACTGGGGAAACCCTTTTGTGGCTGAAACAGTAGCCGTCACGACTGAAATTCATCTCGTTGGAGGATTGGGCAATACCGCTTGCTGCTGTTCGATCGCTTTTATGTAATCATCGATTTGTATATGTTATAATGATAACGGTACGACGCTAATGAATCCAACCCCCCCTCCTCATAACAGAAATAAAGGCAAAAGGCCAAAAATAACAACATTTTAAACAAACCGCCCGCAGCAGCCATTGCCATGGTCACCATTTCGGTATTGGTGGGAAAACTTGTTTTTGTTCGGTTATTTCATCATTGTTTGTTTACATTATTGTTGTTGTGGTGCACAAACGAGCCCTTCTGTTTAGTTTTTGTTGTTGTTCGACATGATTCCAAGAGGGCATCCGGTTAAAGTAATTTATTTAATGTTTAAAAATTTCTTAATAAATGCAAAACTTGAAATCGTGCAGTACGTGTCTTCAGTCTTTGTGGTGGCCAGCTAGCCTAATTCCATAGTGAAAATTAGTAAAAGACTTAAGACACAAACTTTAATTCTCAGCTGAACAATGAAATGATACTGAAACAGCAGTTTGTGTCTTAAGTCTTTCCACATAATTCAGAAAGATTACGGAAATAAGCCTAAGTATTAATAAAAAAAATATATGTTGAAAAATTTCAATTACAATATATGGAATGACCTTATTTTTTTTTCAAATTTCCCCACCTTCACATAATTTTTCTCATTTCATACTACTTTAAATTAAGCTGTGTGCCCTCGAAAAATCATTATCAATATTTATGGGGCAATCCAAAGCAACAACAACAACAACAACAAAAACCAAGCCAATCCCATACGAAAGCCAAAACATGAACCTAGTTCAGATGCCAGTGGAGTAAAGTAGCGTGGAGTCAGGGCAAACACAAAGCAATTTCTCCGCTTATGCAATATGCGTTGAACAACACACACACACACACACACATGTATTGTATGTGTGTAAAGCAACAACATGAAATGGGCAATGTGATGTGCCCAAAAATAACAACAACAACAACAAAAAGACGACCACTGTTAATTTATTGAAGCCGAATGAAGAAGCAGCCAGCGTGCCAAGCCACAGAGTGGTGGTGGTGGTTGTTGATATTTTGAATACCCTCTTCAACTTATTGCCAAATGTTGCAATGCATTTTATATAAATCAGCAAAAACAACATCATAAAGTGACGAATTGAGGTTAAGTTTCTGTGGCGGTTTGTTGCCTCAGTCCTTTCTTTCCATCTTGCTTTTCACACTTTTCGTATTGTCGCTTTTCATTTCTTTTCGTATGTTCGTCGATTTAGTGTTGTTTTGTTTTTTCTTAAGCCCCATTTCCCTTCACGGCGTTGATTTTTATTACGCAATTAATTATTAATTATCATTTTGCTGTGTTACGCCGTTTGCCCAATTTGTTGTCCAACCGAAAACTGGAATTCATACTGGATCAGCATTTGAGTTTATGAGGGTTTTTTTATTTCGAAACCGATTCGAAGAATACAAAAAAAATTCGAATTTTTGCCAATTCAAATTACCATATTAACAAACGTCCTTCATAGGTAATTAGCGAATCATGTTAAAATCATTCCAAAATTTCCACATTTAATTGATTGGTTTTATGGTGCATCAACTGACAATGCAGTTAATTACCACATAACATTCGAGTTTGTTTCTTAAATCTATGAACACCAAAAACATGGGAATAATGCTAAGAAAGACTTAAGACACGAACTTGAACAAATTTTGCAATAGAACATGCGATTTGAAACGAAATAAGTTTGGGTCTTAAGTCTTTATCGTACAAGTGAAAGCATAACATAAGCTTTTGAGAATCACTTCCGTACTTACCCATACACTTTCTTTGAGATTTAATCCAATTTTGATTTTCAATTGTAAATTGTATTTCAGCAAATCAATCACAATACTCAATAATTTCGGTTTCGTACACTAAATCGTAGTCATGACATCTTTGATGAGCAATGAAGTGAACCAAAAGACGAAAAAGAGAAAACTCTTATAAGTAAACAGGCTTAAATGAAAGGTAAACACAGGCAGGATCTAGACCGCAGCAATTTAAAGTCCAAATTAAAAGTACACGCAATTTTATGAAAAAAACAAAAACAAATATAATTTAAGAAAAGCAAACAATTTTTCGTAGTTTTTCGTTGCTTGTTAGGTTTTTGGCAGTATTTTTTAGCATTGTTTTATTGTATTTGTGTTGTTTTGGCGTTGTTCGGTGTGTTGGGGCTCTGGCTCATTTAAAATTGTAACGAAGGCCTACAATCGCACTGAACGCGAAATGCGAATGAAATGGGAATCAAATAAAATCACTTTCACTGACAAAAGGCACAAAAAGAAGTAAAATGCAAAAAAAAAACAACAAAAAAACAACAACAAAATTTACAACAAAAATCAAAAGGAAAACAATGCTTGTGCAAAATAATCGCACATAATACCAGCGTGCATAGAGTGAATTCGAAAATGCCCAACAAAAAGCGTTTTTCCTCCCGAACGTAAATGCATTTTCTTTTGCATATTTATTGTTTTATTGTTATTTAAATTGCACTAAGCACTTTTCCTCTCCACTGACTTTAGATAATTCCAAATCGTTTGCTCATTAGTTGAATCCAAGTTTATTGATCACAAAAACCAATCCTGGCCACACATATCCTGTGGTCGCACACTTACACGAACATACACACAGCACTGCACATACACACGTTGCGCCAAGTAACCGAAATTCAAATTTAAATCTTTGGACGAATGTCTTTTAGTTGGACAAAAAAGGCCGCACACTACTACACTGTACTGAACGCTGAACGCCGGTCGAGCAATGCGCACACCACGAGTGTAAAAACGAAATTGAATTGAATCGCACGCTGTCTAACTGTAAAAACCCAAAAACCCGACAAACGAGTGGCCAACCAGCGAGCGAGTGAGCGCACCCAAAGCGAAACGAAACGAAATGGGAACAATGGGTCGATCAGCTGACTCTCTCGCTCTTGTTTCAATTCCACCACTCGAATTCGCCACTCAAGCTGGGCGTTGAGCCGGGACCAACGAAATGGAAACACTACATGACTTGAGTCGAGCTTCAAGCTGAAGTTGGCTCTTATGTATGCGGAGAACTAAACAAAAAGCAGCTGTGACAATTGAGCAACTACTAAATTGCCAAATTCACCCCCTTAAGAAGTTGCATTGAGCCAAATCAATCCAATAATAACGTAATGAAGCAAAAAGTTTAACCGCAACGGCCGTTTCTATGTTTTTGGTCATCGACGAATTCGAAAACCCACAAACAATTGCCTCATTGTCAATTCGCTCTTACAGTGGCCAACACGTGAAGCAATCGTGCCAAGCGGTAATTATTGTTTGGCCGAATCGACGACGGCGCCAACATAATGTCGCCATGGTCAATACAGTTTTGTACCATCCGATTGTGGTTACGCATGCGACGATGGCCGCATCTCCGCAAACACAAATTTATGACCGCTGGCTGAGATGAGCAGCGCATGCATGCAAGACAACATCATCATCATCATTATCGTCATGATCATGTTAATTTGTTGTTATTATGTATTTTCATGTTTCTTTTTTTGTGTGTTTGGATGGTATTAACTGATGATTATGCTGATTGCGTTACAGTTGAGTGCATCCATTCGTCTTGGGTAACGCGGCGCCGCAGACAGCCCACCAATCGGATTTGGTCAAGGCGAATGGGCCATTTGTTACAACATCTTCTATGCGGAACTACGCGACATCGAAAACGACCGCCAAAACGGAAATTAGAACAAACAACGCAGATACGCACCAACATCGGAAATTCCCCGAAAAGCTCCCACACCGCAAACAACTTCATGAAAAAACAAAACAAACAATTGAAGACCGCTATCGACAAAAGCCAAAGCATTGAAGTTTTGTCAAGGCGAAACCTTGATCTCGAATAAAGCGTGAAGGGGAATCTCCCAAAACAAGATCGACCACACTGTTTCCACCGAAGCCGTAGCCGTTTTTCGAATAACATCAACCAACCACACCAGCGAATGGCCTTTGGAAAATCAGCCAGCGAGCCATAGAAACGATCGAGATGAAATTGAATTGACGAAAACGAAGAGTGAGTCATACAATTTGGCACACCTTATTATTGAACGACGTCCGGTCGGCCATAAAAAACCTTTGCTCCTAATTTGCAACGTTCCAAGTTTCGTTTTCAGTTTCAGTTCACTGTCGTTTCCATAGCGTTCCGATAAGCCGTCTCGGCTCGGAAAGTGAAAGGAGCCAAACCAACGCATCTCAGGTAAGCAAACAGGCGACAGCTGCCTAAATCCCCCCCCCCCCCCCCACTCCACAACACAGACAACAACAAAAACTTTCCAAAATGCGTGCAACAGCTGTCCGACATCGATTTATTTATAGAAATCCAGCCGACTCGACCAACAACAACAACAACAACCAAACGAGCGTCAACAACAACCTTGAAGGTCCTTCAGCCCCGTTCATCAAGCCTCCCACCCTGTTGGCCTCTCATGATACGGACATCTTCGTGACCAGTAGCACAACAACAACAACAACACCAACACAAAGAGTACCGCATGTAAATTTATTTTCACTTTCATTTGGCGTTTAATTTGCTCCGCTTCAATTTAGAGTAGTGCCGTCGCCATCAGAGAGAAAGAAAGAGCTCTTGTAAATGGCTGTCGGGGGGTGGCGAGGGGGGATCGACGGCGCAACGAATTCGATTTATTGTGACAGCATCGACCAATTTCGCCTTTATACCGTTTGGGCATTTGGATTATGCTTTTTTTTCACGAATAACAACAAAAACACACAAAGCAGCATTTGCGAGGCACTCCCTCGTAAGAGCAAAGAAAAAGTGAAGGCGTCTCTCGTGTGTGTGTGTGTGTGTGTATGGGGACAAACACAATCAATCACATTCTTTGGAGAAAAGCTGGGGACGGGGAATTCAAATTCAAACACCAAGGAAGTAATTTCTAACGTTGTCGTTCAAGCTTAAATCGTTTGGGGCTTCCTTATTGGGTTTTTTCGCATGCCAAATTCGCCTTAAGCCTTCACATCCTTCCCGCCAATCAATGCGGCAAGTTTTTCAACGGTTTTCAGCGATATGACAAAAACTGCAAGAAATTGACACAAAATTTGCTTACTTCCAATAACGTATGAGCGTCCATATGCCATCATCACTTTCACTCAAAGACAGCAATAACAACAAAAAAGGAAAATAATAATAACAAAAATGCAAAACTCGAGGAGGTGATATAATGGACACAAGCAATAACAACAACAACAACAAAACCCACCATCATCATCATCATCTTCACACTCTGGCTCCTCTCAAAACAAAAATACAACCAAGACAACGTTCGACCGCCGTTCGACAACAACAACAACGAAAACAAATTTCTTCCTTGCCCCATACGTGTTTGAGTAGCCTTATTTGTCATCATCATCAACATCATAATCATCATCTTCGTAATTATTTTTGGTTGTCGAAGTGGCCGTCGGTCGGTGTAGTTTTTCAACGTCCGTCTTCTACCCGACGAACGGATCAAACGTTTTGGGTCCTAACGTGTTTACGGTGGCCTTTAACGGTACCCCCAACTGCACTGGTCCCACTCGGCCCGATTTAGCTGGGCTTGCCTGGCTGGCTTTTAGTGGCTGTGCAACATAATTATCACTCTTTGGGGTTTTATGACTTCCTCATTTGTTATTGTTGGGTTTGTCATGTGTTGTGTATGTTTTCGTGGTAATTGCTTTATTTGTTGTTGTTGTTATTGTTGTTGTTTAAAAATCTGTTGTCTTAACGTATATGTATGTGTTGCATGCAATGCGGCAAAATTCGCCACTAGCCATCGGTTCGTTTTTGTTTCCTTTATTGACAAAATGTTAATGCGTTTGTCACTGGTGTGACATACATTGAAGTTTTAAGCATGACTTGGAACTTACTAACCTTTTTTTTTGTTGAGTTAAATAGGCTTTCGAATGAAGAGGGCAATTCGAAATTAAATGGAACTTCAAAAGGAAATTGGGGGAGTCTATAAAAGGGATTTTCATTGTAATCCTTAAAAATTGAACATTTGAGCATTTTCGAAAATTCGAAATTTCATGTTCGAAAATTTCAAAACTCATGTTCGAAAATTCGAACATTCGTGCAATTTCCATAAGATTCACAGAAAAGCTGAGAGTAACTCCAAAAATTGTATAACGGTTTTTTGCTACAGTTTAGACACGCTTACAATTTTTGATTCAATAATTTCCCAAATGGTCTGATTTTATAATGAAATTTACCAAAAATAGAATCAGTCTCTATATAACCCATATAAATTAAGGCTAATTTGTTGATTTTATGTACAAATTTCGCCATGTGCACACCAAACGTTGCGGCATTTAAACTCCCTAAACGCTTTCCAGCCCACACTACGCCGTCTCGAAAAGTTTGTCAACAAACCATAATACAAGTGGGGAATGTTGCTGCAAGATCATTACAGCCGCAATCTTCGACAAAAACCGTATGTGTGTGTGCAATTGTTGGGGTATGGCGTATGGAGCTGGGTGTATGGGATCCCAAAAACAGGTAAACATCGTTCACCTAATTCCGCAACACAAAAGCACAATGCAGCGTTATTGTCTCCGCTGTCGCTATTTATCACCCGTGACAAAAAAAAAAAAAAAAAAAAACGGAAAGACACCAACAACAAAAATAATAATGCAACATCACAACACGCAATTGCGCATTTCTTTGTTTCTTTCGTGTTTTAGAGGTGAAAAATGAAAGAAATACGAAATATATGTATTTGATAAATTAAATTTACAATAAGCGTAGAGAGCGGGCCCTTATAATCCATTATCATTACAACCGCACCGCACAACAACACCGCTCAAGTCGTTAATCATGACAGGGCTTCGGGAGATCCATTATACAATTAGCTGGCAGACGTAAATTTGTGTACGCCGCATTGTATAAGTTGTGTATTATATGCCAAAAATGTTACCAAAATGAAAATGTTGCCCCTTTTTTTCAGGGCAATTTACCTGAAATTGTCCCAATCCGTTGGATCCGTGGTGGTGGTGTTTGCATTTCCTCATTTATGGTTGCTTTTTTGTCGTTTCAGACTTGCGTCAATCAAAAGCATCAAAATTTGCATTTATTGTTGTTGTTTTTTTGTTCATTTTATTATGGCTGGGTGTTAAGTGTTACCACGTAATCTTCGAGATCGGTGCGTAAATTTGATAATAACAAAATTGGACTTTTGGGGACACCCCATAAAATGTCTTCCTCATAATTTAAGCTTCCAATAAAACGTTCATTGTCTGCATTTCACATATTTGTTTTGATTTGGATTTTAAAATGTCAACGAGAAAATGCCGGAACTGCCAGCGGGCAATCATTGGAAGCATAAACAAATTTATAGGAAAATAAAAAAAAAACACATAAAACCAAGACGACGACGATCACGAAAACACTTAAAAAATCTCTCTACTGGAGTTTGGAGTGATTTTTTTTTTGTTTTGTGTGGAGAGGAGATTCATTAAGTAAGCTTAATGGCATGGGCAAATGCTTTGGGGCCCTACTCGAGGGAGATGATGAGGTGTACCTAGTTTAGGATTATATGAAACAGAAGGATTTTTAAGGGCCAGATTTCAACTGTAGTTGACGGGGCGGACCTATAACAAAATACCATTTCTTACTTTTATACCTTTGGACCTCGTCCACCTGCCAACGATGCGTTACAAACGTTGTCTCCGAACTGTTTATGCCTTTGTAGGGTATATCCGTATGTTCACCGAAGAAGAAATGGAACGCGTTCAAATACATTTTGACTAGCCATTGCTGATTGCTGAATGCCCCCACTGATGAGATTGCGAAATTTCTATAAATTACCATAGAAGCTCTCCATCGTTCATAATTTACATTTTCAAACAATACAACAACAACAACAACAACAACATGCATATTAATAATAAACACGATTATGATCGCTCCACTGAGATTTCTTTCAATCGATTGACTAGAGGTCCGTCCGTTCGACCAGTCTAAAATGAAAGTAAAATGTATTTTTAATTCAACAAAGAAAAAATACAAAAATTATGTTTATTGGATTTTAAGAGGGTCCACAACAGTTACTTTTTTGCAGTGCCAAGAAAAAATCGCCAAAAGAAAGATCATCTCTCAGCATCGATGATGTCAACACACACACAGCACCAGCATAATTTCTCCACCTACACCAAATCGCAGGTATTTGTGGCAGGGCTTCATACGTTTTTTCTTTTGACGCTTATTTTGGCATTTTAATGGTTTTTTTTTCATTTGTTTCAAAATTTTAATTTCGTTTTTTTTAAGGGGTGGGGGGTTTTGCTTTAACGAGCTTGTTGAGGCTCTTAATGAAGCCTGTCATCGAGGTGTCCGAGGGAAGCCGGAGTTTTGATGTTTTGTTTCAATTGCAAATTTGTGACTCCAAAAGCCTTTCTTCCGTTTGTTGGAAATTTTTGAATTTGTACAAAATGACATAAGAAGCGATTTGAGGTAACGGCGATGACGAAGAAATTTTGTTGTTGTTTCAAATGGAATTGTGTGATGTAATACGCCTACACTGGGGGGAGGAGAAATTCATTTTTTTGGTTTTTCAATGAAAGTGTCTAAAGACAAAGTGGAAGAGATTACCAGTGAACCAAAACTCCACACACAAAAAAAGCAACAAACAAGCGAAAGAAAAGAATTTGGAAAGTCGTTCCACATTAACAGTGACCTCTCATCTCCCTTTTTTTGGTAGGGCAGGTTAAAGGCTACCCAAAAATTAACACAAAAAAACGCATCTTCTTTTGTTTCTCTGCGGTATCATCGTCATCTTGTGTACACACAGAAAAATAAACACAAAAAAAAAAAAATTGTATCGAGCTCGAGGGGCTGCTCTTTTGAAAGCATAACAATAAGCGATTCTGCGTTAAATTTTTTTTTGGTTTTGTCTTTTTTTGGAGTATTTTAATTGCCAATGGTGTGCTCTCCATTTCTTGACTAGCTATGAAATAGCAACTCGACTTACATAAGTCAACTGGTCGAAAACAAAAGAAAGAAAGAAAGATTTCGTTCGCTGGTGCTGCTAATTATAAATTATTTGTTGAGGTTTTCTTTATGGCTTTTTTTTTGTGGCTTGTGTTCCTCTAAAGCTCATAGGAAATTACATGTTATAAACCCAACAAAGCATCTTCATTTTCTCCAAATTAGTTAATGTGATCTCTTTTTTTAGGCACCTCAACGTCGACACAAAAGAACTCAAAGTTTTCCTTCATTGTTGGTGTGTTTATTAAAAGTTATTCATGACGGCCGGAAAGTCTCGTTTGTTCAGCTTTTGTAATGCAAATCGTTGCAGTTTTCTTTCAACTGACTTTTAGATGGTTTTTCCCTATTGAACCATCAACCAAGCAGCTAGACATGCCTCAGCGACAAACAACAACAACAAAAACGCCGGCAACCTTTTGGCCTTGTGTCACTCCTTGGCAATCAAATTGAACAGTGATCACATTTTTATTGTTGTCGCTTGGGGTCTTCATAAAGGGTGTCGCACAAAACTTTCCACCACCTTTCACAATATCACCGAGAAAGCCTCGAAAAAATTCTAAAAAAAATCACTTTATCTTCATAGGATTTCCGTAGGCAAACGAAATGGAAATTACACTTTTTTTTTACATATTTCGTTAAAATTATTCCCAATGGCTCATAAAAAACCACCTTCCATAAAAACAGCAAAAATATTTGACAACAACAACAAATTGCTTATTATTTTTTACGTACTTTCGTGAACCTCTAATGATATCGGAGTCAATCTCATTTAACCAGCGTAACCTCCTCCAAATGGTAGTTGTGCTCAGTTTCATTGTTCACAGCAAATCAAATCAATTCAATTCAATGCGAACGTTGCGGAACATTAACAAGATGAGAAACCACTGATTCCCTTGTAATCACAAATCACTTACATTGGTGGTGGTGGTGAACGAGGGAGGGGAAACAACCAAAGGGTAAATGTTGTGGGAGCCCAACGAAACGCAAGCATGACAAACTCATTAACCTTAGCAGACACCTTCGTCAGCCGTCGCCGAGGTACAACAACTCAATGTCTATCCTCGCAATGAACTTGGGTCGAGGAAAACAAATCAAAACGAAGAGCTACGTGTGGGCTGTTCCATTGCCATTTGATTGGGTATGGATAAATTTTCACGAGGAATTTTCACTTTCGCCCAAGGAGGGGGCAAAATGCAAGAAGAAACACAATTTGTTACTAATTTTGTATGTAATTTGTGAGGGGGCCAGCGAATGTGTGTGTGTGGGGGGGGGGGGGGGGGAAGAAAATCAAAGTAAAAACGAATTCATAACATTTCATAAGCGGTCGTTTAAGTGGCATTTCGTTAGTGGTTTGAGTTACTCCACACACACACACTCACACACGACTCAACTGAACCGCATGCCAAGCCATTCTCAGCAATGCGAAACATTTCACGGCATCTTGCGTTATGTTTTTTACGTAAACTTTATAAACTGGCAATTTCTCGTTGTTGTTATTTAATTAAATTAATTTTCGTGCTTTTGCGAATTTCTTCTTTAAAGTGAGACAACGAACAACATTGTTTCGATTTAACGAAATTTCCCAAGAAAGCCACAAATTCTCAAGTTTGCATCTGTTTTATGTTAAAATGCCCATTTTGTTCGCTTTTAACGGGCGTTTAAGCATTGCACGAGATATTAGACGCTAGACAGCCACTGGTCTTATCAGGGAAGTTCAATGGAACATCAGCGTTATGCATTTTGCAGGCAATTAAATAATAACACCGACACCAACAGCACAGCCAGATGCTGATGCGCGGCCTCTCAATTACGCTATGCACATGGACATGCCGTGGCGTTTCTTGTGTTCAATCAAAAAAGATCAAACATACGTTTCGGGCATTACAATGGAGCAACGACCTCCATATGATCCATAGTGATGGACAGGCTTTTAATACATTTCTTTTCGTTCGTTGTTCGTGATTGACATTGTTGTGTTACGCACTATGCAATGTTTGACCGTCAGCCCACGTTTTGGGGAGCCTCTGAGACGACAATTGTTGTTATTAGTTATGGTGGCCAGTTGTTGCAACACAACAGAAGTGACCAACGATGCGTGCCCAGAAAAATGACCAACGACAGTGGAACGCTTGAATTGTTTTCGTTGCGAGAGGTCAATTATGATTCGAGACGTTACCCGACAAGGTCTTTGTCGGAATTTCGTTTCTTCAACATTAAAAAGTTCGACATCTCTTTTTGTTTGATCCATAAAGCATGTATTTATTTCTCTTTATATGTGATAATGCCCTTATCTATCAGATCGGGTATCTCAACGGCCAGCCATGGTGCCAACTGCAATGGAAAATTTGAATTAAAGAAAATTGGTATTACAAATTGCTAATCGCCACAAGAACAACACTTACGCCCAAAGCCATCGCATGAGCTATGCCGAATTTAGGTACATTCCTCGCCCACAACGGCTTAAAATGATCGGTGAGGCAAATTTTGCCACCGCGATACATTTTCGCCGTTTTGCCGTCCAATTCGGGTAGAGCGATTTCAGGAGCCGTTGCTGGATATGTGACAGGAATCTACAAACAAAAAACAAAATACTTTTTAATTCTTTTAAAACCTTTGTGATGCAATATACACGAAACTCACATCAAATTCCACATCGAATTCGTATTTCAATAAATTGTGGACGTACCAACATTTGCCAAACCATTTGGTGCCTTCTTTGTTCGACTCCAAACGGAACCAGTCGCTGCCGGATTCTTTGTTGTTTTGCACATACTGGTAGGGCGAAATTCAATCAGTTGTAAATATGGAATTTGTTGTTGCAAATAACTCACCTTTATCAAGGCCTGGTATTCCTCTTTTAAGCGTTGCACCCATATGTCTTTGTCGCGCGGCCCAGCTCTGGTCTGCAGCAACGGAATGCTGCTCAGAGTTTTCCTTGTGCATTCATCCACCATTATATCGTTTATTTTCAATGAATTTAACTAGATTCAAGCTTAATTTAATTGTTTTTTCCACAGAAATATGTAAATGCTATGACACGCATACAAGTTGTGTGAAAACAGCTGGCTGTCATTTAAGAGAGGTGAAATTTCAGCAATGGTGAATAGTTGAGTGCGTTCAGTGGCCGAATAAGAAATGTGGTGAATAAATGAATCGAGTTTGAATGTTCCAACAAGATTTTATGTTAACTTGCATGTTAAAACTCTAATATGATCTATGTTAAATGCGATTTGCATTAACATTCCATTAACATTAATAAGTTCAAGAGAATGTTCAACGACTTATTATGTTTGTAAAATTTTTAAAATTTGCTTAAAAATCCTCAAAAATCAAAAAGAGGAAGGGAAAGTCTTTTCACAACCCTAAGCTTACAATTTCTATGGTCAGTTTTTCTATTTATAACTAAATGCCATTTGAATTGATCTCCCGTGAATCTCAGCAAACAAAGAAATTCAAGCGTTAGCTTTCATAAATACCCAACCAACATCATAGCTCAAATCATTTGACCAAAAGGCGAAAATGATCGCCGTTCATCGGTTTTCCTCGACCTGAGCCAGTGCCTGTGCCTGTGTAGATGCTCTCTCCCGCACGGCCATTTCCAACAAATTAGCACATCCTGATTTGCTCTCATTCGTCGTCCCCCCGAACGAATTTGTTTACCATAACATTTCCATTTAACGTCCTCAATGCTCTATTTGAGTTGTGCCGCCGTTGCTGGCCGACGATTGGCCGTTGGCGATGTTGACAAATACAACACCTACACGCTGCAAATAGGATTTTTGCTACAAGAATGAACAACAACAACAACAACAACAGCAACGACGACGTTACTAACAAGGGCCGTAACCGTAACGACTTAATTTGCGCCCGTCCGAAATTCAAAGCGAGGCGAGATTGTTTGAGCGGCAAGAGAAGCGGACAACAAACATTGCCTCCCACCCATCGGGCATGCATAATTCAATTCTTCTAATTCGTTCCTAAACTTCTTTAAAAAGGCTACACCACAGCCGCCCGCCGTCAACGTCGCCGCGCCAGTGTGCACACACAGACCAAACCAAAGAACCAACGAACGAAAGAACAGAAGTCATAAACCAAAATATTATGGTGCGACCCGCTGGGTTTTCGGCGATTTACTGCGGTAAGGTTTCTCACTGTTGCAGGCGAATGCACCAACACACACATACACACACACACTCGGAGACACCACGAAGGTCACCGCTGTGTGTTACCTTGAGATCGAGATCGGTCGGTTTGGTGTCGGTTGGTTCCACTTCTTATTTTTCGGTGTGTCGGTGTTTGTCGGCCGAAATGCGATTCGTCAGTGTGGTGATGCTACTGCTACTATTTCTTGTGGATTTCCAACTGTGCTTGTTGGCGGTACATGCAGTACATGCCACATCCAACACAATGCCATCGAGACGTTTCGGTTTTCCAATTTTGGGTTTCGGTTTCGGTGTCGATTCGGTTTGGTTTGGTTGGGTTCGGGTTTGGTTGGAATCTCGCTGTGATCGGACCGACAATTTTGCAATTGACACTTTATTGTCAAACGGGTACGCCAATTTCGTATGCTCAGTGGGTTCGCCGGTATCCCTCGAACTCTCCTCGAAACATTGTTGTCATCCTTAGAGCAATATTGTGATATGTCCATTGGTTTTTGTTTACATGTTTGTTGCGGTGGTCGGTCGGGGGCTACTTTCAAAATATTTACCAAGAAATGCCCAGAGCCATGACGAACCGAACGCCCGAAACACATCAGAGGAACCGAGCACCAACCAACGACTGAGATGTCACAATTGTCAAACAGGCGACTTCAACGGGATCATTTCCAATCATTGAACAAGTTAACACTTAATCTACGACAAAATTTGATCAATTCATTTGAAATGGTAATGAATCAACTCGAAAAACTTTTTATAGTCCATCATCATCATGTCCCAATAAACTACCAATACCACTTTTTTATGAACGGCCACCGGCATTTGGTTCTTTACTGGGCTCGTCATAAAGTCATCATCACAAAAATGATCACAAAAAAGTGTGTCACCTAATTATTTCGTTATTGTTACAATTTTTTGTTCTGCCTCTCTTGTTTTACAACACGGACTTTTTTCCGGGGCACACGTCGCCCGCAAAACAGAACAAAAAAACTCGACCAATTTTTAAATATTGTTTGTTATTTTTTTATGACAAACACTCAGAGGCTGTGTCTTTTTAGACACCCGCCGTCCAACAATAGAGCTTCGGCGTAATTGTGCCAGCACCGCTGAGATCTTGCTCTCGTTGTCCTAAAAATTGGGTCGGTTTTTTGGATTGCCTTCTCGTTTTCTCTCTCTTGTCGGCGGATCGATCGGAGGTAGTCGCGTCCTGGACCTTTTTTTGTGATGATGAGGCATTTTTATTGGTGCACCAAACGAAATTACTGTCGTCATAAACGGAGACACGGAAACGAAATTCGTTCGAACTGCTGCGGCCCGGCCCCGGTACAATGGCCGAACGCGATATTAGGAAACTAGATCAGTTTTTTGTTACAATTTTTGCGTTGTGTTGTTTCGTCCCGTGTTTTGCATGCCATCGAGTCCTTTATGTGTGTGTGTGCACGTCCTTTTAACAATGCTGCACGTTTTATTGGGCATCATTTTTATTTGTCCACCAAGCGATGGTTTCGCGGAAATTGTCGTGTCGTGCCGTGTCCATGCCGCTTGTGGGTCGCCCTACATATATTATGAAATTAGATCAAGTTTTTTGTTTCCACGTTGGCCTTGTCCTTTTATGCGATTTTTTCCCCGGATTTCGTTCGCAGTTCTTTGCATTGTTTTTTCCACTCCACACACACAGACACACACACACCACGGACCAGCCAGAAATTGCTCTAATTTTTTAATACCATTATTGACCATGATTTTTATGACGGATACTGGGCCATTGTGCCGGTGGAACGAATTACCTGTGTGTGCAAGTACCGAGCGGGCACAGCACATTTGAATATTCACAAAAATTTAAGCCAAAAAAAATGTTTTTCTGGTATTGCGGCCCTACCGTGGAATATGCTCTAATTTTTACTGCTGTTCTTTTTGTGCGTGTTTCACTGTTTATGTCGGGCACAACGAAATTCCAGGAGTTTCACAAATAAACCAACAATTTTTGAATGTCGAACCATCGAGGAGAGGTCCACTGAAATTAGCATTTTTGTTGGACTTTACTCTGCAATTAGTGAGAATTTTCAAGAGGTTCGAAAAGTGAAAAACGAAATCGCTACGGACATTGGCCATTTACTGATCAATTCAAATAGAACCTTCTAAATCAACCTTTGAATCATGCCAAATCGCTTAACGAAATGTTTATGTAACTCGTTTCAAAGTCAAAAAATCAGTTGAGTCTGTTTAGGGTCCCTAACACGGAAGCCCCTTTCAACTAGTCAAAGAACGTCGCTATCATCGGCTAATTCAAGTTTAGCTTACTTAATCGTCAGTTTTTATCTGCGAACCCCATTTTTAGCCCCTACGCACCAATGATGAATACATTTCCATGGAATTCATTTAAATCCCTTCAATTCAATCCTTAAATCCCACTTTCGCTGCGAACGGATGAGGGGATTGTTTGTGTGTGCGTGTACGGTATTGTGTCGCTGTGTTGGGCGATTTGTCCGGTAATGTTAAACAAACATGTTTCGAATGAAAAGTGAAATTTTGTGTAAATTTGGGAAAAATGGTAATTTATTGCGGCACAACAATGCAATATGCAAACGCAATTATTGGAAATGTGCAACAATGCAGAAATCGTAACATCCTTTTGCCTAACATCGTCAAGGACCAACGAATGTCGTCCACGATGACGACGAAGATGACCGCTATTAACCCAGTTATAAGCGAACACAACAATAATAATTTCCATTATAATGAGCATAATCAGTCAATTTGAAAATGGCCCAACAACGGGAAGTGCATGCCAAAAGGAGACAACACACACACAGGGAGAGAGGTAATAAAATAATTCATAAGCAATATTTGGCAGAGTCGCAGAGGAGTGAAGTGAAGTAAAGTTTGGATTTGTATTACCTTGGTGTACCCTATCGCTGTGTCGCATTGTAAATACCCGGAAGGATGGGATGGGTTTGTGCCGCGGCGAAAGAGCTGAGGCCGAGCGCAAATTTGTCATTTGACATCGACCGCGACAGATTTTCGGGCGGCAGGTAACAGCGTACCGGGTTGATTGGCTGATTGAGCAAAGGGTATTTGCATTTATGACCGCTGTGTGTGTCACTCCGCCGTTTTGTTTACATTCGCCCAAAAGGTTAGTTACTTCGATTTGGAAGGTAACAATATATAGCCTCGGCTCTATGGTTGTTGTTGGGCCGTGTAGTTGTGGAAGGCTTGGTTGCCGGGAACCCAAGGCATTCTATTGTTTGGTTGTGTTGTGTAAAATGCAAATTGTCCGCGTAATATAACCCAACACTCGGTGCAGCAACAACAAGAACAATACCAAAGGAGTCCAGAAACGCAATATATAGAGCATATTTCATGTTCGTTTTATTGCACCGCTGAGGCATGACCCTGAACACGAAGGCTTAACTCAATGTTAATCCGTTTCCCATAAGCGTTATTATCACAGTTTTCGTACTCAATTTCGAGAATACTTTCCTTTCCCTTTCGTTGCATTCCAAAGCGTTTGGCCGCCGTCGCCGCCACCAACACCACCACCACCACCATAGCCGCCGATGTCGTCAATGTCGACGACGAGTTAGATTTTATTGCCGCATCTTGAACAATCAACCGAGGACACCATGCTGTGCCATATAGACCAAAGAGATCGCCCTTAAATGGCACCAATGGTGTAAGAGTTGATCTATGCCGGTCAATTTACGGGGAATCGATGCAAATTCCTGTCAAAATCGTTCCGCGTGTGTGTGTGCGCTTTGGGACCAAACGTCAAAAATTCCCAAACATTGTCATGTGTCGAGTTTAACCGTTTCCCTTGTGAAATTATTGTTCAATGTTATGCGTTGTTGACTTGCAAGATCATCGTGGAGTTGCCTTGAGGGTACCGAGAATGCGACCAAAGTCAATCGACGCAAGTCCAAAAGTCAACTCGAGAGGAAGTCCGAGTATTGTATAACTCTTTGAGGCCTTTTAAAAACATTGAACTAATTTCCTTTTCACTTCCAATACACAAGAGCTTTAAAATAGAGAAATCGAAAATTCCAAAAAAAAAATCAACCATTTTCTTTTATTTCATCCCCAAATTGAACTGTCTGCCCTGCCTGTGTGTGTCTCACATGGGACCTTTATGGATTTTCAAAAGTTTTATTTGGCTTATGCCCGGTCCCATACTCATGACCTCTTTTGGCGTATTTTGCACTCATGAGGCAAATATGATTACGATGTTATAATAATAAATTTACTTTGCTTCAGACAACAACAACAACAACAATAACAACACAATTTTAAAACTTTCCCTCCCCGCTCAGAGCTAGTGGAAGCCCAAAGATAAGCCAACACATTTATTTAAAAGCCAAAACTACTGGGTGTGTGTGTGAAGAAAGAAATGGCGGGCTGTAAAAACGCCCCAAACATAATTCGTTGACTATTAAAACAAAGAAGGCACATAATATTAAGACGCCATAAAAGTGGAAATAACCAGAGGTGCGGTGGTGCTAAATTATTATGCCATGGAGCACAGAGACCAACACAGATTCGCAGTCAGGCAACGTTTTCGGGTCATAAACGAGCATCACATAAACGCCAAACGAACGATCTAACTAATGTCGGGCATAATGAAACAACTGTACCGTTGTGCAGACCCCGAGAAAAACAAGCAAGTTCCATTCAAAAAATAACCTCAATTTCCCTCCCTCCATCTGTAATATCGACCCAAAATCCCAACTGTCTCTCTGGCATGGCTAAGAAAAAGCAATTTGGTAGAAAATGAAGTCGCCGCCGCCCGTTGGGGGAGGAGAGCTGAACGAACATTATGCGATATGTATCATTCCTGATGAAACAGATAAAATCCAATTATTAAAGGTTTTTCATATCTCATTCGCTCCTGTGGCGTCCAGCATTTGCGGGCAAGGCGAAACAAAAGATTCGCTCATCGCTATGAATACGAAATTTTCACAGAGTCCCACCACCACCAGACAAGGGGCCCGCGTACGACAGAGAAAGACAGCCATCGAGAGAGAGAGAGAGAGAGAGTGCCGGAGTGGGCACCCCACCCCACGAAGCTTAGCGAGCTCAGCTTGTCCTCTGTCTGAAATAATGAAGTTTTCTCCTGCTCGACTGCTGGCCCGGTGCTGATGAGCATGATGACGAGTTCTTGGTTGGCTACGTTCCGGGAAATCGCTTGGCTGCTCTTCTCTTTATACGGTTTTTTGTATTATTTTTAGGAGATTTCATTGTTTTGGCATCGTAATCGTCGTCATCGTCACATTATTGTCTTGCGTTGTGAGCGGTGCACGGCTGTGAGCGAGAAAGAGCGTCTTTTTGAATATGAATCCACCGAAGACTTCACTGAAACCGCACCACATATTGCTCAAACCTCTGCTGCTGCTTCATTATTACTTTTTAAATTCTCTCCCATACACACACAGAGAGAAGTAAATTAAGAGATTTCCTCCAACACCACTGAGCAAATCATTCAACATCGTTTTGGTGTGTTTTTCGTTTTTGGGTTTTTTTTCGGTTTTGTTGTTGTGTTTGTGTTGCTCGCTCGCTCATTGGCTGTGATGCTTGCGACAGCAGCCATTGTTTCTCTTGCTCACACACACACACACACACCAACACACACACGCAGAGCATTCGGTCTGCCTGCGTTGTACACGCCTTTGCCTTCCTCTGCACCGCACTCTCGCGGCCGGGTATAAAAGACTTCAGGGTTCAGGGTATCATCACACTTGAGCTGTAGCATCGTAACGAGCAGCATCATCACAGCAGCAGTAGTACAAGTTCTCAGCAACGCGTCAACAAATCGTTCAGTGAGAAATACCCAAAAAAAAACAATTTACAAAACGTCATCTAGTGAAATTTGTGAGAAAAGTGAAAAAAAAAACAAACGAGATCGAGAACATTTTTGGAATTATTGCCATACAAACATACTCAAAATGCAAGGATATCGTGCATACAACATGGACAGCCATGCCCATCACGAGCTGAACGCCGATCAGAAGCCCTTAGTGGTCGATCTGATGACATCGCCTTACGGCAAACCACAAACGCCGCCACCATCGCCAAATGGTAAGTTGACAAATTCACCCCCTCAAAAAACCTCAAAGAATTCTCTGCAATTCAAACGACTTTGAGAACGAAAACGAAAAACAACAATTTACTAATTGAAATTTCCTCTTTTGTTATTTCCATAGAATGCCTGTCGAGTCCAGACACCTCATTGAATCGCTCCAATGGCAACGAGATTCCCGCTGATCCGTCGGTTCGTCGCTATCGAACCGCCTTCACACGTGATCAGCTGGCCCGTCTCGAGAAGGAGTTCTACAAGGAGAACTACGTGTCCCGTCCGCGTCGCTGCGAACTGGCCGCCCAACTCAATCTGCCCGAGTCCACCATCAAGGTGTGGTTCCAGAACCGCCGCATGAAGGACAAGCGCCAACGCATCGCCGTCGCCTGGCCGTACGCCGCCGTCTATTCGGACCCCGCTTTCGCCGCTTCCATTCTGCAAGCGGCCGCTAATAGCGTCGGTATGCCGTACGGCCCCTACCCGACCGCCGCCAATCCAATGCTCGCCACCGGCATGCCATCGATGCCCGTGCCCGGACACGCTCACGCCTACGGACAATACCGCTACAATCCCTACCACATCCCAGCCCGTCCGGCACCACCATCGGCCGCTTCGGCTGCCTCGGCCGCCGCCCATCATATGCCCCCACACGCCATGCCGGCCGCTGCTGCAGCAGCCGCCGCCGCCGCTATGGCCCCCATGGGATACCCCCATATGTTGGGTGGCATGCCACAAGGATTTGCCCCGTTGAGTGTGCCCAAGCCGCACACACCGCCATTGGACTTGCAATCGTCGTCGTCGCCGCACTCGAGCACTCTGTCAATGAGCCCAGCCGGTTCGGATCACACCAAAGTGTTCGACCGCAGCCTCAGCCCCATACGCCCGGCCCCATTGAACAACAGCAACAACCACACCGCCAGCACCAACAACAGCTCCTACTCGCCCGAGTCGTTCCAGCAGCATGTGAGCGCCGTGCCCACCGTCGGTCTGCTGATGCCATCGGCGAAACGCCCCGCCTCGGACATGTCGCCGCCACCCTCGTCGCAAACACACATCTCCGAGCCAAAGCCGAAACTCTTCAAGCCCTACAAGACTGAAGCCTAAGCGCTGGAAATGGGAGGCGAGCGAGTGAGGCAGTACTGGCTGGCGACTCTACGGCCTCACAAGCCTCCACGCAAATGTGATCACGTGACATCAAACGGCAAAGAAACGCAAACGCAAACGCAAACAAATGAATTGTACAAATTAGAGTGTTAAGATTATTTCCCCCACGTAGCTTGTTATCCTCTTTAATTTATTGTAAATATGTAAACAAATCAAAGGAATTCGCAATTAGTTTTAGTGCTGATCCAAAAGCGGCCTAATTTAAGAAAACAAAATAAACCACATTGAAAAAATTTCACAAATTTAAATTTTTACCCTCGTTCTTTCTTTCTACCTAAGCTCTTAAAAAGGGCATACAACTTTTACAATGCCTTCGACGTTTTATCGTTTATGGGTGTAATTGTCGTCGCATAATCGCACATTAATGACACGAAATTTCGCGTGGGTGGCCAGTCATAACACGACACAGATTAGCAGCTGCCGCTTGCCAAAAAGATTTCCCAACTGCCAGCTGCTCTTTTTGCAGCGAACGAATTGGCTGGCCGAACGAACGAACGAACGACCTCCACAAGAAAAAGCCATTACCCGAATCGGCATGGGTGCTCCACGGCTGGACACGAGACAAGCACGCTTTTGGCCGTGCCGTCTGACCTTCGAGACCGAGCACACCCCCCAGTGGCAAATGGCACAAGCCATTAATGTGATCAGTGATCTGTGATCGTTTAACTAGAGGCACCCCCCGCTCCCGTAGCATAATGCCCATGAAGCATAAACAATTTCAATGTGACAAATATGCCAAGAGGAGGATCTCAATGCGAGCGAGCTGCAACATCAACCCTCAAAATGCCGTCGACGACGATTTTGCACGCCAACCAACAACAAAACGCCTCAACCGATCGGACCGTACCGGGCGAAGAGTACGACACTTGACCGCCTACAGCACGAAGGGACTCGCACACACACACACAGATACATTCTACACAGTCGGGCTCAGCTCAGTGGGCCTCCCTATGGTCTCTAACGTGTGCATTTGCTTGCCGCTTTCAAGGTTGCCACGCGTCAGGTTGCAATCCGATCTTGCACGTTTCATTTGTTCGAGCGCTCTTTCTTTGGCCCTGATATGAATTTGTCACAAAAATATTGAAGTCAATTCAATTAGCAGACAATAACACAGCACCTAATGTGCTATTAATGGGGTGCCGTGATCCTTTGATGGATGTCCTCGAACATCAGTGCCAAGGTACGATTATACAATTCCTCTGGGGTGGGCGAAAGGCTCAATTCTCAGTTGGTTGGCATCTGTTAGCGACAATTGTCATAATAGAGAAATCATAATCCCAAGGACATATGAACGGGATAATAAACGACAACACGGGGAGAGAAAATTAGATTTTTATTTAATTGTCAAAAACAAAACGACAACAAAAAACGAACAAAAACAAACATGTGCCATCATTTATAAACGCCTCATAATTCAGTGGCAATTTCTTCACGGTCTTCATGTGTGTTCCCCGCTTGGTGGATATGAAAGTTCGAGTGTGATAACCCGACACTCTACAGGAGGCATTGGGAGTCTGTGTGAGAAGAAATTAAATCAATTTTAATGAGAGAAATTAGTTTCAAGGTTTCTTTTTAGTGGAGAAGTTGAATCAAGGGAAATTTATAAAGAATTTTCAAAATAATTTCAAAAATTTAATAAAATTATTTCGTCAATCTTACAAGGCTATAAGGGGCCTTAGAAATTGTTTCATAGTGATTTAAGAAATTTCCAACTAATTTTATTTACAATATTTGTTCTTCTTTACTAAACAAATTCTTGTTTTTAACTTAAAAAGTCAATGAAAAATACTTCTTGGTCTAAATACAAATTGTTGAGTTTATTTTTTCAAATTCTCGAAAACCGACCGTAGAGTGCTCTTACTGGTATGTGGTAGTATATAAAAAACTAATTTCATCCAAAAGCATGAAATAATTGTTTGACTCACAATTCAACCCTAAAATCCAACCCAAACCCAAAAAGAGCAATGATTTTTCTATTCCACTTATAATTTCAACGAAATTACGATATGGCTTGATAACGAAAACAACAACAACAACGGTTTCGAAAAAGTCAAGTGACTTTTCAAGGGAGCGAAAAGGGGTGTAAATGGTTTATCACATTTTAAAGGTCTTGTTGTTGTTTTCGTACCGTTTTAGATAGCACGGAAGGATAAGAAGCGTCAGCGTAACGAGGCAAGCTAATTGAGCATGTATATATGTGTGTGTGTGTGTATGTTCAATCAAAATATTGTATGTTTTGACAAGGATGAGATTTCTCGGTAAAAAATTGTCTGCTCATTTTTTACGAACAACAACAACAACAAGCAATTACGGGGTGGGCAACTTTTTGCTCGCGTCCGGGGGCACAAGTGGTAACATTTTATTACTTAATAATAAAGATAGTGGTATAAAAACAACAACAACAACATGAACATTAAGGGTTCATCTTGTATTCCTTGGGGGAATTGTTGGGCTGGCTGAATCTACAAATTCCGTATATGATTTGCTCGGTGCTTTGGGATTTCGCCACTTGCCTTCGAAAAGAGACGTGAAAATTGAATAGCGAAACAATGTTGTGACGATTAATTTTGTTCCCCCGTTGAGGGTGTTTTTTCTTTCTGTACGAAAGGTGTTGAAATGTTTTTTGTTTTTTGTGTAAAACGAAAAGTGTCAGATGTGGCTGTGCAATGGATGAGATTACATGAGATTATCAAGTAAATTTGCCGGCTTGGCAGCCCCTTAATTAATCATGCGGGGATTATGGCAACGCCGTATGTTTTCCACAATTCAACTTTCTATGTTTGTTTATTTGTTTGTTTTCGTTGTGTTGTGTTGTGTTGTGGCAGAAGTCAAGCAGCCGATTAGACAGGGGCATCGCTAGGCTTCTACGAAATGCTTTGAGCGATTTTACCTGAGGGATTTTTGAGTGTGCCCATTTTTCGATAAATCTCCCCTAATAAATGGGTGGGAGTGAGTGAGGGCGGCCATAAATGTATTAAGGCCTCTCTGTCACTCCGTCTATGATTTCATCAGGCCGAATCTACAAATATAAATCTATTTATTGCACACAACCCAAATGCCCGGCTCGTAACGAATTCTTTAAACGAAGTCTTTTTCATACAATTTAGCATGCAATAAAATTCAATCAAAAGATTGGATGAGCTGAGTAAATTCGATATTATTACCAATTAGTTGCTCACCTCTAATTTTTGTGGACTTGCGGAGGTGGGGGGAGACGGCTCAATCTAGCAGCTGTTGTTGCACACACGAGCAACAAACCATGAGAATCTCACGCGGGCTCTTTGCAATTTTGTTGAGATTTTTTTTCGGGTTTTATGAGACGCTTTACACCAGTGGGATAGACAAACATACAAATAAAGTTAATGTTTATTGAAGCCTGATGTGAGATTATGATGAGAGCATTCCAAATTTATGAAGACGAAGGTGAAGTATTAAAAAACGCAAAAGGCGTTTCTGCCGCCAGCAACAGTGAAGATTCAATAAAGTGTACAAAAAATGATGATAAATATGAAAAAAATGGAAAAAAAACGAAGACTCCAAGTCTTCACTGTACGCCGTTTGGCCATTCGTTCATGCCAAGCGTTTCGTACGGTTGTTGGTGGTGGCCTATACCGGCCGTCTTCTGTGTAGTCAATGCGCTTTAATAGTGAATTAGCACCTTCGAAAAGTGTGTAGAAGAGTTTACAACATGATTGCCAAGCGGACAAGGGATTCCTGGGCTCGGTGAGCGTTGTTCCACTACACTCCAATTGTAAAGCCTCACCGGGAGAGCGGCGTATATAAAATGAAATTTAATCAATTCATTTCTTTAAACGTTTATGAGCGCGGTATTGAGTCAATGAACATAAAGTGATTATGGCCATAGCGAAGGGGCAAGCCAGGCGATCAAAGCAAAAAAAGGTGTCGCCGTATGAACTTTCATCTCTCGACACACACCGAAAACAAAAAACCGACAGAAAAACAAGAATTATGAATAGAAATCATTGTGTATTGGGTGAATTGATGATTTCTCATAGACAGAAATGGATTTTCACACATTGTTCACACATCACAGTGGAATTATTAGGAAATCGAAAAAAATCTCTCAAATATTTATTAGTACTCGTCTTGGCTCTGCTCATTTATTGCGGGGTGTACGGAATTCGGTGAATCACACGAGCGAACAATCGGAATCAATTTTAATAGGGAAATTTTGGTGAAAGTCAATTTGAGGGTTGTTCTTCGGCTTAATTGGGTGGTTGAGTTTCGCTTGGGATTGGGGTGGGCCGCTGGCCATGTAATTTGCGTAACATTGTGATAGATGTTAACAACTGATAATCGTTGCAATCAAAACAAAGGCACACGCTAGTGTGGCAAATTGACGTCGGTCATTCTCCTCCCCCCTTGTTATTGGTATGATGTAATCGGCATGTAAAACGGGTATTACTGACCGTTATCAATATTGCTGTGACAATTGAACGTTGCCGAATGAATCGAGCGTTGCAAAACGGGACAATTGGTCAAGCCCCATGAGCTTAGCATTGAAGAGAAATAAATTGCCCGCTAAATGCAAAACGATAAATGGCCTAAAAGAGGTTCCCCGATGGAAATTGATTGAGCTTGAAGAAAATGATAAACTGATTGCTGCAATCACGAACTGTGGTGGCCTGCTTACACACCGTTGATTGATGGCCGCGGCCATTGCAGCAGCCATCTTTGTGTACCCGCTGATGGGGAGTGCGCATGAGCCAGCCAGCCACAAGCGCCACTCCACAAACCTTTCGGTGTGTCTGTGTGTGTGTGTGTGTGTGTGTATGGGCAATCCACAGACTCCCCGGTTTTCAGTGGTGAGCGAGAAGCGTAACGTCTTCGAGATGTCCTCAAATCGCTGTTAAGGTGGCTCACGAGCTGCCTCGCCATCATCATTGTCATTTGCTGCTGGTGCCTTTTTCAGCCGAAAACTGGCTCAGCAAACAATAGGGGGCCTCGGTGCGGACCTTTTGACATTTCCAGGTTTTTCTCATCTCATTTTGTTTTTAATAAAAGCAAAGCACGAGAGAAAAAAACGAAATTTTATTGCGGTTTGACTTTGGATGCCTTTTTTTTTGGTACAAAAACGCGAATTGCCGATAAAGACTCGCTTACGCACCTACCTTTTCTTATTATTATTTTTTTCCGTTTTTTCGCTTTATGATTTCGTTTTTTTTCGTATGTGTTGGTACTTTAACTTCTAAACCGAGATTTACAAGGGTCATTGTAAAAAAATGCCGTATTTTTTTTCGTGAACAGCCTGCTGCATCGGGCGGCCGTTAATTGCCCGCCATAAAGAAATTACCTTTTCGTCGTCATTTTTTGGGCATTTTTTTTGTTGTTTTTCACTCGCGGCCTTTTGAGGTTTGCATTGCCCGCACCGGATTCTAAAAAATGAAATCAATCTGTTGTTTTTTTTTCGTTGCTCTCCACACCCACGAAGGTAGAAGGTGTGTTAGCTCGCTCTCTCGTGGACTGTGGGCTACCTACACCGTGCAATTTCGCAAACAAACGGAAACGATAATACATCTTTTCCGTTTTTTTATGTGGTCCATAAAAAACACCAACGTCCTGGCCGCCGATCCTCTAGTTCTAGTTATCCTAGTTTAATTTCAGTTTTTTCGGTAACGTGTCCGTCTGCCGTGCACGGTTTCGCGGAATTTCATTAAAAAAATTTTCGCTACGCTCGACCTTCGCCCGCTGGCAATTGCCAATGACACGGTCTGTGCACTGGAATGTAAAAAAATTCGTCTAAAAAATTAAAACAAAAGGAGCACCACCATTGAATGTGCACAAAACCAACAACAAAAACAAAAAATGTCACGATGCTGTGGGATTTTGCGGGGCATTAAAAAAATTGAGAATTTCCACGAATTCGTCAAGACTGCACTCGTTTTTTATGGGCATTGACTTTTTTAGGGCCCTCCAGAGAAGTGCTAAAAAACAAACACTAATAAAGGAATTCCATATACGTTTCCCCTTTTTTTCGAAATTCTAACCAGCGATGACTCATCAATGTACGGTTATTTGAAAAATTGATTGAGCCAACTTGCATTGATTGATTGTGATGGAATAGTAAGTTCTTGTGTAGGGGAATCAAAGAAAATACCTTGAAACTCCACACAATGTGAATATGAATGACGTGGAGGTAAGGGGAGTACCTTTTCTATAAGTAATATGAGGGGGTCAGGGAAAACAAGTTGAGTTTCAACTTGCATTTTTCGAATTGTAAGGTAGTTCTATAGGGTACACAATTCAACAACAATTTCAAAGAATTCCCCAAGTTTTCATACAATTTGCCTTCATAGTTAAACTGCTTTGGTCTCTCATTGTTGGCGTTGTTGTAGCTTTAGGCAACAACTGCAAGAACCTCGAGCGCATGGACCTGGAGCAATGCAGTAGTACGGAGGCTTACTCTAGTATTGAATTGACTTTGAGAAAGTTGAGTTGATTTCGAAGCATTTTCATATAGAAATTCAATGAAACATTCAATTCGTTTCGAACAACATCCAACACAGAAAACCCTTTCCAAATTCATAGAAATTGTCACGAATTTGGCACTACAGACCCTTTCATTTGGACCGCCAACAAGTGCCACTTGCTGCAATTAGCATTGGACATGCATGATGAGGTATTCCGCAGAAATTGCAAAGCACAACGAATGGTCAAAAGTCAAATGCCGCCGGGCTGATATGTGAAAAAACTACCGAATAAGCGAGAACGCTTGAAGGCACGAAATCATTGGAAAACATTGGCATTACGGCAATTTAAGCAAATCAAGCAGAAATTTGTGAAAACTCCATCGGTGCGGTTCGGTTAGATCAAAACGAAAAACGCATTAATGCGCTCGGCTTGGCGGGCATGAAGCGGGTGGTGTGATTTTGATGGGCCCGTTCGAAAAATTCAAAGTAAACATTAATTGCCTATGTGGCCTGTGTGGTACGCGCCTATTGACCTTCTAATTTTATTGTGGGTTCTCATCACTTAATTTGCCTTTTTTGAACATGCTGTTGTTGTGTGTTTTTTTTCCGTTTCGTGCCTGTTGGTGTCGGCAAAAATACCCGTTGAAAATTTCGATGGTAACCGCGAAAAATCACCGTGCAAGAGCGACAGAGAGGCATTCATGTAATTCTGTGGAATTATCAAACGTTTATGAGCCGACCGAACTGCAAATCCAATAAAATACTAAACGTTTTTCAAATCTTTTTATTTTCGTTGAAGAATTCTTCTTTATTCGCTGGCGTACCGTGGATTTCTCACATTTGCATGCCGAACAATGCTCGGCTTTTAGGTAGAGCAGGGACATGCATTTAATCGATAATTATTGTGGTATTTTCATTTATAATGCAGGGACCTAGTCAGAGGCCATCTCGTCGACCCCCAAAAACCATCACAATTCACTTCCTTAAATTCTTATTTATTTACATGTTTCAAAAAGGCATATTTTTCTTTGTAATGACCGGAACGAAATGGGTCCAAGTGTGCGTCCACTTGACAAATTGCGGAAATTGCCTCGTGCATCGTGCAATTAATACTAAATAGTCTACTAAAAACCAACTTATAAAGCCAACGAATGCATTCCCACACACACACACACACAGCGAGACGTCAGTGCCCACTCGAGTTGGACTACTTTACATGCCAGCGCTCTAAAGTGAATGATGCAAAAGCCGGCCAAAGTGATCAGATGTGATGGCGGTTGAGGGAGCACAAGATCAAAGTGACGACGCAACAGGCGGCGACGACATAATTGAAATCACTTAACAGTTTTGTAACGATACCGCAAAAGACAAGACAAGACAAAACAAGGCCCTGCCCAAATTGGTGCGGGAATTGAAATGTGAAATGTAGTACAAGAAAGTGAAGTGGATAATGCCGCCATGTCACCACTGCTAATTGTTTTTTAAGTAGCTCCTAGCTTGAACGATTTTCGATTTTGGAGGGACCTCTCCGGGAGTACCGTATAAATCATTTTTATGTGGCGCTACGGAAGTTGGCCGTATCCATGTTGACTTTCCCAAACAAACATCAACTTGAGCTATTTCGTTGAACACTTCCGGGAAGCCTTACGAATTCGCTCTCTCTCTCTCTCGCGCTCTCTTGCTCTCTCTCTGTGGCGGGCACTGCTTGCTAATTGCCACAATTCCCAAATCAATTATGCTCTACAAAAGGCTTTAATTCCAGGGCATGCACGCCCACTTTGCCAGTCGGGGCATCCTTTCAAACTGTTTCACTGATAATTGGGCATTGACCAAATCCTTTCACAGAACGTGTACAAAGGTCCCTACACACACCCACACACACACATACGTACACCGACATCGGTAGCTCTCGGAGGAACGAAGAATGGGCTACAAGTAGCTGCGAATTAGCAACCCTATCATATTTTTATGACACTCACCTCTTTCGCTTTGCATACGCTCGATGCCTGCGAAACCAAGCGAAACCCTTTTTTCGCAAATCCTTTGCCAAATCCTTTGCTAAATGTGCTCTTAATATCGCTCATAAAGGGATAATCTCGTTTTGTGGGTGGGCGGTAACGCAGCGCACAGCCAGTGGTGATGACCGCTTGACCTGTACCGACCCGGGGTACGGCCACGTCAATTTTCCACCTCTACCTTTGATTTTTCTAAAGAACGTTCGTTCGCCCGTTTGCCCGTTTAATCCTTTCGCCAGCCAGCCCCCTCGTGTGTGTGTGTGTGTTTTCGTTTTAAGCGCACAATTTAGTAACGGGTTAACATGTGATCCCCAGAAATGGGATTATCTGCGATTACTCGCAGTTAATCTGCGAACGTTTCGCGACGACTTAAGCGGAAAGTCAACAGCTTGGAATTGACTTTCAGTCGCTAATCTCGTGCAAATCGCACAAATATTTGTAATTGTTTTGGCCAAAGGTTTGTCTATGTTTTGGCATGCCTGCACACAGATCGTGTACCCCCACAACACAACACAAGCGACGAATTTCCACGTAGCGAGTGGAGGTGGTGCCGCAACGAAACGCAAACGGGAACAAGTTCAAAAACACACACACAGGTTCCCAAAGGAATTTCACGATAGGGACAAACAAAGTCAAAAAGTCAATGAGGTGAAAATTCCACGAATGGCCATACCTTTTTATGAGTATTTTTTTAATTTTCATATTTTTTTTTTGCCAACAAATTACGCAGAAATGTTGCGTCGAAATGACGCGAAATGTGCTCATCGAAGAATTCCGTAAAAAAAATCGTTAGAAAAATTCACAATTAAGCCTTTTGTGATGAAACCTCTTTTCCCTTGAAATCCTTTACTCGTCGTTGTTGTTGTTGTTGTTTTTTACACAATTTTCCATAACCATTGCGATGACCTTCTAGCCTTGCGTAAAATTTCGTAACTCATTTTGGCCCATAAAAAACGAATCGCTTTTCGCAGAAACTCTTTTTTTCCCCTAACCATCCCTTTTGCTTGTCTGTGTGTCGTTTTTTACGAAAACCCTTCAGAATATTACCTCGTTCCATGCAATCCGTTAGCCCGTGAACGCAACACAATGTAACTCCTTTCTCCTTCTCGATGACGTCTTCGACGGTTTTTTAGGCAATCGAACAGATTGAGTCATAAACCATCGTAAACGCTGGCGGCCAGGTAGCGGGCGAATCCTTGCTTACTCAATGTACGCGAAACCGGCCATTATGCAACAATGGGCCCTCTCGCTGAATTGGTTATATAATCGGGTTATATGGCTCACATCATCATCACAGCGCTCATCATGTTGTAAACAACGGCGAGAGAGAAAAACACGCAACAATGTCCCTTTTTTTTGTGACGCTTCACCCGTTAGACAGGAAGAAAAGGCGGAAAAGGCAAAAAACACACACACACACACAGAGAGTCAAATAAAAAGTGACTAAAGGCAAATAAATGCATAAAAAAAGGAAACGGTCAACGGTGATTATAAAACATTACGAGAGAATGAGTGAGTGAGCCCGTCTGTACGTCGAGTTGCTCAACCTTTTTTCACGCAACAACAAAAAACTCAAAGTTTTTTAATGATTTTTTATGGGCAATCGTCAGCATTTTGCCATTGTCTACCGAAAAATCCTCTAAAATTGCATAGAGTTAGATGTTCGAGGGCGGTTGAGGGTACCTGCAAGGGCGAGGGACGAGTTAAGCAACGCCATAATGACGGTCTTTCGCCTTTCGCAGAGTCCATACGTAATAGCCGAAGCTAAGACAATGACAGAGTCAAAGTCAAAGAAATTGTAAAAAAATTTTGAAAAAAACAACAACAATTAACTCCGTCATTGCCATATGCCATGGAAATCCTTTGGCTGGTGTGCCCTTGAGTTAAAACTGATGATCCTTTGAATGAACGGTGAGCCCAGCGCCCAGTACGTGATTGCCAATAAAAGGCCATCGATTAAAACCGCAAAGGCAATCAATTTAGAGGCACCCTTGCCCCTCCCCCCCCAGTCGGGCAATAAACGCACAAACCAATTAATGTCAATGCGACAATTGATTAACCACCGTTAGACACCAACGGAAAACCTCAAATACTCACACTATTATTATTGTTGTTGGTGTTGTTGTTGTTGGTGTGGCGTCGAACCGCATCAAGCAATTAGCAGCGATTCCGGCTCATATAACTCAACGGCCTAATAAAATTGTTTCAATTTGAATTAGTGCACTGATATGTATGTGTTCCTCCCCCACCACCACCACCACACACATAAGCTAAAGTCAATGCAAGAGCAAAGAGAGGGCATTTCAATGGCAAAGCAAACAAAAACAACAAAGACACCAGCTGGGGTGTCAATTTTGTCATCGCATAGAGCGTGAGCATGAGTGTGAGTGGGAGAGAGTGTAGAGAACCAGAGGCGAGTTTTGTTCTCCAACAATGGCAAAGGCCATGTACGGTACATGCATGAATGAATGTATTGATACCGAGTAGTGGGAGAGCACAATGGAAACGGCAGAGCCGTTGACATCGACACACACGCATACGCACACACATAAAAACACGAATGATTGGTGCTTTTATGAGAATGATTGGCGTGTTTTTGTTTTTTTGAATGCGTAGCGAGAGAGGCGAGGGACGATTTTATTAATGGGCACCAATTAACTGGTGGTGGTTTCTCGTTCAATATGTTAAAGCAAAGAGGGAGAACATTTTAAAATTGATTTAATGGGGCTGTTAAATTGTCGGTGAACTGTATTAAGAACAAAAACTCAAAAAAACAAAAATCGTCAACGAATTTCGCTTGTCAATGAAATCATTTATCTTTTGTGGCTAGGCTGGCTCTTCGGTGTACAAAACAACAACTATGAGCTCAGATGTGGGCAGTGCCCCACAAGTTCATTATTAATTTTAAGCAGCCTTCCACTCATTTATCACTGAAAGCCCCAACGATATAACGAACGTCTGCAAGCTGAGAATATAAAAAACAATATGGCAGCGAAAACGGAAAGAGAGACAGAGCACAAAAAACGATAAGACAGAACACCCCCCGACTGAATTGAAAATGGAGCCAGCCAGCCAGCCAGCCAGCCAGCTCAATTATTACGCTTTTGACGATGTGTCTTTTAACGTTATTACGACCAGCATTATGAATTGATAAATACGCTTAAGCTCAGCAGCAGCAGCAACAAACACCAAGCACATTTGCTTTGCTCTTGCTTTGCTCTTGGAAACGGCGAATGCTGATTGGCTGTTGCTTGATAAAGCGATAATGGGGGAGCAAGAAAGAGATGGCTTTAGTATTAGAAAGAGCTGGTAACGCTATCATTGTGCTCTCTCCCGTGAGATGTATGGTGATTGAGAGTTTTATAAGCGCTGGACCACACCCAGATTTTGACAAGCCAGCAGCGTTGGAGCGACTTTATTACAGCATCGACATCCCCGCTAGCAGATGTTTGTTTTTGTGGTATTTGGTTGGAGATGAAGCGGGGGCTCTGAAATTAAAGTGATTTCTTTGTACTAAAAGTGGTAATTACAACAGACTCTTAAAAAAATGTGTACACAATTTGGAAAGCAGAGAAAACAACAATTTTATGAGCCAATTATAGAAACCCTAAACACTGTTAAATTTCGAGACAACTTGATTTTGTTCAAATAAAGAAAACCATTGAATTTTTGAGAGATTTTCGTTGTTCAATTCAAAGCTTGTACAAAAAATATCAAAAATATTGTAAAATTTGTGTGATTCTGCATGAGCCCGCTCAGTCTCGGCCAAAAGTATGTGTATCTACGGGCTTGTCCACTCGCACGACTTTCTCGGCCACATTCAAATAAGCCTCGTACTCCACCTCATCGGGCGTGGTGTCGTGATGGTAATGGCCTCCCCAATTGCTCGATGAAAATGAATGAAAATGTTGCAAACGCAAATCCAAGTCCTGCGACGAAAAAATGGGAACTTTTTATAACGACCAAGAAAATCCCGTGCACGGCAACTTACATGCTCATGTGTGACCAGTGTGCCCACCGCATGCAATTGAGCGGGCATTTCATAGAATTTCAGCCAGCTATTGAGCTGCTCCTCGTCGGTGATCGGTGTGGCACTGAAATCCCTCATCACATGCTGATGCACTTTGCCCTTTTTGACCAGAAACAAACCACCCATGCCTGCAAAGGTGTCGAAAGCCTTTAATTGTCTCCTTAAAATGAAAATTGATTGTCATTTCACTCACCCACACATTTGTCCTTGTATCTTTCGCTTAGCCCCTGACGAATGCATTCAATGAAATTCTGTTCACCCGTACGCTTTTGGCATTTAATCTTCAACACCGGCCCACCGTCGCCACGACACACAAACAGATTCAACAGCAAAGCGCAACGATG
