# Supplementary material for: Identifying Cis-Regulatory Sequences by Word Profile Similarity
Source: PLoS One. 2009 Sep 4;4(9):e6901. doi: 10.1371/journal.pone.0006901 (PMC2731932; doi:10.1371/journal.pone.0006901)
Supplement: File S6 — REDfly CRMs. Fasta file of REDfly CRMs used in this study. Overlapping CRMs are merged, and masked and long (>3 kb) sequences are removed. (0.24 MB TXT) [file pone.0006901.s010.txt]

>dpp_dpp813|dpp_dpp261|dpp_dpp419 2L:2445769-2446581
GGGATCCGAAATAGTTAGTGTAAACAAGGAGGCACTCTTGAGAACGCGAG
GGGCAACTGTTGTGGAAATGCCCGAGATTGAATCGCTGGTTAAATATTTA
TGAAATCATAAAATTTGATGTCTCCCTTCCGTTGGCCACTTGACAGTAAT
GCGACCATTACGGCAATGTGTCGAAGAAGAACCCCTGGTCCTGAATCCCG
ACACAACCCAACTCCAGAGCGCCGGTGCTAATGATGATTTTGATGTGCAG
TCAACGGATTGGCTGCAGACCCACGAAGACCCGGCGATTACGTGGAGTAC
TACCCATTTGGCTTCCCATTTCGATTTCCCCATGCCCATTTGGCCGTGCA
ATGTTTGTTTTATGCACGATCCGTTGTTTTACAATCGCTGTAAATAAATA
GGAGCCGCAGATCAAAGGCCTATCAATTAGCACCCATTTCGATTATGCTG
CATGCTGCATATGCAGCACTTGCACTGCCTGCAATTCACACCCAATTAGT
AATAAATTTGAATGCGCGCTGCAATTTGCCGCCATTCGGCTCAACAGTTA
TGGTGGCCATTAAGTTTTATCGATGGCGCTACAGCTCCCGATCCCCTACC
CCCGATCTTTCCTTGCCCCATGCCCAGATTTCAATTCGATTCCCGGATCT
GGGAGCCAATTTGATTTGTGGCCCACTCGAGAGGGCTTCGAGCCATCCAC
CTTTGATATTCTCGCACATAGGCCCACAAAAAGATACGTGCATGCTTAAC
CGAACTTAATTGCAATTGACTTTTAATGCTTATGCGGGCTGCCCGCTGTG
TTAATTCGAATTC
>dpp_phaseIII|dpp_phasesII/III 2L:2453756-2454345
GAATTCTGGGAACATATTAAAAACAAACAACAAATTATGAACAAATCATA
AACGTATTTATGAAATTCAATTTCATTCACCCTTTCCCTCAGCGATCCCC
TCTAATTTTCAACCAATTTCCACCGATCCGCCTTATCGGAGGCACAAGAT
CTTGTGCACCCCCCAGCGTGTGCCATCTTTTCCAAATTCCAATTTAACCA
TTTTCGAAAGATCCCTTTGCGCTTAAGCGCCCTGCCATATAACAAATTTT
TTAGTACAAGATAAGATGGTAATCTTTATGTGAAAAACAACATGTAATTT
GTTCTAGGTGTGTGCGTGTGCGTACGGCATACCTTTTTCAAACGCATCTT
GAGATAAAATCTGGGAAATTTATAGCCTATAACCAAAGTATATAGAATAC
TTCTAATAATTTTCATAAATTTTCCAGATAAGTTTGGCTCTCGGGGTTTT
TGAGCATTGCCGCCTGTTTGTAAATCAAAGCGCTATAGCGAGCGATAAGT
GGAAAATATGACGATCGAAGCTACTCTAATAACCGAAAAATCCAGGGGGT
GGGGTGGGGGTTGAAGTTTTGGTTTGGTATGGGGCTATAT
>dpp_intron2|dpp_dl_mel 2L:2455939-2457661
GTGAGTCTCCTTTTCAAATGTTTAAAACCAGAACTAGAAAACCGGAAGCG
GATATAGAAAAACTTTGCATTCTAATGGTATTACTTTTAATACAGCGAGT
ATGATTCCTTTTGGAATGTTAGTCAATTAAAACTAATGCAATGGTCACAA
ACTAAAACAGACAAAATGTTGTTATGGGCAACTTTCGAATATATTTACAT
TTCATCCAACGTTTTCAGATATATATTTGCTTTTTATAAGAAGAATAATT
TCCATTTTTATTGATTTCAATCTGGTTTATCTAGATCGCATGGTACATCT
TAGGTTTGCTTAAAATTAAAACTAACGAATCTTATATATGCAAAAAAATC
AGAGTAGCTTGCCCCTTTTATTAGGACATAAAGGTAATCCAATCCATTTT
CAATTACTTCCTATACCTGAATTTTCCACCTGCCATCCGCCTAGGCTTTT
GTGCACCGCGAAAGGCTTCGATGTGTATTAGCCGTAATTTATATTCCCAC
TCATCGCAATGCGTACTTTCCGCTACCAAAATGCGAATGAAGAGCCAGTC
GGATTTTCCTGAAATTTCTGTTTCATCTAAGCGATTTGCATACCTGCCGA
TCCCTAGATCCTTCTGTCCTCGATCCATCGATCCACCCCTCATATCATTC
ACGCAAGCGCTGTGAAATCACGCGGAAATTCCACGGCTTTCCAAAATGAA
CAGCTAAAAGGACACGAGAGTCCTTTTACCTGCTCTTCCGCGACGACAGC
TCGGCAGTGACCTTGAAATTTTTCCTAAGAATTACACCAGGACCGTTTAG
CGCATGCGCTAAATGGCTTTTATATTGTATTTGTAGGAATAACAATTATT
ATTAAAGCGTATTTCGCATTATTTTCCGCAGGATTATAGGGTCGAACAAT
AAAGCAGTTAGGTGCAGGTAAGCAAGCCGCACAAACCAAGTGTCTAAAGC
CAAGTGTCTAAGCCGACTGGCGAGTCGAGTTTGTCTTGGTTACGGTTCAG
TTCTGGCCACGTCTTTAGGCTGTGGCATCTGTGCCGTTGTTGGTTTCTGG
TTTTCGGACTCGGAACCCAACCCTCCGGTTGATTCCCGCTTCCCAAAAGA
ATTTACGACTCGCTTGGCTCTTTGTGCAAGGTACTTGAAAACGGCAGCGG
CGGCGTCGATTCAAATTAAGATTTTTCGGCAAGCGTGCAGCGTTTGCACC
TTGCCGCACAAATACATATACTTTACCTATATGTGTATATAGACAGATCC
GAAAAGGTAGGCCGGTGTGGGCCAGGGTCTTTAGCACAGGCGCCAGTCGT
AAAAAGGCGGCTGGACAACTGGAACGTGCGATTTTCGACCTACCTTTGTC
GTCCCCGATTTCCCTGCACTTTCCACGCTCTAGAGTAGTGGGTGTATTTA
AGCAGGGGGTACTTACTGGTCCAGGAAACCAGGTAGATGAAGGAAGGTGT
GTCTAATTATCTAGCCGGAGATCCGAGCCCGCGTTATGTCCCCACAGATA
GAGGCTCATGCACTTGATCCTCCGGATTGTACGGTTTTATTCGCTGATTC
CGATTTCAGGTGGATAAAGCAGACAGCTGGAAGTGGGCTGTTTTTTTAGA
ATCACCTTTAAAAAGATGGGGTGTGCTAGAGGTAGTCCTTTTTTTTAGAT
TCAATAGCTAAGTTCCTATGATTTCTTTGCTCCAAGCTCACCCGCAATAT
CCTTCTTTTCCGTTTCCTTGCAG
>odd_-3_construct|odd_CE8010|odd_-5_construct 2L:3608811-3611803
CCGTCGGTTTGCCAGTGTCGGTTAGCTTTAGCCTCGGCGTTTGGCAATTG
TCGCCGCTGTTGACGGTTGGCAAACAGTCGGCGAACTTTTCCATTTCAAA
GTGACGGCCCGGACTCCGCCCACCCTTTCGGTTCCCTGCCTTTCGGCCTG
TGGAGTCGCGAGCGGTAATTAACATCATGTCATAAGTGTACAAAGGNNNN
NNNNNNNNNNNNNNNNNNNNCACCAGCGGAGTGGAGACACATGAAAGACA
CAGGCCGAATATTTCCCAGCACATGATATATGGCATCGCACTGGCTGACT
TCCTGCTATATCCATTTGTTGTCGTTACTAATATTGTTACTATTGTTGTT
GCGCCTGTCAACACATGGCCAAAAGGATTAGCCCTCTCCCGGGGGAAACA
CATGTCCCACTATTTGCATGTGGAAAACGCGAGATTTATAGTAGAGAGAT
CCTCCGACACTCGGAAACGGAAACCAAATCGTAGGGATGCGGAAAGCAGG
AACGATGGCCATAAAAAATAATTTGGAAAGACCTGAAACGCTTCCTCCGC
GCCAAGGACCTGCACCAATAAAGAAGTCATTGGCTCGGCCATAAAGCCAT
AAAAAACTATAAAACTCTCGGCCTGCTCGACATTAGTAGTCTGCCATTGT
TTTGCGGAGGTCCTGGCCTGCGAAAAAAAAATCGAAAATCGAAGTACAAA
TATGTAGAGCGTAAAAAATATAACAACGAGAGCAAAAAATCACAAAATCA
TCATAAACCGAAAATGACAACTTACTTAGTCGCTTCTTTGGCATCATAAA
ATCGCCCAAAGACACTTCGCAGAAGACCCTTGGTTCTTGACTCTCGGATC
TCCGGACTGTGACCCGGTTTTTAGCAATGTTCTTTCTGTTTTTTTTTTTG
GTCTGCTCTTTTTTTGGACCATTGCCATGCATATTTTATGGTATTTTTTC
GTGTTTCCACGAATAAAATTAGATTTTTTAGAGCAGAAATGTCAGCTACG
CAGTGCGCGAAGTCATCGGTAATAATTGTAAAATGACTTTTTAGTGGGCC
ATATGCCAGGGGTTTCGCTATTCCACCAAAATCACTTTTTATATTAGCCG
TGGAAAATAAAGTAGGGCTCTTTTTTTTGGGAATCTCGACTTGGTGACCT
TCACTTGTAGGGAAATCTCGAAGTTTTTCCTTCGAATCGAACGTCTTTTG
GCTACTGAAAGAAGTCATCGTAGTTTTTGGTGCATTCGAGGAAGTAATAG
TAGTGAGGAAATGTGTTTTATAACCAGACTTCTACTAAAAAATCACAGTT
AGGAATCAAATGTATATGATGAAGGTATCCGTGCAAGTTGTAAGTAACAG
AGCTATAGATTTTATGCCTTACAGATTTCAGTACGCCATTTACGCTCTCT
AGAAACAATTTTATATAATTTCCCCAAATGGGGGAGGGGCGGGCACTCGT
ATAATGCAGCAAAATTTTCTCAGGCATCAAGATGGAAAAGGGCCAAAAGC
CTCGGTTCAAGGCTTCGTTCAAAGGCAATTTGCAATTTCATGGCGAAAAC
AGACCAACTATAGCCACTGCTATGAGGTAAAGGAAAAAACAATTTCAGTT
ATTGGAAACGCTTCCAACGAACTGGGCAACAACAACCATTTCGCAACCTC
GATTTCGCTGGCAAAACGCCAAAAAGTCGCTAAAATTGTTCAAGTCCTTG
GGATTCGCCTGATAATTAGGTAAATCTATTGGGATCTCTTACCCAGCCGT
TGACGAAGGGATGTGCAGGAGTCAAGGCTGTCGACGAAAAGGAAGAAGAC
GGGTGCACGCGGCATTGTTGCGATTTGAATTGCTTGCGAAAAGTATCTAA
ACACACCATAAACGCGTCACGCCCGCGACTCCGCGAATCGTAAACCCAAG
GACACCATGGCCCTAAGTTGCCGCGACCAAAACCAAAACGCTGGCTCGTC
GGAAAAAGGGGTGTACCCTTTACTAGCGTAATTAAAGGGGTGTGGGCGGG
TGAGTTTCGGGCCGGGGCAACCAGGTAGCCAGGATGCCATCGGTATTGTC
GCTGGCATCGTAAAACCGGTATCCTAGAAAACCTAACCCTAAACGTTACC
CTGAACTGGACTTTGGCTTCGGGGCCATTGTCTTTCGCATTGCGGTGGGC
GCGTCGCACTTTTACTCCTTCCCGAAACGAGGTACCTATGTTTCACCAGA
TATTCCCTCGCTCACGCACGACCATCGTACCTGGAAGACCCTATCGCTAT
CGCGGACAAAAGGAGTAGCTAAGGGATTTGTGAACTTGGACCGAGTATCC
TTCGAGCATTTGCACATTCCATGTTCGCGTCCTTGTCTGTTTACGTCTCG
CATTTTGAGTGTAGCGAATCCAGGAAGGGTTGATCCGCAAAAGGGTTGCA
CTTTATTTGGCAAAATAATTAGATTGATCCGGAGGGCAGTTGACTTCTCT
GGTCATATTAGTGCTGCGCAAGGCAACTCCCCCACAACAAACCCGCGATT
CCTGCGATTTCCTGTAGCGAATCCAACGAGCTTAGGGCTGAGTTCGGTTT
TTGGTGAGCAACTCCCCGCACGGCCAATCCTTTCCTGTATTTGTCAAAAT
AATTAGATAAATCCTTTCACGGACTGGTAAACAAATTCGGGCTATGATTA
CCACACAAGTGTAAGCCGAAGTTCGATGTAATTTAATTTAAGGATTCGTA
TATCTACAAGATAAATTATCTATTGAATATACACTCGAAATTCTACAAGA
CTAGCTAATAAAAATATCATATCTTACCATTTTCTGGTTATTTGGATTGT
TTCAGCAAATTTGATTTCCATCCGAATCCATGACTCACCTTGCGAAACTC
CTCCCCCATCGATTTCGATATCGGCGCTTTGTGGGCTGTCAGCTACCTAA
AAAAAACACCTCGTTCCCCGGCTGGCTTATCGATCGGGCGGCAGTCACCA
TCATGCCATCATATCATCCCATTCCCATCCCCATAACAGCTCC
>bowl_O-E 2L:3774634-3775021
GTACCAAGATTTGTGTGCAATTAGCATAATCCAATTGCATTTGAATTAAT
AAATCATAGTCTTAGTGCTTCTACACTTATTAGCATAAACTCTTCCAATA
AATAAGAATTGACCCATTGAAATTATAACACAATAGATTGCCTGAAAAAG
TAGCAATCCGACCAACAAAAGATCTTAAGAGTTCTATTCAAGGGTGAAAT
TTTTGAATGGATTTAGTTCGAATGAAAGGAGCAGCACAATATGACAATAG
AATTTATACGAAGATCGGCTTAGCATTCAAAGTGGATTACTTCAAGAGGG
ATTAGAAAGAGTCAAAGTTAAGCCGAAATAATTCAATTTTAGGAACTAAC
TGTCTGAACTTCAGTTAATCCTAAGAAGGTTTCAATTC
>slp1_5-4 2L:3820280-3821016
GCCCAAAGTCGGTCGAACAGAATTAAAGTCAAAGCCAAAGGCCGAAAATA
AGAAATAATTGAGACATTTGTTGGCAGCAGCGGCGGCGGCTGTTTCTTTT
TGGTATATTTTTGGTCTACCCGCAATGACAATGTGATAAAATGTACCTAA
AACAATGACATCAAAGTCGGTTTCCGAATTTCTTTTATTTCGTCCATGGG
CGGCAGCTCCTTGCATTTTTCAGGTGACATCTTATTTCCACCTTTCGGCA
CGTTTCGAACAATGAGTGTCCTTTTTTGTCGTGGTACGCTACTCCCGCTC
ATCAAAGGATATATGCGGCCACTCTGATCTCTGCCGATCTCGCCTTGATT
ATGTTGTCACACAAGAATCACAAGATTAGACGAAAATCACGGCGACGATG
ATAAGGCGATATAGATCAAAGGATCATCGAGATCGGCTCCTTTTGGCTAC
TTTATGTGGATTATGTTGTCACATTTGGCACAATCGGTTCAATGCGTTTT
CGTGGAACTTGCTATGCGCAAAAGGATATTGTAATCGATATGGGAAGATC
AGTGCCGAGATCAGCGGGATAATATTTTATTATCGTGAAGGTGAGAAATT
CCTCAAAGGTGTCAACCAAACTGTGAATAAACAATGGAATTGGATCATAC
AAAACTGTATAAGCTGGTAATGAGGTCCTAAAATAGGTCTACAGATTTAT
ACTTGATCGAAGAAGAGTGAAGGGAGCTAGCTGGGAG
>slp1_5-3 2L:3821715-3822337
CTAGCCGACGAGATCCTTCCAGGTTTTTATGCATCCTGTCTGGCAATCCC
GATGCCAACCGCATGGACAACTTAATCAATAAGTCGCAGTCGCGCCCGAA
GGATGCGAAATATTTTTTTTTTATGTGCCTCGGTGTGGAACTGATCAATT
ATAGTGGGTGTTGACTGTACGCTTGGAGATCCTTTCGGCTCGTTAGGCTA
TAAAGTTGTCAAAGGCGGTTGCTTACGATCTCCAGCTGCTTCCATATGGG
GGAGGCGACTCTACTTAAGTGGAACTTTGACACACATATGGTTAGGAAAT
AAAATAAAATTTAGATGCCTTTGAAGAGGAGAACATTGGAGGTGGTGGCT
CTTGAGAGCGGGGATCTTAATCGCTGGAAATATTAGTTCTGACAAGCATA
TTTATGTTTGAAGTCTTTCAGGGGAAACGCTTTCGAGATGCTCATTCAAT
GTTTTACATATATAGATTTTCATATTTCTCTTACCTGGATGCCAATAAAG
ATTTACCCCCACTACCTGAAGTGCAGATTTGGCAGCAGTAAAAGTGAAAC
CAGATCGTAAAGGCAATATAGTAGTAAACTTAAGTCCGGTTTTGTACCTA
AGCCAAGTAGCAGGATTCATTCA
>slp1_5-2|slp1_slp_A 2L:3823142-3824967
CAATTCGTTTTACCACGACGTCCTCCCGGCAAAAAAACACATTAAAGTCA
AACGAAAAGTCAGGAAGGGATATATAATTTTCAAAGGTCTTACGACCAGA
AACTATAACATAGATTAAATATCTTCATCTGTTTTTATAATTGTCTTCAT
CTTTTCATATTTTTTTATGCCTAAAAAACTGCATAGGCACACCTTGCAGT
TGATAATCGAATTACCCATTACTCTATGCAGTGTGCATAAATTTTCCGCA
ATGTGTGTGTCCAGGATGTGTGGACTTTTTGAAGGGATTAGGGATTTCAC
AAATCAATTAGTTTTGTCGCGGTTGTCAAAATTATGCACTCGCCAGGGAA
AAGTCAAAGTCGAAGTCGGCGAAATGCCTTTCATCTGTAAGTCCGACTTG
CAAAAAAAAAACTACACAAATTTCCAACTCAATTAGTGGCCCAGAGCAAA
AGAATAAAAAGAGAGAAAAAGGGAAGCCGCAAAAGGAAAATCGAGGCGTT
CAAATCTTCATTTATCCCTCGCTTAGAAAAGAAAGAAACGCTCTGCAGAA
GAAAGAATAGTAACTGAACCTGCCGCCTCGGCAATTGTTAACCGCCTACT
TTTTTCGACTGCCTATACCTTTCTTTCTCTATCGCTCGATTGCCGTCTCT
TTCGGGCACTTTTAACTTTGCCGACTTCTCTGAGTGCATCATTATCATCG
GCAATTGGACTACTGCGTTAAAAGTGCGCTGCCTACTTTTTTCTTCCCAA
CTCCTCCATTGTTTTGTTCACTTATTTTTTATTTTTTGGTTTTGGGCAAA
AAATAAAATATGAGAAGGGAGCAAATTAATAGACAGTCATTTGGAACATG
TGTTGTTGCTGCTTTGATTGTTTTGTCAAGTTGTCTAAGATATCAAACGC
ACAGTGCCGCCGACAAGTATTCGCCNNNNNNNNNNNNNNNNNNNNNNNNN
NNNNNTGTAATAACCCACAGCGCTGACGTCTTCATTGTGTCTACTTGACT
TTCGCCCGATTTATCTGCCTGTATATTTGTTCAATTGTTCTAACAAAACA
TGCCATAAAAACATAAAACACTATGGACACAAAAACCACTTGTACATTCG
TGTTTTTGTAGCCGGGGTCCAGTCTCGGTCCATTGCCAACCCACTCGCAA
ACGAAAAGTCCGGACTTCAAAGTCCATTTCGGTAGCAAAGTAGAGTCGGC
GAGACTTCGTTTGATCCCAAAGGATGTTTGTCCATGTGAGTTGCATGTGT
CCTTGAGATCCACGGCACTGCAATCATCTCCTAATTTCCTAAAAGTGTCT
TCAAGTATTAAAAAACCTTAGCCTACAAGTATTATCGCATTCTTTATCAT
AGAACAAATTGATATTCATTCAAATTTAAGCTATCTTAAAATCTTAAACA
CACACACACAAAATCACCAAAATATGACTTAACTTTCGTGCAACCAATTT
TAAATTCCACTGCCAGCCAACACTGAGCACAAATATTTGCCAGAGTCCAT
GCTTATAATTTTCCAAATCTATTAATCTCCAAAAGGATTGCCAGAGATCC
ACATTGATTCTGGCGAAGCGCGCCCAGAACTAATTCGCAAATCTGTCGCG
AAACTAGAACAAATCCCGGTGCTCGGAGGTTTAACCCCTTCGGATTACCT
GAGTCCTGCGTTCTGCGTCCTGAGCTCCATTGAGCTGTTGAAAATCGTGC
CGTAAGCCAAGGCAGGATCTGCCTCAGATAATCCCCGGACCACAAAAGCG
ACCCTTGAACTAGTTTGGGCGGGATTAGGAGCAACTCGAGGAGTCTGTGT
CGCAGATCGCTAGTGCAGTGGTTCGC
>slp1_slp_B 2L:3828817-3829610
AGCAGCTCCCAAAGAAGCACTTTTCTTATAGAAAACATTCTCCCATTCCA
TAGCTTGTATATATATATTTGGGGTTTATGCTCGGCTTAGACCAGTGCAA
GAGTTAAATCGGTTTTGGCCCACGCCTTAAGCCATCGATTCAAATATTTT
GCATATCCATATATACTTATGTCCATATACATATCTGTTTTGCTCAATCC
GCAGATCAGGCGAATAGAACAATTTGCTGGCCGCATTGTTTTATTGCGCT
GCCCGGCTTAAGTTGGCCTGGTTTGTTATTGAAATAGATCGGATGAGCGC
ATTATATACTTAACACATCTCATGTGCCCTGGATTCGGATTGAATTTAGA
AATCCACTTACCTAAGCCCGGGACTAGCTCTAAGCTCTAAGTCGCTAAAT
CAGTCCGAGGGTCTCGGGATTTCTTAAACTACATATCACTTTAGAATAGA
ATTGGTTGGGTATACCGAATAACCGAATGGTAATAGTGAATAGTGAATAG
CGAGTAGCACGCGCTCGACCAAAAGGGAAATGGATGTGAAATTGAAAATT
TCTTAGCCAAGTCTGCTTTCTATTGGCTTAAGTGCTCGACATGCAATTTA
CAAAGATAACAAGCAGAAGCAAAGCGAAACCTCGGATCTGCCTTACTTAT
CTTATTACCCGGGTTAAGTGCAGGGATTACGATGTCGAAAGAGCAACCTT
GTGGGTCCTTGCGGGTCCTTGTGGTCCTCTGAATATATAGTATACAGTGT
GCAGAAGGGCTCAACCAGCAGATGCCGAGCACTGATTACCCAGC
>slp2_-3_construct 2L:3832697-3835337
GGTGTTGTTGGCTCTGCGTGAGTTTTGGCAGTGTTTCTCTTTTTTTTTCG
TTAAATGCGTGTAAATCAGTTTATAACACATTGTCAACAATTATCAAGTG
TTAGCCACTGGGAAGGGGTGAGCTTTGGTCTTTTTTTGGATTTTTTTGCG
GGCTTATCGACCGACTTGGGGCGCTACATTTTTAGGATTTTCAAGAAAAC
TATTCTTACATAGAATATCTTTCGAGAAGCCCACAAGTNNNNNNNNNNNN
NNNNNNNNNNNNNNNNNNNNNNNNNNNNNNNNNNNNNNCAAAACTTCGTT
GTAAACCTGTTCTGTTAATCCTGCACTTTACCATATGTTCATACTCTGGT
CTTAGATGATCTCACATCGATAACCTTCATCAGATATTCCTTCAAATCAT
TTTCCCTGCTTTAGCGCACTTATCAACCATCGTGACTGAGAGTATTCGTT
TTGTAAATCCTGGTTTCCGGCTCATCACCCCGATGTTTGGGCAAACCATA
TGCTCTGGCAGCATGAACCAGTGTGTCCACGGTCCATGGAGCAACCCCCA
AAAAACGGACACCCCTTGCCCAATTTCACCCTTCGCCGTACTCAAGGCAA
CCTCTAGGACACTCATTTGGCTGTTTATTTGCAAAACGAGGCACACGATA
ACAGCAACAGCAACAAAAGTAACAAGTGTGTCCGAATCCCGGAACTGTCC
AAAGACCCGTGAACGTGATTTCAACAAAATTTGGCCAATTTGTCCGTGCG
CGTTCCCCGTCGGGAAAATCCCCTTGAAAACGCGTCAGAGCGAAAAACGA
GAGGAAAACTCTTTTTAAACGCCGTTGACTATGTTCTAAAATGTGTAACA
TATTTTAGATAGAAAGTCAATACAAGTAGTGCTCTACTAGAAAGAAAGAT
AGGTTAAGCACATTGCCATTCTCAATCAATATTTCTAAAAGTAGATATAT
ATTTTTAGCAGTGCAGCCTATTTTATCAACTGTCTAGGGAGCTTCAAGCG
AAATCAGATGTCACCATGCCGGTTTAACCCTTTCCCTTTAATCGAGCCAA
GGGCCAAACTGAAAATATTTGCATGGCTAAGCGACGGCGATTAGGGCAAG
GCGAGCAAGGACATCGAGGAGGACACAGCTTGAGGTCCACGAAATGAGAT
TAATACGCGCTAAGCTAAGTCCTCGTTCCGAGCGAGGATCGATCTAATCC
TTGCTTAACTCTTTCGAAACGGTAGCTAGCATGGGTGTTTGGGCGTAGGT
AGGACATTGTAGGATTCCCATTGCCGACTGCGACTGCATGTAAACAGACC
ATATAAACAGCGGAAGCGACGGGCTGTCCTCTAAAACCCCGCTATCCCAT
CCTTAACCCCTTCAGAAACACCAATCTACGGCAGGTAGCGGTAGCCTTGT
TTGCATGGACCGCGCTGATCCGTTGGACAAACAAGCTAATCCTGCGGTTA
AACTGCCATTGAGTCTATCAAAATAAGGCATATACTCGTGCATATACCCG
GAAGGACTTGCGCGTAGGCGTTTCTCCACGGGGCGTGGCAACTTTACGGC
CAAGAACGGGTTGGGCACCACCGAATTCCCTAAAGGGTTAAGCGTCGCGG
ATTTATTTCTGCCAAAATATCAAAAACTACGTGCGGGAACAAAACTAAAT
GCCTGCTATAAATCTGGCTGATTAGTAAAGTACTCTCGCCCCCAAAAATG
TGGAGTGGGTGTATATGCATAGATCCGATCCCAAATCCTGAAATATAAAT
CCCCTTTTGGTGCTGCCATATGAATCTGTCTCCTTTTCGGCGTTTTGATC
AATGACAAGTTGGTTTTTTTTTTCGTGGGTCGTTTTTCATGGGTTTTTGT
TTGTCCGGGGTAATTACACTCCGTAGTTTCCGGACTACCGATTGTCGGGA
AGTTCTAAGTCGGTTCTATGGTCGGTCTGTTTGTTTTGAATTGTTGATAT
TTTGAATATTTTCGAAAAGGATTTGGCTGCTATTTAGCTTCTGAGTTCTT
AAACGGCATTTCGGAAAGATAAATCGGCGAGAAGTAAACATTTTTTATTC
ATTTGTTTAATCAAAGGGAGTGGGATGATTGATCGTCTGTGTCAAATGAA
TGTCTATAAATGCCAATGTCTAGTCTTCTAATATTGATATATATACACCC
TTTTAATATAATGCTCATTATTATTTTGTGTGGGATCAATTGAATTTGTG
TACAAATATTCAATTCACTTCCATAACAGAGTAAAAAGTGCCTTGATATT
AAATAATTAATACTGAATACCACCCTCATAGCGCTTAAACAGAGCACCCT
CCTGAGTATATNNNNNNNNNNNNNNNNNNNNNNNNNNNNNNNNGAAAGTG
TCTTCCTTTTTTCCTAATATCTCTATTATGTATTTATAGCAAACATACAA
TTTTAAAAAGAAACCCACAATTACCATTCTCCTGTGATATCCCCTATTAT
TAAGTTGCCCATCCATTTAGATTCGAAACGCTGTCAATGAAGTATGCAAA
GCAGCCAAAACAATTACCCAACGCAGAAAATACAATGATAAATACTTTAA
TTGAAATACTGAGAAAACAATGGGGCTACGAAAAATCAATTGAAGACTGT
TGGTCGCCATTTTGTATTGAATGTGGGGGCTATTTGCTCGA
>Traf1_PE 2L:4374717-4375544
CCTATGGCTGGCTGACTCAACGGATTTCTCCCATTCGCCGACTTTTGGGG
ACCTTGTCAATTCGAAATATTTTCGCTAATGCCAGCAAGAATTTGGCCCA
AAGTCTGACGACCCCAAAATGAACAAAAACAACTGCATTTCCTGTCGCTT
TTCCAGACAAACAGCTGCCAACCAGGCCAACATAAAGGTCAGATCCGCAC
AAAAAAAAAAAAGAGCCACAAAATGTGGCAGCTGCAACAAAGTTCACCTG
CGTTGAGGTTTGGCAACCAAGACGGTTTCGTAATAAATAGTGGCTGAAAC
TAGAACATCTGATCACCGGGGATCAGAGTTTCAAGTCATAATTTATACAT
TTCTTGGGGCCAACGCATGCAAATTCATCACCGTGATTAAGAGTGGCAAA
AAGCAGCATTTAACATGGCCACAGTGGATATATTGCGATATTGCCATATT
GCAGGTGCAGAGGGAGCAGCAACATGGTGTTTTTACCTGGTTAGAAATCA
GCTGCTCTGCTCCGCTTTGTCCCCTCATTTTCTCGGGTGAAACCAGTTTC
TGGCTTTGGCCATGTTTTGTTTTCATTTTTTTCTCTCTCTCTCTCTCTCT
TTGCCTTGTTTTGGGTTTTGTATTTTGCAGCTGTCTGAGCTCAGCTCGCA
TCCACATCCACATCCAACCATTGTTGCCGTTGGCTTCGCTGGCTATTGCT
GAAATTACACACTGCTTGAGTATCTTTGAAATTGACAAAAGTGCACATCA
GCTGTTTTAGCGGTTTCCTTTATGGCCAGCTTGTTTGGCTCACCAATTCG
CCAGCGTTGCACTTTTAAATCCGGCATC
>Vm26Aa_regulatory_region|Vm26Aa__del-DCE1|Vm26Aa_ICE 2L:5960358-5960954
GGCCATCTTTTATAGCTGTCCAATCTGCCTAGTTAGCACTACGTTCAGAA
CATAATGGCTAGGTCTACTCTTCGTTTTTGCCTTGATTACTTTTCTGCTC
CATCAGCCCAATGGACAATTGTATACCGCTGACTTTAGTAGCTTCACATC
GACAGCTTTTTGGGGTCATCAGCGGGCAGAGGAACGTTTAGGTTGGCGAT
TTGTGGTTGATATCTAGTGCGTTGCACTTTAAAAGTGGTGGGAGTGATAA
AAGAGCACGACCCCCTTTCGAAGAAAAAATGTTAACAAATTAAATTTCAG
ACTTGTAACTTCTGTAATTAATGATATGACCCGGGGCACAAGATACTATT
TGTTCAATAGAACCAACAAATCTTNNNNNNNNNNNNNNNNNNNNNNNNNN
NNNNNNNNNNNNNNNNNNNNNNNNNNNNGCATGTCAAAGACAACATTTCA
ATAACTAAATAAAACTATGTTATATATATGACACTGAAAATTTTTTGGTA
CTCTAAGTTTAATATTCATTGCTGACATTATGATATGTAAAGAATAGTTT
TGTCCAAACTAAACAAAGTAGATATTTAAGCTGTTCAAGAATCACAT
>eya_eya[2]_deletion 2L:6547530-6547891
TAACTGACCTGCTCAACTCAAATCCGATTTGACGGACAACATTTTCGAAT
ATTTCCGATACGATTTAGTTTCGAAGATCTCCACAGCAAGTTGGCATCGC
CGTGTGTTTGGTGCTAGGGCTTCCTGGAAGCCTTATTTCGGGACCCTTCC
ACGAACGGTTCTGGGTCTCGGTCTCCTCTTTTTTTTTTTTAGTTGGACCC
TCGGCTAACCCAATTTGGCAACACTTGATTGGGCGCCAGGCGAAATGTCG
ACTCGCATTAGTCTGACCAATTTCGGGATATTGCGGACAGCTCCAAGCCG
CTGGTCTTTAGCCAAAAATCACAGGGCAGACTAGGAGACATACGGCCAGT
TTCGTCTCCTCT
>gcm_+3.8/+4.5 2L:9577222-9577965
ACTCGAGGTCGAACCATTAACAGGCCGCACAATTTGCGGGACACGCATGT
CACTCGCATTTTTCAGGTCGCTTCCTCGGATCTCCGAGTTCGAGTCCAGG
ACTCATTGAAGCCACATTAAGCGCGCCTCATTTGATGCGATGCCATTGTC
CTTTCAAGTGGCCACTGCTAAATAGGTTCGGATGAGATTTCGCCAGGCGC
TTTATTGTGGCAACACGCCTTTGTGGCCTTTGACGCAGGCGTTTCATGTG
GCGTGTACTATAAAGTAAATAGTTAATCGTTTTTCCCCGAAGCTGCAGCT
GCGGTCTTGATTTCTCCGCTGATCCGTCTATGATGTGTGAAGAGTCAAAA
AAGTCACACTTGAGTTCGTCGGTTTATGTCAACTGCAAAAGTCCGTCAGT
CAAATGCTGGTAGATGGCTGCATAAGTGACCTGACCTTTTCCAATCAGCG
GGCTTATCAAATGGATAACAATTGGCAGAAGAACCATTATCCACAAAGCT
ACAATAATGTATTTTACAAATTTTGCAAATTTTAAACTGATTTTAAATAA
ATAAATGTAATACTACATAGGATAATTATATTTTGAATATAACCATATAT
GGCATCTAACCATAAATTGAGACCTCTATTTGAGTTTCATTAGTTTGCGA
AAATCTGCATTAACAAATTGCCACCGTATAGCATTTGCATTCGAAATTAG
TCTCTGGAATTGCAAATGTGAATTTGCGAAACCTCAGATTAGAT
>Hand_HCH 2L:10293549-10294062
ACTTCAAAACTTCAATATTTCCAAAAAGGCACTTAATTAATCAAACCCCT
AATGGATTAAAATGTTTCTGAAGCACCACTTAGACACTTGTCTCTTGTGT
TCATATCTAAAACCAGATTGCCCTATTAAATAAGTGTTCCCAGCCATTAT
TTCACCCCCATTTTATGAAGGAGGCGGTTGGTTAGCATGGATTCTCAATT
ACGGATGCAGGCGTCTGCGGTTTATCACTTCCGAAATTGCACAATAAAGT
ACAACTTACAACTGGTCACTGGACCTGTGTACATATATTTCGAAACCCGA
TTTTTGAAGCTAAACATGGCACCGCACTTCCATTAGGAATATATCTACAA
TCAATCGAGTTTTTATCTGCGGATTACAAGGGGAATGGAATTACGCCTAT
TTCTTTGAGGGAAAAACGTAAAATGCTCTTTTATAAAGTCAAGTGCTTTT
GTTTCTTATAATAAACAAACAATTGAGATATCTACGCCCCAGTGCAGAAA
AAGGGGGAGAAAAT
>Lip1_prom 2L:10701364-10701980
CTTAATTTAGCCACAAGTATCTGCGAGTTTCACTTTCACGGAAGCGAATC
TCTTGGCGGAATTCAACCTCAACGCAGCGCGACGCGAACTCAACTGAAGA
CCAATTCGAAAACTGTCAACGGTTCGAACCGCCGATTACAAAAACCACAT
CGACCAACTTCTGCAGAGACCCTGCAGCAAATAAAAAAAAAAAACCGAAA
TAATAAAAAGAATGCCGAAATACGAAAAACTTTCGATCAGACAACAACAT
TGCGCACTGTGACGTGTTAGCTTGTTTTGTTTACATTTCGATTACGTTTT
ACCTTTTGGGCCAGTTAATTAAATATGGGTACAAATCAGTGGGTCTCCGA
GGAGGGGGAGGGTGTACTTCGAATGCGTAGGGCGTATCAATCGGAAACAA
GAAACTTATCAAGTGCAGCAAGTACAGTAAAGCGTCGAGCCAGAGACAAA
AGCAATTGTCAAATTGAACCATGTTCAATGGAGCCCACAAATATCTTATC
AATCACAAATGTTCACACAATTGTAAAATTGTATTTTATGATGACATAAA
GCCCAATGGTTTATAATAATTTATTTATCTGAGATTATTTTCCAAAAAAT
AACAGCAATCAAAGAGA
>Vm32E_-249|Vm32E_-425/-39|Vm32E_-348/-39|Vm32E_-253/-39|Vm32E_-135/-39|Vm32E_-112/-39|Vm32E_-465/-71|Vm32E_-465/-119 2L:11170440-11171282
GGCTCACAAATTGTTTTGGAATCACAAACGGTATAGGAACACAAGCCGAA
ATTTATGCTGAGCGTCTAGCGCGATTTCTACACCCCCCCGCCAAAAGTCA
ATTATGCAATCATTTTTGGAATCGTTTCTGCGGTCGCACAACAAAATAAA
CAAACACTTTGCCGTTATGGCCACTAATCGTTAAATGGCCAAGAGCCCCN
NNNNNNNNNNNNNNNNNNNNNNNNNNNNNNNNNNATTGCTCATCGAATTG
GGTCACAAATGTGGCTATGGGACTTAGAGTCCGTCACATGGCAGCGATTT
GAACGAACGCAACGCCATCCTGCTGGAATCTATATGCTTGATGGGATTTA
TGTTCCGAGGGCGTGATCCACTTGGGCAAAGCAATGTGGAGCAGTTTCAA
GCGGTTCGCGGTGGAGACGTCTGAATATGCGACCGACCGCACAAGACAGC
AATTTCGACTGACAATATATTTGGCACCCGCGCCGCATCCATTGACAAAA
ATGCCCGCGAGAGAAACCAACGGAGACGATCTCGTGAGAATCATCTAGTA
ATGGGAAATTCAAGAGGTGAATCGCTCGGAAAATGGCTTGCAATAATCCG
TTTTAGGACGGCTGCAGTTAGAATATATAAATACAGACGACACATGTTCT
TTATGGCTTTCGAAAAGGAATCGGAGGGCAGAGGGCACAAAACAACAAAA
AATAAGTTTTAAATCATTTTTTTTTTTGTTACCAGTTTTCCTTATCTCCA
ATCCCAATTTTTTTTTGTTCCATAGTATAAAGTCCAATTAAAGCATAGAC
GGATTTAATTCGAAAACATTCTTCACATGAATTTTTTTTTGCC
>Vm32E_-249|Vm32E_-425/-39|Vm32E_-348/-39|Vm32E_-253/-39|Vm32E_-135/-39|Vm32E_-112/-39|Vm32E_-465/-71|Vm32E_-465/-119 2L:11171635-11172130
GATGAACTAAGTGATTTACAACTGTCGATTTAGTGACCAATGGTGGCATT
CTTATAGCATTCATGCGTTGACTTTAATAACAAAACTCGGCACTTTTACC
GTAGGCTTTAAGAAATGCAGTGCCATCACATAGCAAGCAATTTAAACGGG
TCGCAAACTAGAAACAAGCAGACGATTATCACCTAATGTGGCAAAAAATT
ACTGTCACCATGCAGTCTGTCTCCCTTTTTGCAGAGCTTAATAGCAGAGC
AATTAAATTATTGCGTCCAAAGTGCAAATCGAATGTGAATTTGCTCATTT
TTTGGACCTCAGCTGTTTATTGACCCAATTTCCCAAGTACGATATTTAAG
TATTACTTAAACGGCTGCCAATTTTTACAAGTTAATAAAACGTATGTAAC
ATTTAATCTGCTAATAAATACTTCGCTTTTAAAAATGGTTATCCTAAAAA
TTAAATAAAGAAGTCATTTTATCTTATCGTATGTAGTAGAGCGACC
>salm_salm_TSE 2L:11448952-11450039
CCTGTCGGCGGTTGCCTCAAAGTCCCCCGAGGAAAAGCCGCTAGGAAAAT
CCGAAGGCGAAGGTAAATCGACTCGAAAGTGAATGGGAAAATGAAATGCG
ACTAGCATTCCAAGTGCCCGGTGATCTTCGGCATAATTATTGGGCACTCG
CGGAGCCGAAAGGGAGTTTTTCCGAGCCTCAGGCACGTTCGTTTCCCTTT
TCCCCCTTTTTTAATTGCCGATTGCGTGTCCTGGCAAAAGGATTAGTCCG
TTTGTTCTGGCCGCTCGTGCTTTTCACACTTGTCTCATTGCCGCTCATAA
AAAATTATGGCAGTCCAGGCCCAAATTTAAATTTCCACCGTCAACTCGGC
CAGCGATATATGGACATGCGATGTTCTGAGGTCTAGAGGTGAGCGGTTAC
GCAAGAGTTTTACAAAATGGCGATGGATATTCAAGAAGACTTTAAAGAAT
GCAAACTAAACGAACTTATTTAACTTCCTGGTAATGGTACAATTATTTTA
GACTAGTGTAAGTTGATGTAACCTACAATTGTTCATGAAATAGAAGGTAC
ATATTTATCACGAGGCCATCTGTATGATACATCGAAGTGCTCTGCGCATG
CGTGACTCCATTTTGGAGACGTGCCCACTTTCGTGGAGATTTCGAAGGTG
GGGATTACGTGATCCGAGGGGGGAGTTGGAATCGGGGGAGTGTTGGCTTA
GGGTGCGTTTTATGGCTTGGATCGAGCTACCGTTTTGGAATTTTAACAAT
TTCAAGCGAGTTTTATTTGATTTTAATGTTGAGCATTTTTGCCGCCTTTG
TGGTTCACTTTGCCTCCTTCACTTTATCTAATTACAAATTCAAATCGCAT
TCGGCTGAGAAATTTTCTATCAAAATGCGAACTCATTTAAATCGCCTCAA
AAACGTTTGATGTTTAGTTTATGACCCTCGTTCCAAACTCATTTCTCCGT
CAAATCTTTTTCCTTGCCCAGGTTATAAACGATATTATTGTCGGTATATG
CAGGTTCTGAGATTGAAATTAAATTTCGAAGATCGGAGTTAAGATTAGTC
GATCCATGGGCTAAGCATACTTAATTGGAGCAAGAATT
>salm_salE/Pv|salm_wingpouch_Guss 2L:11454356-11455434
ACTTCCAAGCAAACTGCAAACCGATGAATGGCGCCCACCGCAGAAAGAGG
TTCTTCATTTGGGCCACCCTCCTGAGCCCTCGAAAGATTCCACAAAACCC
GTTCTCCAAGTGGCGCTTAGGCAGTTCCTTCGTTCAGCCAATTTTCGGTC
ATTTCTTGGCAGCAATTTCTGGCGTTTTCTTTATTTTTGTGCTCCCCGAT
GCTACTGCTTTTTAATAAGTTATGCGAACTGATGGTTTGGTTAGGCATGC
TCGATGTCTTTTATAATGTGCCCGTCTTAATATGATTTTTGTCCCCATCC
AATGGACATTCGTGGGATTCCAGAAAGCATCTTTTTAAGTTGTCAGTTCG
AATTGGAAATTGCGGGAAAGGAAGGGAACTGGTTNNNNNNNNNNNNNNNN
NNNNNTTTCGTCAGCGGCTGTCTGCCGTTTGTCAAACTGTCATATGCTTG
TCGCACGCTGGCCCAAAAAAAAAAAACGCAGGTCCAACTCCAATATATTA
GCTGAAATTTTAATTACCAACTGCGACTTGAAGCGGACTCAGAAGCACTC
AGAAAAATTTTAAGCAATAACACACGCCAAACGAATAAATATAAATATAC
TAAAGGGCAAATATTCATAAAGAACGTTACAGTTTTTAAAATTTGGTTTT
GCCTTTNNNNNNNNNNNNNNNNNNNNNNNNNNNNNNNGAAATCTCAGCTA
AGAGCTATGTTTTTTAAGTGTGAATCTGAGACTGGTCCTGCTGACGCCAC
TCGACTGTCCGCAAAATCTTTTTCATTTTTTTCTGCTGACATGGCAAATA
TTTTCCATGCGGAGCATTATAAAAGTTTAATTGATTGATTTATACGTGGG
GAGTTGTCAGGGAGATGCCAATCGCTCTGCGGTAGTTCGTTGCCGACTTT
GAGGACCCTTTGAGGTCTTAGGTAGGTGGTCAATGGAATACCTTGGCTGA
CAAATCAATTTCGAATAGCGATCCTGCGGCAGGCGCAGTGCGGAGCGGCT
AAGCCGAGCTAAGAGTCCTGTAAACTGTCTCAATAGCAACGCCCCGACGA
TTGTGCCTGCTCCTTGTAAGCCGCTCAGC
>salm_blastoderm_early_enhancer|salm_sal242S/P|salm_sal272P/P 2L:11455642-11456154
TCGAAGGGATTATAATTCCAGCCAGGCAGCAGCCCTACATATCCTTCTCG
TTTCCCGCTTGCTTTGCGACAATTAAGGCAAATATTTTGCGTACTAATTA
AGCATGGCTCAAGAGCACCGGAATCGTGGGCGGATTTGCATATGGCGCGT
CGGATTTGCAGCCATTACCCTTTTGTTGGCCAAAGGATTTGTCCGTGGGC
GTTGCATTTTCCTCCGGCTTATCGAAGATCGATCCTCGCTCCTTCCGGGA
ACTCGCATCCGTCACGCACCGATCGCTGGACTGTTTTGGCCCTGGGAAGT
GATATGCAAATATTGACACCCATCATTTTTCAATATTTGAGCGTGAAATT
TGTGCCATCCTTTTGCGTGGGATCGGTTAAGCAAAGGAGTGTCATAGAAA
TGGGTGAAATTCTGTTCAAGGCTGTTTTGTATAATGAAAATTGATGAATT
GCCATTCTGTCTATTTTTCGAGGTCATTGCAAGCCGTTTTTCAGGGGCGT
TACCGAAGTCGAC
>prd_PMFE 2L:12078033-12078885
CCCGCGACTCTAGGAAACTTGGCGGAACTGCAAAACAATACAAAGAAGTC
AAGAAACAAAATACGAACCACGCAAATTGCCGGGCCAATGCAGATAAAGC
CAGGAGGACGAGGAATAAAAGTGGACTTAAACTTATTTTTCAATGGAATT
TGCACGCGTCCATGAAGCCCGAAAGTCTGAGGCATCTAGTGAGGGGGGGG
GGNNNNNNNNNNNNNNNNNNNNNNNNNNNGCCATAGGCAGACTTCGGGCT
GTTGCTTCATTAGCTTTGGGGCCTGAAAAATGTCGGGCAATGTCGTTCGT
TACTCCCGCCACAGCCGCTAGGTGGCGCTGCCGCAGGAGCCCACAACTAA
TTACGAGGGCAGCTCGCCAAGACCCAGGCCATAAAAACAAGTTCATGATA
AAATGCCCAACTACGGGCGTGGGGGGGGGAGGGGGGAGGGGTGTGTGTGG
CAAGACTGCAAGCACCCTGCGCCACCATATANNNNNNNNNNNNNNNNNNN
NNNNNCCGTCACGCCAGGCGTCAGTGCAAGTCCCCCCACAGTACCGGGAC
CAACAATCGCGGCACAAAACAAAGCCATCGAAACCCCAAGCGTACCGCGT
CCACAAGGAGCTGCCACTGAAGCTGGTCCGGTCGGTGTGCGGTGCACCCA
AGTCCATATCCACGTCCACCTTCGTCGTCCACCAGCACATGGGCTGGCCA
GGTCGAGAGCGGATCGGGCCAGCGGGTCACCGTAATGAACCATTAATATG
CCAGTTCCCCCCAAAAACGCGGCGATAAGAACACAGCGTTTTCCTACATC
AAAAATCGAAATCGAACTGCGAGAACTGGGCACTGGAAAATTATTCTGAA
TTC
>prd_O-E 2L:12080487-12081888
ACGATCCCAGTAACTCAATCAATCTTCAATGTGGGATGCTCTAAAAGTAG
AACTAGCATGTCCTTTTCTATGAATGAAAATTAAAAATTTATTCGAATTT
GTTGTCATATCTTTATTATTAACCTTAAAATGTAAGGTCTGCATTCTGAA
AGNNNNNNNNNNNNNNNNNNNNNNNNNNNNNNCGTTTCCTTGGGTTTAAG
TACATTTTGATTTTTTCTCTTTCGTTTTCNNNNNNNNNNNNNNNNNNNNN
NNNNNNNNNNNNNNNNNNNNNNNNNNNNNNNNNGGATATTATAAACACTC
TGAAACTGTATATTCTTTACGTGTATTCTAATTCTTACTGAATTAGTCTT
AAATGCACAAAATGTATACATATCAATTTGATTCTATAATATTGTATTAA
GACCCTTGCATTAATAATCTCATGATTGTCTCATTCATTTGGAGCGTTTT
GTTACCATCTCCGTAATCCGTCTAGTTTCCATTATTATCCTTGACTTATA
GACTTTCATCCGCCTCGCATATCGCGATGCCCACAGTTTTGCTTTGCACA
GGACACCTCATTAGCAGGGATTATCGCTGCAGCTCGAAACTCGGGAGAAA
GGACTCTAGCCAAAGGACTTTACGAAGCGCAATCTCTACCTGACTTTGAC
TCGGCNNNNNNNNNNNNNNNNNNNNNNNNNNNNNNNNNNNNNNNNNNNNN
NNNNNNNAAGCTAAGCCTTTCCTACGCTGCTGGCTTAACTCTTGCCTGCA
AAAGGACCTATTATCCTGCACGGAAAGGGGTTCATGTCCCGGCTGAGCGA
TGAACACCGCGCACGAGGACGAAGAATGACAGCAAATAAAAGTTTATGGC
ACCATCGTAAATGGGCCGAAAACGAGTTGACCTGGTCCGCCGAAGGGCTG
TGCGCCGTTTACTGCATTCTTCCTGGCAGCAAAGGATTATTTCCGAAACG
GCCTAATCCTCGCTGCGCGAAAGAGATGGAGTGCATGTGCGAGTGCGAGC
CACTGACGCTGCAAATCCTTTCGCAACCTTAAGGCCACCTCCTGGAATTG
GAAATTTTGATTCGCAAATCGCTCGGCAAATCCCTATTTTGGGTTAGTCC
ACCTTGCTGTCGAGTAAATATTTTGAGGTTTTGCGCTGCTTATGTGCCAG
GCAACGCCTGGGTTTATTGGGTTCATCATCGGATCAGCAGGTACACTTCG
ATCTCAATCCCAATCTTAGTCTCGATCGGGATCTGCCTGTGCCCCAGATG
CCCAGCAANNNNNNNNNNNNNNNNNNNNNNNNNNNCATCTCGAGTCGCGT
TGCGTCGTTGTAAATTACTGTTTTCCCTGCCTTTGATGTTCAACACTTTG
TCAGCTCATTAATCACGGCCTTTTGGGGAGGGCCTAGTGATGGGGATCGG
CA
>prd_zebra_enhancer 2L:12085089-12086021
CTGGAATGAGGAAGATGAGAAAATGGAAATTTTAGAGGCTTTTCCAATAC
TAGCTAGGTAGAGCGGAGCGCGTGTCACTTGATTTACGACACCTTCGACC
GGAGTTGACTTCCCGGGAAGACGGGAAACTCGGAGCTAAGGTCGAAGGTC
AGAGGCGCGCGACTCTCCCGCCGGGCAACTAATGGCCATTAGAGAGTAGC
CGACGGCCTTGGCCCAAACTGAGATCTTTAGCGGGATCTTGAGCCGTCGG
TTTAGAAATGAAGATATATGGAAATGATCAACTAGGCTTTGATATTTAGT
AAGTACATTGTGAAAGTGACTTATATTCCAAAGTGACTTTTGCTGGATGT
TGTATATAAGCGATAGACACTCACNNNNNNNNNNNNNNNNNNNNNNNNNN
NNNNNNNNNNNNNNNNNNNNNNNNNNNNNNNNNNNNNNNNNAGTTTCTGG
AGGAGCTCCAAGATGCGTAAGCTTGTCCCGGCACAAAACCGGTGTTAACT
CAGTCTCGAAGTTCGTATATCACTTGATTATATCACTTTAGTTCTGGACA
ATGTCTGGACACTTTGTCAAAGTCATAAGTAAGCGTTGCGAGGTATTGAT
TAACCGATTAGTTGCACTTCGAATATCTAAGTATCTGTTAGTTCGCAATC
TCGATGGGAAAGATGAAACGGAGGCGAAGGCGAAGACGAGAACGAGGACG
AGATGCGGTGTGGCTCGTTGCGCAGTCTGTGCCTGACTGACTTCACCATC
CGAACGTCGGCCAAGATCGTTGCCTTTCTGTGAAGCCACGGCCCAGACGT
CGGCCATATCCCACAGTCACTTGGCAGGTAACCACTACGCGGACCAATCG
CAGCGCTCTCCACAACGGCATCTCGCTCTGGCTCACTCGACCCATTTAGC
AACCGTCTCGCTCGCCGCCAGGGGGCGTCTCAG
>prd_cc_repressor|prd_P1_enhancer 2L:12087091-12088492
ATGCTCCTCGGCAGGATCCGTATCCAAGTGCCGGAGTGCAAGATCCAGAT
GAGATGCAGATCAAGGACAACGGAGGCCGCAAGGCAACAAAGGTTGGGTT
TCTACTGCTCGGTGCGGCTGCCCGTTGGGCGTTTGGTTAAGCAAACCCAA
CGGGAGGAGTTCGCAGTACCAGGCACCCAGTATGGAATCGCTACATTTGC
GCCTGGCAGGATAGCAAAAATCCCCGATGACCTTGAGCCCATGGCCACGA
TGGCAGACTAGCAAGTATTCTGTGATAATTAAATTATCCTCAAACATATG
TAACTCGAATCAAATGGAGAGGCGCCTCAATCCACCATCGATACCCACCA
TTCGATTTGATCCTCGTTGATTTCACAATTTGGCAGGACAATGAGCGCTG
AATAGGCAACTCATATAACGCTAATTTCGCGCTATCAACGCTTGGAAAAA
GGCGATTCTGCTATGGGATCGTCACTTTGGGTAGAGAAAGGTCCTGAATC
CTGGCCGAAATGCAGGAAGCAGTAGGAGGCATCGGTGCCATAAACGCTGC
AAGTCAGCTTCGCTCGCATTTCCACGAATCGGCCAGCGGGAAAATGAAGA
CACATCCGTGCAATGAATAAGGATGCTAAGAGACTTTTTATGATGCCACC
CAGGGTGCTATGAATGAAAATCCACCTCGCGATCCTCAACTTTCGCCAGC
GAATGCTTCGTTTACCTGCGACCCTACTACACATCTCCAAGACTCGAATC
TCATCCGATTTGGAGGAACTGCCTCGAGAGGCTCGTGCGCTCAATCGATG
CACACAAATAGCTATATAATCGATGAAAACAATGCACACATTGTGCGATT
TATACGATCAAATTCATTGGCAGTTTTCAATTCTCAAGCATTTTGGAATC
TCTAGCTGTTGCTTTTATACTACGCGTTTCAATTCAAAATTCAACGCAAA
ATCTTTTAAGAAAATATTTATATGTGCTGAAAAGGAAAGCCTATTTAACT
TNNNNNNNNNNNNNNNNNNNNNNNNNNNNNNNNNNNNNNNNNNNNNNNNN
NNNNNCAAGTTTCTTTAATGTGGTTTTTAGTTTTTGCTGTGTTCATTTGA
CCTTTCCATAAATTTAAAAACCCAGACGAAAGTTGCGCAACACCTTTCAT
GCAGTTTGTTTTATTGCCAGGCTATAAACTTTAGTATAGCATGCCATTGC
AGTGCAATAAAGTGTAGTTATAGGAACCCATCGTAAAATAAATATTTGAA
TCAGATATAACTTATATAACCATGCGCATTCATTCATTGCACATATTTGA
TGGAACTGTATTTTATATATATAACAAGTATATAGTTATCATAGTAATAG
GTATGGTTTAGTCCACAGAATCCCAGGGTACTTTTCCTACCTATACTCTA
CA
>prd_Pstripe_enhancer 2L:12088791-12089492
TCGTAATACACCGTGGCAAGCAACATCTTTAGACATCGTATATTATACTT
AGTTAGCAAATCTAAGTACTTAGATTCTAAAGAAATAGCACTATTTATTT
AGCTACAGGCCTACTAAAGATATTTTAAGGAAAAGCAAACATTTCAACTT
TTCTAATAATCCTTGTTTTTGGTTTAATGTAGTATTATATACAATTTAAT
TGATTTTCAATACCTTCATTTAGCTATGTTTCTAGCTGAAATCTTAAGCC
CCCTGTTGATCCTGCGCTTCTGCGCTGATCCTCAAATATTTCCACTCGCT
CGACAGACTGGCAGGCGGCGATTGACTTTTTCCTAATCCGCAGTAAGTTT
TAGTAAATATGAGTCGCATTCTATCCCGTGGTCCATTCCATCCTATCCCA
TCTGAGCTGAATCTCCCAGAGCGAGTCCTTTCGCAGGAGTCCTGTGACCG
GAGCGATCGTAAATCGCAATCCCCGCTAAAGCATGCAAACAAATAGCGGC
AAAGTGCGAGATTAGAGGGAAAGTCGCAGCAGCTTAGATCCTGGATCCTG
GCCAGCCTGTGTCCTGGATCCCGTCGATCGCCAGTTGACTTTTTCAAATA
TTTTGGAAAAGTTCTCGAGTGTTGATCGCCCGATTATAGCGGATAATCGC
ATTACAGCCCGACGTTTTATTGATCAACAATTGTAAACGATTTGCCATGG
CC
>prd_stripe1_enhancer 2L:12089991-12090392
TAGTTAGTTGAAAGGGATTATCTTCCTGTGTATTGGGACGTCACAGAGTC
TGGCTGAATTTTCGCCGATCATGTAGGAAGTGTCCCAGGGGCAAAAAGGG
GAGCCCCTGCCACATACACCCACTTTCGAGAAACTCATTAGCCTGGGGCA
CAACAAACCCGGCAACTCGGGGCACAAACAAACCAATCCCGAGCCCAATC
GACTGCTAAACGCTGTCGGCACACATCTGAGAGACGGCGACGGAGGCCAA
CAAATTGATCATTAAACAGAAGGCGCAAATGTAGGCGCAACCCATCGTTG
TCCAACAGAAGATCGTAGCATCGGAGCATCAGGTCGAGATCAAACACCTG
GGCCCTCGACCTGGCGAAGAAAGTGACGAGGCTGCGACGTCAACAAGATT
AA
>nub_-2_construct|nub_CE8011 2L:12615791-12617776
ACCCACAAGAACAAGCCCCAAAAAAAAGGGAGATCTCAGTAAAATACAAA
CACATGCCAACGTGTTTGCTGGTCGAAAGAACTTTACGACTTCATTAGAC
ATTTCACTTTTCATTATTTTCTCAAACAATTTACCAAGTACCCTCCAAAT
GGGTACGAAAATTCCCTTTCCTTTCCTTTTTCCTTTTTTTTAATATTTTC
CGGCTGCCCCAATAAAAATGTTGTTTACCAGTCTCAACTCTTCTGGACTT
TTCTGCCTTTTTTATGATCTTTGCCTACATTGACTTAAGTAATTCTCGGC
AACGTATTTCCTTTTACGATAGTCCGCAAGGACGATCCGTAGCCATAGGT
GAGTGCGAAAGGGTGGGGCAGTGTGGAGCGAAAGAGATAGAGATAGCGGG
CGAGCCGACAAATAGTTTTGATATTTTTTATGGACGCGCACAGTAGGCCA
CATTGGTGCAGCTAGGAGTTAACGCAAATAAAAAAGTCAAACGGTCAGTA
AGTCAAAAGCAGCTATAAATCAACTGAAGGACTAGGTGATACCCTAGAGG
CACTGCTCAGAAATATCACGAAAAGCATTGAAACTTATATACAAGAATTG
TACAATCATATAGTTTGACGCTTCAGTTTTGTGAGTTATATAATATATGA
ACAATATTATTGGTTTAATTTGAAAGCCACACTTGGAATGGGTTAATTAA
GCCCAAAACACTCTAAAAAGCAACCTACAGGGCATTCCAGAAATCCTTTT
TTTAACAACTCTTCGCGAACGTGAGATAGCGGATGACCAGTAGTCAAAGT
GGTTCAATGCCTTTTGGGCTAATTAACATGTAGAGCCAGGATGCTGGCCG
ACAAAACGATTTTCCGACTGCCCGACTGACTCGAACGATTTGGTAACCTG
GGATCTCAAACGTAACGAATGTTTTTTATGATTTACGTGGAAATCGAGGC
AGTTTGCGTCGTAAAAAGATGGCTAGGAGCGCGAAGTCCTTCAGATCCGA
AGAAAACTAAACCATACTGGGCCGAAACCTAGGTGGCTATCATTGATGAA
AGCGTGAAACGCTTGTCAGGACCCGGTCACTGATTCCACTGATTTCATGT
CCTCTTCCTACCCTACACATTTATTTTCGTCTTACCTGTTTGTTATTTTC
GACTTTTTATGACTTTGTAACAATTTTTTATGATTTTTTCCATAACAAAA
CGATATACGCATAAAAAATATATGCGTACATTGTGCATCGTCCAGGTAGT
TGGGCTAGTTTTTTATATGGGAAAGATTTTGTTACTCTCGCCTTGAAAAT
TTGACTTTTTCATTATAATTCGTTTGTTTCGCAGTTCTCGGGAACATAAA
AATCATTTAGTTTTCAATATGCATAAAAAAGAAATTCAGAGAAGTTGACC
TCAGCGTTAAGATTTTACCAAGTCTTAGATTTTTTCAAAATCCATTGAGT
ATCTTGATTTATTGAATAAGTAATTAATACTTTAAATTTCAATATTTTAT
TTGGGATGTCTCAGCTATTTATTTAAACCAAATTTGGCTTAACACCTGAT
GCACAAATTCTGGCAGAGAGTTATTAACTATTTTCGTATAAATATGTAAA
TTAACCAACAATATGTACTTCTATAAATGACTATAGTTTCCTACTTATGT
TACAAAATTTCCACCTTATCAATTATGTTTAAAACTGACATTTATAAACG
TGACATTTTTGTTATTTATTCAGAAATATTTCCCACCATAAATGTCGATT
CCTATCGAAATATGTGCTAAACCAAAACAAATCATAAAATAATACAAAAT
CGAAAAAAAGAAAAAATACCGGAAAAGCAAGAAAAGGAAAGAAAATTCTG
CCGAGTGGGTGGCAAGTCCACAAGAGGAGAAATGGTTGGTTGGGGGTTTT
CTTTTTTCGGGAGTAGGGGCGCTCCGCACATGTGTGCATACATGAATGGC
AAATAAAATTGCGAAAGCAAGGAGGAAACGGGAGGC
>pdm2_CE8012 2L:12674734-12676045
ATGGAGTCGGTTGGTGTAGCGATGTCTGTCATTTAGTTTTTATCAAAAAT
ATTCAAATAAAGTAGTAAATAGTTTAAAATATGTAAAGCATTCCACAAAC
TATCACTTAATAAGCACTATGCCAGGATATTCTAATNNNNNNNNNNNNNN
NNNNNNNNNNNNNNNNGCTTTTAAAGCCATTGAAACTTTTCCAAGCTGTC
AACCGTTGCAAGAAAAGGAACCCTCTCGAATTGTTCCCTCCAAAACTTGT
GAACTCTTTCCATCTGCTGATCCAAAAATAAAAAAAAACCGACTACATCT
TGTACAAAAAACCCACAAAAATAGCGCGCCAAAAAAGTAGAAAGGAACCC
GATTAAAGCGAGCGCAAATCGATGAGGCAACCTCAGCAACGGAAATCAAT
AGAGGAAGAGGAGCACAAAGCATCCTCTAAATGTCCTTTTACTTCCGCAT
TTGTAGCGCCGCATCTTCTGCCCCTCGTGGATTATTTATTAACGTTTATT
GATTTCGACTTGCCCAGCGGCAATCTGCCACAGAAAATCGCTGTCAATCG
GCGCTGCAACCCTTCGCCAAAGACCAATAGTCTGATATTTCAACAGAAAA
TAATGAATTTTCTTCGCATTTTTTCGCCGCACAATGCCGAAGAAAATTTT
TGTCCGTTTTTTCTGTCCGTTTTTTTTTTTTTGGCAGAAACCCGAAGAAA
ACTGCAGAGCATCGACTCAAGGGTAAAAATTGAGGATCACTGTCAAAGAT
TACCCGAGATCTTCCACGGCTTAGCTCTAAGGTAAACTCACGAGGGGTTG
CAACCCCTTGGCCACGGCTACCTAAGGGTGAATGTACCCCAATAATGCGT
AATTTTTTAAGGTAAAAATAGCACGAAATTGAAAGAAATTCAAATTGAAC
AAAGGCCAAATTTTTTGGGTGATTTTTTGTGCGATTTTTTTGTCTTCGGG
GAGGGTGAGAAAAAAGGCACAGCAGAATTGCGGTTCCTTTTTTACTTGTA
TTCTTTGGGTGCCAGGACTCTGATTAAGTACGGGATATCTAACGGAATTT
TCGCAAAATTTTCTCACCATTTTTTGGGCACAGAACTATTGATTTATGTG
CCCGCTTTTAACCCATTTTGGATGAAGAAAATTACATGTTTTTCAAGAAA
ACCGTTACTTTTGGGATATTTCAAGAGGTACAAAATATTGTAGGTTTTGT
GTTCCTTTAAGATTGAAAAACGGTGTTAATATGACTATTTCACACATAAA
TTTGCATAAACTAAACTCCGCTTTAGTTCTTTAACTAAAATGCCAACTAA
TGCCCATAAACC
>pdm2_+1_construct 2L:12678942-12680520
GTGAGTTTTTCAGGGTTGCCATCCTACAACCAGCCATGGAAGCTTTTCGA
GAAGTGTGGCTAGAGTTGTCAAATGCAAACGGATTTGGGCTTTGTGAATA
TGATTTGAATATTTAAATAGGAAACATATTTCAGTTTTTAAGGATCGATC
ATTTTCCAAAAACGNNNNNNNNNNNNNNNNNNNNNNGAAATTCGGATTAA
TTTATTGATCCAACTCAGTTTAAAGTTTTATTGACTCTTCAAAATAAAAC
ATAGCCACAAACAACTTACCGAATGAAAACCAAGTCGTAACCTGATTTAT
TGTACCCCGTACCTGTTACAAAAACTTTTCACTTTCTCGGGCAATAAATT
TGGTCAGAAAGAGCCTAAGGACGAAACCAGTTCAGAACACACAAAGGTCA
CCGATTATCATTACACGCCCACACATTATCCCAGGTCCAGATCAGATGGA
ATACCATATAGAAGAGGCACACACAATTTCCCTATCAGATGAACGATTTC
ATGGCGTTTTGCAACAGATTTGATGCGATGTCCTGCTGCTGACGGTGTCC
TTTTTGGGCAGCTGCTGCCCTTGAGTGTCCCACTGTGCGAGCGTGTGATC
GTAGTTTTTAGATTTCTTGTGTTTGCATTTGCATCCTGGCAGTGTCCTTT
TTACCTGTGTCCGAGACGTTGTCTTTTTTCCATAAGGGTATTTTGCATGA
AAACAAAGGAGAAAGGAAACGCTGTTTTTTTTCTCCATATTCCTGGCATT
TCCTTCGTTTTTTAGGGAGAAAACTATTTTCCAGCCTAGGACGTGCATAG
GTAATTTGCATGGAACAAAGGAAAGAAACCAAATTAGCCACAAAAGGCAA
ATTTTCTGTAATTACATTTAAGCCGAAGGTGTGTGGATATAAAAAGGGCG
AGCAATTCCAGCATGCAGATCATGTGCACATCTAAAATCCCAAAGATCCT
TTGACTAATGCCACTTGTTATCCTCCCAACAAGTGAGGTGTGAGGTCAAC
CACCGCCTCCAACTAAGCCGACCCCAATCCCATCGGGCCAAACCATTACC
CAACCACAAGGACAACGCCATGCCAATGTCCAATGGTAATCTGTATATTT
ATATTGTCCTGCACTGGACATTATGCACAAGGATTCCCCAAGTCAGAGCG
TCCTCACACAATATATTGTCGTAAAAATATGTTACTTTTTTTTCCTACTG
CCCGTTGTCCTTCTCGGGCCAGGATTCTACTTTGCTTACGCCCCGAGGGA
GCTATAAATTTAATATCTACTTTGCAAAACAAAAAACCAAATGGCACAAA
AAAAAAGAGCTGAGGGAGGATGAGAAAGGACGGTGGGAAATGGATAAAAG
ATGGTGAGGATTTGGTCCCAAGTCTTTGGAAAGGGAGCTAGTCATTTAAA
TCAAAAACGCAAAGTTGTAGAATACTATAACTATAGCTATTTAAGATTCC
GTGGCAATACTGGCAGTGCCTCTTGCTTAAACTATAAAAAAAATTGCGTG
AAAACTACTTTGAGCACAATGCCAACCATTTGCACTCGGAAATTGACTCT
TAAAAATTTTACACCAGCGAGCACTCAGC
>Ance_race_533 2L:13904732-13905265
TATCGATTGTTGTCTCATCGGCGGGTTATTCGAATTACTCGACATTTTAC
ATTTCGAATGTAAAAAGGGTATAAGTTTTGTCTGTAATTTACAATGGCAA
TAAAATAGAATCAAAATTAATTCCTCTTATACTTAAATATTGACAATATT
AATTCTCTTGCTTGAATTTTGGTGCTTTATTTGGGTCACATATAAACGAA
AGAAATAAAAAAGTAAAAAATGCAATATTTAGCAAATAAATAAAATGTGT
GAAAGGAGCAATGGCCACCAACTTATGTTTTTTTCTGTACCCAAAGGGAG
ATAAGTGCCCATTAGTTTATTTTCATCACAAGTTTTATCACCTTTTATTG
ACTTAGTCTTTTTTTCGTTGCGTCTTCAATAATATTTGCCAAATGTGAGG
AAATGTGTCAGGCATATTAATGATCTTCCAAACATCGGCTTATCTTCGCG
CCTACCTGGCCGAGAACCCCAGACGGATTGGAAACATCAGACGCGACTAA
GCCGATCTCGCATTAAAAATAAATAATGCTCGAG
>sna_dl_mel 2L:15469704-15472604
GCGGGATGGAGGAATGGCTGGATGGATCCAATGCGATGCGATGCGATGGA
CAGTTGTCGTGGCTGGGTTGTCAGCCGGCGGCGCAATTTCTCTCCGGGAT
TTGATTTATGCCATGCGATCGCACATCGCTCACTTGTCGGAGTCGGATTC
GTGGACCCCGGAGAGGGGATGGTGGAATGGAGATCTGCCGATCATATCTG
CTGCTCCACATCAGCGCTGCGATTAAGCAATATGTTTTTTTTTTTTTATT
CCAGATCAGGCTTACCCACACTTACACCCGCTTATCTGGCATCTCCCGAC
CGCTTACGAAATCCGATTCCCAATCGAAATCGAAAATCGCTAGTTGACTT
GGCTGGCGATGTGTGTGCGAGTACCAAGATTAATGTTGATGCTTTTTCAA
TTACAACTCTGGCAGCATACAAATTTGGAGTAAAACGTAATCGCTCGTAA
TCTCAGACGTCCTAAACGACGACTTGGTCCACGATTTCTGCCCCATACCT
GNNNNNNNNNNNNNNNNNNNNNNNNNAACTGGCAACTCCTGGCTCCTCAG
CTCCTCCGACTGCTGGCTTTCCACTGAGTGACTGCCTAAGTGGCTGCTAG
CTGCTGAATGTTAGATGCTGGATGCCTGAGTTCGGATTGGATTTCCTAAT
GTTTGTTTTGCATGAGCTTTTTGTCTTGCCTTCTCCCCTGGCATTTCTTT
TTTGTGAATACGCTTGTTGAAAGTATGCCGACTTAAACAAAAAGTTCGGT
ACAATATATGAAGCAGTAAGATAGTATCCCTTTAAGTATTGATGATATGA
ATGATATAATGATATTAAAAGTCAAAGACTCAACGTTATTTAGATTTGAT
AAAATTTTTAATATGGCTGAGACAAATTTGTCTGGTAGAGTATTCGCTCC
TCGCTTTTCAAGACTAAGCAATCTTTTCTAGTTTTTGCTTGCGCTTTGTG
ACATGCGCCGCTCGCTGATTGCCTGGCCTGATCCTCCTGTTCCTCCGCAT
GCTCCTTCAGCTCCTCCTGATCCTCTTCTGTCCCTCGTATTTCTTGGCAA
TTACAAATGCCGCAGCTTGTATCTCAGCCGGCCATCGATTTGTATGGCAT
GGAATGGGCCGCGTACTCGAAATCGGAATCGCATCCACATTGGAGGCTCG
GATATGTGGCTTCCATCGATCGCATCTCGTTTGCTTTGTCAATTGCAATT
TGTTATCGCGTTGCCGGACTAATGGGGAGTAAGTCCCCGATCTCAGATGG
CTCTGGGATCGATTCCCTGCGCGGGATTTGCATTCAGCGAAGCGTAAAGA
TCGACTGACTTTTGTGGTCTGTGATTTCTTTTGGCTTCCCTTTAAGCGGT
GATTAGCCGCAGGACAATGGCAAAAAAGGATGCCGCAGAAACAAAGGGCG
GAAGACTTCACAGAAGTCGGTCGCCCAGCTCTCCCAGTAGGTCATTGGGT
GAAGGAATCTTGGGCAGACAATCGGGCGACAGGTACTGCGTTCTAGCCAT
TGTCCACCCGGCAAGGTGTTTTCCTTACAGCTGATGCATTGTGACCAGTT
GCATCTGTGCTGCAGTTTTTTGCAATTGCACAAGAAACGCGCTCTGATTA
CCGTAGAACTGGAATGATTGGTCATTGTCTGCATTGGTTCCTTCTGGGAA
TGGATTTTTGTGAGCCTTATTTATGACCAAAAGGTGTTGCAACTGCAACA
TAATGTCGCTAATGCTTGTCCCATTCCGACACACCCGCATTCGATTATTT
ATGTTTTTAGAGTCACACATTTACGGGACTTCCTTAAATAATAAAAGAAT
CGTTAAATGTTTATTGGCAAATCTTACAACTACTGAATTGTATCAGTGAA
CATTTCTGAACTAATATCTATTAGAACATGGCTATTAACAAATTGAATCC
AAATACCCACTCACCTTGCCTTGATAACCATACGTGCCTAAGCTAAAATA
TCCACCCATATCTTGGATTTATTCCTCATACCTGTTCAAACTAAAGTATT
ATCACCGCGCGGGTCTAATCAAATAGTCAGATAAACCTCGACGGGTTCTC
GGTTTAGAGCATGCTTCGGTGGTAATCCAATCCAATCAGGACCTGAACTA
CCGTCTGCCAGTCAATCAGGAAGGACTCGATAAGCAGCCGTCGCTACGTT
TATCACCTGCACTCCACGGTCCTCTGGTGTCCTTTGGTATCCTTTAGGGA
CTCAGGACGCATGCGCCGCCATCAGTTCGGCAAAATGCTGGAAAAGGATT
GCAGAAATGTAAACGTGAAGCGATGTCGGTGTCAGCTAATTAAATATTTG
CATTGGCAAAAGGTGCAAAACGCCGAGCGATATGGATTGAAATTGATGGA
ATGCTATTAATGGGGGCGGGTTAGAAGGAAGTCCCCGAAAAGGAAAGTGT
ATGACAAATCGGTTCCCTGTTTGCACATGCCAAAGGTGTTTTCTCCGAGA
ATTCGATATTGCTATTGTTGTGATTTCTGTTTTTCGAGAGGGTTGGCGGA
AATTGTCACAAAATATGAACAGGGGCAGACCCCAAAATGCGGATGTTTGG
TTTCCTGTTAATTATTGTACATTTTGAAGGCACATAGAAACTGTAGAAGG
AAAGATTACATTTTTTTAATGCGTTTCGATGAATGCTGTTACTACCTAAA
ATGTTTTCTATAACTTTTGGTTANNNNNNNNNNNNNNNNNNNNNNCACAT
CTGTCTGTATTTGAGCCCAAATATTAGTGATAGAATTTAAATTGAATATT
TCTATACAGTTTCCTTCTGTGAGAATTTCTTTCAAAATTGTTAAAAATAA
TAAAGACCATATAAATTTCTTTTCGTGANNNNNNNNNNNNNNNNNNNNNN
NNNNCTTCTCTTTAAGCTAGGAATAATCTTAACAACAGTTGGCTTAACAG
T
>sna_2.8kb|sna_0.9|sna_VA 2L:15474098-15477011
GATCGGCGATCGAGAGGCGAGTTATATAGTTCGGGATCGAGTATAGAGCG
GTGGTTGCGTTCTCAACGAGAGCTGAGGTGGCTGTGACAGGTCAACAGTC
GAGCACGCTCTTTTATACCCGGAACTCTGCGCCTCTGCCGACGCCGCTGT
CGCCATTTGGTGGTGGTTCTTCTTCAAAACAGAAAAACACTCGCACGTGT
GCGTCGCTACCTAGCAACAACAACAGCACTTTTCCCATACCCTTATTGCG
TATTTCCCTCACTTCCCTCTACCTNNNNNNNNNNNNNNNNNNNNNNNNNN
NNNNNNNNNNNNNNNNNNNNNNNNNGGAAGAGCAGACGCAGGCGCACCCT
CCCAGGAATAAGGATCCCCCGTATAAGTTATGACAGATCTGGTGGCTCTC
CAATTTCCCGATACGCTCACAACCCACCCGTAATAACTCGTGCAGGTCCG
GGTCCGAAATGCAAGTTACAATATCGCCTCCCTACCTATGGATCACCCTA
AGTAATTTTCTATTTTTAAGCACGAGTCAAATAGGACTCCTAGTACTCTT
CGTTCATGGGGTGGTTTCCTCACTTAGATTGAGTGCTTCAAGTACATCTG
CCGATGCTCTAAATTCGGTTTTTGGTGGGGAGTTGAACCTGAGCGATACG
CACTGACAAAAATGACACCTTCGCAGAGAGGTGTTCCAAAAATAGCACTG
ATAATGAGCCGAATTCCGAGACACCAAGTGTCAACTCTGGGGTGCACTCT
ACGCTGACTTATGGATCATCTCCAGTGGCTCATTGGCAGCGATCGATGAG
AGCTAGGAAAACATAGCTCAGGGCATAGGAGATGTCATTAAAAACTTGAC
AAGGAATAGACGAAGAGTGTCAAGTCTCCTGTGAGCTTGGATCGAAGAGA
TCTCCTGTTCCCACGATTGGTCCGTGAAAGAATGACGATTCGAATACGAG
TTACACATTTTAACTAATCCCATGGTCATCTTATTAGTATGTGAAGTTCT
GCTGTCTTAAAATCAATTCGATTGATAACGTAAAAAAAATCATACTGCCC
CTCAGCATCCAGCTGAGTCCTGGACGATTCCCACAATTCTCGCTTTCCAA
CTCCCCTGATCTTTGACTCCTTGCCTCATCGCGCACACACAACTTTCCCA
GCTAGCACCTCCAGACTTTCAAGCCACCCCTCCAACTATCGATGGGAAAC
TTTCCCAACTCCCACTCCCGCATGGAGGCTGACATGCAGACTTTGTACCC
GGAAAAACAGACAAGCCCGCATAGCCAAGTCCGATTTTCCGCGTCGTCAA
AAAAAAAAAACCAGGCGCGGTGGTAAAATTGGAAAAAATCCATAGCAAAC
CCAAAAGTTTTGATAAACCCAAGAGGTGACAAAAAATTCCAGCGCGGAAT
TCCAATTCCCCGCGATCCTGCAACCAATGGCGTGAGGGAAGATGGGAAAT
GTCGAGCCAATAACCCAGCCGCATTTCCATTTCGTATTTCCCTGCAATGG
ATTTTCCTTCGACGAATGTCCGGATGTGGATCAGCGAAGGATTTAAAGTA
ATTTCCCATCTTATCCAATTACGCAGTCAGCGAAACTCAAGCAAAACAAG
CCACGACGAGTGGAAAAACTGGCTGGGGGTTTTCTATATGTCCTCACATC
CTACCTGGTGGGTCATCCCGGATATCTCGGTTATTACGTGTGTTATTCCG
CGCAATGATCGCCATGTCACATCCATGCACATATCTACCTAATGATCACT
ACGATGAAGTCCTCGGCCGCGGAATTGCCCGATGAGCACCGCGGATAACC
CGGCCAAGTCCTCATTGATGTCGCGGGAAAATCCGCACTTGTCGAACCCA
TATATCCGTTGAAGTACCTGACTTGCAAAAATTCCTGGTCGGGTTGGCCC
GCTCATTAGTATTAGGTAGATTGGCGGCCAGTGTTTTCCGCTTCATTCAT
TACTTCATTATTTTGGGGAAAACCCTTTCGGGGGTTAAATACTTTTTCCC
CGACTCGCTCGGGATTTCTGCAGGTGCTGGGATGAAGTTCGATTTTCCAT
AGACATTGTTGTTGTTCTTGTCAATTTTTGCTGAGAATAGGACCGTCCCA
TTTTTGCACCTTGTTCCCTGGCTCATTTGTTCAAGTTGACAATGAAGAGG
GAACACAGGGATCTACAGAGCTCGACTGACATTGTTCGAAGAGGAGCCAT
GCGAAATAGTAAATCCGAGTCACAAAACAGAACTAGGTCGACAACCAGTG
CAAAAAGGAGACATTATGAACGATGATCGAAATGTATTTTAAGAACAACA
CATTGAACTTTGTAATTTTATTCATAATTAATGTTACGGAGCTTGTAAAA
AATGTTTTTCGTTTTGTTCTTCTTATTAAATATTCGCATAAAACACTCAG
AAAAATCATATCACATTTTCGCCCAAGGATAACTGTAACTGTTTTTTCAG
CTTCCTAGACTGTGTTTCTCTAACCAAAACCCCCACTCCTTCACAGGCCA
TCACAGCCTAACAGTATATCCAGGTCACCTGGCCTGGTGAACCTTTTGCA
AAAACGAAGATATAAAGAGGAGAGAGAAAAAGAAAGGAACGAACATTAGG
GATACCACCAAGGAAAACAAACTATGGCCCAAGATATACGATGTGTGATG
TCGTTGACAATGAATTGTTGATTACTATACTACCCCCAGGTCAGGCTCTC
CTTTTTTTGGCACGGAACAAAGGAGCTGCGATCCATAAATCGAAGATCGG
AGAAGCAGGGAAAATCACTGCCACGGGCTGTATGTGTGTGCATGTGGACC
GGGTGCATTGCACAATCAATAGGTAGGTTCGCGGCACAATGGCCAAATAC
AGTGGAGTAAATGTTTTGAAAAGCCAGCGAAAGGAATTGCTTCTCGGAAT
CCTTCGGCGGGGCC
>dac_5EE 2L:16465613-16467350
GCCTCCAGTTCTCTGGCTCGTTGCCTGTGCCAATTCAAGTGCGCATCCGG
CCGTGTGTGTGGGCGCAATTATGTTTATTGATCCTGACTTGCAATCATTC
CAGATCGCGGGCCATAGAAAAAGTGCACAGAAACAAATGAACGAGGCGGC
ACAACAGCTTTGTATTTTTTTTAGGNNNNNNNNNNNNNNNNNNNNNNNNN
NNNNNNNNNNNNNNNNNNNNNCAACCTATTTCAATCTTAAGTCTGTTATC
TACAAAAAAAGAAAACATCAAGCTCCTGAAACAGCAAAAGTTTCAGAAAA
CTTCTGTATAAAGTTTGTCCATATAGTTCAATAATTTATTTAATTTTGAT
ATGAATTTTTCGTTAGCACAGAACATTTTTGCCAGTGCACCTGATCGACT
GCACCGATGCGGATGGATGCGATGAAGCGTGGTGACAGCCGTTTTGAGGG
TGGAGCCACAAAATCAACCTCAAATCAAATCCAAAATCTGTTGCTGGCAT
ATTGAATTTCAGCGAGGATCGGCTGATGGCATTGCCCTCCATCCGCAGCN
NNNNNNNNNNNNNNNNNNNNNNNNNNNNNNNNNNNNNNNNNNNNNNNNNN
NNNNNAAACGCCAGCACCCACGCTCACCCACAGCAAATGGCCAATTGTTG
CCATGTTCTGGAACTCGAAAAGTGGAAACTCAAGCCCGTACATGGCTGTG
ATTTTTATCGCCGGCGTTATTATTAGTTGCAATTAGATGTCTATGTATGC
GTGTGTGGCATTTTGCATAGTTGCATGCAATTTTTTTTTCGGTTTTCGTT
TGCTGATTTATGTGCGGCATTTCCCTCCATAATTTTCCCACAAAGTAAGG
GGAAAGGCGGAGATTAAGTTATGGCCGGGTCGGTCAGTCGGTGGGCAATT
ATAGTCTGCCCTGGTTCCCTTTGTTTTCGCATTGTAATTCTGCTNNNNNN
NNNNNNNNNNNNNNNNNNNNNNNNNNNNNNNNNNNNNNNNNNNGAATTTT
TGGGTGGAGCTCTGGTTTTTTTGGGTGGCGGTTTTTTTTTGGGCGGCTTC
TAAATTTGAGGGTTGCAAACTTTAGTAGTTGTAAGCCTAATGAATTGCGA
TTATTGATTACAAAGTGGCCGCCGATATATGGATCAATTTTTAAAAAGTG
CAATTGAAAAATTACTGAGTAAAATAGTTTTTGATTGGAACATTACATGA
AATTACTTCAAACTAGTTAATTTTCCAATTTGCAAATCGAAAATTTTTCT
TAAAGCCATAGTTATTATTTTTGTGTAGAACAACACATTATCAAATACCC
TTTTCAATTCATATAAAGCTTCTTTAAGTTTTATGTTTGGTTAATTGGTT
GAGTGGATTCTGTTTTCAGAACTTTTCTCTCAATTAGGCTTAGTTCTTTA
CCATCGCTGCCTTTTCGAAAGGTAATCAACCCTTAACCCCTGACAACCCT
TTTAAGGTCTTTTCAAGAAGTCATCACAAGGAAACGCCAGAAGAACAACC
AATTAAAGGATTTCTGTATGTGCAACTCGGATTCCACTTCCCAATCCCCA
TTCTCAACTCCAATTCGCTCCACATTTTTGTTTAGCTACTTTTTGCCAAT
CATTCGAGTGTAACTAAATAATGAAATGATATTAAATTCATTTGAATTGT
GATTTCTGTTGAAAAAGGCCAAGAGACAGAACGGCAGCCTGAGCCCTAAA
ACCCTTTATATTTTTTTTTCTTTTTAGCCCGCAACCTG
>PFE_PE 2L:18009141-18011540
TTTTTGGGAAGAAAAGGGTTGGATGGGGCAGANNNNNNNNNNNNNNNNNN
NNNNNNCCACGTGTCATGTTAAAAAACTATGGATGGAAAACCATATTTAT
TTGCTCAAAATGAATAAATTTACCTTATCTTATCCTTGTCTATTTTTTTT
TTGTATTTAATTTCCATATTTAAAGTTATAAAAATATGATCTAAATGTTA
ATAAATATGAATTTACATGATTCTATACAGTTCTACCAAAGTACAACTAC
CAAAAGCATTTTATAAATCGATTGAAAAACGTTCCCATTGGCCACGCATA
TTGTTGTTTATCTTTATATTTCCAAGGCACACGAGTAGTTACCTCTGAGC
TAAGATTGATTTACACCTGCTCGGATGTCTTGCCAATCAGAAACCGCAAG
ACAAACACTACCTGCGCACTCGCGAACATATCAGATCGCGTATACTTCCG
CTCTTAGAGGGTTTCGCTTAAAACGGTTTCCGCGAAAAAATTAACTTTCC
TAGAATCTGAAAATACGTCCCTGAATAGCTGAGTAGAATAAATCAATGAG
TAATTACAGAAGTGTTATTGATTTTGGGCTCCTTTCTCTCGAGCATAAAT
TAGAGCCAATAAATATCGCGACATTAGGGAAATTTTATCGGTTTCGGATG
GCCGAAGATTATATTAATGGGTGCCATTAATATTTAATCCTCGACAACAG
GTTTCACCAGCGTTAAGGACACAGAGAACGCCAAAGAAATAAAACCATCC
ATCCCATTATTTGGCAGAAGGAGAATTGGAAACTTTTGCAAACAGCACCT
GTGTCTAAGGAATTTTTAATAAAATCTCCTGAAAAAGTGGTAAACTCAAC
AAAGCCATTCGTCATGCTCAAGTAACTTGGGTTTTAGACTTTTGGGGTTT
TTCCCTTTCGCATGCTTTTTCTTGCTGGTCAGCGAACCAGTTTGGCATCA
TAATTATGCAACCAGGCATGCAGCTGAGGACACTGTCGGCTGCCAAAGGG
TTGAAAGGAACCCTTTCTTTCTTTATACATTTAAATTTGGGTCACTTACG
GCCGAAGCAAATTGTAATTAAAATATGAATTTTCCATGCAGCCATATAAC
AATTCACTTTTAATTTTAATCATTAAATCCCAAAAAAAAAAAAAAAACAC
TTTTATTTTGAACAAAGCGCAACTCTTTTTTCACTTTTGCGACGGCCTTG
ACGGACTTAAAGAGTCCTGACTGTGGAAAATAATCATCATCAGCCGCAGG
ATTTCAAACCACCATCATTATCGTCTGCTGGTCTGGTTTGCATAATTTCA
TACATAAACTGTCGCTTTTTGTGCGCATAATCTGCAGNNNNNNNNNNNNN
NNNNNNNNNNNNNNNNNNNNNNNNNNNNNNNNNNNCGCAGTGTCGGCGGA
AAGGTGTCATATACTCCAAAAATTGGGTGTTCTAAATGTTCGAGAAATGA
AGCGCTGAAAAGTTGGTCGCGTTACGCATCCGCCATGTTGCGCGGCGCCA
AGTGGTGAGGATTACGCCGGGGTTCCCATATACTTAATGACATGCAGCTG
CTGTTTTACTTGCGGTTTCTCCCTGGAGCCCCCAGGAACCTTTAGTAAAT
TTTGCTGTCTTGTCCCCCTCCGGACTAACTTATGAATTTTAAGGTGATTT
CCATGTCGCAGGACCAAGTTCAGGAAACTTTGGATTGGGGGTCCTTTGGG
AATATGGGATGAGTGCCACGTCACATCGGGGACTTGTCAGCAAAGGGTTG
ATCGCATCATAAATCAAACGAACTGTTAGCCCAGTTCGCAATCAAAATCA
TTCTGCGGTCTGCAGCATTTGTTCCTCAGAATGTGGTAATTAATCATCGA
AAGTAATTGGTTTTCTGTTTTGATTTGACATTTGAAAAATTGCAGCTGTG
ACAATTCAATCCCAGTTCCAGTTTATTTGCCTAGCGCCATTTACTTCGCT
GGTTTTTCAGTGCAAAATGCTGCAAAATAAACGCAAAAGTTTATTATACT
TTGGTTTTTGCCGAAGTGAAATGGTGACCTATGCAAATTTATGAATGCAA
ATTAAATATAAACGAACGCATAAATGCGGCTTAAAAATATTGCCACGCAA
TATTGGCAAACAATGGGATTAACTGGACAAAAAATGGTAGGGAGTGTCCT
TGAAGTCCATGTTTTTTAGCACGGGTATTCATAGGCTAAATTGCCAATAT
GGCCGCAACTCTGGCTTTAACGGAATTATGTCGCTAATTTAATGATGGCA
AATGTATTGTTTTGTCGTTGGCCCCACTGAGATTGGTTTATGGGCGCAAC
CGTTTATACAACTTTGCAAACAAACCAAATAAACTCAGAAATTAAACTAA
GACGCAAATAAAGTTTGTGAGGCACAGTCGCGATGTTGGCACTTAAAACT

>Ddc_5'del-126|Ddc_-0.47|Ddc_ElementI 2L:19116229-19116701
AGCGCTGCCCGCTCTTGGCCATGGCTTTTAAAGCCCGTCCAGCAGCGCTG
CCAATTCCGCAGGACCGGTTCAATCGCAGTCCGCAGCCGCTGAACTTCGA
ATCGCAGCCGCTGTCGTAAAAACAAATTCAGCTCTCGTTTGATTTGTGCA
CGTTTTTTGACACTTTTTTGGAACATGCATTAATTGGGCGCTGAATCAGT
AACTGGATATCAAAGGCTTTATTTTCCATGNNNNNNNNNNNNNNNNNNNN
NNNNNNNNNNNNNNNCATACATGCAAGCTATTACATTTTATTTGCCAGCT
CTGTGAACTTAATTTGATTATTTTTGAAATTAGTTTGAGAACCTAGTGAT
ATTTAAAACAGCAAGCAAAACATTTTGAATTCTACTCACGTGCTTCCCAA
CTCGAATTTGTGGAAAGAGAGCGATCTCGTCAGGAATCCCCCAATTATGA
GTCACTCGAAACAGGGTTTTTCT
>Ddc_distal_enhancer|Ddc_silencing_element 2L:19116994-19118296
AACGACTTTTGGATGCCAGTTACTTGGCCGGAATTTCAAAATTCAGTTGA
AATATCAATAGAAATTGGCAAGAAACAATAAATATGTGGCTTAAATGTTT
ATGCCAAATATATCGAGAGATATAATACAAAAATTCAAAATATTTTTCAA
AACTGTTTTCGTGACCGTTTTTTTNNNNNNNNNNNNNNNNNNNNNNNNNN
NNNNNNNNNNNNNNNNNNNNNNNNNNNNNNNNNNNNNNNNNNNNNATTGG
AATACGACAGGAAAATCATTATCTTCCTTTAATTACTATTTAAAAGAATC
AAGTAAACACTTTTAGCCTACGACAAAAGAAAATAATTTCTTTCAGTGTA
GGGCTGCTGAGAATCCTGCGGGTGGTCCAACTGTTGCTGAGTGCGAGCAA
AGTGCGTGTGCCTGACATTTCAACGAAGCCACTTTGGCAAATCACTTGGC
TGAATCAACAGATTTATACGCCATGCCAACGGCTCTGCTTTCGATTTTAA
TGCGCTGGGTGCTCCACCCACACGCCAGCCAACAGCCACCAGCCACCAGT
CGCCCAACTACCCACCCACATTATGCTGCTTTACGGGTGGCTGGAGTTCG
GGTCGATTGAGGCGAAGAATACTACAATTTGATTTATGACCATCTTGAGT
TGCGAATGAATGCGAAAGTATTCTCCGCTTATAGGGGTCGAATGGCGCCT
TTGAGAGGGGGATTGCATAAACAGGCATCATATGGGGTAAACAAGGGCCG
AGATAAGCGAGCGGGTGTTTGGTGTACACATCACATCGCTGAGCTTCAAT
AGGTCACGTATTTTGTCTAAATCTATATGATATGGGCAAGTGATTAGATT
CGTTTTAGGATCGATCTGTAATTAATTGGGAAAGTAAAAGTAAAGTAAAA
AGAAAGTAAAAGTTCATAAATTAAATAACATTTCCTGCATAACCATAACC
ACACTCAATTTAAAAGCCCACTCATGTAGGGATTATCATTTATTGTTTGT
TCACATAATGAAATTTTCTTACGGTCTGTGTTTCTTTCAATTACTGGAGT
TGTTTTAAGCCCGGTGCCGATCTTAAGGACCAATTCAGCAGGACGCGCAC
ACGAACGACTCAAACGGAAACAACAAAAGTTGAGCCGCATTCGGAGCGCA
CACTGCGACCGGATTTCGAACCCGATCGGGAAGATAATGGAAAAACCGAT
TACATGAGACAAATTTTGGTTGTTTCGCTTAGTATTCTCCAGTCAGTCGG
GCGCGAACGCTTTAGAGTAGTGCATATTTCAGCAGAAACAAAATCGAAAA
GTA
>mir-1_miR-1_enhancer 2L:20468169-20469334
TGTCTTAGGGATGGGGATTTCAGGGGTTTTCCGGTGTGTCAGCTTGTTCT
ACGTTTAGTTAGCACTGGCCTCGTATTTCAGACTCACTATGGCAGGTCTT
CTCCTTGGGCTTTTCTTGTAAATCATGCCTCAGCAAGTTTGGTAAATCTG
GCAAGTTCTTTGGGAAATGTTATTGCGGAGTTGAACGGCAGTGTTTCTAT
TGAAACTTAATTGTTAAAACTGAAACTTGCTTGGCTGAGTATTGATTGGG
AAATACTGCGTGGAGTGAAGTGACGTGATATTGCTAAGAGTAATAACTTA
TGAAACAAATTAACCCTATATCTTATGTAGCTCGGCATGTGTTTGATAAT
TTAAGCAGTCCTTAAATAATCTAGTGTTTGAATTGATTGATTTGGTGCGA
AACACAAATTGCGTAACTCAATTCGGTCCAATTTGCTAATTGCAATTTCA
TAGCACACATTTCCCGAAGCATTGGGCGATTTATGTCATGGGTCAACAGA
TTGAAAATTGATATAGCTGCTGCTTCTGCTGCTTCTGCATTTGTATCTGC
AAGCTGCCTTGCGCTTCAGTGGACTCGTCCTCCTTTCTTCGGTTTCTTTC
TTGGTGAAATGGCTCGTAAATACATCGAAATGCCGCCACTTGAGTTCATT
CATACCCAGGAAACCAGACATCGGCACATGCAATAATACGAGATATATGT
GCCTCTATATGGTCGGAGTGGCAGTACAAGTGTGGGCATGTTGTACATGT
GTCTGCTCGACGGGCTTGACTTCCACGTAATTGCGAGATGCCAGTCGGGG
AGGGCATCGGCATCACATGTGGCTCATCTCCGGCCCATCACCAATCCTAT
GGGTACGTAGCTGGGCCTTGTCCATTCTGTCTATAAATGCTCTTGATGAG
GAGTGTCCTACACATGTAAGTCGTTACAAGGATCGGCAGGAAAAGGAGCC
TTGTTCCTTGAGCAAGGAGCGCCTCAAAAGTGAATTGCATTAATAAACGC
TCACTTTGCACCCAATAACCGATTGAATTTGAAAAGGTGGTAATTTGAAT
TATGCAAATGGAAAAGCACAAACAGAATNNNNNNNNNNNNNNNNNNNNNN
NNNNNNNNNNNNNNNNNNNNNNNNNNNNNNNTGCAGCTCCACCTAGCGGC
GGAACCATAATCATTG
>cad_+14_construct 2L:20772262-20773899
ACGCCTTTTGTTTTCGTACACCCTCTATTTTTCCTGGCTACTGCATTACA
CATGCCGCTGCCAAAATTACGCCGAATTCACAGCTTATGTCTTGCGTCCG
CCATTTCAATTTGGGATTACAGCATGTCCTTATGTCCTGGCATTTTCAAA
AATGGATGAAGTGCATCGCCGAAACTGGCCATCTCTCCTCACTCAGCCGC
TTGATTTATGGCCCAGAGTATCTCGATTCACGAGAAGCCAATGGCGGAGG
GGGATCCTAGCGAATGGGAGCCATAAAAGTGCGGAGCGATCTTACTCAGA
TCACTCACGAACGGGATATTCGTTTATTGTGCCCATGCACAGAAAAAAGA
GAGTACAGAAAACTAAATAATGTATTAAAAACCTTAAACAATTATATTCC
ATATTTGAGGGAGTATGTTAAGATCCAACATTTTTTCTCTTTTCTCATGT
GCAATGTATATTTCTTAAGAGTTCCAAGAATAAGAATTTCATATTATATG
TTANNNNNNNNNNNNNNNNNNNNNNNNNNNNNNCCTTCGATTTCTTAAAC
TCAACATTTCGTTCAGTACCTGGCAATATGGCTGCTAATAGGGTCCAGCT
CGGTTATACTGCCGCAGCTACAGCCCAGTTCCTCGTATCTTAATTGGCAC
CCAGAGGAGGTGGCTCGTCAAAGCGGCAGCGACCCCTATGGTTATAAAAA
AAAAGAAAGATACCGGATAGCCCCGGGCCTGGTCCGGCATAATGCCCAAT
CATCTCGACGACCATCTGCTTACAGCTGCTCCCTGTTCTCTGATCGCCGA
ATCCCGATCCCAGGTCCAAGACCCATTGTCCTCGTCTTCCGCTGCGTCTT
GCAGCCATAAAAGTTTATGGCAGCCGGGAAAAGTAACGAAACATTCGAAC
TTTTGGTGCCGTTAACGAAGCCTCCTGCTCTTTCGATTCGATCCAAGATC
AATTCCCAGTGGAGGTTGTATGTCTCTATTAGCGACGACAATGGCGGACG
GAGGGCAGCATCCAGCGGAGACGGCCTGCAGAAGATTGTAAATTTTATAC
CATATACGTCATACAGAAATGGGTGTACTGGTGCACTGAGGGAAATCGTG
CCCTCGGATGCCTTTAAATAACTCTTGAAAAGCTGAAGAAACATCCTTTT
ATTTTGTACTTCAATTTAAAGAAATCATCTATTGATCATCTTTTGGAATC
TCTTGCTTTTACCCATTAATTTCTCTGAGTGCGTATAAAATAGAAGAGAA
ATATCAGCCCAATCAAGCTGTTTTAAAAGGAATTCCCTCATCTGAAGAGT
CCCCTAGTTGAACCCACGACTCTTCTCTTTTTTGAATACACATCTTCGAC
TTTTATGCATTTATTGCTGTGAAAAAATGTTAATTCTCGACGTTATATTT
TTATTTGACTTTTACATATCGATCTTCTCGCCCTGAGATCTCCATCTCCA
TTCGACCATACATAGTTGGCTCTTGGCCATCCTTATGGCCATATATTGGA
CTGACTGAATTGGTTGATTCGCCTCGTACTGGTCTACTGTGTATTAATTG
GTCAAAGGCAGTAAAACAGAAAGTAAACGTTATAAATCAATCGTGGTATG
AGTTCTTTTGAACTCTTCAAGCGGCAAAATTCACAGGG
>tsh_enhancer|tsh_del-1-5|tsh_220bp 2L:21839108-21841252
ACTCGAGTTTGAATGGTGGATGAAATTCACAGCCAAGGCCCCAGGAGAAG
ACCGAGAGGAAAAACTGGGAGACGGAAGGCGACAGAAAGAGAGACAGGGA
TAGAGAGCGAGTCGAGCTCGAACATGCTGCGTGGCCATTGCTCTGTCTCT
TATGTCCTTCGATACTCTGGCTGACAGCCTGTCGCTTCTTCATCGTCATT
TTCGTCGTTCTCCGTTCTCCGTCAGTCGTCGTCGGCCATGATGGAATTGT
CAAAGTGTGAGTGTGCTTGTGTGCCTGTGTGCCCTTTCCCCATGTCTTTC
TAGCGAAGAACCCACTTAAGTTTTCCCGGTTTCCTCCGATGCGGGTTTTC
ATTAAAAAGTTTTCTGCTTTTCATTTTGACGAAAGCAATAATAAATGAAA
AATCTGCAGCAAAGTGTAGGTATTTCTCGATTATTAAAACATTTAAAGGG
TAGATTTTAAGAAATTGGAAAAGTTTTTGTACAGATATTGTTGTAATAAA
GACTGAAAGAGCCCGATTGAAAAAAAAAAGCTTCAATTGGTGTGGACGGC
AGTTCGCATAGTAACGAATCACAAAAGGAGAGCTTGTGAAGACATCTACT
ATGTACATATACAAAATATACATAAACAAAAATAAATGAAATGTTCGGAG
GTCCGAATAATGGTAATGCGACCTAATTCGTATGGAATCTGTTTAAAAAC
ATTTCCAGAACGTTATTTAAATATTTTTTCTTTTCGATATGAAAAACATA
AGTTTTACCACTTTTTATGAAAAACCTACTACCTTAGCGGGAAAATCGCT
ATAAAAAGCTTATTTTAAAAGCCCTTAATATTCGACTAGAGACTTTTGCT
TATCGAAATTATTGCCTTCAAAATTAAAGCAAATTTCAAAAATCATAATT
CGATAGAAGGTTCAAAAGGTATTCGCAGTATAAGGGTAAGTCATTACGGT
TCTTTATCTTATTGTTNNNNNNNNNNNNNNNNNNNNNNNNNNNNNNNNNN
NNNNNNNNNNNNNNNNNNNNNNNNNNNNNNNNNNNNNNNNNNNNNNNNNN
NNNNNNNNTTTTTACTTACCCAAGTCTCTGTATCCATCCCTTGAGATCTC
TATACTTTTGGTACAAATCAGTTAGAAATTCGTTTTAGAAAGGACTAAAA
AATAATTAAGGCTAAATTGTTGTATATACATTTGTATTCATGTTAATAAT
AATCGTCCCAAAATTTAATATCTGAAACTTTTGAACATAGTTATCGATGA
TAATAATAATAGATAAATAATAGATAACAGATAAAACTACAGCTTGTACA
AAAATAAAGATGTACANNNNNNNNNNNNNNNNNNNNNNNNNNNNNNNNNN
NNNNNNNCGCTATTAACCTACATATATAATTATGAACTTGGTTAGTCGTC
TTCATTGAAAGAACCCAAGTAATAACACTTAATTACCAAATTCCAAAAAC
AAAACTATTCGAATGTCTCAGAGCTGTTAGGGGCCAGGGTGAAAAATCAA
AATTTATGACTAATAACTAATGATAATTACAAACATGCAGCAAATCATAC
GCTAGATGTGGGAACGAACGAACCGTCGAAAAAGAAAGAGCCTCAGAGAA
AATCTCATGGACTGAAAACCATAAATTTGATAATTGACTTTCCACCAAAG
GAAAAGAAGCCAAAGGAACCGAAAAATTTCTATTGGCTTACACAATCGAT
GAAACACATAAATCTTAAGTGAGGGAATTTAGAAAATCCAGCCACCTTAA
ATAGACAACTGCAAAACGGAAATGTACATCATAAAAATATTAAAAATTCT
CTGTCATTCTTCTAATATGGTCTTTTTGGACATTCTTGGAAAGATAAAAG
TCGATGCCGGTTGGCCGCCGTTCCAGTGCATTAGAGATCGCGTTTAAAAT
GGTACCCCGATGGGCTGTCAAGGCCGTAAATCTAGAATAGGGGCACTCTT
TGCTGCCCTCTCGTGCAGCTCATGTATTTTCATAATTTTCATATTTCTCC
GTGGCTCAGCAGCTGCGCGCCTGCGCTAAAGTGTCTGACGGATGCGGCGC
ATTCGATTTCGTTCTGCCAAATTAGCCGGGCCCCGTGATTTATGTCGTCC
TTCTGGCTCTTTGGCCGTTTGTCCCTTTTAGCCAGTCCGCGTGAC
>ap_ApME680 2R:1216942-1217622
GGATCACGGGTGCAGGGCTTGGGTGAGGGCCAACATCAAATCACCGAGAC
ACGCGATTTCTTTGGCATTAATCAAAATAATTGGCGCATTTCACTGCATT
GGCTCCTGCGAGATATAAACAGAAGAATCGAGCCAACGGAAAAGTCAAAG
CCAACATCAATTCCATCCGAATTTATCATATTCAGACTTTGGCATTTTCA
TCCCTTCCCCATTCTTGTACTCGACTCGTTCCAGTTACCGTTCCGCATTT
GTGTTTTCATTTTGTTGAAAATTATTTGGGATGTGACAGAAAGATTTTTG
TCACATCCCCATGTCGCACATCTTGTCGCTACACGAGTCAGTGCGGCTCC
GTCTCCAGAAAGGCCCTTAAGAATCTGCATGTACGTCTGTACGAATGTGT
ATGTACCTTGTGCTGCTGCGCGGTGCGCAAGACCCATAAATAATATTAAA
CATGTATGTAGAAGACGGCGGCGCGGTCGTAGCTACCAACTCATAAAAAT
GACCCAGACCGCAGTTTCGGCGAAGTTAAGTTCATTTCAAGCCACATACA
CCACCATGACACGCCTCTTCTTCCGAGGGCGAGGCAGAGAAGGCGAGAAA
AATGAATTATGATTATTGCCATGTAAAAGAGCAGGCGAAATGTCAAAGTG
ACAACGCCTAATATATGATTTTGTTCTCGAG
>ap_brain 2R:1218362-1219597
CTGCTTCCAGACAACGACAAAACAGTCACAATGAATAAAAAATTAGATTA
AGATAATTAAAAGCGCTTGGATGCCTTAGTGGTTCGTGGCCAAGGGCTGC
GACAGTGCACTCGAACCCTTCACCACCACTCCGCGGCCTCTCGATGAATC
CCAGAGACGTGGGAGAGGGCTGGTCGAACTCTGTTTGGAGGGCGAATGAG
TAACGCTGCGCACGCTGAAGTGCAAAGCGACTTGTAGACTGGGTGGACGC
TTCGATAACACCGGGCTTGTATAGGAACACGGGCAAGGCAGGACAGGACG
GCCAGGTTTGTAACGTGAGAGCATTTGTAATGCGTTGAGGGTTTGCACGA
TGAGGTTTCAAGAGCCACCCGCTGGGACTCGCTCTTCCTATTACACATGT
ATAAGTTAACCAGGAACAACTGCAGCAGATTTCCCAACACCACGCCAGCG
CCGACAGCGGCGGCTTCCCGTTCCATTCCTATACGTCCGGCTATCGTGAG
AGCGGTTCGTTCGCCGCCGTCCAGCCCCTAGCCTAAGCCCTATTCCCCCC
CTGCTTCAACTGATGATGACGTCCCGCGGTGATAATTCTAGGTTCTCGGC
GACATGCTGCCTAAACGTATACAATAATTATTTGCATTTTAGGATTTGCG
TGTTTGTGTTTGTTTTGACTACCACTGAGAGCTCTGCACCGATCAAAGAG
TTTTAAGAAAAAATGTAGTGTATTACAGTGCAAGAAAAAAAGGTCCAGTT
GCGTTGAAGAAGAAAGATCACCGAACGCAGCCGCATAAGGCACCTAATAG
ATGCACTTTATACTCATTTTAAGTGTTCGGGTTTTCTTTTAATATAATCT
ATAGACACACTTCTCCTTTTCACCGGTTGAATAGACTTTGCATATACATT
ATCCTTTTTCGGGTCTTTTCGGGAAATTTGTTTTCCTACTTCATGCACAA
TAATATTATGTCTATAAATTAATCTAATAAAGATTAGATTACATAGCAAC
CTCTTGTTAGTTTGTGGCTGACAGATCAAATCTGGGAATGAAGTATCTTG
AATGAGTTAGCCAGCCCAAATTCGGCGTAAAATCATTTCTTAAGACAGAC
ATTAAACATTTTAATTATAACGCGACGCCCTAGCTCTTGTTTGCTCTTGT
TCCCAAGCCAATTTAAAGAATGCCTGTCTCGGCAGCAGTAGAAAGCCGAG
CTAAGGCGTTGCTCAGTCATGCGAGTGAGATGGTTT
>1.28_DRE 2R:2013528-2014192
CCCGCTCTCGAAAACCTGCTGCCGCTGCACAGAAATCAAAAGTGAACACA
CTGCACGCGGCCCTTTCTTCTCCTCTTCACCCTCAGCTCGTCGGAGAGCC
CCTATTAAAACGAACGGCAGTTCGTTGCCTTCGTTCTTGCTTCGCGTGCT
TCGTATCTTGATTTGTGCCCGGTTCTAGTTGGCTAAGCCATTCGGCTGGC
ACTCGGTCCGCCGCCTCGCTTCTCGTCGGCTACCTCTTCGGGTGGGGCCG
CAGCGCTCGGTCCACTCCCACTCCACTTGGCCCCACTCGTCAGTCAGTCG
GCAGGCAGAGCAAGAGCAGCCCGCAGCTTTTTCGTGGGGAGATCGCAGTT
TTTCGCTTGCCAATCGATGGCGTTTCGGAATTCTTAGCTTGCAGTGCAGC
GCTTCTTAGACTTTGTTTAATTTGGTTATACTGCAATTGGCGGCTATTAA
GAGCAGTGACCACTACATTAATTATGAATGGTACGCGCGGCAGACAAGTT
GGCCCCGCGATAAGTAAATCGCTAGTTTGCTGAGGCACATTGGAATGCAT
TTGATTAGATTGCGATGTGTTTGTTCGCCCGTCATTGTTGTCAATAAACA
AAAGCTGGCTCGCAGTCACAGCGACTAGGAGGTTAACCTGACTTACCCGT
TTCGGTTTTGAATTC
>so_so10|so_so7 2R:2942898-2944510
GGAATTCCTTGGAAGCCACAGTCCAGTCCCAGTTCTCCACTCATTCGTGT
GAAAGTTAGTTGGGGTTATGTCATGGGCCATTCTCAATTCTTCTATTTTC
CCAATCAATTGACATCAGATCGATGCGAAAGATGTCTTGCCAAAATGTTA
AATACCTTTATAGACCAACTCACTCACGTGGCAAACTCGTTTGTGGCCCA
ACCCACCGATTCACCCCTCACCGATTCCGTTTCCAGTTAAACATAATCCG
ATCATGCATTATTACCAAGCTAATGAATCTGCTTAAGACAGAGCCCGGCT
ACAAAAAACCAATTGGGCAAACAAGTAAAAATTAATTCCCCCTCACTGGG
CACAACTCTGGACCCAAAAAGAAATATGAAAAGAAATGTGCGGGAAGAAA
AGCCCGAGGAACCTTCAGCCAAAGGTACCACACACGAGGACGGAGACCCA
AAACCTGCTGCTCCTCAGCGGTTGCCATTCCATTTTGTTATAAACTATAT
GCGACACTCACTCCTGGCCCAGGAATTGTCCTTGAGACTCGCTGCTCCCG
TTCGGTGCCCCGGTAAAACCAAACTAGACCGAGCCGAGGCATTTTTGTGT
GTTTATAATGCAATCACTGGAAATGCGGACAGGGATGTAGATGTGGATGT
GGACTGGGGATGGGGATGGGAATGGGAGATGGGACGGGACAAGAGTGGGC
GCTGTCCGTTTGTATGTGTTAATAAGTGTTGCAGAGCCGCCAGAGATGGG
GGGCAGAACTACGAAACTCTGGTAATTCGATATCATTGTTTATATGCTTC
TGCTGCCCTTTGTTTGCTCCCCACTTTTCGCTCTGGGATGGGCCATTCCT
CATGTTTGCTGTGCTTAGGCCATCGATTTTTGCCTCGAACGGTTNNNNNN
NNNNNNNNNNNNNNNNNNNNNAGCGTCACTTTAATGTCCACAGCGCGAAC
TCGTTTTCGGAAAATTGGGGAAGTAGGGAGCAGTGTCCATCACATGTCAC
ATGGTCTCGCGCCCGCCNNNNNNNNNNNNNNNNNNNNNNNNNNNNNNNNN
NNNACCACTGCGCCTCTGATCGCTGGAGCAAGTTCAAGTTCATGCAAACG
CTGCAAGAAGTGGATGGCATGCCATCGCTGTTGGTGGCTGCCACTCGGTG
GATACAATCTACAATTACACGATTGCCGATATCGTACAGCTGCGCCGTAT
GTGGGCTCCTCCTCCTACTCCTCCTACTGCAGATCCCCCGCTCGGAATCG
AGGATTTGGAATCGGGAATGGAGAATCAGAAATGAGGAATCGGAATCCGC
GGCAGCTGGGGAAGTGGTGTATCTGCCGGCCATCAGATCGGTCCTGTCCT
GCCCTCCGTCTCTGTCCCATTGTGCCAGATCGCAAATTTGTCGAGTGTGC
GCTTAAATGTTTCGCATTGCCCCGAACGAGCCTCGTTCCCCCCCTTCCCC
CAAATAACAATACCCTCAATGAAGATTGCTTCGCTGGACAAATGGATTTG
TCGATAATTCCTTTAATTCGACATGTGTTTAGTGACCAAGTGTCTCTTTA
TCATTAAAGGCTTTTAAACATTAGGTCCAAGTGGAATGGTTTTGAATGGC
TACTAAGATCAGG
>dpn_dC 2R:3743511-3746280
GAAAAGAAAGGGAATCAATTAGTTTATTTCGTAGGAATTTATTTCAGTTT
AAGGGATATCTTTGTTTATATAAAACAAGGGTTTCACTTGATTTTTAAAA
TTAATTTAATGCTTTACATTTTCTAAGCCATTAAAATGAAAAGGTTCAAA
ACGATCGAGGGTGCTAATAAACTCTGCTATTTTTTAGTTTGCGAGTCCAA
TTTCATCGCAAAAGAGCGAACTCACNNNNNNNNNNNNNNNNNNNNNNNNN
NNNNNNNNNNNNNNNNNNNNNNNNNNNNNNNNNNNNNNNNNNNNNNNNNN
NNNNNNNNNNNNNNNNNNNNNNNNNNNNNNNNNNNNNNNNNNNNNNNNNN
NTTTGTAACGATTTTAATTTGTATATCCAAGTGGGAGATAATCCAAGATA
GTTCGATTTCGATTTGGTCTTTTTCACAACACAATAACTTTGGTTCGAGT
ACGAAAATAGTTATAACAATTATTGCACGTACTTCTTAGTAATGTCCGAA
CAACAAAAACTTAACAAGCGGTACGCGTTAAAGATCGTTCTGGTTATCGA
ATCGTATAGAATAGTATTTTAAATGTTCATTCAAAGGAGAGCGGCAGACG
ACCGCGCTCGCGAGATGCCAAAAGGATACTGATCCTCCGAGTCCACGGGC
ACCAGCTAAAAACGAATCGGGTCGAAGCCGAAACGAGTCCACGAGTGAAA
CCGAGGGACTCTCTTACCTGGCGACGCGGGCAGCGGCAGAGGCAGAGCTG
AGGCAGGTAGGCAGCCCAACGATCGCCGTCCGCAGACTGAGAACTTTTCA
CCGCAGCAGCGCAGTTGCGCTCAATCGGAGAGTGAGTGAGTGCATAACCA
CCCCAAATCCAATGAGTTCACACTCGGAGTGAGATTTAAGTGAGTATTTG
AGTAGGTATTCCCAGGCAGGCAGAGTTGCCGAGTCAACGAATTGCGGATT
CCAGGGGATTAGTGAAAATAGGAGCTTAACTCAAGTAAACGAGACTAAGT
CGAGCCTGATCGAGAAACAACACAACATTCGGTTAAGCCAAGTCATTAGC
CTTTGGCTTGACGAAACCCACAAAATTTAGTTGATTTTATTGTAAAATAC
AGCAAGCATTGTATATTAAATAATTTTGAAGGAAATTAAGCATTAAAATC
AATAACATATCATTAATGAATTTAAAGTTTATTACAATTTAACAAAAATT
TATAACTGAATTTAATCTTCTAATTCGTGTCGAAGCCGACTTAATACCCA
ATCTATTTGTTTTAGAATATTCATATATTTAGCAATAATTATACAAAGCT
ACTATAAATCTTATGAATATTATTACTTTACTTTTTTTTACTTTTTACTT
GCTTATTACTTTTAATGAATTGATTAAAGCAATAGTTAACAAAAATATGA
ACTATATTCAGAGAATTAACAGCGATTCTTCTTTAGTACTTGAAATTTGC
TAAAGCAAAGCAAAAAATCTTTAGTTCCTTAAAAAATGTATCAAGTGAGA
TTTTCTATAAGTTATCAGTGAGTAGCATTATTTGCGACAGATGTTCCGTT
TGTGTCCGTTTCCCTTTTGGGTGGCTGGCTGATGGCACATTTAGTCGCAC
AGATTTCACCCTTGGCAAGGACAAACTTGATCAATGCCCGGCGAATGATT
TGCAATTCATTAAGGAGAACTCCTTGGCAATTGTTCGGCGCAGCTGCCGC
AACCCCCGTGACAACCCAACCCCCTTGCAAGGCGAAATCCTTAGTTTCAA
ATTCTTCGCTTTTGCCTGGTCGGCTCATCGGCAGAAGCGTCTTAGGGGGT
TGCTTGGGTTTCGGGACGGAATCGCGACTTGCAATGGATCGGAATCGGAC
CTGGATCGGTCGTGGGTCTGGGACTGAGGGTCGGGGTCAATCATTACGGA
GCTTACCTGGCTGGGCCAATTTTTATAGTCGATCCCCGGCAGATTTTCCT
TTTTCAGGCAAATTTATTACTTTACGATGTTGGCAGGATTACGACCAAAG
GAGTTGTCAATAACCACTGACGCGGGCCATGCGCCAGCTGACAGCTGACG
TAGATCTACCTATGGACCGATTTGGGGAGTTTTGGGTGGGATCGTAAACG
TATTGCGCCGCCTGGCAACCCTGGTTGTGCAAAGTGATCCCTCGCGGCCT
GAGCGTAAATCCCGTGTTGAGCAATAATCTGTGGCGATCATCCATCATGC
ACAAGCTCTGCAGCACTGATCCGATGTCAACTTTCGTAAATTGAATAAAT
GCCACGGCTACGATTGACCAACTAAAACATCCACAGCAACTAAACCATGG
GGTTCGGCTGAATTCTGCACTGATGAGCACATCACCCTGCTTAATGGCGA
TCACTTTGGCTCCTTTGAACGCCGCAAATTTGGCAAACATTTTCCCACGA
AACCCGAAATAAGCACGATGAGCTGGCAAAATGTAAAAGTGCCATGGGCC
AGGGAGAAGAAACCTCAGAACCATCCGACATATGTGGATCAATCGTCTGG
CGAAACGTGCAGAGTCTGCAGAGCTTCTTCAGAAACTGAGAATTGAAATT
CTATAACGAAGAAACCAGTCAGAAATCAAAGTTCAATATCAGCCCCAAAC
GCCGCTGCTGCTGTGGCTTCTCCTCTTTCTTTCTTTCCTTTTTTTTCTTA
TTCCCGGCCCAGGGATCAAGGTAAACGCCATTTAGTGTGGCACGATCGCT
GACGATCGGTAGCCAGGCTTGTATCTGTATCTGTCAGTCCTCCTTTTTGG
GGCTTCCCGGGCTCGGATCC
>dpn_dF 2R:3747582-3749307
GGGCCCTAATTGCTGGCAAGCATCTTACATAATATTGAAGAAGATGCGTC
TCCGAATGGATTTCGTATGGAGTGTGCCTGATGCGAAACAGCTGCTCAAG
ATCTCAAAACTATGAACACGAGGAAGGGTTGCGGGGAGATTAGGTGGGAT
TTGTTCGCTGTAAAGATTTGCGGTTGCAGTTGCGGTGGCACATTTCAAGA
CCTAACATCTGTCGTAAAAAACATCTAGTTTCGAAGCCCCCAGCCAAAAA
TGAAATGTATTTAGCATTGATGAATACGATAATAGAAAATCAACTTTTTA
GTGCTATAAAAAAGTAGTGCTATAAAAAAGTACGAAAGTACATACGCGTA
TGTTTTTAATCGTTAAAGATGCACCCAAAAAAGCAATATAAAATTAGTTT
AAGGAAGCTAAAGTAAATATACATATAAATAGACTTAATGAATAAAATCG
ACTTTCTCCTTATATTTTGGGTTAATCAAATGGTTTCGGATGGTCATAAA
TGTTAAATGTATTAATAAAGCTTAAAATAAAGTTTGATAAAGAATGAAAA
AGAATTCATTAAATAACTTTTTAGAACAAAAAATATGTATTGAGATCATA
AAATGCAATCGACAATCAAATTAGTAAGAATAACAAGAAACAAGGGGATC
TCTAGCCACAAAATTCCACAGAACTTCCCTCGATTTACCTTTTCCCTTGA
CGACAACAACTGTAAATCCTCCAATAAGTACAGTCATCCCCTAGGGTAAA
AATCGAGCCACCGCGAGTCATATCAATTCATAAATGCATATTAATTCCGA
TAGAGGCTAAAATTAAAACAGGAGTCGCTTTGGAATAATGTGAGAAAAAA
ACTTTCTCACGATCACCTTGTTGTCGCGCAGACGGCGTTTGGTGGAAATC
CACGTGCNNNNNNNNNNNNNNNNNNNNNNNNNNNNNNNNNNNNNNNNNNN
NNNNNNNNACCACCACCACCAAGCAGGCGGAGTAGGACGCAGGACCCTCT
TAATGGTGGTGGTTAGTACCTCCCTCTCCCCCTCCCCCTCTACCAGTGAC
GATCGCCAGAAGTGCATGAGAATTTAAATTACAAACAAACCGAAACGCAG
AGCGCACAATCAACGGGCTTTGTCCGTGTGCGTGTATGCATCGGCATGCG
ATGACGCGTAGAGGGTGGGGTAGAGAGGGTGCCAGGACGAGGCGTGTGTG
GGAACTTTCGACGAGGACACTCGAGCATGAAGCGGGTCAAACGACAGAGG
CCAGTTATTATCCAGCTCCTTTTTATGGCACTTCTCACACGCCCACAAGG
GGCGTTAGTTAGCTCACTAACCTCTTTCCAAACAGAGTCGAATGGAATTA
TAGCAAGTGTGAGAGAGAAGCGAAAGTCGAGTTCTCAGCGTCACAATAAC
AACACCCACGCGACAGAAGCATCTTTAGTTCTCAGCGAGAGAGATAAGCT
CAGCTTCCTCTTCTTCTTTCTCTGCTCCTTCTGCTGCTCTCACGGGCATG
CGCAACATTGCAACAAAAATTAAAGGGAACCCGTAACCACAAAAGTCATG
GGCGTAGTGAACAATTTTATTTAAAAACCCGTTATGGTGTACCATAGAAA
TTAATTCCCTATAAAAATGGACAAACATAAACTGAAAATGTTTTAAAATA
AATATAGTTCGATATGTAGTCAAAAAACCCCTCAGTAATCCACCCCTGCT
TAAGGCAAAAGTCAAAGTCATCTAGA
>unpg_U6 2R:4711581-4713573
TGGAGTTGGGCTCCTGAAGCGTTCAAGTGTACATACCTATGGAGGCAGTT
CGTCTGCAAGCCGAGTTTTCTTTATGTAAATAAACAAACGAAAAATCAAA
TTCAAGTCGAATTGTATTACTTTAACCATTTAGTGGATTTCTAGCAGATC
TGAGTACCCATATAGACATACATATATGTGATGTATGCTTTGTGCCACTG
ACCACCACATGATGGCACATAAATCCTGGCGGCCCAGAAACACGCCCATC
CAGGAGCCGGAAGTCGAGGCCACTCCAGGCAACCGGGGCACAAATCTCGC
CTCGATGTCAATTGGAACAATTAAACTGCCAATTTGTGCGATTTAGCACG
GCCCAAAGTGGCCGTTTGGAGTCGAGTCTAGTCGAGTGTCGGAAAATCGA
GCGTTGCATTCACTTCGAGTTCGGGTCGTCTTATCTGTGACTAATTTTTC
CAATTTAACGCACCAAATTGTCACGAAATGAGCGTCAGGATACAGGATCG
CCGAGTGTCCTGCGAGCGAAAGAGAGGGTAGACGACGGGAACAGCAATCA
CTCCAGGTGTTTCACGTGTCACGCCTCCTTTTTGGGCTGACTGGCATCCC
GGGCGCCGGGCGCAGGACTCTTCCCTCGTGACTTATTAGCATTAGCAGCT
CCCTCTGCTTTGTGTGAGTTTTTAATTGCATTAGCGACTTATTGGCTGCC
TCCCGACTCTCTTGTTTATTGCAACTCCCCTGTAACTCGCCCCTCTTCAC
CACCGAATGCCTAATTGTTCCCGGCCGAAAGGCCAACAGGAGGAAAACCA
CCCCAGGGAAAGGGACTCGCACTGGCAACTGGGAAGTGGAAACTGGGAAC
TGGCCCTGTTTGGTATCGCATCACCCTCGTGTGTCGTGTATCGCAGCTTT
GTGTTGGGACACGCCTCCAAGCATGGGTTTTTATTATTGCAACACTTTGC
AGGCAATTTGCTGCCGGCTGCTGGATTGTTGGTTGGCATCAAGAATCGGA
AGCTGGGCCATGGAAGCTGACTCTGCGGCAAATGAGCAGTGGCAGAATCG
GGGTTCGGCCACATTGGTTCAGCGGGTGATCTACAATGGATGTAGGTAGC
AATAGGAACTCATACACAATCCCTACACAATCCCAGAGGAGAATCAATTA
GAAGCATAATTAATTTGAGTCTGTATGGTTAATCATCGTATACTCAATGC
CAATGCTTACCCCACATCATATAAAGTGCACTAGCAATTCGTTGCAGCCG
AACCATCGTGTCATCCTCGGGCATAGAATCAGCTTGGATGTAGTGCCATG
TATAGCACTTTTCGCCTTTCGCCGCAGTTGCTTTGTTGTAAATTATATCG
CCATTAATTACGCGGAGATTTGTGTCGCACAGAGTAGTTAAGCAACCGAA
AGGCGGCACGTTAAAAATCACTTTAAAATCATTAAAAAAAAAAAAAACGG
CAGGAAGTTCGCGGGTTGAGACCCAAATCCGGATCCTTTGAGCAGCAAAA
GGGGGTCATAGTTGAATGCCGGGCTTTAAGCGGACGCACATAAATCAAGC
CAGAAATGCGCGCTGTCATAATTTGTCATAAGGCCGCGACACGCCCACTT
TTGCAAGGCACACATGTGACGGAGAGGACTGCTCCTGGTCTCCTGGTATG
TCCGGGTTTTTGGCTCTCCGTGCTCCACTTGGATTGCTGCAAGTTTGTTG
CCATGGCCATAAACGCCGGACTTTGCAGGCCTTCAAAGGCACCGAGGACG
ACTCATTAAAGTGCACTTGTCAGCGGCCCAAGACGGCGGGAATGTCTCCA
TGAATTAGCTGCTCATGAATTGGCTGCCACTCATCGACAATCAGCGGCAA
TCAGCGATGTAAACGGCTTGTAAACAAAGGGGGGATTACGCTTTTGGGGG
AGCACGGGCGTCCCGGGTCTGGAGGGGATTCACTGGCTGAGCCAAGCGAT
CTGTCAGTCCCCCCAAGACGGACGATCGGGCACCCACAGCTGG
>dap_dap-SB|dap_dap-B|dap_dap-BB|dap_dap-HB|dap_dap-del 2R:5225377-5226723
GTGAGTTTTGGGGGATGTTCTACACCATTTTGATCAGTAGAGCTTGACGG
TTCCCAGGGTCAGGCTTCATTTCACTTCGATAGACGTTACAAAGTGTTTT
CCCATAGCTTTCCTTTTATTCCCTGTTTATTTTCGGTTCTCAGGAGGAAG
TTGAGGGTGTTTTTTTTTTTTTTTTAACTTATCAGGCTTGTTTTGTAATC
GGACTGATACGATATTATTTTTCAAAATTATCTGTAGAGTAGAGAGTATT
ATCTAAAAATTTCCGAATATAGTGCTCGAGATATAAAAGTAGATTCGTGC
TCTTTGTTTTGCAAACTCGATGAAAACGATTTTCATCAATGATTTTATGC
CAAACCAATATTTTGTGCAGGATTTTGTACTTACAATACTAAACTCCATA
AGGGGTTGTTTGATTGGTTTTAAGTCCACTCCTTCGCATTTATTGTTTAT
ATTCACGTTTTAGTTGTGGGCGTTTTTCGTGAAACTTAGACCCAAATTAT
AGCAATTAGCCAATGCTTTGTGGGAGATTTATTTTCGTCCAGAAGGGTAA
GTCAAAGCTGACTGCAGCTGTTTCAGCTCCTCATCTCCCTAAACCGAATG
ATTCTCTTCTGATCCTCCACAACGCGGGGGTTGGTTTCCAGATCGATAGC
ATGCGGGCTGGCTGGCTGCATCTATAAATGCCAACAGCTGTGACTCCGCT
TTGTCTATGGCCTGACCTCATTATAGAAAACGGGAGAGGGGTCTGGGGAT
CGGCTTTCAATGCACCACCATCCAGAGTCCATGGTCTTATCAAACCTCCC
TTTGATTGCTTTGTACTGAGCGTTTTTTATAAATGCCACTAGCACATGCA
TGTGTAATTATAATCATAAAAAAATTGTGTCTGTTCGGAACATAATAAAT
GCACCCGCATCGGGTGGTCAGTAGGGAAGCCTTTGAATCCCCCAACGCCT
CAACTCGCTTTACTTAAAGTGCACTTTTTGCTGCTTTGGCCAGTAAGCTA
GAGCTCATAATTTATGCAGTTATGTAGCACCACCACTCTTGCTTTCACCG
GACTACCTGAAAACCGGCTAAAGACCGACTGTCTGGCTGCCGTCTGGCAT
TTATTTGCTACCCCTGTGCGGATCTGCAACCCTCTGGTAGGGAAGTGCTG
CCGTCCACGTGCCACAATCTGGGAATCTACCCGAAACCGAAATCAAAATG
TGCAAAAACAGAAAAACAGGCGGCGCCTGCTGTTTAGGGATCAGTGACTT
GTGAACAGGGGCAACCGGAAATGCAGCAGCTGACTTTGATTTGGCAATTC
CACCTAACACGTATTAATAACACTCGTTTTCCTTCCTTTGTTTACAG
>Mef2_I-D[L]|Mef2_I-D[s]|Mef2_adepithelial_enhancer|Mef2_I-E 2R:5443342-5444357
ATAACCGATACCAAGTGCAGCGCGACCAAGTTACCCGTTTTATGGCCCTC
GCCTCTCGGCGGCGCCACAATGTTGCATTTTGAGAACCGAACCCAGCAGC
AAACGATCCATGTGTGTATATCCGAAGATCCCTTTCTCACTTCCACTCCC
ATTACCATTCCCATTTCCATTTCCATTTCCATTCTGATTCCCGTTTGCAG
TGTCCTTGTGACTTTTAACGCTTCCACTGGGTGCGACAACTGCCAACTGC
AAACAGTCGTCGACAGTCTTAATTCAATAAACGCCGCCCGGCGATTTGCG
CATGACCATGTACCCCGATGCTGTGCGCCGTACGGTTGATGCTGCATGTT
GCATGCACTCAACACATGNNNNNNNNNNNNNNNNNNNNNNNNNNNNNNNN
NNNNNNNNNNNNNNCTCAATGTGCGTTGAGTCCGACTTTAACTGCTTGGC
AGGGGTTTCTTCAGGGGGATCTTTGAGTACCCCAAGCCAAGACAAGCCAA
ACCACGTGAAACTCATCTCCACGCCACTGCCCTCCGCCGATGATGTTTTT
GTAAACGCTGCGTAGGTAATTTCATAAATCTCATTCAAATTGCCCTTCGT
GCCATGCCCATCTTGCAGATACCCAGCAGTAGAACAGCTCCAAGTGTATC
CGGAGGGTTGTAAGCATACGGAATTACAGGAAAAACATCTTTTTAATTGC
TCGTCGAGATTTCGAAATTGAAAAATGTCTGCGGTGGTATCAATTATGCA
AATGCTGGGCCCCGAAAAAAAAAGCAATTGAAGTTCAGTTCAGCTCAAGT
GATTTCGACTCGGAAAAGTCTCCGGGGAGCTGGTCGACTTTCTGCCAAAA
GAGAGGGGTAGGTGTCGCCATTAGCATTGCCTAATTACATTTCAATTGCT
CGACTTAAACGGGCTTAGGTCTCCGACTTGCTCCCTAATTCATAAAAATC
TCAATCAATTTCCCCGGGCATTGAGTGCAATTTAAATGTGATTAAATGCC
AGCTTAAGTACGCTAC
>Mef2_II-B[L]|Mef2_minimal_composite_(#8)|Mef2_IIA277|Mef2_IIA237 2R:5446779-5447476
TCTACTAAAGTATTCCGCGCGTTCTTCTTGTTTAATTTAGTAGCCAATGT
AAGGAACTAAGAACGTAACTATATTAAGATCCATGTTGGATTATAAATAT
AGATAATCTTTGAAGTTTTAGTAGATTGAGTTCTATAATCCCAGTAATAA
TGATGAAATAAAATCTTTACACCCCTGACCTATAGAAAACAAAATGTTGT
TCATCGAATCAGCATTTGCAACGTGAGGACTATTTCTCAAACTAATTTCC
ATCAGATGTTTGTTGCATAAAAGATACTCAGGAAATCCCAAGCCAAATGA
GGCACATTTCCCCGGTCTGGATGGACGGGATTACCGATAGCGAGCCCGGT
CTCAAGTGGGCGCATCCTTTAGCTGCTGATTTGGATGGCGAGGTCGTTTC
CTGGTTGCCATTGCATTTGCAGTTGCCGAGCCAGAAGTCAAATGGCATAT
CTAGCATAACATTCTACTCGACTGCGGATTCTCTGGCCGAGAATGTCTGG
GCATCGGAATGGAGGCACCCAAGCCACTTGAGCCCCGTATCCGTGTGCGG
TTGTTTCTGTTTCTGTATCTGTATCTGTTTAGGAGCCTGCAGCCACATTT
TATTGTTGTCTTTCTCACCTAAAGCCAACCGAAGCGGCAGCAGCGACCAT
AAGGCGCATCGATGTAGAAGCATCTTATGGGTTTTCATACACTCGGCG
>Mef2_GE491 2R:5447811-5448293
TTTGTAAACAACTAAGTGCAGGAAAACTTATTAAAGGAGTCTAGAGCTGG
GAAATATGAAGAACCCCTCAACACCCACACCCATGTGCGCACATATACAT
ATGTATGGACAGGTTCACCGACACGCATCTCTGCCGTACGCAAATGTTAT
TGACGTGGCAGGGAATCAGAATATCAGACCATCAGACCATCAGACCGTCA
GACCGTCGCCCAGACTGACAGGCAGCCAAGAGGGACTGCGATGGGGGATG
GGGGCAAACTGCTGCCACTGATGTTACCGTTAAAAGAAATGCAATTAAAA
TGAGTCTCTAGACCCCTGAAAACTTCGGGCAGCCGTAGCACTCGTAGCAC
CCGTAGCATCGGCAAACGGAAGCAATTAGTAAACTGAGCGGGGCAGCTAT
ATCCGAGTAGAACCGAAGCCGAGGGGTAAATCCATGGCAAATCTCTGCCT
GCACACACAACGCGTGCTCTACGTGGCTTTTTT
>Mef2_II-E 2R:5449421-5450525
TTTTTCTCCTCTCATTGCGTTTTCCTGTGTTTTCGTTTTTCTGTATCGCG
ATCGGCGATATTCAAAATGGCGGTCTGTGGGGAAGGAGCGCATGCGCAAA
AAACCGTAAACTCACCTCAGTGGAACCCACCTCTCGCCTGTCTGTGCAAT
TGAGTGTGTGCGTGATCGCTGACGCCATTTGCATTTCGGGCTAAATATAG
ACAAAGTGCTCGCCTCGATCGCCAGTCTTCCCCCTTTTCCACCCATTCTA
CACACCTCTCTCTACGATCTGCGTTGGTGTGTGTGTGTGTGTGCGGCCAC
ATAACGTTGCGCTGCTTTGGTCCCTCTCTTTGGGTGCTCGTGTGTGAGTC
TTCCCCACACCTTTCTTCCGCACACTTATGCTCGGGCCCCTGCCAAAACT
ACATCGGTGTGGGTTTGCTGATTAAATTTCAGTTTTCCTCGGCAATTCTC
TTTCGAAATTTTCCGATCTTTCTACACAAGATTTTGCAATGGCTGCTTCT
GTGGGGAGGAGACAGGGCGGAAGGGGTGGTGGACACCGAGGGTGGGGAAG
ACAGGTGCTGCCAAAATGCGTTACGAAAGCGCCTCGATGTGTAACTGCAA
AATGAAGACCCATGCGGTATGTCACCCTTCCACTCTCCCCATTCCTCCTC
CTCCTCCTCCACCTCTATATAGTATCCTATATTGTCCGCTCTACCAGTTG
CTGTCCATGTCAGCTAACAGCGCCTGATGTCTGTCGTCGCCAATTGCGCA
GCTGCANNNNNNNNNNNNNNNNNNNNNNNNNNNNNNNNNNNNNNNNNNNN
NNNNNNNNNNNNNNNNNNNNNNNNNNNNNNNNAGGGAAGGGGCAAGGAGC
GAGCGAGAGGATGCCAGTGTTTGCTATACTGACATTCCGTATAAACAAAT
ATCTGTGTATATATCTTCTTTACGTTGGGGCCACATCGTTGTATTGGCCC
CTTTGCTCGTATTTCTTGGCAGGCAAGCTGGATAATCCCGGCGGGGAAAA
GCACATGGAAATCGTAATGCCAGAATGTGTGTGCCTCAGATCGATATATG
ATCCAGAGCTATGCGATATTGGTAAAGAAAACAAATGGAATGAAAAACAT
TCTGA
>eve_stripe_3+7 2R:5487313-5487824
AGGATCCTCGAAATCGAGAGCGACCTCGCTGCATTAGAAAACTAGATCAG
TTTTTTGTTTTGGCCGACCGATTTTTGTGCCCGGTGCTCTCTTTACGGTT
TATGGCCGCGTTCCCATTTCCCAGCTTCTTTGTTCCGGGCTCAGAAATCT
GTATGGAATTATGGTATATGCAGATTTTTATGGGTCCCGGCGATCCGGTT
CGCGGAACGGGAGTGTCCTGCCGCGAGAGGTCCTCGCCGGCGATCCTTGT
CGCCCGTATTAGGAAAGTAGATCACGTTTTTTGTTCCCATTGTGCGCTTT
TTTCGCTGCGCTAGTTTTTTTCCCCGAACCCAGCGAACTGCTCTAATTTT
TTAATTCTTCACGGCTTTTCATTGGGCTCCTGGAAAAACGCGGACAAGGT
TATAACGCTCTACTTACCTGCAATTGTGGCCATAACTCGCACTGCTCTCG
TTTTTAAGATCCGTTTGTTTGTGTTTGTTTGTCCGCGATGGCATTCACGT
TTTTACGAGCTC
>eve_stripe2 2R:5489574-5490058
TGGTTACCCGGTACTGCATAACAATGGAACCCGAACCGTAACTGGGACAG
ATCGAAAAGCTGGCCTGGTTTCTCGCTGTGTGTGCCGTGTTAATCCGTTT
GCCATCAGCGAGATTATTAGTCAATTGCAGTTGCAGCGTTTCGCTTTCGT
CCTCGTTTCACTTTCGAGTTAGACTTTATTGCAGCATCTTGAACAATCGT
CGCAGTTTGGTAACACGCTGTGCCATACTTTCATTTAGACGGAATCGAGG
GACCCTGGACTATAATCGCACAACGAGACCGGGTTGCGAAGTCAGGGCAT
TCCGCCGATCTAGCCATCGCCATCTTCTGCGGGCGTTTGTTTGTTTGTTT
GCTGGGATTAGCCAAGGGCTTGACTTGGAATCCAATCCCGATCCCTAGCC
CGATCCCAATCCCAATCCCAATCCCTTGTCCTTTTCATTAGAAAGTCATA
AAAACACATAATAATGATGTCGAAGGGATTAGGGG
>eve_ftz-like|eve_late_element_2_even7|eve_EL|eve_early_APR|eve_CQ/late_APR 2R:5492649-5495453
ACCTGGTATTATCTACATATATATCAACATATATTCATATACCTGAGCTG
AATCGCTTTTATGGACCTGGCTCTCTGGATTAGCTGTGGAGAAACCTGGC
GGGACAGCTGCGCTGCTGACTGCTGACCTTCCCAGGGAAACTGTGGCAAA
TCGAACGGAAGAGCGGCAGAGCGGCAGAGCCGCAGAGCGTGCCGAGTGTC
CTTCGGAGTGGCCACCCACAATCAGGAGTAAGGGTTCCCGATGCGGCACC
GGCGGGGAAGGGAACAACATCCACGGGGGATTGGCACAAGCCAATGGCTT
ATTAATGCGATCCGAACGGATCCAAGCGGGAGGGCCCATTGCAAATGCAG
AGCCACCCCGCTGGGCGGCGACCTTGGCGAGGAGTTGGGCCCACTCCCTG
CCACGCGTCAGGTTGCATTGCCAATGGAATCAATTTCGGTGTCCTCGGAT
TGCATTGGGCTCGGCTAATTAATTGTCACCTCACCCGTTGAGTGACTTTT
TTGTTTGTTGGTCCTGGCCTTATGTTTGCTTTCTCTTCTCCATCGCCAGG
CAATTGTCATAATTGAGAAATCATCGGAAGGACGAGCCAGTGNNNNNNNN
NNNNNNNNNNNNNNNNNNNNNNGGCTGGTGGTAGAGTCCTTCTCGAATCA
AATCCCAATTTAATTACCGTGCAAAACATGTGTTTCAATTGCTCAGCCGT
GGTGTAAAGGGGTGTCAATTGCTCATAATCCCACAGCTAAAAAACGAGAG
TCAACCCAAAGGCAGGATAAACGATGGGTAAACGATGCGAGCGAGGCACA
AGGATGTAGATACCAGCCACGGATGCTGATACACCCAGCCAGCCACCCCT
GATCCCGGCTGTGTCTAATATCTAATTGAGCGCCTGGCATCAAAACATGT
TTTGACACTTGCCAGCCGAGCCAAATGGGCATAAAAAATGGTCCTTGAAG
TGTTATCCTTGCAGTTGGAGTGCCACGCACACACCCCTTTCCTTTGCTGG
TGTTTTGCGGAGTTTCGTCTCGTGTTTTCACTTGGGGGATGCGAACACAC
AAGTGGCAGCATTTTATGATTTGATAATAAAGATACGCGCCACGGTTCCG
CCCTGGGGAATTCCCCAGCAGATTCGGATACAGTAAATTAAAAAATAGCC
AAACAGGAAATCTCTGCAGGATTGCCGGCGGGGGAATCCGATTGCTGGGT
GGTTGACGCGACGTGGCGCAGGTTGATAATTAATCATATGGGGATTAGGG
ATTAGGCTTGTTGAAATCCAGAAATCATCAAGTTGTTTATTGCAAAATTA
TGCGACTAGCTGCCCGAATGGCAGGCGAGAGGATTAGTTTGTCCAAAGGG
CAGATGGGAACTGATGAATCCGAATATCACATCTACAGCTGCTCGTCCGG
CGGCATAAAAGAGTTAACTGATTTCGAGGGAGTAAGTGTGATATTATTAT
CAATTAGGCATTCGCCTCTAATTCGACATATTCTCCGCCAAAGAAACGAG
AATCTCGATATTTCCAGCGTTTATGGGGGCAATCAATGCTGCGATCCAGT
GGATACATGACCGCGCAGATGCCCAGATACCCAGATACTCAGATACTTAG
ATACACAGCCATGAATGGGTGCCACTTCATGCGAAGTTCTCCCACGAAAC
AATGCATTATTCAAGAGCCAAGGCTCTACGCATTTACCATATGATGTGCA
AACAAAATTAAGTTTTATTGGGGCGTGATGAGTGGTGAGCGAGGAACTAG
GGATTGTCGAGGATGGGTTTCTGTTTCGGTTTCGGTTTCTGTTTCTGATT
TCTTTTAATAGTGAATTAGCACCTCGGAATCGGGCGTTTATGGCGCAAAC
TCTCCTCTTACCAGCTGCGGAGCCGACAAAAGGCAGCTTTTGTGGCCAAG
ACGACCGCAATTCGGTCTCTCCATCGATTTATGAGCTACGAATTTCACAC
TAACTGTCAATGAATATAAAGTGATCATCAGAGGGCGAGGCGAGGTGGAT
CTCCCGCCGGTGGACACGGCGAGATCTGAGGCTGGAGCCGGGAATCTGGT
TGTTATCCAATCCCATGCCTAGCCATAGAGAGCCAGTGAGATTCCCAGAG
CTGAATACTCCAAACTGCGATACTCCATTCACGTGGTAATTGCAGTCCGA
GAGCTGAGAGCGCTAAACGAAGTCGAAAATGCTTTATGACCCTGCCAATA
GATGAGGGGTTTTGCAATCAGCCAGCGAATGAATAAACATCTTTGTAAAA
TGATGATGCCAGCACTGAAATAATTTCACACGTTTCTCGCACACACAGCA
TCTATCTAGTGTGTGTATGCGTCATGAGGGGCAGAGATTCGGTTTCGGAC
GCGGAATCGAAATCGGATTCAGATACTTTATTGGCATGGTATTTGCCAAT
TTGCACGCTGTCCATTAACGGACCATGCGCCGTTTATCGGACTCGTATGC
GAGCCATTCTGCCAATCCATTTTCATGGATATTAACGCACTGATAATCGC
GACAATCAAACTCGTGTTTAGCCAACAGTCGCAGCATTTCCATACCATGG
GGGTGGTCTCTGCTGGGTGTTGCGAATGCGACGCCAATTGGTCAGGGTTC
ACTGTAAATGGCCCAGCCAAATGGGAAGCGGCAGTTGAGGAGCGCCCGAA
TCAATTGCCCTGATGGATGCTGCGGCTGTCCAAAGTTGCAGCTTTTCGGG
TCACTCCGCGCTGGGGCTGGAGGGCTATAAATCCGCAGGCCAGATAATGA
AACTAGAATGATTGAGGCAATCACTGGTGTGGCCAGCAGTCTGCTGGCGG
AGTTT
>eve_stripe4_6 2R:5495711-5496511
AGGATCCCTGGGCTCTGGGCTCTGGACTATCCGCCGACCCTCCATATCCA
TGATTTACAATTCTCGTTTTTTTCGCGTTATTTTTTTAGGGGCTTTAATG
ACCGTCGTAAAGCCGCAGGAGGACCAGGACCAGGACTCTGCTCACATTTC
GCGCACTGATTCTAAAAAATGAAATCATTTTTTCTTGAATTTCACGGCGC
GCCTCGAGCAGGACTCTTTGTTCTCGGCCAGGCAATTGTCCTTTTTTGCG
CTCAGCTCTCAGTTTTTTCGTCCAGCGGGCATTACCTACACGGCGTTTTA
TGGCGGAGATGATATTCGCCTGGGATCGGTTCCGTTTTTTAGGCCATAAA
AATTAGGCGGCATAAAAAAACTGCATTGGAATTCTAGTTCTAGTTTCAAG
TTTTTAGGTTTCCAGGTTTCTGCCAGCCCGCCTAGATTCGCATTTCGCGG
AATTCGGAAGCGGAACAGAATGCCAGAATGGTCAGAATCCTGGCTGACCT
TGCCTTTTGGCCAGGGGCCGTAAAAAAATTGACTCGCTGCGGTGCGCGGA
ATATTTTTTAAATCTGACTTTCCAACAATCTCTGATCTGGGTTCGAATCG
TAAAAAAAAAGCAGAACAAAAAGCGGGCATTTTCGTCGGCAAATGATCTG
TTAATGGGCCGGGCTAAAAAACTAAGTCACAAAGTCACAAGGTTGTCCGG
TAAATTGACCCGGTTAAGAATGTCTGTCTGTACCGAGAAGGATGCAGGAC
ATTCAGCACTTCAAAGCTCCCACCGCTCGAAGGATTCCCCCGAAGATTCA
C
>eve_MHE|eve_EME-B|eve_EME-B5|eve_eme2|eve_EME-B3 2R:5497096-5497569
GGCTCCCACTCATCCCCATTGGCGGCTGGGAGAGTCGTTGGGCATCCGGA
AGCGGGGGCAGCCAAAAATATACCCACATCCCATGGATGCCATCAATTAG
CATACAATTAAAAAATGCTTAAACAGGGAAATCGTCTTGGGATGCGAGTG
GTTCGGCCGCAGATGCAGCCGCAGCAGCATTTGTATCTCCAAGTGGCGGG
CAGCAGATCAAAGCGACGACAACATAATTGCTGCTTCACTTCACAGTTCT
CAGGCACTTAAGATATACATATGTATGTTGCATACATATCTATTGCGAGT
CCGGATCTGCAGCTTCCCCTATCGATCTTCCCTGTTTTTTGTCTGACTGA
CTGACTGCCGGTGGGCCCTTGAGAAGCCATGGCGCCTGCTAATTGAGATC
GCGGCGATCCTTTGGATGCCCACTTGAGGAGTTGTCCTTTAATGGGTGAG
GCGCGGAAGTGCAGGACTTCCTGG
>eve_stripe1|eve_stripe5|eve_RP_eve|eve_neuronal 2R:5497747-5500381
AGGCCTAATCACTTCCCTGAAATGCATAATTGTGCCGCGGCTTTTGATAC
GCTCCTGGCGGAGAGGGAGATGAGGAAAGGATGCACGGGAACCGCAGCCA
AGTGGCAGTCGAGATTGGCAAATCCGCCAGCGGACAATGCCCAGAGAATG
GGCAACAAGTAGCGGCGAATTAGCAATCCTATCATGCTTTTATGGCCGGC
CAACTCTTGCCCGCGCATCTCAGTTCATCCGAAGCGGGACCAGGTCCAGG
TTCAAGTCGAGGTCCAGTACCCCTGCTATCCCGTCAACCCCTTTAGGGCG
ATAATCCTTCTAAATGTTTGCATTAATTTCGAGGCGTGGACGGATTAGGG
CGTGCTGGCTGGGCGGAACCCGCAGCAGAAACCGCCGAGGACACTGCACC
GACTGACCTGCAGCCTACAGATCTCTGATCTTCGATCTCTAATCCTTTCG
CATTTGCAACTGACTTCTGCACTGGGTCCGCCCCTAATCCTTCCGCCGAG
AAGGCGGCAGAGTCGCGAGGTACTGGCCCGGGGTAATGGGATTATCTGCG
ATTACCCCAGATGATCCGCAGAAAGTCAATCTGGTTCAGGGGCTAATTGT
CAGCGAAGTCAACTAAATCCAATCCTTTCGCGCCCCCTTCTGTTTATTTG
TTTGTTTTCGTTTGTTTTGAGAATTTCTGGCAATTAAGTTGCCCGTTTTG
ATGCGCGGGGGCGGGTGCATCAAATCCTTTCGGCATACCTGTCCTGCACA
AATGCTGAATTCCGCATCCCATGGATACCCAGATATTCAGATATCCCAAG
GCCGCAAAGTCAACAAGTCGGCAGCAAATTTCCCTTTGTCCGGCGATGTG
TTTTTTTTTTAGCCATAACTCGCTGCATTGTTTGGGCCAAGTTTTTCTTC
TGCCAAATTGCGGAGATGATGCGGGGATTATGCGCTGATTGCGTGCAATT
ATGGACATCCTGCGAGGCCCCGAGGAACTTCCTGCTAAATCCTTTCATCC
GCCTACAGAACCCCTTTGTGTCCCGTTCGCCGGGAGTCCTTGACGGGTCC
TTCGACTATTCGCTTACAGCAGCTTGCGTAAAATTTCATAACCCTACGAG
CGGCTCTTCCGCGGAATCCCTGGCATTATCCTTTTTACCTCTTGCCAATC
CGTTGGCTAAAAAACGGCTTCGACTTCCGCGTAACTGCTGGACAACAAAG
ACAAAAAACGGCGAAAGGACGGCGATTTCCAGGTAGCATTGCGAATTCCG
TCAAACTAAAGGACCGGTTATATAACGGGTTTATATGGCCAGAATCTCTG
CATCTCCACGACCGCCAGAAGCTGCGTAAAACTGCAGGCTCTGTTTTGAT
TTCTGCAACTTCAGTTAATTGCCCGGGATGGCCAGCAATTGCCGGCAATT
ATAAAACAGCGCAGATGTGACTCAGCTTCCATATCTAACTCTATATCTCA
TGCCGAAAATCTAGGGTGGGGAGCGGAGGGGCGGGGTGCGTGGGTGACTT
GCCTGCCAGGGAAAGGGGGCGGGGGTTCAGCGGGTGATAAATGTGCGTGA
TTTGGAATGAATGCGCATCGATTAAAACCGCAGGGCAATCAATTTAGCGC
CTTTTACGCCAAATTGGCTCGTACACAACCAATTAATGTCAGCGGGTGAA
CTGACACCATCGCCCACCACCGCATCCCCCTTTCCCCTGTTGGCCATCCA
CCCCCGAAAAACAATTACAACAACGAAGACAAGCAGAGGGACTGCTGCAG
ATTCCGCTCAATAAACCTCCAATAAAGCGAATCCAGCGTGAGGCGTCGAC
GTCTAATTGCTGTTAACTCGTCAACTAGGAGAACGCTCCATCCTCGCCGT
TGTGCGGCTCCTTGGACGCCTGATTAAACGGATTGGAGATGCGAGGTGTA
CAGTCGAGCCTCCGTAAGGGCAACCAAAAGTAAAAAACATCGACTATTTG
AAATACAAAGTTTTATATGTACATATAATTTATCAGGCTCCGGATGTAAC
TTAATTAAAACATTTCCTTTTCATAAAATATTGCTAGCTGATAGCTGCTC
AAAAGAACAATAAAGGTAATAAATTATGTTTGCTTGCAAACAATTTTCAA
TCAAAAAAGTATGCGTTCCATCTTAGTTAATAATTAATTACCTGGATAAA
GACTTTTGAAACATATCATAGCGTTTCTTTGCATATTCAATACTAACCAA
TTTTTTATAAATGGAGTTACACCGTTTGTCGTCTTGTCAAGTAGTATCTT
CACAATAAGTATAATACAGAATCAAGATAGTAAAATAAAACAAAAAATCG
TGTGAATAAATCAGAGCTAAAGACGTCGGACTGTACAGCAGAGTTTGGTG
GAAAAGAGAGAAAAGCGAGGAGAGCGCTGTTTGCATCATACACCGCAATG
AATGAGTGCCCCATAATTGTGACTTTGGGTCTGAGGCGGTTCCGCTGCCC
TGCCCCCCGCTCTTCGCTGCTTCCTGCGCCGCGGAAGGCGACGGCCATCT
TTATCAGCCACCCCGACTCCCCACTCCTCTTCATCGTCACCCTCATCGTC
ACAAAAACTGGTTTCCGCTCGCCACTTTCTTTTGCTCTCTGCGCAGGCGC
TCTTCGAAGACAAGAGACTTGCAGGCGATTGGTTG
>Def_prom 2R:5566381-5567021
CTTGGAATACAACTGGAGAGATACTGTTGTTGCAGATTGTGGTTTCGCCG
AGCTTATATAGCAATGCGACGGGCTGATCGATTCGGCCCAGGGACTCCCA
CCCGGTGACTTACCTTCCCATTGTCTCTTTTTCTGTGCAGGAAGACACGT
CTCGGGGGTTTTTAATTTTTAAGTTCACTGCAAATGGGAGAAACCGTTGT
CTAGATCATTATTTCATGTGCTTTGCCTGGAAAATATTGACAATATTTCA
TAGATAAGAGCAAAATACAGCCGACAGAGCCCGTTTCTGCAATAAGTTAT
TTGCATTTCTAGGGATTTTAACTGCCTTAAATTTTAGGCAGTAAAGTATA
TTCCACATGACAAGTTAATTGTAAAAAGCAACATCTACGAAATTAACCAT
TTCAAATTGTTTAGGCCTTACTTGAGAAAGAATCTTTGGTTTGCGAAATA
TGCAGGATATTTGTATATATGCAACGTTGATAAAAGCCTAAGTAAATATG
TGCCCTTTAGTAGCATCCAATTTCGATTTTATTACTCCCAAACTGTTGAA
ATTAGCTGATGTAGGGGAATCCATATTTAATCATCTGAATTTCTAGCTAA
CTGACCGATTGGGTGCCACTTTAAGGGCTATACTCACAGCT
>en_stripe_enhancer_intron_1|en_intron 2R:7041187-7042265
ACATACTATTAATAATATTAATGATTCAATTAGCATATGTCTGGGCGGAA
TTCCTCGGCCGGAGCTGGAGCTCCCTTTCGCGTGCTGGCGGGGAAGTGTT
CAATTTGTCAGCTGTCAGCGCAAGAGAAGAGTAGAACTCCGGCGAGTTAA
CGAACCCAAAGGTCTACGGCATATTTTAGGCAAATGATTTGCCAGCTAGC
CAACTCTCTAATTAGCGACTAAGTCCAAGTCACCGGCTAATTGGCAACGC
GGCACCGCAGCAATCCGTAGTGCTTATTAGATTTCCACACATTGTAAATT
ATAATTTAATTGACCGCCAGTAAGTGGAGATCGTTTGATTAATTCCTAGC
CGCGGAGTGGGGCCATCAACGCCTCGCTTATGGGCTGCCATCGATTGCAT
CGACACCAAATTAAAAAACCATTGCCGACCATAAAAAAGCACTTAACTCG
TCAATTAACACACGATCTAAGAAGAGCTGCAAGGAAAATCTCCGCTTGTC
AATGGAAAACTCTTCTCCTTTCGAAGGGGCTTCCCCCGCCATCATATCTC
CCCCGCACCTACTTTTCCCCTGTCAATCGTCAGCGCGTTTTAGGGTCTCG
GCTTCTGCGTGGCGTGTGTGCGTGAGCGGTGACCTTCGACCTGAGGATCT
AACAGTTCCGATAGACAAGCGCTGGCTCTGCGCTACATGTTGTCACATAA
AGTGTCGCTCTTCAAAAGCAGCGCAGCACTGCGTGAGGCCCAAAATCGGA
TTCGGATTCGGATACGAAATGGGAATGGGAATGGGCATGGTTATAGAAAT
GGGAGTCAGATTCGGGCTCATTGCCATTGTCCGCGTGTCGCCTAATTGTG
GCAGTGTCCTTCGGATTTATGACACAAAACAGAGCTGCTTGAAAGGCTGC
CGCCAACATAACGCTCCCCAAGGGTGGTCCCCATGTAACCATATACCATT
TACCATTTTCACATCTTTTTTTTTTTAACGAACCTTTGGGACTTCCTTGT
TTTGACAACACTGAAGATGGTGCCCGACGAACCCTCTTTCTGACCCACTT
AAACGCTAGGTAATCGCATAGATACTAAC
>en_upstream_enhancer 2R:7043790-7046191
GACTACTTCGGAATCGCAGCGCCGACGTCGGGGAGAGTTAACGCGAGAGC
CGATTGAACTGTCACGGTGGAAAGAGAGGTCCGAGTGCGGGAGCGAGAGG
GCGAGATCCCACAAGTAGCTGGCGAAGTGTGTGCGAGCGAGCGAGTGAGT
GAGTGACAGCAGTTGGTGACAGTGACATGAAGAGATGAGAGTAGAAGATG
TGTCTTTTCGGCCTTACACTGATCGATTTTCGCTCTCTCTTAGCCTTGTC
ACCTGCCCCATGCGAACCGGTTTCGCCGGCTCACTCACTCCTATTAGCTG
GCCAGAGCNNNNNNNNNNNNNNNNNNNNNNNNNNNNNNNNNNNNNTGCCA
ATTTGGCGAGGGGGGCTTGTTAGGCAGCAATATGACTTTATTATGCGCAT
GCTGGAGCTGTCAGCCGGTTGACAACTGTGTCCCCAGCGAACTGCGCAGG
CGCAAGCTCTCCCTCTCTCACGGGGCGTTACCGAGTGGGGGTCATATAGC
GGCACTGTTCACTCCCTCTGCGAGTAGGCCAGGAAAATGGCTGCCTTTCC
ATGAGGGGGAGAGCCACATGCCATCTCTTTCCACAGACACTTTTCATAAG
CATTTAGTTTTTGTTGATTTTGTTTTCGGCCGCGACGTTTCAATCTGCGT
TTTCTACAGCCTACAACTTTATCGACACCACCTTTAGGCCATGTGTAGAG
GGGGAATCGAAAGAGAGGAAAAAAACCGCAAAGCTAATTGTTTTAATTTA
AATGAAGGGAAACTTTTTATCACCCCCACTCCCACCACCAGTATCATTTG
CGATTTTTCACAAAAATACGCTAAATACACGATGACAATTTATTTTTGAG
GCCTTCAATTAACCAGTTAAATGTGCCTTGAAAAACAGCTGACGAAATTG
ATTGATATTTAATTGACATTTAATTTATTTATTTGCCCATCGAATATCGA
TTTGCCAGACGAGCGAATGAAAAACCATCGCTAACTGTCAAAATAAACCT
TAGAAGGTGTTAAAAACGAACGCCATTTGGCATTGGACATTAACAATAAC
GCTTTTTTGTGGGGCTCTAATCAACCGACGATCTACAAATGTGAAACATG
TGCTGCAAATAGTGTATAGATGTGGGATTCCGAACATATAACCACTGATA
TATAGCTCATAAATCAACGAATCTGTTCGATGTGAATAAAACCGAAATCA
AATAACGAAATCGCTAATGAATTGCCTTATAGCTAGCAGATTTTGTTGTG
TTAATTTTTGCATAATAAAAGCGATCGTTGCCATGTGGGCTACTGATTTA
TGGGGCAAAGGATTTAATTAGAGAGTAATCTCGCCACCACTCACACTCCC
ACATTTCCTGTTGCCAATTGTGACATAAGCAATTCGCGCCAACAAACTAA
CGCCCAAACAATAAGCCATAATCCATATTTAGAGCAAATTTCGTGGTTAA
CCTGTTCCACAATCAATGGGCCGAAATTTATTCAATTTTTATGCGCATTT
TTATAAGTATCAAATGGACTTGAATCNNNNNNNNNNNNNNNNNNNNNNNN
GAACAGCTCAGATGCATAAATTGAAATTCCGTTGAGTGGTCTTAACCGTT
TCGATTCGATCTTAACCGGTTCGAACGCACCTTCCAGTCTGCGGTCAGCC
ATTAAAAGTCGAAGTTGGAAAAACTGGAAACTGGAACGGAGCCAAATCTA
TTTCCCCTTTTGAATTTCGAACTTCGAATAGATAGTTGTCTCACTCGCTC
TCGCACTGTGCGCTTCTCGCTCACTCTGCCCTGCTCTCTCACGCATGACA
ACAATGGCTGCTGCCTCTCTCTCGCACACCCCCTTTGACCATCTTCCTCT
TACACATTCCGCTGTTGCCGTCGGCAGCTGTTGATTTTCCGCTCAACTTC
CACCCTTCCACACCGTTCCATTCCCCTACACACTTTCCGCTTTGATTGCC
ATGATTTTCAATTATTACCGTTGTCGTGTTTGCTCAGCATTTGGCCACGA
AAAGGGTTAAACTGCTGCCGACAGTTGCGTAAAAATGCGTTAATTAAAGT
TTTCAACNNNNNNNNNNNNNNNNNNNNNNNNNNNNNNNNNNNNNNNNNNN
NNNNNNNNNNNNNTTCCCGTTTGCCCTTAATGATAATGATGCGTCTGTTT
GGATAAAATGGTAACTGCTAATGAGCTTTGGCTTTCCACCACTTCGGCTA
CTGTTTCTGTTTCTATTTCTGTTTCGGTTACTTTTCGATCTCTAATGGCT
TTTTCTCAGCTTCGTAGCTGCCGGCCAAACAAAAGACTCAAACAACGAAC
TTGTCAGGGTGCCAAAACATACCAAAGAAACACATTACGCTGCATGAAAA
TTTTCATTTTAATGTCGGTAGATTTATATGTGCGATCATATCAACGGAAT
TC
>ths_Neu4_early_embryonic_enhancer|ths_CG12443_broad_lateral_neurogenic_ectoderm 2R:7310128-7310636
AGGACCAGCACGAGCTACGCAGCCTCACACAGCAGGATAATAGGGAAAGA
AAGGACAGGACAATGGAGGTTCAGAAGAAGCGAGCAAATGCTGGAAAATG
CAGTGACAACAGGTGCAAAATTATTTTTTGTTTGTTGCGAGTGCGCGTGA
AAATTTCCAGCTGGCCAGGGACAGGAATATGACCACTTAAGGCCTAATGT
GCGAAAAGTTCCTTTGTCAATTTACACGCCCTCTCCTCACCAAGCGACCG
TGAAAACTTCATTCATTTGCATGGCTAAGCTCAGGTAGCCGGGGATTATC
CCTCGTTCTAACCAAAACCTCCTGCTACATTCGGGTTTATCCCACTTGTT
TGGCTGGGAATTTCCCCCGCAGATTTACGGTGGTCAGCCAAATCCCGGTT
AGCTGGAAAAATATCGCAGAAATAAGGGAAGGTACGGCTGCTAATGAATC
CTGACATCTCAATCAATTTTGGGGGAATCGAAACGCAAGGGAGGTGGAAC
TTTCACCAC
>vg_boundary_enhancer|vg_minimal_boundary_enhancer 2R:8404781-8405535
GGAATTCCGCAACTCAATGTTGGCTTTGTTTCGCCTCTCCCGCTTTTTGC
TAACATTGATTTCGAAGATTTCGCTGTGATTTCTGTGACAAGTACAGAAA
AGTTCTCACGATCGCTGGTTTCCAGTGTCCAGTTTCGAGGGCCCAGAACT
CAGGCCGACCATGGTCAAAAGGCGGCTGGCAGTGCGGCCAATATCCATGA
GGCAGTTGCCGTTGCTGCTGCCGCTGGGGCACAAAGAAATTCTTGTGTCG
CAAGTTCCAATTATACAAGGCCGCGGCACCAAATCGAAATTGGCCTTTTA
TGTAAGTAACCGATACGACACGATTCTGATTCTATGCTTTTGCATGCCCA
TAAAGAGGGACCGCGATAAACCCGCCTGGATATTGCGGCTTCGGTTGCTC
CTTTCTGCTCCTTTCTGCACCTCCGCCATGGAAAGCCAATCGCAGATTGA
GTCAGCAGCTTTGGCTACTCAGCTGGATGACCGGTTTATTTTGTCCCACA
AACGCACAATCCTCGTCCGCCCTTTCGACACTTTNNNNNNNNNNNNNNNN
NNNNNNTCCCGAAACCTAAAGTTAAACTAAAACAAATAAACAAACCAAAA
ACCTTGGTCCGCTCGGTTAATTTATTGTGTGTATCGCCATTAGTTCTTGC
CGATCTTGCAGCTCTCCCCGCCTACAACGCCATAACATAACCATACCGAT
TCGATCCTTGGGACCTTTTGTCAACCGATCGCAGATAAACCAGGGAGCTG
AATTC
>vg_quadrant_enhancer 2R:8412079-8412877
TCGATTGTACTTTGTCGTTTCTAATTGAAACTCACTATAGTTTAAGCAAG
ATAAAACTGCTGTTGAGTCGATTTTAGTTTGAATACTCCATACTTGATTT
AGAATCTTCATAGAGGATTAGGATAGTTTTCTCTGTGCAGGACCGCACTA
TGCGTCAACGCTGGCGATCGAACGTTATCGGGTCATAAATCGCCACGCTC
TCTTCATTAGGCCAAAAGGTGAAAGGTGGGGACAGGTAGTGCGGCTTTCG
CTTTTGAAGCCGCTGGCTGAAAGTGAAATGCTAACTGAAGGAGCTGCAGA
GGAAATATCTTTGGCAGTCTGCTTGTTTGCACATTAATGGGAATTCCACG
GCCTCAGCTGAGCGAGTGAGTGAATGGCAATGGGATGATGACGACTTCTG
GCTTCTGGTACGGGAAAAAAAAGGCACGCGGCATGGCATCCCGTATCCAG
TATTCAGTATCCCAGCCGCACCANNNNNNNNNNNNNNNNNNNNNNNNNNN
NNNNNNNNNNNNNNNNNNNNNNNNNNNNGCATGGCACACTCGCCAACGTG
CCGGCCAAAGTTGTCGAATCGCGACGGCAGCCAAGCACAAACATTACACA
TCCCCACAAGCACATCCACATCCACATCCTCCGACCTCGTCCTCGTCCGC
ATCCTCAAAACTCCTCTCCAGTTGTTGGATATTTTTCTCTCGAATCGAGT
TTGGAATGTTGTCAACGCAAATGCAAGCCTATGCAAGTTTTTGGTATCTC
CTGCCGCTCAATTGCAGTTGCTATTTTTGGGCCCCCGGTCTCCGGAGGG
>Sec61beta_Sec61beta_prom 2R:10132609-10133761
CTGTGCGCGCGCAAAGTAGACAGACAAATCACATTAGAAGTATTTATAGC
ATTGGAAGCTGAAATCACGCACNNNNNNNNNNNNNNNNNNNNNNNNNNNN
NNNNNNNNNNNNNNNNNNNNNACTTCACTTTTCATGTGCGTCGGTCGATC
GGTGGATCAATTTGCAATCTTTCAACTGCGCCGCGTCTTATCTATTTCCA
TTAAGGCGAATCGCGAAAAGTTTGTATGACTTGGCATTCCTTTAGCAGAA
GGACCTCATATACCCATTAGCGCACAAATGCAAGCACTTTTTCGTTCTTT
TCACCGCAAAATATTCCTTTGAAATCCAGCAAAGATGATGCCGCTGCAAT
TAACGTGAACGTTGTACAGATGTGCAAAAATGACAAAAGCGTTTAGTGAG
CCCGCGCTTCGGTGTGGCCGTTCCGATTAACAATGTTTAAAACACGGTGC
TTAAGTCACTTAATAATTTTTAGTGATTCGCAGTCGAACCAATACCAGTT
AAGCAAAAATATTATTTACAAATTGTTTGGTGCGCGCCAAGAAAATTGCG
CTTGCCCAGCTAAAATCTAAAAATAACTTACATGCAAGGTTGCACATTAT
CGCTATCAAAATCGATTTCATTGATTTTCTATATATTCTATATCTATATG
ATCTATTAAATGCGTGATTAANNNNNNNNNNNNNNNNNNNNNNNNNNNNN
NNNNNNNNNNNNNNNNNNNNNNNNCAAGGGAAATCAAGAATAATAGCATT
TATTATCGGAGTTTTAATAATAGCCAATTATATTAATAGGATTCATTCAA
ATTGATTTAAACAATTCATTTTGTAGAATTAATATTTTATCTATTATTGT
TATCTATTAAATTCATAACTTGAATATATTATTTCTTCGTTTTTTTTTTA
CTAGTTCATTTTAGAGCCAAAGCAGCCGATAGTTGAGTTGCCTTAGCCTG
TCATCTCCAGCTGTCTAAGTGCACGATAGCTGTCACCTCAGCGTCACGAC
CTATCGGCAGCGGTGCCACCACCAAAGTGACGTGGAACGAAAAAAGACGA
AGCGACACGAAGCCGAGCACGTCAGATTCAGATTCACGTTCAGATTCCAC
TTCGCCCGTTCATATTTTCCAGGTCAGTCGGTCCAGAGGAACAGATAGCC
CAA
>AttA_prom 2R:10261724-10262253
TCGGCTGAAACTTCACTCAAATCCTGCCGCTCTCACCGTCGCTCTTTATT
TCGCTCGCCTTCCCTTTCCGGCTCCCCCAGAATAATCCCTCCACGCAAAA
TAACGTATTGATAAAGCCTGACATCAAGTGAGAAATACGATAGAGAATCC
CTTATAACTGTCAAATGCCGACCTGCGCAAGATGAGGATGCACTCCTCCA
TCAAGACACAAAAGAAACCACTTGGAGACGCTGACAGAGGTTCTGCGGCG
AGGGTGAAACTGGACAATGCAGCAACAAGTGGCGTCAATGGGTCGCAAAA
AAGGGGAGGTGATGAGGTCAAGTCGCACAGCCACACAAGCAAACAGCAGA
AGTAAACCACCATCACATCTGAGCGGGGAATTTCGCTTTGATAAGGCATC
CAGGCCGAGATCGGCAATCAGATGAATCATGTCAATCATCAGAAAAGTTC
TTCCCCGCATCTTGAGGTATAAAACCGATGCATTGGACACCTTGAAACAT
CAGTCAGCTCCAGCAATCCAGTTCAGCAAC
>kn_wing|kn_701-1835 2R:10326603-10327894
GAGTCAAAAGATTTCCGTAACCATGTTTATCGGCCTAATTGTAATTGTTA
TTATTAATTAAGCTGGTTTTAAGCAGTGAATAATTAGTGGCTTTTGCGGT
CTTCAATGAAAGCTTAATTCTTGAGAGCTAGATAAAGAGGGAAATCAAGA
GAACATGTTTCAGTTGGCGTGCTCTGAATTTTCGATGAAACGGTACTGTC
GCAAAAAGCAATTCTTCTGCTTGTTCTTGCACCATTCCAGTTGAAGAATC
GCTCGCTGATTGATGGGGAGTCAAGCGGAGACAGCGGACAACTTGCAACA
AATTAAGCTTCTTGTGTGGCCAAGCGTTGCGGTAGATCGACGCCACCTGG
TCAGGTAGCCACCATCACCACCACTGGCATCACCCTGCCTCTGTTCCATC
TACGCTAGATACACTTTAAAAAATGTTGGTAAGTAAGATGGGATCATTTA
ATCAGCATTCTATTCTTTTGCTTTTATCTTAAAGAAACTTCATAATACAA
ATTTATATTGTTAGTCTTTTAGGCGATTTTACCCATAAGCAATGGTTGCA
CTTCGACTAGGTGTATACCATTTTTTTTTGAGTGTATCTGAGCATAACCC
CTCCCATCACCGTTCCGATCGCATTGGCAAACTTCCACGGAGTGACCACC
GCCGGCGATGCCTAAATTCAGTTGGACACGAGCGCCAATGCAGCGATCAA
GTGACATTTTATTGTCGGCAATCCTTGCTTTGCCTTGTGCTTTTTCGATG
CTTCTGCTTGTGCTTGTGTGCTCGTGCTTTTTGCTTTTGCTGCATTTGCT
ATTTAGAGGCATGAAAGCAGCGACGGATAATTGACAACAGTTAATTCCAT
TCCATTGATCGCTGGAGCGTTGAAATGTCGCAAATTTAATTATTGAAGCC
GCACGCTGCCAGTTCCACGGGAATCCTCAACTGACTGTGGGTGGGCAGAA
ATGCCAGTAATCGTGGGGCATGGGCGTCATCTAAAATGATCCAAATGAGG
GTAGTATGGTATTAAATTATAAGATATTTTTGAGAACAACAACAGTTGGA
AGCAATTCGGAATTAGATGAGAGACGACTATATCCGAAATAGTTTGAGAA
TGATTAATGTATATGAATGTGCTAAGTTGCATGTTATTATCCATTTTCAT
GGTATCCATTTACATACATNNNNNNNNNNNNNNNNNNNNNNNNNNNNNNC
ATTTTACTGTAAGATATGTTTTAGACCCGACTATTTATATTTCCCGTATT
TGGGCCACCTTTTTTGCGTCCATAAAGACCGGCAGTCTTAAG
>Mtk_prom 2R:10923363-10923738
TGCCGTGGTTGTCGGTGGGTAATTTGCAATGCAGAAAAACCAACAGGGCG
CTAAAAAGGAGAGTGTTTTCGTGGGAGGTGGAGATGGTCACTGGGGGCAA
CATAAATATTCAGCGAGAAACGTCATATTTACATTTAGTCTAGGCTGATA
ATCCGGGACCGTGGGAAGTCCCCTTTGGGTGGTGCTGGCTGGGTTCCCCT
GGCCACAATCGGTTATCTGCCCCCGGCTGACACTTGCCCGTCATTCATTC
GGCTGCTTATCGCAGAAGCTCAAATAAAAAGTCCCCAATCTGCGACTCGT
TTGTCTGGGACTGAGCTATAAAAGCCTCACCATCTCAACGCTCAAAGCAT
CAATCAATTCCCGCCACCGAGCTAAG
>edl_PE 2R:14186167-14187548
TTCTTGGCTAGCCTTCAAGGCAACAAACTCGCCCATTCATCGAAGTGCAT
CAGACGACGACAGATGATAATCTGTGGAATATTGTTAAAAATAAACATTT
TTTGCTCGTCTAGCTTGGCGGGCAAGCGAACCGGATTGCATTTGTGCACA
TGCTGCCACATNNNNNNNNNNNNNNNNNNNNNNNNNNNNNNNNNNNGACG
TATGTTTGCTGATACTACAAATCATGTAACGCCATCGAGGCGAAGGCAGC
GCAACTGCATCGTCTGCCTGACGTCTGCTATTGCCGTCTCATTCAGTGGC
ACTGTGACGCTGTCGCGCCGTCTCTGTCTGCCCCCAACAGCCCCATTCAT
CATTTCGCTGCACACTGAGAGAAATAGTCACAATGCAACAACAAAATTGG
CTATTATTCGACCAGTAGAGTTGGAATAAAGTCCCAGTGNNNNNNNNNNN
NNNNNNNNNNNNNNNNNNNNNNCTTGAGAGATATTTTTTTCGCACACAAC
CTTTTCGCTCAGTGTGCGGCACTGTGGCCCCCAATGTGTGATGGACGGAT
GTGTGACGACTTTCGGTCTTGTTGTCGCTGATGCGTTTAAAAATATAAGT
ACCGTGCGGCCAAATGGCGCCAAATGCATTTCGAATCGCTTTGAGTCTTG
TCAAATGTGCAGTAGCGCAAGTAAATTAAAATGAATGTGATAGGAACTAA
GAAAGTAGGGGATTCATGTATGTTCCGCGTTCACTGTTCACGCCTCGCAC
GTGTCATCGCGAAGTGAGCCATTGCAGCTGATCCCCAGCTCCTCGCCGCC
CTTGGGTCAGCAGGAAGTGGGTCCCCTGCCCGATGGCCCAGTAAGTGCTT
ATCAAAGTGAGTGGCATAGTCAGAGGTTTGTCATTTCCACCTCCCCACGA
GAAAGAACGACGGCGAGCTGAGTCAGCTGGGAAATTAATTAAGCGGGCGA
GGCCAGGTGCAGATTGTTCAGTCCTGCAGCTGCAAAGATTACCCAGAACA
CGCGGGGCAAACGGTATGCCACTCCTGCTGCAACCCTCGACGCCCATACA
ACTCCATATCCTTTGCGCATGCGCGCGCATTCAGTGTGAGCAAGAAGAAC
AGAATGAACAGAGAAACGGGTCCAATAACTGGGAGAAACCACGAAACCAT
CCAGCCGAATGCATCTTTATCGACTTGGCCACAACAATTCTGTTTGCAGC
TGCCGTCTTGGCATTTTAAGTGTCGCTTTGTTAGTGCACAGAACGAAATT
GTATGTTATTAAGGGATCAGTCGAGCAGCACAAGGTGGTCTTCCTCTTTT
TGGCCCAAAAGATGTATCTTAGCCGTTATGTAGCTTATTTCCCTTGGCAA
ATGCCGAACCAGTCGAACCTCAAGATATCTTG
>betaTub56D_AS3|betaTub56D_AS2|betaTub56D_AS1 2R:14963610-14966295
CTGCAAATGAGAAATGGAAGTAAAGAATTTGGGATTAGTGCGATTAGGAC
TTGCAGGTGCTGTACAGCATTTCTTGTGAACATGAGTCAGCAGGAAAATC
GATTACTAGGGGGTGTTTTCTAACTCAGTCTTAAGAAAATGTATGAATGA
CTTGGCCAATGAGTCATCACAGAAAATCAATGGTAGTAAAATTACTCAAA
GCCTAGACCATCTGCTGCATACATATATACAGCTAGTATTTATTTGACTG
CTTCACATAAATCACAAAAGAAGTTTATGCTTAAGCAACGGTAACTTTTA
TTTGCACAAGAGTACTGCAGTTGAAGAAAACTTTTACTAATCACTGAAAC
TCATTTCCAATTCTGCAAGTAATTTGCTTAAAATTTTTCTTCCATACCCA
GTGAAAGTTGATGCATGTGAAAGGCAATCTTATTTTCTTGTTTTTCTCTT
AACTTATACAGATAACTTCGATACAGAAACCTTCTCGAACAAAATGTGTG
ATGGGTTATGGAAAGTCAGTCTATATATAACTCTTTATTGATTGGAATAA
ATGGGCACAAGAAGCAGCCGATGTACATACNNNNNNNNNNNNNNNNNNNN
NNNNNNNNNNNNNNNNNNNNNNNNNNNNNNNNNNNNNNNNNNNNNNNNNN
NNNNNNNNNNNNNNAACTTATTCGCTGCCATTTTTGGTGCGTTTCCACCA
CCACGACCAGCAGCACCATCGCCACACCAACGATAACGTCATCTGGCGTG
GGTTTTCGTTTCGGATCTCGAGGCGCAGCTGTCATTGCGTTCCGCCGACC
GATCTTACTCGAATCTTCGGGCGTGGGCTGGAACTGAGCTGTATAACTAC
TATCTGTCTGTCTGTCTATATGTCTACGTGCTGCCCCCACGCAATGCCGG
CGACCTCAGAGCCGGGCTCTGCCACCCCAAAAAGCCCCCCTGCTTCCGAT
GCGGCTTACATCACCGGTTGTTCGGGTCTCGCGACCCACTCTCGTCTCTG
CAAGAGGGAAACGGAGGAGGAGTGGGAGGAGCAGTGGGTACCAGTTGGAG
AGAGGCGTTGGCGTTGTCTGTTTGCTGAGAGGTTAAAACTGCAGCTCAGT
GCTCCAACTACCGACCATCTGGCGCATAAATCGTCTGTTTTTCAGGGCAT
TACGTCACCTGAACTTTTTGCGATGGTCGTTGTTTATGTCGCGTAAACAA
ATAAAAACAATTAACCGAAATAAGTCGCTACACTGGTATTGGAGGAAATG
CGTGGTTGACACTCGTTTAGCGAAATGACACCGTCATACCGGATTCTATG
TATATAAAGTGTATATATAAATATAGAAATACACATTTGTAAGCCGGTCG
GGTCGAAAGCGAGAGAGAGAGATATTGAGAGCCATACTTGGGCACAACAA
TTCTGATGTTGCAGCTGCTCGGGTTTTAAGGCGTTTCCGAGGGTTGTTTT
CGGCTCATGGGCCCATGCCCAGCATGTGGGTATTGATTTTTCGGGCAAGG
ACTAGAAAGATTCGTCATCATCAACATCACCTTCGTGTCCTGTGCCCCGT
TATCCCACACGCATGTGCAGCACCGCCCTTCTCGGTTTCGTTGCTTTTTG
TGTGCGAGAGGAAACTGGGATAGAGACAAACAGATGGCAAATTCCTCTAT
ATAAGGTCATCATCTCACCTTGCAGACTCCCAATTCCTACTGCTAAAAGT
AAAGTTTCATTTTGGCACATAATGGCCGAAAGAGAACCGAAATCTGTCTA
TACTATAGTCATGAATAAAAAATAGAAAATTGTTTCATTCCATGATAAGA
TAGAGAAGCCGCCGAAGTAGCGCAATTTTAAGTAGGGAGCAGAGTGTGGA
ATGCATGAAAATCAATAGAACAGCTAATGCAGCCTACGAACACATATATC
TACATACTTATATCCCATCTACGTATAAGATCAACTCTTATACGTTCTGC
GAACCGTTCAACGACGACCGGTTCAGCCATTTTAGGTTAAAATGACGTCA
TGTTTTCTCTTTAGAAGACGCATAGCGGCAAAAAAAAAAAAATTAAATGA
AAAAACCGGCCGACGCTCACACATACAAATGAGCAGCAAGCTCTTATGTG
CGTGTAGAAAAGCTATCGTGTTTTGACGATAGAAAAGTACCCTTCACCAT
CTGGGCAGTGAAATGGCTTTCACAACCGGTGAAAAACTATGAAAGTCTTT
CGCCCAAGAGAAAATGACTCATGCATGCAACACGCACACAGGCATACACA
CAGCCACCAGCGTCGGTGTAATTGCAGACACACCCAACTATAATTACTTA
CATATGTACATACATATGGGCACGAAGTACATATGCGAATGTCAATGGCC
CTAAAGCATTATATCGATCGGAAATTCGGGCGTAACAAACTTTCGTTCTA
AATTTTGGACCCCAAATGCCAGAGTAGAACAACAATTTTCAAGCATCTTT
GCGAAATCGGACAAATATGCGGTATATACAAACACAGATGCCGGGACTCA
AAAAGACCACTCGACACACACACGCACACAACTTGGTATACATAAATGCA
AATGTGTGAGTGTGAAAATGCCGGCCTCAATACAAATTTTTGCCACATGG
ACAGCGAAGTCGTGCAAAAATGACGCCATTTTGGCAACTGTACTCTGGAT
GGAAAATGAATGGAAAATGCAAATGGGAAAACTTAC
>mir-309_6_8-miR_enhancer 2R:15176485-15177285
TGTGAGATTGAAACATAACTGCACAAGATGCATCCCAGGATCGGGACCTT
AGGTGGCTCACAATTAGCTGGTCGTCGTTTCGGGATTATAGGACAAACTT
TACCCAGTGCTGGCTTGGAAATTGGCAAAACCGAACAAGGTTTGTCGTAT
AATTGCTATTCCAAACTTTAAGACTTCGCTTCTCACTGCGGGATCCTTAC
ACTTTGAAGATGCGTTGGTAACTGATGACTTCCTTGCCAGCGGCTAGATC
TTTTATACCCACTTTCTTGTCCTATAAACACCTACCTGTGGGTGGCGGGC
GTTGTTACCTGAAAGGGTCGGGGCTGTTCCGCGAATTCGCGTCCCGGATC
GCGACGACCTTAGTGAAAATTTTGCAACTTAATCCGTGGCCATAAACGGA
TTAATGCTACTCGGTTTCGGGGAAAAACGCGCAGCTGTGTCGCGTATAAT
TTTCGCAGAACTGCAATTAGGTTAGGACCAGAAAGGACACGGGATCGCAG
ATCACCGTCGGGTTCCCCGTGTCGTCCCACGAAATCCTAGGTATCACGCA
GGATTAGTCAAGAAAATTTCACTACCTTAAACTGTATAGGTGGCGACTGT
ACACGATGTATTTAAAATCCTTGAGATATTAATGGCTCTTGAACAAACCA
CCTGTTTAAATTGTAGTTAACTCCTTTACTGTATACAGTAACATAACGAA
CCTCCATGATACAATATATATTTTCAATATTGACTGTAAATTTTTTACCA
TTACCAACTATTATTTGTATAGATCTTTCCCGGCCTAGTTAGCAATCGAA
G
>Obp56g_prom 2R:15298884-15301832
TTTAGTTCACTTTTTCGTTTACTAATCGCTAGCTAAAATTACATCGGTTT
TTATAGTTCGGTTAGCACTTTGCGTGACGCTTTGAATTTGTCAATTCTTA
TTGTGCCGCATATTGATTATCACTAAAAACAGAGACGCATTGGTCACGCT
GACTGACTAACTCCAAAAGTTATTGCCACTGTCAAGGTTTCTAACCTAAA
GGTCGGAATATTTACTATTAGGAAAGACTCTTTTTTTTTTGCTTTATATA
GCAATGCATTCTGCAGAATCGATACAGTTAAACTGAAAAGTGCACGGCTT
ATTCTAAATAGGAAATTTTCAAAAGAAATCTTAAGTATTACAATTTTCAT
TTAATATTTGATATATTGTTTCTTCGATCATTAGAAGTGCCCAATCTTGT
TTTATAAATATCTGCGAAAGTTTTGAGTTGAAGAAGTAATTGTTTACATT
GTATTACTTAATTATTTCATTTCTTCTACATTTCAGTAAGTTAAAATTAA
GCTATAATTAAGTTAAGGTTCCAAGCTTGGCAGGGCATTAGAATGTTAGG
TAACAAAACACGTTCAGATATTTAATAATTACTACTGATATCTGCTTAAT
TATGCATAATTTATTGTTCATTTTCGGGTGATTATTATCGGTATGCATTT
GTTTATGCTTAATGCTCAAAGGCTATTAACGTATGGGTCAACTGAACAAT
TTGCCAATTTACTGCACTGCAATTTGCGTTGAAAATACCTTGATTAATTT
TCACGCTCACCCTAGTGCATATTTTAATTGGAACGAAAGGGATTCACTGT
CCCAATGGCTGTTAGATGATTCGGATATTTCGTAATTGCATTTGTACGGT
TTTATGGTAATTGGCTTTTTTGCACAAGCAGTGCGGCTAATGTTGCTATA
ATACCTATTAGCACTATNNNNNNNNNNNNNNNNNNNNNNNNNNNNNCGCG
TGTTGCGAACATTTTCATTTACTTTAATGCGTTTTCAAACGCTAATTGAA
ATCCTTCCTCAGCGGGCAAGGAGCCGGCTTTAGTTAGCCGGCTTGCCATC
TCACAGTTGGTAATTAGAAGAACAAACTAATTTAGTAAATTACTATTTAG
TGGCCCCTTTCGCATGGGCCACTTGGCCACAACATCTGTGGTCCACAAAA
CGTAGTTTTTGGGCTTTGAAGTTGCGGGCTTTGAATTGCGCCAAAGGACA
TTCGAACAAATGGCATCCTTTGAGTGTTTGTAGGTGTGTATCCGTGTGTA
TACATTGCAATTGCTGTCGAAACATCAAAGCTATGCGAGTTTTCCAGTTG
ACTTCATCAGTAGATTGTGTGAAGTATGCCAAAAATGTGTTGGAAGCGCT
CGACTCGACCCGTTTTTCCATTTTCCTCCGCCCGAGCGAGTAGTTCAGCC
AACCCGGCTTAAAGTTGCTCTTTAAGCCCCCGGACGGAATGTTGGGTCAT
TTCTCCAAAGTCCGGACTCCAGGCACGTGCTGCCAAACCGGAAGGAACAC
GCGCCCAAGTCCGGACTACGAAACGCTAACGCGATTGCCCCGATGAAATC
CAGTGCGCATGGTAAAATAATATTGGCCAAGCTTTTAAAATACATTTTAC
ATCTACTTCAGTATAATTGACGCGTGGCCTTTGTGATATAGTCGAGACAA
GGAAATTTGAGATCGAAGGCTCATAAAAAAAAAAAGAAAAGTGTTCCGTG
GGTAGGATAGCGATTCAATTAATTTAACGCCCCAAGGGCATTAGCAATAT
TGCCAGCGTTCAGAGGTTTATCTTACAGCAAAAATTGTGAGCTAATTGAA
ATCTCGTGCTATATGGAACACAGGTTCAACAGGTTCAAAAGTGACTAAGA
ATGAACCAACCAACTTTAATATATGCATGATATATAACTAATGCTATATC
AAACCTAAAATTGAAATGAATTGAAAAAAATTAGGATTTAATGAAAGTGT
AAAAATTATGCCTCAAAAACATGTTTTGTTAGATTTGGCCTCGCTCTACT
TGGAAATTCTATTCCCCTGTAGGCTTGTGGGTCCATTTCAAGAGCCTACG
CAAAAAGTGCACAATCGAAATAACATAATTCACCTGGCAGGACCTGTGCT
GTCCACCAACTTAACTTCTCCTCCTGAACCAAAGCCACAAATTCTGGCAC
AGGATAAATATGAAATGCAGCCAGGCATAAGAAGCCAGCACAGACCATTG
ACAGCCAGAGTGGGAGCAAAAAGAGGGTGTGGCAGTCGGGGTGTTTCCAC
GATTTGTCCTGCTGTTTAAAATAGCAAACTAGACCAGGAACGTAATATGT
CCTCCGGCTTAGCGCCCATGTGTTGGTATGGCCAGCTATTCGGGTATACG
GCTATTGTCTGACTACGGCTTTACAACTCATAAACAGCAGACGGCCCACT
CCTCGCTGGTAATAACAGTTTAAGCTCGGGGCTCTGTCCAAAAATTGTCC
ACATCTCGTTGTTTAATTTTTTTTTCTTCGTCGACCCACCCTCTGTTCCT
CTTCTTGATAACAAGTATTTTTACATGTGCTAAAAAAACACAGAAACGGA
CCAAAGTCGGGGGGGCCATCTTCGTAGGAAGATGGAGCTGCCCTCAGGCC
CATCCCCAATGGGCTCTTCCAATTTTTGGCCTGACTGAATGTGCGTTTAT
GACTTCATAATGGCCAGAGATGGGGATCAGCTACAGCAGGAGCAGGAGCA
GGAGCAGGGAGCATCATCTCACCCCAAGGATATGCGCTGCATTGCGGGGT
GGTTGCTCCTGTTTCTGATCCTGAATCCGCCGCTGCTTCGGCTATGGATT
TGCGTAGGCGTGGCGTTAACATGCGACTAAGTCCTTTTATATCAGGGAGC
TTTCGCTTAGGCTTACGGCTCAGCCTCAGTTTTCATCTATCCAGCTCCAG
CCTCAGCCACGGCTACATATCTTGGGTCTTAGACCATCATCAATTGCTG
>Obp56h_prom 2R:15328631-15330439
AACGGTCTTCGGCTATTCCTAATATCAGTTGAGCTGGCTGGCTGGATGGC
TGGGGCATGTAAATCAGGTCAAAACAATGCAACTGACAGTGAATTGTGTT
CGGTTGTCGTCTCCCCAGCTTGGCCCGTGCCACAATGACACATTCAGGAC
TTGAACAGTTTTACTTCATTACTGGTTACTCAGCAATTCATTCAGAGAAC
ACAGAGACACACCTTGTGTCTGAGCAAGTGTCCCTGTTCGGGCGCCATCG
CATTGCCCTTTTTATGGCCATGTCCTTTTGCTTATCCTGCCTGACTAATG
ACAAGCAGTGGTAGTCGAATCCTCTCCGCTTTTCCAACCGCTCGGCCTTT
TGTCAACCACTTTGCTTCGACTTGGTAGCGTCGTCCTTTCGACCATGGAC
TCCTCTTTTTGTTTCTTGGCGAAAAACGAAAATCCAACTTACATCGAGGG
GCACAGGGCCAAAGTGGGCGTGACCAGGCATAGAACGGAACTGAACAGGC
TCCTTTTTCGACTTGGGCAGGTGCTCTTCTCTCCATAACAAAGGCATAAA
TTATTTGTGCTGTCAACATGGCTTCCACAGCCCTCCTGTAAATGGCAGTT
GGCCTGCGAACTCGAGCTTATTGTTTGTCTATTGATTTGAATTTCCCCAG
GAATTATGCAAGTTATTTTATATCTCTATATATACCCAACGCTCTCCCAC
TCGGCCGACAAATGTTTGTAGTATCATACATGGAGTAGGGGACTGATGGA
TGTTTAATTGTTATGGATATGCACAGTAGACTTAAGCAATCTGTAACTTC
GATTAAAAACGTCTGCAGATGAATAGGTAGATATATGAGATCACCTTTTT
AGATATTGATAGCTGTCAGATTGAAATAAATTGCTTCTGGCACTATAAAA
GAATGCTATACAAAGTATTACACTTTGTGACACACGCTACTAATTTTATA
AGTTGTTTTTTTTTTTTAATTTATGGTGTAATTAAATTCACGTTTTCGAC
TAATGAGACTTTATAATTACATATCTGTTGTAAGTAAATTGTCATTAAGC
AATAACTAGCTGGCACTTTAAATAAGTGTAAAATAGAGCGAAGGAAATTA
AATGCAATTCGCAATGACAACCTTATCTGATAAGGGAACATTTTAAGCAC
AGTACTAATAAAACTGAATTTTTAATAACTTTAATGATTCACAAATGGTG
GAGTTCATGATTATCGTTTTGCTACAAATTGTTTGCTAGAGCTGTGCTAA
TTTGGTAAATTATTCAGCGCCAACTCTCGTCCGATGGCAGAATTCTCTGA
TATATTGCTGTGATTATGTGAGATTAAATGCCTTCTGAAATATCAATTGG
GGATTCGGCAATTGGCAGAAAGGCCAGAACAAATGGTATGCAAATCAATT
GGGCGAGTGTGAATGGCTCAAACAAAGGCCAAAAATTGTCAAACTCTGAC
CGCATCTAAATACAATAAATGAATAATTGATTTGTTGTGGGGGGCCGGCA
ACTAATTGCGACTAACTTTGCTGATTTGTGTAGCAAGTTTCTGTCCAGCC
TGGCCATCGAATATGGCAAATGGACTGATAATGGAATATAATTACAATCG
AAAAAGGGAAATTTGTTGTGTAGTAATTGTCCGTATTGTGCGTAATCAAA
TTTCGATTCATCTCGCAAAAAGTTTAATTGCCTTAATTGCATTCCCTCTG
ATTCTGATTCAGACTGATCTGGTATAAAAGCCGCAAGTTTCAATCAAATG
ACCAACAGTCGAAATTTTCGAGTAAACCCGGAACAGCTTTAACAAATATA
TACCTCAAA
>bl_bl/Mir7_O-E 2R:16112740-16113103
TATCAGGCACTAGGTGTCCCGATCCGTATTTGTAGTAGTATTGCAACCAA
GCTTGCCGCAATCTAACTAGCTCCGTCTCTTGATCTCGCTCTCCGGCTAA
TCCTAATCCTAATCGCATACTAATCCGCAAACGCACCTCAAGTACCCCGA
TTAACTATCCATCCCAAAATGCACGGCCTATGGTTATTTTCACCGAAATC
GGAATTAAGCCCAGAGCCAAGGGCCAATCCATCCGCTGGCCTGAGATCAT
CCATTTGTCCATATCGAAAAATCCCAGCAAGCGTCTTGTGTGTCCTTGTG
TGGTATTGTTGTACATGGCAATAGGGACAGAATCTCACTTGCTCGCTCGC
CCTCTTGTTCTCTC
>otp_P|otp_C 2R:16406100-16407051
TCACTGGTCGCTCAGCAGTCAGCAGGTGAACGAGTTCAGGGCGTCGAGAG
ACGCCACATAAAACCATAAATATAAATATCAACAAATAAAAGATATGGAG
TTCCTACAAGCGACATTCCCTGAAGCAGGCCGTTTGTAGTTGTTGCGTTT
TAAAACGCTGCCCGGAAAGTGCTAATTTTTACACATACACCCAGTGCGGC
TACTGTTCATTAGCGATTTTCAGATGGTGACGTCCCCAATCGGGACCAAA
CCAATCTCCCCACCCCTGCACCCATCGAAACTGCCAGCCCCAAAAGAGTT
TCCAATCCGGTCGGAACTGAGACGCTGCAATTGTGGCAAACTGTAGCAGA
GATACGAATGTATCTAAAGCTGCCAGCTCACTGACATATATTTTTAGGGC
ATTACGCAGCACGCACCGAATGGCGTTTAAACTTCAAACTCTCTGCTCGT
GATTAGTAAATTTAAGGCGCGGTGTTAGGTGCGATATCTCCATCGAGTTG
GATGCTCGATCCCTCAGCTGGAAATTCACGCTCGATGGCAACATCTCAAA
CATGTATCCGCTGCTGCGAGCAGATAGATACTCGCATCCATATCCACAGA
TACATCGCCGTTGGTCCGTTGCTCCAAAGAAGTGCGACTTTTAACATCCA
ACTGTTCCCGCTTCCTTCTGTTTTCTCAAATCGAATTTCAAATATTGTAC
CTACATACGATACGTATATGTATGTGTGTGTGTGTTGAATGGGCAGTGTG
TTTGGGCCACGTTTGGGAGCCATAAAATAGCGCCACTTCTCGAAATCGCA
CTTAGCCGGCTAAAAAACACGACTCGACTCGGCCCGGCTTGGCTAGTTAG
TTAGTTGGTCTAACTTTGATTTTTTCACCTCGCCTTTTACAGTTGTAACA
CATAAATATTAAAAAGCAGCAGCCCTAACTGTTCATCGTGTATGCAGATC
AA
>Act57B_-539/+2 2R:16451016-16451611
ACCGTAACGAACCGACCCAAAAAGTATCCAAACCGAACCGAAACATATAG
CAAATATAGCAGATATAGCAGATATAGCCGATATGGCCGATATAGTGGGA
GAACAGGAGAGAGAGAGAGAGCGACTCGCTGAGAATGAGCAAACGAGTGT
GAGTGTGCTGGAGGCGCCTCCTTGCCTTATACGGCACTTTTTGAGACTGC
AAACGATCGTGAGCAGGCAGCCGATCGTGCCCGATCCCAACCGATACGAT
CTCCACGCTCGATCACGCCGAACTATACTGCGCTATATGCTATATGGTAT
TCCTATACGTATAGCATGCCATACCATATTGTGCCTCTCGCTCGTTCGCC
TTATGTTTTCCAAAGAGCCCCCTATGCTGAAGGATCTATTTTTAGGCGGA
TCGGCCGGTGGGCAGCATTATCGCATCCATGAGCATATTTCCTCGCTGTG
TGTATTCGTTTGAGTATTTCTTTTGCCATTGGTATGGGGGCGTGGCGGGG
GCGGTGGCGGCGGGGGGCATGGCGACGGCGCTTCTTGGACGAGATGGCAT
TTCGGCGGCGGTATAAAATCCGAGTACCAACGCGGCGATACTTTAG
>twi_dl_mel 2R:18552504-18553919
TAAGCTTATATTACTTTGTGTTTTATAACAATAATAATAAATGTGCTGAG
GGCAGTAAATCATATTGCTCATCATGTCCAAGCTCCTAAGTCCAGGTAGT
TTTGGGACAGGGCAAAACCCTGTTGGTGGTTTTTCTAAGGGGACCATTTC
GAGTCCTGGGTTTTGCTATTACCTAAGCCGGCGATCGGCGATCTGCGATC
GGAGATCTTCGATCGTGGTTTTTTCCAGCGGAAGTTCGCGCTCTGCATTA
ATCGGGTATTTTTGGTGGCCCCGGCAGGCAAACAGATAATTATATCCGGA
AATTTGACTTTTCGCTCGTATTTTTCTGGATTTTCGGAGCTCCGAGCCGC
ATTCGCCTGCGATTTTCTCGGTACGTGTGTGTGGGAATTCACTAATTAGG
CATAATGAAACCTTTTCGTGGAGTTCCCCTCGGTTAGGGTTGTGGATTTG
CACGCTTTACGATGGTTGGCAACTAACTGATGATTATTTAATAGCGGAAT
GATTTCGATGGGCGAGCGTCTAAACATTTCGGCTTGTTTCCTGGGAAATT
CCTGCGATCCCAAAGTATATACAAATGGAAAATCCTCGCACAGCAAAGTT
GATTGGGTAAATATGCAATCAGATAGATATAACTTATAATCGATTTATAT
ATACTTACATCTAAATGAATTTGATACCCGATTTATGTGGATTTTCGTGT
TTTTGATCAGGGGAGATTCATTGCGTCTTATTTTTTTTTTTACAAAAAGA
ATATAACTTATTTCCATATCATTTCAAGTTTTTAAGTTAAATTCTTGTCT
AAACCTAAACTAACGCTGCAAACAACAACATTCAATGAAGTTTACTAAAT
GTTCAATTGGGAATTGCAAAACAAAATCTTTTCTACCAGAATGCAATTTT
CAGGAAATGCTTTTATGTAATAAACATAATTTATCATTACTCTGAATGCA
CTTTTTCAAAACTTAGAAACTCTGTCCTATGAATTCCCGTCGATCCAAAG
ATATTCTCAATCCCCTTTTTGAATCAACAAGTAAAATATTTCAAAAATTG
CCGACAATTCCCCTCGTATTCCCCGTCCCGCATCCCAACACGCATACTTC
CCAGGCATTTTCCCAAATCGAGAGAAAACCCAAAGAATAACCCAAGAGAA
ACAGAAAAATCCAGAGCGTCGAGTCAAGGCTCTCTTCAATTTAGCTTTGA
ATTTGCTGTATTTTCGTTTTGCAGCCGCCGCTGCCGCTCGAGAAAATCGA
AATCCCCCGCCGCCTGACGTCATACCTGCCGATGCCGCAGCTTCCGCCAT
TGAGTGGGAGCGGGATGGCAAGACAAGCGAGCGAGCGGGACGACGATAGA
GCGGCGGCAGCGAATGGCCGTCGAGCAGCCGCAAAATGTCAATTTGAGCA
ATGGCCGGAAGGATCC
>betaTub60D_b3-lac333|betaTub60D_b3-lac449 2R:19811784-19812234
CTTGTTGCGCATGAATGTACAACATTTTGTCTATTCGAGCTCGTAAATTC
GAGATTATTTTGTGGTGCATTTAAATTTAGCAAACAGAGGAGCAGAGATA
TGGATGCGATGCCAGAGCTCCGATCCGCTTCACCATGCCTGTTTTGCCAT
CGCATTTAAAGTGAATTTTGCGGTTTGACTGCCGCTGAATGGAAATAGGA
ACGACTGAAGCACTTGAGGAGCAGAAGTCCGAGCCCGATCTTCCTCCCCA
CTTAGGCCTGCTCTTGGTCTTTCAACTTGAATGCAATTAGAAAGTAAAAC
GACTACAAATTGTCTTGCCGGGGCATTGATTGATTTCCGAGGAAATGGGG
AAATTGACGCCGCAGATCCAAATCCAAATCCCAATCCCGGCCGGTCCCCG
AACTGCGAGTCGGGAAAGTCGGCAGCCGAGCGGAGCGGAGTCCGTCTAAA
A
>betaTub60D_beta3-14/vm1|betaTub60D_beta3-17|betaTub60D_beta3-13 2R:19816618-19817497
TTGTTGGAGCTTCATAATTGCAGCGGCCACACTCCAATTAAATTTGATGA
TCTTGCTAAGATTGCAGTTGCCTGAGATTCACTTCGTTGATGTAGTTTCC
GCCCCTCTCCGCTGGGCCGTAAATAAACAAAGAAATGCAGACGCCATGGG
TAGCTCCACTGCTCCTTCTCCTCGCAGTCAGATCCCCATCCCCATCTGCA
ACCCCATCCCCATCCCCAGTTCCCAGTGCCTTTGTTTATAGTCGCACACG
TCAAGTTCAAGTGCCAAAGGGAAACAACTCAGACAGCAGACATCGCTAAC
ATTTTTATTATTTCCCCTATTCCTCGCCGGAGAATCTCGGTGACTGTTGC
CAAGCCAGCCGCGTTTCGCTCCGTTGGAGAGGCCATGCTGATCCCCAAAA
CCGATCCCCAAATAGTCGCCCAATGATCCCCGGAGGCGCCCAAATTTGGT
TCTTGTTAAACGCAGCACAACAATTGCAGAGCACTTCCTCAATAAATCGC
CGCGATGGCTGTGTATCCATGAGATACGTAATTTATCGCATTTCGATCGG
GTCACTGGATGGGAAGGGGGATGTCTAAGGAGGTGGCCCCATCTAATGGT
GGGTCATTGGCCTGCAGTCTCTAATTCTTGGCCCCCGATGAGTCAGCAGT
CGTGTATCTCTCACANNNNNNNNNNNNNNNNNNNNNNNNNNNNNNNNTCT
GCTCTGCTCCGCTATTTTTAAATGCATTTCTCCCCAGGAGCGGCGTGTCG
TGGAAATTTTGTCCCATACAGTGAGAAGAGGGACAGGGTTTTTTATTTAA
TTTTTACCAGCCCGGACGCATTTTTTAAATTTAGCACTAAATCAGGGCAT
GTTCGGCGGCGTCCAAAACTGACGTTTGAA
>Dll_ETD2b 2R:20331766-20333841
AAGCTTTGAAAATTTCTTGACTTGGGTTGGCTTGAGTGACCTATGGATGA
GAACCCAAAGTGGACCAGTTTCAAAAGAGACAACTTTCTGAATGTAACAC
AATTTTATATAAGTAGCTGATCGTCCAATCCCTTGCTAACATATATTGCA
TCCTCGTGCCGCAGATGAGAAAATGAAAGCCAGAAGCCTGGGGGATGGGG
TAACCTCTAATGGTTCCCCAGCCAACATTTACTGCTTCCTCTCGCCATCA
GAATGAGTTCATCAACAACAACTACACTCGCCTTTCCACCCAGCTTGAGG
TCCCTGTGCTGAAAGCAAGTTTCGCGTTTCATTCACAATATTGGCAGCTT
TCAAAATGCTCAAACTGGCTCTAGCTCCGGCTCCATTTGCAGCCCCATCC
GTCAGCGTTTCGATCAAAATCGTACGCAACGCTCAGGAAATTACAAAATG
CTCCAACGAGCGTCCAATGGAGGTGGGCAGGGGAAGGCAGTTATGGGCCT
GCTCAAGTGAGAGTATTCAAATAAATAAATTTTTACGACTATCGCGCATA
GCTGGAGTGCCTGGCATAGATACCCATGTCGTGGGTATCTTGGCCATCGG
TCTATTGGCCAACAAAACGAGCGAGGCAGGCAGGGTTAATTACGGCTTCA
TTTGCTGACACACGGCAGAAAGGTAAACAGGCCCTGGCCAGATGCGGAGC
CAAGGATGCCCCTGGTTGGCAGATTTCTCCGATGCNNNNNNNNNNNNNNN
NNNNNNNNNNNNGCCGAGACTCGGAGGCTGCGGCACAACTGGTTTGGAAG
GAAGTGATGGGCCCGAGCCTGCCGAGATAGCCCGCTCCAGTGGGTGGCTC
TTCTGCAGACAGGCTGGTTTCATATTTTAATTGGTTCTCAAATTTGCAGA
TATCGAACCGGCGAACCCGCAACCCTTCTGCACTTGTTTGGCCTTGTAAA
CGCGATGCCAATTAGCCGCACTCGAATATCCTGACTATCGCATCCCCCAG
CAGCCTTGTTCTCTGACACCAATTAAAGCGGGACTCTCCGGCATGCACTG
ATAGAGGCGGACTCGTGGGTGTGTGGGGGAAGGGGGGATGTGGATGGCGG
GAGATCGGAAATCAACTGGCTTAAATTTTCCTTGGAGGTTTTTCCCCAAC
GACAACAATGGCGAGACAACAAACTTTTAACGCTTGGTTAACTCGCGGGT
CTTTTTTCGACTCTTTTGTTGCTGGCAGCACTATCATGATCGGGCTGTGA
AAATGCATAGGGAAACTGTGTGTAAGCGACAAATAATAGTCAGTTGACCA
TGATTTCATTTTCCGACTCCGAACTCAAAAAACAGAGGGACACACCGAAG
AGCAATATTTAAATTACCAGCCCCGAGCGAACAAAAAGCAGCCCAGTGAA
AGAATGCGCTTATATAAATTGCACAATTAGCCGCCACACTTTTTTGTTAG
CGTTTTTCCCCCAGTTTTGTTTGTCATTATCTGGCCGATGGATCTGACCA
CAAAATGATTTCTGCCCGCCGAGGGGTCACCCGCCATCCCGTCTCCCCAT
TTAATTTCACTCCGGAATCTGGTTAGCCGTGCGGAAAATGCCTTCCTTCG
AGTGCACTTTGATGGGGCGGCCATGGCTGCTTGGACACTGCTTATAATTG
GGCCATCTAATTGAGCTTGATGGCCGGGCAGATGAAGTGCACCCCGCCCA
CCGAGGAGTTTTCTTTCCCATGATCGAGCGGGACTTCCCCACTTTTAGTT
ATTCTACAGTTGGGTCTATTGTTAGGTCCCAGTTCGAAGTGTAGCTTTAT
TGAGAGTGTTTTTTGATTCGACATTCAGAAGAATCGCATTAATATTAAAC
AAGTTTCGGGGTTTCCCCCACATGCAGCTGTACGGAAATCTACTAGACTT
GGCCAACAAGCTAGTCAGCCCCCGTACTCCATGCCATCTCCAAGAATTAA
TGACTTTACTAAGCATTGTGCCAAATTATCTGCACTGACACTTGCTACAC
GTAAAAAGCCGAAAACTAATTTAGACATGACTAACATTTTGCAGTGACTG
TAGAAGTGACTGCGACTTGCAGAAAG
>gsb-n_gsbnE 2R:20561006-20562992
CTGCAGTTTTGAGAAATTGAAAAACCAACGAACAAAAGCGAAAACAGCGA
AAGGACGTCATCATAATGTAGAGAATTAAGCGTGAAGTTTACGCATATTA
AGGATACGCACATGCCGCCTGCATCTGGCATCAGGGCGAGACAGGGACAG
GGAAGGGACGCAGCCTAAAAATGGCCGCTCGTCGTCCTGTGTTTGGTTCG
TATTGGAGTATGTTTGTAAAAGCCGGCCGCATGCAAATTTCTGATATACA
ATAATATTACTAGTGCTGCGTTCCGAAACCGAATTGAGCAGAATGAGCTG
GCAGGCTGAAGAAATATGCAAGGACTCTCCAAAGAAGGATTTATCTGCTA
AGCCGACCTGGAGTCCCTGCGATAATGAGCATAAAAATCGATGTTAATGA
AGCGTTGTGCAAGGAGCCCGTATGGACAGCCACTTGAGTGCACCGGTACG
CCTCATCAACATCGGCAATAGAACTTGCCATGCAAATGAGCCAAACAGGA
CGTCCTAGGACAAGGCATATTTTAATTGTGTCTCCGCCTGTTTTCTAAGC
GAAACCACAAGAACAGGCTCATGATAAACATAACAAATTATCTAATATGC
GTATTGACAGTTTTCAATTATCGGAGTTCCTCATGCGTGGCAACGACAGA
ATTTAAACTTTTGATACGAGCCAAACGCTGCCATTTGGGTTCTTCAATGT
ATAGAGTTTCGTTTTTCGTACGTCACTTTCCAAAGTCAAGAACTGGAAAA
TCAAATTCAATATGTCGACTAATTTATATAAGGATGCCCTTATAAAATCA
CTTTTTTTATACAATATAAAAGTGCTAAAGAATGAATACTGCTCACCGTC
TTTGGGACTCTTTTAAGTTAATATTTCGTCAACAAAACCTTCAATTAACG
TTTTATAAACGACTTTTAAACAAATTACTATAGTTGTAAATCTGTATCTG
TATACGTGAAAACGTCTCCTCATTGCCACGCTATTGATGGGCTTTTATGA
ATGCCGTAAACTGAAGCCAAATTCTATGTATCGTTTTCCCTGAATCAGAG
CACATGTTGGCCACACTTCACAACCGTGATTTACAGAAGGCTGTAAATTT
TGTCGCCAGCAGGGCATGCATAGAACTTGTCCTGCATTATAAGAGGCTGT
TAAAGGCTAGTGTGAGTACAGTCAAATTCATTCAAACTCACGAGGCTGTA
AACCACTTTGAAATATCGTAAGAAAGCAGGCGGACGCTTACGAATTTTTC
ACATTATTATGCTCTCTTATGAATAGGTGGCGACTTCCCAGAATGGTCCA
GTAGCATCTGGCGATTGCTGGGGCCAAGCAATACCAAATGCCAATCGGGT
AACTAAATTTTCCAGCCTACTGTTCGCCACTTGCTGTGCTACCGTGCTCT
ACGGCACCCCGTTGATGTGACACCTTCGTCGTCCTTGAACCGCCGCTGTG
TCTTCCCAATCCTAGGCAGGGACCGGTGGGACCAACGACGACGTTTGTTT
GCCTTGCAAATTTAGCATACAGGAGTTAAATTTGTTTATGCGTGCGTGTT
TGTACCTAATTTTCACTTGTCCTGGCCCAGATGGATAAGCGATCCGTCAT
ATGCGATTGTTCAATATTTGTGGGATCGCCAGTCTGTTTGTTGTGCCTTC
CGTTTGGCCACTGGGTACTGACGTTTTTTAACATTGTCTCAAATTTCAGA
GTTCCTCTGCATCTGTTGACAGTTTTCTAACGGAGTTTTGATGGATCAGT
TAGCGGAACCTCATTGTACGGCGGGACTCAAGTGGTTAAATTTAAACACT
AAAGTTCCAGGAACGATTGGTAAAGATTGCGAGAAGTGCTTAAGAGACAC
TTTCGTCGAGATGGATAGGAAACCGTTTTATTTGCATGTAAAAAAAATCG
TTTAAATGTCTTGTGGTCGCAGAAAGCCGCATTAAGCCAACTTTAAGCAG
TGCAAGAAAGACATCCCCAGACGACTTTGATGGATCC
>rho_NEE-600|rho_NEE-300|rho_NEE|rho_MLE|rho_MLE-long 3L:1445138-1446406
AAGCTTTTCCTCTGCTCAAAATCAAAATGATTAAAACAACAGTTTGATAC
GAATTTTAATTCCCCTTTTTGCTGCGGAGTCAGTTAAGTGAGTCGCTTTC
AGGACTCAGGGCATCATCCAGATCGCACGATCCCATTTGCATCTGCCTTC
TCAGAAGCTGCTTGAAAGACGCGCCCCTGTCGGATGATTAGTGCTAAGAT
CCTTGGGCAGGATGGAAAAATGGGAAAACATGCGGTGGGAAAAACACACA
TCGCGAAACATTTGGCGCAACTTGCGGAAGACAAGTGCGGCTGCAACAAA
AAGTCGCGAAACGAAACTCTGGGAAGCGGAAAAAGGACACCTTGCTGTGC
GGCGGGAAGCGCAAGTGGCGGGCGGAATTTCCTGATTCGCGATGCCATGA
GGCACTCGCATATGTTGAGCACATGTTTTGGGGGAAATTCCCGGGCGACG
GGCCAGGAATCAACGTCCTGTCCTGCGTGGGAAAAGCCCACGTCCTACCC
ACGCCCACTCGGTTACCTGAATTCGAGCTCGAGTGTTTTGGGTGGCTGAG
ATTGCTTTGGTACGGTGGCTGACCTTGCCAGTGCCAGTGGGTCCATGTCC
GTGGAGTGCTGGCAATGCGTGTCTGGCACAATGAAAACGCAGCAATGGAG
GATGGAGGAACTCGACCTGAGGGAACGTGGGAAAAAAGGATTTACGATGA
AGATGAGCTGAGAAACTCCGAGCTGATGACGTGCCTGGTCATGGGCATGT
AGTGCAGCAACTGTGTTTTCGTATCTGCTTACCTGTTGCACGCACATGTT
AAAAAGTCATCATAAATCTCAGTGGACGAGGACGAGGACTCTGAATCTGT
TTCGCCTCTCTTTTGCGCCCAGTGAAAATATTTTCACTTTTCATGCGGGA
GTTTTCATGCCGCCGATGAGGATGACTGGCCAGGATGGGTATATCTATCT
ATTAGATCTGTGTAAATTCCCAGCTTATCATGCAAAACACGTAACCACGT
CGTCTCGATCCTTTCGGCCAGGAAGCCGAAAGCTACTCCTTTTGTGCAAC
ATGCCGTGGTGACCTTTCCCGCGAACTCGTGACTGCAACGGCTCAGGCTG
CCTAATAATTTGTATAAATATTTATTTTTGCTACCGATTTCTATCTGCTC
GCTCAACGCCTCCGAGGGAGCTCTCGCTGGAAAAGGTGTGAAATTCGAAA
CCCCTGACAATGATGATCTTCTACGGGGAATCGGGGAATCAAGGGGAATC
AGGACGGGGCTCGGTTTCG
>Drs_prom 3L:3352354-3353150
AGCAATTTGTTTTGTGTCTATAGACTGAATTTTTTCCCCTACATTAATNN
NNNNNNNNNNNNNNNNNNNNNNNNNGAGTTTACTTGGGTTTTTCATGAAA
TTAAAGATTAACCTGGGGTTTTTACAATCCATTACGATAGGCTTTCTGTT
CATTGCATCTATAGCCTCTGTACTTTTCCGTGCATTCTTAAAGCAAAAGC
ATACATGTATATCTTCAATTCAAGTATATCTGCAATTTAGTTTGCTTATC
TGGAGTCGCTGTATCCCGACCTATCCAAACTCGCGTCCCAGTCAAAGGTA
AACCATTTTTATTTAGTTCCCAGCCTCTGGTATTTGTTGTTATTTATCGG
TGACTTTTTGAAATTTATTCAATTAATTTCAGTCTTTGTGCTCTTGATAA
CACGATTTCCTCGTTATTCATTTAGTTTGGGTTTAACCAAAACCCTTTAG
CGAATCATTTTTGCTGGACAGTCCAGTTGAATTCGGTATTCTACACACAA
AGCTCATCTTACAGTGAAAAGTGTTACTTTATGAAATACAAATGAGGCTC
TAAGCAATGCTTTTCGCTTACGCTTTTCGATAAGCGTACAAGTAGTTCCC
CTACCGAAGGCCTATAAATGTGACTGCACATGTATCATCATAATTTGTTG
ATATACTTCGTTTATACCCGACTACGCATCGGCTAAAGCTGAGGGATCGG
TGCACTATATAAGCTTCTCCTCGAAGTTCCCAAGCCACAAGTCGCTGATA
ATTCAAACAGAAATCATTTACCAAGCTCCGTGAGAACCTTTTCCAAT
>vn_neurogenic_ectoderm 3L:5809617-5810114
GCTGAAACGTGGTTAAAGTGGCCATTGGGCAGGCGCGCGCGTTGACCGGC
GGCAATTTCGATATAAAAATTTTGTTTTAGCACACGGTCACCTTGCCGGC
CGGCGGAAATTCACAGGGGAGCGGTGGGGGTTTTGAGCACTTCAAACTGC
AGATTGGGTGCAATTTGGCGGATGCTTCCGCCAATAAAACACTGCTGCTT
CTGCTTCTGCTTCATCGTAGCAGAGCATATAACAATTTTGAGGGCCAGTG
GGCCGGAGGTGTTTTGGAATTTCCGCTGGCTAAGCGGTGGGAAATCCAGG
TGTGCTCACGCCAAGTGACGAATTCGTCATAAGGACACGGGGTCAGGGGT
CAACGGGGAATTTCCGGCCAGACATGTGGCCCGTTACCTGTCCTTTACCG
CTCTAAAAACAAAAACTGACTCCTCGGGGCGGTCGCAGATTAGTCGATTT
TCCCACGCAGGTAAGTGAAATGCCCGCTAACTTCGGCACTTTCAATAA
>vvl_dfr_autoregulatory 3L:6758912-6759427
GTCGCTAATGATATGCACCCCTGGGCCTAAAAGGCCACGACCCCTTGAAA
TGCGATGGATATCGTTTGACGCAATCGTTTTTTTTTCAGTTTTTCTGTTT
TTCGAAGGAAAGCAACCAACATGCGTGCCGTAGTTGTGCCATAGTTTGCA
AGTTTGGGCACTGTTTGAAGTCCCAGTCACCTGGGCACAGGAAAAGGAAG
AGTCGGAGAACGCGTTGCCCTTTTGACTGCATTATGCAAATGTTCCATGA
AAAGAGATTTTTATTGACATATGTTTTTCCCTTTTTGCCGCCCGGCTTGT
AGGTATTTCGTTGAATTTCCTGTCGCCACTTCGGTGGGTGTGAACAGAGT
TTTAATTTTCATACATTTTCCATTTTCCAGCCATCATTCTTGGGTTGGGT
TTTCAGTGACTGAGTGCTTTGGTTTGCATTTCAAGCCGATTGAAAGTGAG
AGGACAGCACACAAAAGTGAAGTTTATGGAGATTTAACGCCTTAATGAAT
TATTTATTTTTCTAGA
>h_stripe_3+4_ET22|h_stripe3_ET38|h_h7_element 3L:8637476-8639956
ATCGATAACACTTTAGTTTTTTAGCCCACGGGCAAGGCCACCTGCATAAA
TGCTCCTTTTATGGGTGGCTTTTAAACAATTACCCGACAAACATTTAATT
GGAGGGCAGTCTTTATGGAAATATTGAAAAGTTAAAGGGACTTTAAAAGA
CATTTCTCTGATGGCTTTAGATGATAATATATGATAACTATAGTTTATTA
ACTATAATTTCTTGAACTTCAACTAAAGCAGAGTGTCTTTTAATATACTT
AAATTGATGATTTTTCCATAAAATATACATTTTAAGCGACTTTAGTTTTC
ATTATGACATTATAAAATTGTGTTAAATACAAATTTAATTAGGATCTCCC
CTTTAAATTCCAATTTTGGGTTAAAATTTCAATCTCTTCACCTCCCCCAA
ACATCTGCTGTCAATGATCATGCAGATACAAAGTCGCTCGAAGTTATCGT
TGCCATTATCGTCTTTTGGCCCTATCTCGGTTCCATCAGCAGCTCCTGAT
CCGGCTGCTTGTCCAGCTCTTGCTCCAGCATCTTGTTCTGGTCCAGGCTC
TGGATCTTGGTGACTCCAGTCGATGCGGCCAGATGCAAGAGAGGTGATTA
ATTGCCACCCGAATGTCCCGGCCAACTGGTCGGATTTTACCTTTTTTACG
TTTACCTGTCGCCGGTTAATGTTGCCAACTTAATCGCATTTTGCCAAGAC
TCTTGATAATGTTGTTTATGTGCAAAACGATTTGGCTGACCGGGCGATGG
GCAATGGGCGATGCGGATCTGCGGATAATTAATGAGACAGACTTGTGTAA
TTAATAAAAAACTTTTAATTACTGAGGGCAGCAGGCCTGTCCTTGAGCCA
CTGCTGCTGCTGCTGCTGAAATCCTAATGAGTGGCGAAGGAAGAAAAAAA
AATGTTACATGTCCTGGATGATCCATAGATGGGCGGGAAAAAGTCCGATA
TGCGACGAGATTTTTGCGTAATTTCTCAAGGCCAGACAGGGACAACATAA
AAAGGACGAATTTCTTACGTAAGTGACCGAAATATGTTTTTATGAGAGGA
TCATAAATTTTTTTTCCCCTAAGAATGGGAACGCGTTCTCGTTCTCTGAT
CTCAATGTTCTGATCTCGTTCCATTTTTAGCGGAACTGTCCGCCAGTCCG
ATGTCCTTTTTCGACCGCCTCACGGCATGACATAATTTCGCATAATTTGC
AACAATCCTCGAAGGACTTTTCGCCCCGAACACCAGGACACCCACCAGCA
CGTGACAAAAAAGATGAACAAACAAAAAAGAGAGCGACCTGCTCGCAGAT
TTTTAGTGCGAATTCCGCAGGTCATCGCCGAAATTTGGCCAACAACTTAT
GAATCTGCATATTTTGGCAATATGCGCAGTCGTCCTGCTGCTCGACATGT
TCCCATTTTTTGTTCTAATTATTTTTTATGAGTTCAGTGCACGCGCAAAA
ATTGTCGCACTTCTTTGTGGCCACCCGCAAGACGTGTTTTTCTATAGATT
TTCGCATTGTTTTGGGGTTTTTGTTTCTATTCATGATTTTTTATTTGCCC
CGAGCCCTGCTGTTCTTTTTGGCCCTGTTTTCTTTTTTGTGGTTAGAAGT
GGACCCAATTTTTAGCTAATAATTGTTGCAATTTTTGTGGTTTTGGGCCT
GTTCAGAGACCTGTTCTGAATTTAGGGCCGAAACCAGTCAATCTGGACTA
GGTAGCAGCTGTTAAAATTAGAAGTGATAATGAGGGCTACGCAAATCGAT
AATCTTTTTTATTAAATCTTTTTTTTTTTTTGATTCTATCAAGATTAAAA
GATTTTCAGCTGTTTTTAGTATTTTTCTTCCGAAAGAGTGTCACTCCTTC
TACTTTAACTCTCGCTCTCAGTTTGCCTTTTACCTTTTCGACTAATGATC
AACTTTAACGTTTGCTAATGACAACTGGCCAGAATCGGTCCACCTTTAGC
CTTGACAAATCGCCGTGGCTTGGTGACAGATGAGGAGTTTTAACTCAGCT
TGAAACCGAAACCTAAAAACCTAAAACTCACCATCATGTCAACACTTTCC
CTGCCAACCATAAATACTCGAAAAACCCATAAAATCACTGAAATTCAGAC
GAGAGCCGGGCGAAACCCTTTGCCACAATTAAAATGTTAAACTGGAGTAA
ATATCATAAAAGCAATAAAAATCCCCTAGACGCTAAGAGAATTGCTCTAC
TTAAGCCGAAAAATGCGTTGCTCAAAACAAATTCCCAAAAAGTTGCCTCA
AAGCAAAGCAAGACTAATTTTTAACAAAGCAGAAAAAACACAAAAACTCT
GAGTCAGTTCTTCCGGGAACCACGGAACTATCCGTTCAAGGGTCACCAAA
GGGTTCGTGAGGATCTGGAACGAACACCCGAACTAGGTCACTGGATCGTT
GGGCACAAAAAACGCACAATGCCGGCCAATAAAAAAGTAGAGCGCATCGC
AGGACATCATTGTCCTGACCGAAACCCTTTC
>h_stripe_6+2|h_stripe_6 3L:8640257-8641343
CGAATTCCAGTTCATCCGAGTGGCCGAATCCATTGAGTTCCCGCGAAATC
CGCGTCATGGTTAAACGCGACTAATCCTTCCCGTAAGCCCTTCGCAGCGA
CCTGAACCCGGTTCAGTTCACGGCAGTTCAGTTCGGTGGGCGTTTTTGTT
TAGTTTCGAAATCAAAATATTAGCAAACACGCTGAAGGCAATACGGCTGA
AAGGGAAAATGTGCAAGGATTAAGCCGAACACATCCTTTCGCAACCTTGG
ACCCTTCCACGTTCGCGCACACGCTCGCAATTTTACGACTTTCTTCTAAC
CCGAATGCGATTTCGATTCCGACTTTGGCGAAAACGCATGCCAAGCGCAT
GTCCTTGCCACGATCCTAAGATCCTCGATTGTTTCGTCCTAAGAGTTGAC
TTTCGTTTTTTAACTCGTCCCGTGCCGAAGGACAATCCTTTGCCGATTTG
CCCATTGTTGCGGTTGTCTCGACTCCTTTTTTTGCCAGAGGGTTACGGTC
CATTGTGGTGGCGATTGTCGCGTCCCCTTTGTGGCGAATTTCGACCCGGG
ATCGCAGTTTTTTACGATCCTCAACGGGTTTTACGACCTCCGTCCGTTTT
TTAAGCCTTTCTGCTCTGCCATCCTCTGACCCGTTCAGTTCAAATCAGTT
CGGTGTCAACTCTTTCGGGTTCTCATAGCGGGTTGTAAAATCCGGCTGGA
ACAATAAAGTTTTTGACCAGATTCCGGGAAGTGTGTAGCNNNNNNNNNNN
NNNNNNNNNNNNNNNNNNNNNNNNNNGAAGTGCAATCTTTATTTTGGCAA
ATTGTAGGAACTTAAGCGGAATTTATTAGGTTTCTCGGAATTTCCACATT
TTTTGATTAGGCAAAAGGCTTAAAAAACAGCCCGCAACCTTGGTGTTAAT
TGAGATGGATAGATAAAGAAGATGTCCTTAGGAAACTATCTTTTTAAGTC
GAAAAGCCAAAAAGTCAAATGCGATTTTTTATGGGAACAAGACAAAAAAG
GGTTTTGCGGAGATATCACGTGGCGTGGTATCAGTTTTTTTTTTCCGACA
TGTTGTGAACTTACAAAGACGATCATAAAGTAGATCT
>h_stripe5 3L:8644026-8644590
TCGGCCGAAAGAGGAGAGGGAATGAGTTGCCTGGGTGCGTGGCGTGGTGG
CATGGCGTGTCGTAAAAACTCTTTGCGAATCAGGCAGCGGCAGCGGGTTC
GCATCGGCGGTATTAGCCATCAAGGCCATGAAAGACATTAGCTTGGTGGA
TCGTAAAATCCCTGAACAACGGACACAGAGGTCTAATCCGTGGAAACTCT
AAACTCTATCCCAGAGAGAACCTCTTTCGGCGCGAGACTACTCAGTTAGT
TGGCTAGGTAAAAGCCGTAGAACTCTTTCCACTCTTTCCCGATTCCCCGA
TCGCCGAGCCGTACCTGTCCTGCGTGTTTGACGTTTGTCCGCCAATTGAT
TTGACATTGAAGGCTCTCTACCGTCAAATAACCCTAAATAAAACCATAAA
ATCCTTCTGCATGCTGCGAACCCATCCATCGAAAGATCCTCACCTTGAGC
CACCCGCCATCTAAGGTTTGTTTTTTTTTCTTCACTTTTTTGACGCGTTT
TTTAGCCGAACTCGTAAATGTGAGGAAATCATTTTTTATGCAATTCGTTG
TCAACGACTTTTGAG
>h_stripe1 3L:8644871-8645747
TTAACTTGGTCCAGTGGCGTGTGAGNNNNNNNNNNNNNNNNNNNNNNNNN
NNNNNNNNNNNNNNNNNNNNNNNNNNNNNNNNNNNNNNNNNNNNNNNNNN
NACCTGCACCCACCACGCCCATAATCCTTTTATGGCAAATAAACAAACAA
CGTCACGGCGACTCAGTCGCGAAGGATTGCCATGGCTAGGTAAAAAGTGC
CAAAAGGGTGCAATAAACCGGGTTGAGATGGCCAAAGGGTATGGCCACGG
TATGGCATGGTTATAGATATGGAAGGATAGGGAAGAGTTGTTGCACACGC
GCGGTGGCATTGTTGCACACTCGGTTTTATGGGTGTGTGGTTTTAGCCCT
TTGATGGGCATGATCATCCTGTTAATAGAAAGCGTGGAAACCCGTTGCAA
CTTGTAACCCTACCTGCACGCCCAACCAATCTCTAATCCTTTCCGCGGCG
ATCCTGAACCCTTTTCGGTCCAGCTCGTTTGGAGGGGGCGAGCGTGTCTA
AGGCGATTTAATTAACGCGGTCGCAACTAAGCCACCGAATACCAGGACAT
GGCTTAAATCGGAACCCTTTCGCTCGGCCAGGAGGAGGTGGCCCTGCTAA
AAGCCATCCGGCTACTGTTCCGAGGACGGGTTAAGGATGCATGGATGCAG
TAGCTACGTGGGCGTCATCGGAAAAGTCAGACAGGGAGCGGGTGGGCGGA
AGGATTTGACTTCCAGCGAAAGGATTGCCGGACTTAACTTTCGGAAAAAC
TCCAATATTTACCAAATACCAAAGGGCCACCAAGTGCACTTTGTTCAGCA
CTTGGCCAGCAGTCGAAAAGTCAAGTCTGGTTTTGGGATTTCAACAGCAA
ATTAACCGGCTGAGCCGGCAAAGCGAG
>h_stripe0 3L:8661437-8661907
TGATTTGCACACGGCGTGAAGGATTAGGCCTTTCACGGGAACCAATAGAT
ACAGCTCCAGATTCAGATTTGGATTTGGATATTAAATCCCTGCATGACAA
CAACGGTGATCACGCGACACGCTCTTTGTGTCTGTCGATGATTATGCAAG
GTTTCGCAATGCCAACAGCAAGATGCGTCAGTCCGACAATCTGCGATGTC
TGATATATGATGTCTGCCGTTGGCTTAGGGGTAATTAGCACCGCCAAATC
ACCGACTACTGACCACTGATCACCCCGTCCACTTGATCAGTTGATCACCT
TCGCCGGCTCCTCGGTTTTAGCCAGTCCAGTCTAGTCTGGTCTAGGTGTT
AAGTGCGCCGCAATAGAGCGGGATTATAATTGCAATCCCTCTGTGGGTCT
TAAGCCTTTGGGCGTCTTTTTTTTTTTTTTTTTTGGCCAGGATTAGGCAA
TGTTGGCCAGTAAGCCGCAGG
>Prm_-1.7/-0.76|Prm_DME 3L:8719967-8721535
TAGAACATCTAGAATATTGAATACATTTAAGCGTTAGAGACTATATATGT
AAATATTTGAATCGATTGATTTCAAATTGATTTAGCATATATTATTATCA
AAAAGAAAAGAGGCTAGAGCATGAAACCCCAGCCAAATATAGAGCCCAAA
TATATATGCTATACAGATCTCAGGGGTATTACAACATTTTTACACAAGCA
GAAAAATCATAAAAGTGTCAAAATTTTCTATGATATGCCTTCTAAATTAT
TCGCTAACAGCCAATTAGGATTACAGCAATGTTTTCTAAAAATACTTGAC
TTTTGGCATCGAAACGTGTTATTCGCCAGCATAAATAAATAGACGTAGAG
AGTGTGTGAAAAAAAATTGTGCGAAATAAACAAAAATATACAATTTTGAG
TGAATCCTTGGCCGTGCGGACAGCAGTCTGCTCAGCCTCAGACAATGCGA
TGTCATCTAACAATTGTTGTTCAATGGTCACGTAGATGACTGTCTCTGCA
TTATATCTTTTTGGCAACTGACGGGTCTCTCCATGTGCCCCCATAGTAAA
TACATATTGTGTAAATAATTTCTGTTACATTGCGAACACGCTTCGTTCGG
CGATTTTTGGCTCACTTTTCCAAAGGAACCGAAGCTTTTCGAGTGAAAAT
TCTCGTTCGTCTTCGAGCGATCTCCTCCACCTGTGCTCCACACACAAACA
CACATTTGCCTAACTATACTTAAAAATGAATTTTCGCTTATTTTTAGCAA
CCGAATTTCGTGTTATTTGTGCCTTTTTTCTCGGCTTGCTCATAATCGTG
TTCATTTTCCACACACATTTCACCTGAGGCCAACTGACGCACACATCTAG
AGCTCTAGATGGGCTAACCATCCTTATATATTAGAGCAGTTTCTTGCTCC
GTTCGCATTCGTATCTTTTAGATACTTGGCTCTTTGCTGGCCATAACTTT
ATTTATTTTATGCATGCATATATACAATGTTGCCGCTACCCATCTGTATA
TATAAGTGCGCGCCAGGCAGCCGTAGAATAATATTTAACATTTTGTGTGT
TTGCCACATTTTGGAATGTGTAATAATTTAAAAATAACCTGGCGAATATG
TAGCAAGCCATTCGCCGATAAATAAGTCAGCCAAAAATAACACAAAGCCA
GACAAGAACGACACCTTTAGTCAAAGAATCCCATTCTCATCAAGATTTGA
GTTCTATGCGTAGTTGATGCCCGCTTGCCAGGTGTCTGTGTGTCTGTTTT
CCGGCCCATTGCCCATCATTTTACAGCTGCACTGAGGTCAGTGATGGGGA
CAGGATCTCCTGGCTCCCCAATCCCCAAATCCACACACCCCAATCCCAAC
CCCATTCCCCAACTACCTACCTACCTCCACCTTAAGACAGAAATCACTCA
GCGGCCATTGGGTGTCTTCTAATTCTTTCATGTTTCGTGTGCCAGCTATA
CAAAATTAGGTCAAAATTGTTATGATCACAGATACTCACATGCACACACA
TCGCGGTGCCCGCTGCTATGCAGCTATATATAGATCGACTTCAGCTTTAT
AGAGTGTGTGCCTACTTGA
>CG5064_srp68prom 3L:8948294-8949270
GCTGTTGATAGTTTTCAAATGAGCAAATTAAACAGAATTGGCTTCGATCC
ACTAATCAGCCGCCTATATGATAATCAGTCCATTGTCAACGTTGCAAATC
ACCATCCCCGACCGTCAAAACAAAACTGGTGCACCGATTCATGGACACAA
GAGCGGGGGTGAGGTGCCAGCGTTTGTCAGTGAGTGAAAGTATAACCTCA
AAGCGTGGCCAAAACAATGGGTTTCCACCATAAATTTCTATTGTCTCTCA
TGCGTCAGGCATTGTTCTTAAATTTCACGTTGACAGAGTGCTGAAATATT
TGAAATTTACCTGCGAACTTGGCCGAAATTGTTGTAAAACAGACAGAACG
CACGCTCTTGCGTGTCAGCCAACAAGTTTCAAAAGGGGGGAGCTTTGATG
AGTTTCTCAACACTACTACGAATAGGGATGCGCCGTTGAAACTATCGATA
TCAATAAGTGGGCTTGAATTTCGTATAGCATGTTTATAATTATTTATTGT
TTTGTGCAGTTATTTTTACATAACATAAGTTTTATAATGTTTCAGGGATT
TTATTTAAAGTAAGCTTAGTGACAATCAAATAAAATTTATAACTTCTATC
TCTCAATATAGGAACATGTAATTTCCGAACTGATAATATATCNNNNNNNN
NNNNNNNNNNNNNNNNCGCACAAGAGCCGCTCTTAATAATATCGATTATT
TAGTGTTTTTGACAATCCCATTGGAATTGCAATCACTAATTTTTACACGT
CGTTGATTTGTGTCGACTGCTAAGAAANNNNNNNNNNNNNNNNNNNNNNN
NNNNNNNNNNNNNNNNNNNNNNNNNNNNNNNNNNNNNNNNNNNNNNNNNN
NNNNNNNNNNNNNNNNNNNNNNNNGTAAGTGCCCCAATCGCCTACAGCCA
ACTGCCAGGTGGCCCAGACGCCCAACCATTTAACCTAAAATTTAATGCTA
ATGCCCTGAACTTTCACTCCTGCTGCA
>Nc_dronc_0.52kb 3L:9941989-9942834
CTAGAAAAGGGATTGGGGGACAATGTACTTTTATTGCATTATGCATGTTT
TAAGAAAACTCACNNNNNNNNNNNNNNNNNNNNNNNNNNNNNNNNNNNNN
NNNNNNNNNNNNNNNNNNNNNNNNNNNNNNNNNNNNNNNNNNNNNNNNNN
NNNNNNNNNNNNNNNNNNNNNNNNNNNNNNNNNNNNNNNNNNNNNNNNNN
NNNNNNNNNNNNNNNNNNNNNNNNNNNNNNNNNNNNNNNNNNNNNNNNNN
NNNTTCTTTTGTTTATGTTTACGGTTTGTTAGGCTGACCCCATATGGTAT
TTGGTATTTAGTATTAAATTGAATCATTTGATGCGGCAATGAAGGAATGG
TGGAATAAGTGGAACATGGAGACGGTTCATGTCATGGATTTATCCCGGAC
GCGTTCTCTGGTTAAAATGGCGCACCCACAAGCAGCCACACCAATCCCAA
AGTTTCATTTATTAGTTTAGTGGCGAGTTTGGCGGCGCGAAACGCTCGTT
GGTCCTTTTGTTTCGAAAGAAATCCTATTCGAAGATCCCCGATCCTTGCT
AGGATCATCTAGTGCAATATATAGACTAGTTAATTTACTTTTGGAAAAAT
AAGGACACCAGCAGGGCCGCCGATTTGTGCCCCTTTCTTGAAAGTCGCAA
AACAAAAACAACGACGACAACAACAAAGCGGAGACAAAGAATCGACAAGT
AGCGATAAACGAAATCATTCCCGGGAAAACCTTGGAGACGGGTGATTCAC
TGCCAATACCACTGCCAATTGGAGACTGATCACGGCAGCCATCCTTGGCG
CGCCCAATAAGCGGAGTCACCGGAACGCGTGGAAGCCATATCCGGA
>klu_klu560|klu_klu363 3L:10972229-10972790
GNNNNNNNNNNNNNNNNNNNNNNNNNNNNNNNNNNNNNNNNNNNNNNNNN
NNNNNNNNNNNNNNNNNNNNNTCCACGGATGTGGTTTTCAACGCTTGGCT
GTGTCAACTTTCAATCAAAGTCAACAAAAAAAAAAGTAAGACTGAAAAAA
GTGGCAACCCACTGTGGTTTACTTTAACCAAGCCCAAAGTCAGCTTCCTG
GCAGCAACCGCAAAAAGCACTGGCAACAACTTCTGGCTAGCGGGTGCTGG
CCATCTCAGGTGGTCAAGTTCTGCTCACTCCGCTCAACCGTGGGAGCCTG
GCCATAAAGAGTAAATTAAAAACACACACACACACGCGGAGTGGTATTCC
TCAGATACTAAGATACTCAGATACCTGAGCATACGCAGCACACATTCTAA
TTTATAAGGCGGACGCCCGCGCAGGCTACGCATTTCCTCTGCGGATCTGC
ATTTCTGCACGAAAGCCAAAAGGCTGGACAGGATCTCAGACTGCAGACTA
AAGACTGCAAGCTGTAGACTGTAGACTGCAGACTGCGTCTGATGGATCAC
CGTAGATAAGCG
>Sgs3_enhancer 3L:11485168-11485564
TTCTAGATGATTTGTGATTATAAACCTTTGGTTTTCGTTTATAATGCAAA
TCTAATTATAAGTATATAGTAGTACGTCTAATACATTTCGTACTAAACAA
TTAAAACCTTATCGTGAAATACTGAAGCAATAAAGAACCAAGAAAATGTT
ATTGCCTTTGAGTGGTTTGGAATTACATTTAGCTAGAGGTTGGTGTATCG
GCTAACAAGTAAAGAAGGCTGTATGTAAATTCGTTGAATCAATGTCAAAT
TGCCTGTCAAAGTGCAAACGAAGACCCAAAATGTCTATCCTAATTCGAAC
CTAAAAATATATATTTTTTGAATATGCAATACTATAAGATAATTGAATAG
TTTTATGGGGCTTATTTGTAAAGCTAAATTAAGCTAAATTTAACTGT
>btl_P[B23]|btl_P[B4] 3L:14041678-14042016
AGCCCCTAACAAGTGCATCAAAAATGCATTTAACTATTTTTGGGTAGATT
ACGTGCCCGGCATCTGGATCTGGATTTTGGCCTATGCGGGAGCTAGCTGC
TGCCATGCCACATGCAGCAACTGAGATTTTTGGATATCAGTCACGTAACG
GATATTTCCTTATTGATATGCGATTACCGCGCATGCGCACGTACTGCACA
CCACTAAGACAATGGACACATTTTCTTTTGCATAAATTAAGCCGCCAAGC
AAACAAACAGGGAGGGAACCCGAAGGCCAGATAATAAAGAATTTCAACGA
GTCGAAGCCACCGCAAACATGCTTAGAATAAAACCAACA
>D_(+5)|D_D/fsh_O-E 3L:14138294-14140019
TCGGGGAGATCCTTAAATACGCAGAAAACTACCAGAGTTACAAAACAGAG
AACAGCTTGACCCCTTTGCAAAACGATCTTGGAAGAGTCCCGCCAGCAAG
TTAATGTTTATGGCAGCCACAACCCGAACGATAAACATAAACTGAACCTT
CCGCGTAAGAAAGGCATTTGGAAATTGCACGGAAAATGTGGAAAATGAGA
ACAGCCGACGAGGTCGTCACAATGATTTCACTAGCAAATTGTATCACCGT
TATTAGCTAATCCGTCTGGTCCTTTGTCGCTAATCCGGCGGATTAGCGCG
TGCATCTTTCGCCTAAAAAAGTGCACAAAAACAGACGGATTTTTGGGAAA
ACTTGAAGGAAATCAATAGTCTGGCTAATCCGGGTCCAAAGTTACCACAG
GTAGCCAAAACACTGCACGAAAAGAGCAACAACAACCCAAACAGACAGCG
CTAGAAGCATAAAAATCTCGCGACATTTCGCACACTCCTTTCTGCGGACC
GGACGCTAATCCCCGGTCATAAAGTCGTAAAAAAATCGAAGCAACCGGGA
GGCTGCAAATTATATTTGTATACAGACGTGACCAAATGGGACGAAAGGCG
TGGCTTTTGGGAGTAGGAGGCGTAGGCGAGATGGGTCGTAAAACGTTCTC
GACAATCCTTAAAAACCCAACGAGTTGAAATGGAATTTCAATTATTCGTG
CATCATTTTTTTTGGATGAAATGTTTAAACTATGGATCAGGAAGGCGTGA
GCGGGCTTATGTTTTAAGCTTGGCTTAGTCGGATGGATGGATTGGGCGTT
TAGCGAAAGTTAATCACTTCCGTTTGGGTTCGGCAAAGGCAACATCCGAT
ATTTGATCATAGATTGTTTTAATGGCTGATTATGGTTGTAACTAGTTTTA
TGATCAGAATGTTATGATGCGAAAAATGGCATAAAATTTAACTTGTAAGA
TTCAAAGTAGTTACGAAATATAATGTAATAAAGTAGAATAATAAAATACA
ATATGTTACTTCAGCAGCGCGAATTCTTGAGCCGCTATTATCTAAAGGAT
GTCAAATTAAAATGCAATTTTTAAAATGCGGATGCCGTTCTTTTAATTGA
TATTTATTATTTACAAAATCTGTAATAGTTTCTAGATTTGAAAAATAGTT
ATCCAATCAAAATACTATAAAAACCTCTTTCCTTACAATACAAATGTATT
GTTGAACCCTTTGGAAGCCTTTACCGCTGTGCACACAAAGTAATGTTCCA
AAGAGCTAAGCCAGAAGAATCCAATTTTTATATAATTATTCAATATCACG
TCAATGCTGGGTAAATATTTGTTTGCAGAGCAAACGGAGAATGGAGAAAC
AAGGCATGGAAAAAAGACCAATATCAACAATACGCATAATAACAACAATA
ATCAATATTTGATATTTTAACACATTTGACATACAACGTGGAAAACGAAG
GGGAGCGGGGCAGAGGGCATTGAATAGACTCCCAAAGACTTGAAAACGGC
AATCGAAGAGTCAGAGTTCGGGGGAAGACAATGCAAGTGGATTTATTAAT
GACCGCAATTATTCTTATTATTATTACGAAAAGAAGCTAAAAATCAAAAC
GGAAAAACACGCGTTGATTTCTTTCGCCAGGGTATTCAGTTACACTCCGA
ATAGTGAGGTCTTAGAGGGCCCAGGCCCCCCGTTGATCCCGAAAAAAAAA
CACAATGTGACCCCCATCCAAAGAGC
>Brd_1.5|Brd_A|Brd_0.19 3L:14936477-14937964
TGAATTCTCAAAATTCTTTAAATGAGTCAATGATAAATATTTATCACAAT
AATATCATATATAATATGTATGTATATACGGCTAACAAGCCACCGAACTG
AAATAAAATAAAGATAAAGAATTATGTATTAAAGAATACATGTATTTTCA
GTGTAAATAATTTTTTTTTATAAGAAAAATGCAACATAAGTCATATTACA
ACACTCGATCCACAATATTTTGTTTCACGATAGCCACAAGCTAATTATGC
AGGCTTCATTCTGGCGCTTGAATTTCAGGAAACCTGACACTAACAACTAA
ACTTGAAACGCCACCAAAATAAAATCTTCAAGTGCTTATGGGGAATTATG
CCTGTGGAATAGTTAAGCGAGCCACAAGCACGCTAGGTTCCTGGTTGGTC
ACCCCCCAAGTGGATGGGCCAGGATCCTATCCCACTCCATCTAATGCAAC
TGGATTGGAATACGAATGAATCCCAAATTACAAGTGCCAAGTATTTCAAT
AGGAGACGAAATTCGAATTTCAACAAGAGACGAAATTTTAATTTTCTTGG
AGAGCCCGAACCAACACACAAGTGTGGGGACAGTGAAACCTGTCACAGAA
AACCATATTTCCAAGTGGTGGTTCCATGCAACAAGAAATCCAAAAATATC
TTAAATCCCTATAGCAGATTTAAGGGAAAGATAAAGAAACCTTTCATGCA
ATAAACGAAGAAATTCGAGTTTCATTACGCTCCAAATTCAAATTTTGCCA
AGGACCAAAACAACCCCGAAGAACAAGTGTGAGGACAGTGAAGCCTGCCA
GAGCAACTACGCTGCAGTGAGTGTGGAATCTTGAAAATCCCTGCACACCT
TCGAGCGAATGTTCACTGTACTCGAAAGGACCACAGTCTACCTGTACTGA
TCAAAAATGAAATGTTGACGTGTAAATATTTCTCGTTTGCCGACAACATG
TGTTTAACGAGGGTCTGTCACTTTTATCCTCCACTGTCAGCCTATTAACA
ATTAATAGCCAAAAACTAATCAAGGCATAAATTCGAGCCGAGTCCTCCGC
AAACAAACCACTCAAATTACTAACCCGAACCCGATGGAAAAGGGATGATC
GTTTATTTTTTCATTTCTTTCATTTTTTGGCTATTTGTTATGCTTGCCGG
CATCGTCCTCCTATTGGCATTCGACTGAAATTATACTCTCCCACGACGAA
AACGAAATCGAGGGAGAGATTTATTTAGGGCCTACGAAAATTGTGGCCTT
ACTTCGCACACGTGCAAGGGTCGCTCAAAAAAGGGACCCGAAACGATCCC
GAACTACCTGCAGAGAGTTGAGGAATGCGTGACTCTCATATTTTGAGAGA
CCGAGAAACACCTGCGCGCTAGGACTCGTCCTGATTGGTTGACTTAGGGG
TTGCTTTCGCAAGGATCGGGTATTTAAGCGGTGCGCAATTCCGAATAGGA
CATCACATTCAATCGCAACGTTGAACAGCCAAGATCAG
>ind_1.4|ind_moduleA|ind_moduleAB|ind_moduleBC|ind_moduleC+ 3L:15004578-15005994
AGCTTCAAAGCTCCGGGAAACGTTTTGTTATAATCCAAACTTAATAATCT
GAAAAAGTTAAATGTGGAAAGTGCTGAAAGCTTTGTAGGAAAAGCGTTCA
AAGCTTTAAGGGAATTTTCCTGGTTTGGAATTTGGATTTAGAATTCCATC
AGGACAGAAATTGAAAAATATTTAAATTAAACACTTGAGACCACAACCGT
TGCACCACAGGGAATTTAAGGACTTATATGCCCTGGCGACAGAACGTCTG
GACAAGAATCCAGAGTTGAACACCTGACAAATTTCTTCTTCTACTTTCAG
GTAGGCGGGAAATTTTCAACGGAATTTCATTTGTTCTAGCCAGAAGCGTT
GGCCTAATGATCTTTTAACAGGCCCAAAGAACCTGAGGGAATTTCCCAGC
CTTGATGCACAGGCAGTGCAGCGCATTCATTCATGAGGCCAATTCAAAAA
GAAAGATTCCACTTTAAACTGAAGAGGTTCTGCACTTCAGGATGTATTCA
TTCATGAAGTGTCTTCCACGCGGGAGATCGAAACAGCGAGGAATCTTGAA
ATCAGCGGGACACTCGAAAGTTGGCAAGACATCTGGCTAAAGGTACTTCC
AACAGTGGATCCTACGGAGAAGAGGTGTATGCAAATTTGTTTACGGAAAC
AATTTTTGGAAACAGTCACAGCATTGAAATAATTTTTAGGGGTTAACACT
ACCGTGTTAATACCGTGTTAATAAAGTTTTAAGTTAAGACAATATTGGCT
AAATGAAATAAAATAACTGCAAATATATATATATATAGATACTTTCCTAC
ACAATGAAAACAGTACTATTAGAATTGTAGAATCCACTAATACTAATAGA
ATCTACATACTTTGTTAATACTGCCTTTTTATACTTTTCTTTAATTGAAA
CACCGAAACATTGTTTCTTATTGACAGTGCCGCCAATCGAGTATTTCCTT
GCCTAATCTTACAACCAATTAACTTAGTTCCCATGTCTCCAAAATGCTGT
CTCAGCATTTACTCGAATAGTAGCGAATGCTATCTGTGATTTTGAAAAAA
TCACTTTAAATCAACCTAGCGATAAAGATCGAAGAGCCCACGCAACACAT
TTTGGCACAACAGATTTCGCTACGCTCCTTGAATGAATTTGCGGAAAAAT
AGCTGATCCTGAATGGAGTCACCGAGTCCTACCTGCTGACCCAGCACTTG
AAACTCAAGAGCCGAGCTCTTCAGCTCAAGTGGAAGAGGCGCACACTTGA
GCAAGGAACTCCGGTAGATAACGATCGGGATGAGATCAGGTAAATCGGAG
TGCAACATTTTCCAGAATAGCAAGGAGAATGGAATACCGAAATTCCGTTT
AAAACCGCCGACTGGGCTATTTTGCCCATTGGCATTCCGATTTCCATTTT
CGGACCGAAGGCCCAGA
>Eip71CD_657|Eip71CD_188 3L:15475688-15476323
TCTGCAGATTCTTATAATTGAAATGAAATTATCACTAAAGATATTTTCTT
TTGTAATACAAATTATTTCTAATCATAACTTTAAATGCTTATATGGGAAT
ACGAAATTAGATTTTACTACTTTAACTTTCTTTGTTTTTTCTTGATGTTG
AACTAATATCTAATATCATTACGCAGNNNNNNNNNNNNNNNNNNNNNNNN
NNNNNNNNNNNNNNNNNNNNNNNNNNNNNNNNNNNNNNNNNNNNNNNNNN
NNNNNNNNNNNNNNNNNNNNNNNNNNNNNNNNNNNNNNNNNNNNNNNNNN
NNNNNNNNNNNNNNNNNNNNCAGTTAGTCCACAATCCGGAGAACACAAAA
GACTGCACTTGACTTGTTCAAATTAGAATATTAAAGGCAATTAAATTATA
ACCCTGATCAAATGTCCCAGCTGTACGATCAATTGTGGCCCCAAGAAACC
TGTAGCGCTGCGCAGTTTTAATCAGCGTAGAATCGGGAGAGGGAGAAAGA
GACGGGGCCGGCCGCCAGAAGACTGAAGAGCGGGAGAATTGATAACGATA
GCGCGGCACTCTCCACATTCGCGTAGAAAGCGGGAGAGGCGGCAGTATAA
ATTGGACCGACCTTTCTGCAGATGCATCAGTTCAGC
>CrebA_CrebA-770|CrebA_CrebA-1100 3L:15495503-15497350
GGTATCCCATCTTCGATCTGGCATTTCACTTGCGCTTCTCCACCTTTTGT
TATGATATAAATCACACGAACTTGCGATTTGCCTGAGGTATAGTATAGTA
TATTTCTCGTCCGGTGCTCGGATTTCTTTCCACTATTTGCACCATCATGG
CGGACGGACACCATCGAGTGGATCGATCGGACGGGAGAATTTGCACAAAA
TCTAATTTATTGTCAAGCATTTCCAGGGACGATAAGGCCGAAAAAAAGTG
CTGCTGGACTATGCTGGTTAACTTTATCATGCACCTGTAAAGGGGAAAGA
AATCNNNNNNNNNNNNNNNNNNNNNNNNNNNCAACAAGCGCAGCTAGTGG
CTGAAGTTCTTTATAGGAATTGTTTAAACAAGTGCAGACGTAACCAATCT
TCTCGTGTTGTTGTACGTACATACGAATGTACTTTATTATAGCCCATTTC
TTATGGGCGATATTTGCTTTAAATGCAATTGACAGATGGACAGAACGGAT
GACGGGAAACATCGATCGAGTTTGAACAAAAGAGTGCTCAATGCGCTGAC
GATACAGATACATGTATGTATGTACATATATATATGTGCAGTATGTGGAT
TCAGTTGTAAAGACAACGACGGCAGAATGTCTGCTGCGTTGCGTATGTTT
ACACGACACGATATATAGATGCAACCCAATATAGGTGTATTTAATTTACA
ATCCACATGTACATTTATTGACAATCTCCTCGTGTGTTAATATCATTCGC
CAGCGTCTTCTAGAGATACTTTTTCATGCGGCCAAAACAAGTGGCCCAAA
ATATGACGATGACAACACGATCGTTTCCCAAAAAAAGTCCTGAGGGAGAA
CAAACAGTCAACAATGAGATCATTTATTATTTTTAGACAAAGGTAAATGC
GTATCGTATCTCCAAAAGGCAGGTATTGGTACTATACGATGCGATACTAC
CCATGCTACTGCGTATGATCTGGAAGTCTGCTTTTGACAAAGTGATGATA
ATGATGAAACTGGGTCAGAACGTAGTGCTGACTTATTTGTCTGACTTTGC
TGTCGCTTTCAGCCGCAATAATAACTCTATAGTTGAGCTGACTAATTGAG
ACTGACTAAGTTTCTAATGCAATTAGCAACTCACCTGAACGAGATCAATG
TCCTGCTAAATAGTGGCCTTTGTGCCCATCGTTTATCGAAATAGCTAAAC
ACGAGCACATATTTTTAGATGCCATGGCATATGTTTTTATGCATTTTCCT
AGTATTTTTCCGAGGAACACACAAAAGCCACAGGCACAGCTGCTTTTTCA
TACGTGCCGCTAATAATAGCATATCATTAAACAAGAGAATTTTGTTCAAT
GCGAAGAATAAATTAAACTTATCAACATGAAAGCGAAATTCAATTCGAGG
TAAAAGTTTCATGTCGCATGGATTTATCGGTCTCTTAGGCATCGGTTTCC
CTACACATGGAAATTTATGCTAAATATAATTAGCGATAAGAAAATGTTGT
GACCCGCTGGGAAAGAAAGGCACAGCATAAGAGTCGATATGGAGTGACTC
ATTTTACCAACGCGATAAGCGGTCCTTTGTGTCCTGCAAGGGAAATCCTT
ATCAGCATACACATATGTATGTTTAGTGTGGAACTAGCATTCCTCTTAAA
GATTATTAGACAGAGCCTTTAAAATCCTCGAAATTAAAATATTGTACGGC
TCTAAGCCGTGGTAGCAGATATTTATAGTCTTTATGTGTTCGTTGGGGCA
AATCTAGAATGATAACAGGAACCCGCAATAACAAACATTCATTCATAGGA
GGAAGTTAGTAAATTATCAACCCCAGCGGCATGACAGCGAAGGAATCT
>CG32150_PE 3L:15811786-15812948
GCTGTCTGGCGTTGCATGTGTCGCATATATGGAAATTTCCTAATGACAGG
GGTGTACCAGCCACTCGGCACCCAAGTTCATTGTAGTCGAGTTTAGTGCT
CAAGCAATGATTGAGTTTTATTGTTGATTGTTGAGCAGAGATTGCAGGTT
AGCCATACAGGGTCAGTTGTCATTGGGCATTGAGTTCCATAAAGGGTGTC
CTTAAAACAACCATGTAGATATAAGCTATCTTGAATTATTATTAAGAACT
TTTATTTCTGTATAATATTATATGACAGCATAAGCATACACCTTCATTGT
ATTATTAGTACATCAATTGATATTATGTTTTTTAAATGAGAAGTAAATGA
TTCCTACTTTCTAGGCACTTTTCATACGGGATTATAAGAACCGAACAATC
TATCATATAATTTATGTAAGCAGCATCAGCTGTTTTCTGGCATTCCGATC
GTTGTCATGGCCTAACACACACATGTTCTTCTCCAAAGACTGACCCTGAC
ATAAATATTTCTTCCTAAGATCAATTCACATGTGTTCGATCGAATCCACA
CCCTCCACAAATTGTAACGTATTTTACCGCCAGCGAAACGAATATAATTC
GTTTGCATCGAGTCCCAAAGAGGGGAGATTGTTACCTTTTTTTTTGGCCA
CTTACTTGCAGAGGCACAAAATAATTACAAGTGGCAACCGGCAGACGACA
AACGGCCAACTGCATCCAGGTAGAACTTGGCCCCATCCCCAGGGGTTGTG
TCCTATACCTTTGCTCTTACCTCGGCCTCTACCTTTACCTTTACCGCGTG
CCATCATCGCCGGCTGCTGTTGCAGGTGCACAAGTCAGCGAAGCGAGGCA
CTCCCGATCCCAGTTGAACTCAAACGAATACACTGGAAATTATATTATCA
AACATCCCCAACAATAGATACAATACATGATATATGATACAGAAACACGA
TTTAATGAGTATACGAGTATTTACCAAAAAAGGCATAGTAAGAACTTNNN
NNNNNNNNNNNNNNNNNNNNNNNNNNNNNNNNNNNNNNNNNNNNNNNNNN
NNNNGTGCACACACAGTTGCAATTCGAACAGGGCGGAAGGAAGCTGTTGC
GCGGGTCAAAACACTTGTCCTCGTTCGCCGGTTCCGAGTTGGAACCTTTT
CGCCGAACCTGTT
>argos_aos923|argos_aos292 3L:16441969-16442893
AATGTTAACCAAAGCGGCAGTTAAAGAATTGTAGATACTCTTACAGTTAA
GTGCAAACCATTAATAATTTGGAAATTCGTAGAAAAAGTCTATTGCCCAA
GTATTNNNNNNNNNNNNNNNNNNNNNNNNNNNNNNNNNNNNNNNNNNNNN
NNNNNNNNGAGCATAGTTCTATGTAATGATAAGCATGTTCTAACAATATA
AGGAAAGTATAGTTGATATAAAATAACTCCTTAGTAATTCTGAATAATAT
TTGTGTGCCTTCCTGCTAAAGCTCATTGCAAAATCGTAGTACTCCCCGTT
GTTTGTCAAGGATTGTTCAGGGTATAGCTGGGAAACTGGTTTCTCTGCGC
GGCAGCCAATTGCAGCTGAAGCAGCAACAAACAACATCAGCAACTTCCCC
TTTTTGTTGCTGCTTGATTTTTGCGTAGCTTGTTGATCGTCACAATTAAT
GAACGTCTACGCACACGGACATCCATCCACTAACCACATCCACATCCTCA
TCCACATTCACATCCCCATGCCCAATACCCAACTCCATATACCCAATACC
CGACCNNNNNNNNNNNNNNNNNNNNNNNNNNNNNNNNNNNNNNNNNNNNN
NNNNNNNNNNNNNNNNNNNNNNNNNNNNNGGAAAAAAGTNNNNNNNNNNN
NNNNNNNNNNNGCAACAACGTGGCATAGTTGTTTGTGGCTTTTTTTTTGC
TGCGGCTTTCTGGCCATTGTAATTGTTGCCTTGGCCAAAAAGAAATAAGA
CAACCGCAAAATGTTGCCGACTATATGGCGGNNNNNNNNNNNNNNNNNNN
NNNNNNNNNNNNNNNNNNNNNNNNNNNNNNNNNNNNNNNNNNNNNNNNNN
NNNNNNNNNNNNNNNNNNNNNNNNNNNCGCGCTTGCCGCCAAATAAATAA
ATCTTGACTACAATGCCGATGGCTC
>zetaCOP_zetaCOP_prom 3L:16638684-16639406
CTGCAGCACATGTTGGGTTTGATTTTAAGCCAGTTACTTGTGTATTTTGC
AATTTACNNNNNNNNNNNNNNNNNNCTTCACTTGTTTTCGTGTCTTACAC
GTCACTTTAGTATGACCATATTGCGACCGCTAAATTATACCAACTAAACA
GTACTGCCAACTCGAGTCACAAAATAAATAGCTAGATACAGTTAAAACTA
TCTAGAAAAACTGTTAAAATTTTTGAATTTTAGCTAAGCCGTTATCGTTN
NNNNNNNNNNNNNNNNNNNNNNNNNNNNNGAAACACATGGGGGGCTGGCT
TGCTTGACGTTGGCCGTACTTTGCTGGGGTATTTAAAATAAAATAATGTA
AATGTAAAAAAAGAATAACGGTTTAAATGTAAATTATCCTGTCTTAAATA
AAACAACAGTTTGGAAAGATCAAGAAAAGAATTGTCAATGTCAATTTTAT
TATTGCAGAAACTCTGTTTATTTTTAACTTACCTATTATTGAAGAAATCC
TGATTATGACAAGAGTTCCAAATTTAAAAATTGCCTTGCCTTTGATTTGT
CTGTTTCAAATGAGGTTTAAATTTGAATAACCTAGAAACAACTGATGACA
ACCAAAATTTGTGAATATTTTAGTAACAAGAACAGGCACACGTACAAATT
ATTTTCGCCCAGCCAACGAAATTGTTAGATTCAATTGTGTATATTTTTAT
GTGAACAACTAGAGGGCATTGCG
>PGRP-SB1_prom 3L:16693243-16693749
CTTTGCAAGATTCAAGATTCTATTAAATTCTTCCGCTACGGCTGTGTTTA
TATAGAAAAGTTTCATTTTTTACGGGAAACGAAGCGTTAAATACCCCTCA
AAACTGGTTTTCCTCTTTATGAATTGAACTCGATCGAACAATCGTTCAAA
ATCAAATTATATTATACAAATCGTATTTAAATCCTATGTACAAAACCCAG
AGAAAGCATTTTTTGTTTTGCACAGTATCATAGTAATAGGAAAATTCTAA
CTATGAAAGAATGAAAAGAAAGTTTCTAAAGAAGAGGTAAAAGAAATTCC
GACTTTCTGCTTAATATGCTTAATATTTTTGAATTAGGTGTATGACTATT
TCTAAATAGACTTATCTCAATTCTCATACACATCACAGCATCTAAATACC
CAGGGTATACATACACCGGGTGCGGTAAAGAACCTGCTGGGGATTCACTT
GCGCCCCCGAGATAAGAAGCTGCTCCCGGAGACCTCATACACACGTCGAA
GCTATAG
>rpr_1.2|rpr_4S7|rpr_4S6|rpr_4S5|rpr_4S4|rpr_4S3 3L:18363661-18366535
CAATGATTTTTTCGAGATGCGTTCGCTGCGATGGTTGCTTTTCAACTGAA
TATATTGAGTAGTGCTCCGAGGCTATTTATACCTGGTTCTCTCACGCCGC
CTTGTTCTCTGTTTTTCTGGTGGTGGCTGCTCATTTTGGCCTTCTTCGCT
CTTCGGCTCTCTGGCTGGGGTTTTTTTGTTTTGGTATTTCTGTTGACATC
GTCTCATTCGCAGCTCCCAAAAAAGTACTACTTTTCATCGTGAGCGGGGG
CGGGGCCACCTTGCGCCTGTTGCCAAGCGTGTTTTTGTATGAGGTTGTGT
TGTTGTTGCCAGGTTGGTGGCAGCGCCTTTGTTGTAACTGTGTGCGGCGA
GAAGTACAGTTAGCATATTAATTGTATTAAATCGTCGGGGCATGACAATC
GTTTCTCATCAAGGAGTTCGACAGAGAAAGACATACAAGAGTTGCTTCAC
GACTAAAGTTTGGAATACCCTCTAAGATTAACATTATTTACACTAGCTAC
CCATTAGTGATTAGCAACTAAACTAAGCCGGATACCTGATAACAGCCAAG
TACAACCATCTAGCCGGTTTCATATTAATCCTTCGAATTTCATTTNNNNN
NNNNNNNNNNNNNNNNNNNNCATCTATGTCAATCAGCAAAAAGTCCTTTT
AGCTATTACCGCCAGTATATTTTCTATAATATGATTAAATTCTTGAATTG
TAATTAATAAGAAAATTCCAACTAAAAATGATGGAAAAATAAAACCAATA
TTTTTTAGGTTGGACACATTGATGCTATTAATAGTACAACATTTAAAGTA
CAAACTATTTACATAATTAAGCAGAATAGCTTCTTGTAAGGGTATTATAA
CAAGTGGGAGGCGGATTCACTTGAAATATGGGCAAGTGGGCAAGGAAGAG
TTCCGTTCCATTTCTTGAATTATTTTCTCTCTTTTCCATGGACCAGCCCA
CCTGCCATATCTAGATAGATCCCTCTTTATCAGTATCTCGCGCTCTACAA
GTGTTTACACAATCATCCGAAGCTTCCGACTAAGAATTATGACAATGTCA
TAAATTAAAGGCCATATACAGTATATTGACAACAATGGGCTCGTCCCATT
ATATTTCGTGTGCAATTTTATTCATTTTCATTAGAGCGGAACCAGACGGA
TATGATATGATACGATATGAATGTTTTCGTTGGAAATCATACACGAAAAT
TTCCCTGCGGCTTAAAGTATTATTAATTGCCTTCCTGATGGATATGATAT
CCGAACAATGTATTCTTCCAACATATAGGAAGCTTATTGAAATTATCTTT
AATAATATATATTCTGCATTATTATATATAGGTCGTTTACATTTTAAATC
TCAACTGAAACTTTCTCTTTAATGACGTAAATACATATTTCATCATTTTT
CATCGTATCTAAGTCGGATTACCCATAAACATACTATTGTTTTGTTCTTA
ATTTCGTTATGATGTTTAAATAAATTTCATATATATATGTAATAGAAAAT
TAGCTCTTGAAACTCCACCTGCATAATTCTAAAATCTTTTACCCCACCCA
AAGAACCGCGATGAGTTTTAAGTTCCATTCAAACTCCACCCACAAAGCCG
TAGTACCGTAATACCGTACCCACACACAGGCAAACAGCCGAATCTTACGA
CGTGCGTCTCAAGTGTTTCCACTGTGATAGAGAATAGCCATCACTTTGGG
GGATGTTCTGCGTCATCGTCTATAGCGACCACCTCTCCACAGCTCTGATG
TCTAGGTCTATTGTTGAAGGAACTACTCTACTTTCCTCGGCCGGGCGTGC
TCGTTCTCTTTCTTTCACACTGCCGTCCTAGTCGCACAGCAGAACCATTC
GACTCTATAGTTATTTTTTCATGAGTCTTTTCTTTCCGGGTTCGCGTCAA
CACACACATACAACATATATAAATCCGGGACAGTTGGGCGTGGCTTACGT
TCTAACAGCGTTTTCTGCTCCAGCGGGCAAAAAGAGGAAGCCGAAAAATG
GGCATTCCCTCTCTTTCGCACGTTTTGGGGGACGACCAATGTGGTTCAAG
TTGGAAATTTATGTTTTGGGTCTGCTTTCGTTTTCTGGGGCGGAGTTTAG
GTTGGGACCTTTTTTATGTAGCTGAATCATTGCCAAGAAGGGTGGAGCCA
GAAAGGGCCTTAAGTTAACCGAAACATGGCTAACGTTATCCCTTAAATGT
ATGTCCTTCGCGGTAACCTGCGGTAATTTGCGCATCAGTCATAATTGAGG
CTGTCGAATGTCAATTAGTTCGATGATTATCCTCTCAAGGCCTTTATCAC
AGACTTCATTCAGTTTTTCTTTCCTTAAGATTCTGATCTAAATCTCTAAT
TGCCCAATGAGGCGATATTTTCAAAGTAACAGATAGTTATCTACGATTTT
GGGTACTTGTATTTTCTTAAGGGATAATGCGGGTAATTATTGTCATTTTT
ATTCAAATAATGCATGCCTCCGGTTGGGGTGCAACAGGCAAAGTCGAATC
TCGACTTGTTTAATAACCCATATATCATTTGCATAGATAACTGCCTGACT
TTCAATTTAACTTGTGTCTTGTGGCCTATTGAGTTTGTCAAATTGGATTA
TGTTTCTTCGATTGAGTTTTCAATCTACATGTTAAATGACCCACATGATA
CGATATTCATTCCTGGGAAGTGTGTCAATCGAATTTTCGATCTACCCGGA
AGTTTGCCGATCCTGTTTCTGATTGGGATTCCAGAAATTCACTTTACATT
TCATGAGGCATCCAACGTGATATTCCCAAATGAAAGCAAATTTTTAGCGA
TAATTTCATCAGTTTTTTTTTCTTACTCCTCTCCGCAGCTTGTGACGTGT
CTCTGTCTTTGTCTGGGACTGCCTC
>rpr_4S1 3L:18366903-18367498
TCCATTTCATTTGTAATTCTACTATTGGATCATTTATGTTATATTCAGTG
GATAAATTGATAGCTTTTACATTACAATTTATTTTAGACCTATATTTTAA
ATTTTCCTATATATTCCCTGCATTACCCATTATTTAAATATTAAACGAAA
ACCGTTGGAGTAAAGTTGCAGGATTGGAACCTCCTTCCTCTATCCTTATA
TGCAGTAATAAAATAATTGGGCCGAAATCATCACTCATTCTTAAAGTTTC
CTCTCAGTCAGGTTGCTCCCCCCGCCCCCAGCCAATGCTTAATAATATTC
CAAGAATTGCGCAACGTTCTCGAACAGAATATTGTCATCTCTTTGTTGCT
CCCGCACTGTTTTCAATCTCGAAAACTCTCAATTTCTCACACTTTGGTGT
TTGGGTATCTTTTTCGGCTGCGGCTTCGTTTCGTTAATTTGTGTTAATTT
TTTATGATCCCAACTGGTGGTCTGGTTTCTGGTCTCCCTTTCGATCTTGT
CAGAAATGTATATTTCGTTTTATTTGATTTCCCATTTAGAAAGCCCAGAC
GGGGCAAAGAAACAAAGACAATTGCCAAGTGATCCGTAGTGCTCGG
>knrl_+8_construct 3L:20545731-20547029
CCCAGCGACAAGCCCATTGAAAAATTTGGGTTTCACTTTCCATAAAACTA
TCAAAAAGACGGTGAATTAAAATTGAATTAACTTGCGGTTTGCGTTGACT
GGTGGGAATCAAAAATAAGAGAAGAGCCAGGGATTTTGGCAAAAAATGGT
CATTGAAATGGCATTGTTGATATTTATTTTTCGACTTCTGCCCAATCTCG
TCTCAATGCCAGCTTCCCCCGCTAATTCCGCAGATGAGAGGGGAATCTCC
GTCACGTGTGTGCAAAAAGGTATAGAAATAACAATAACAAAGGCATTTGT
TATTAGTAGCCGAGTGCGCTTTAAAAATAAACAGCTAATACAACAATGGG
CACAATTTGTTCACTGCGCCACTGAAATCGAAACTAAAGCTCAGCCCGGA
GATTCAAGCTCCGATCTAATATAAGCGGACATGCGGGCATGCAATGATCT
TCGATATATGTGTATCTATTTGCCTATAGTATATGCAATTTATATAAATT
TAATTCAATTTGCCAAGCTAAATTGTTTAGTTTTTGTTTTGCTCACAATC
GTGCAGAGGTCGTTGGCGGGGGCGATGGCAAGGCGGGTGCGGGTGCGGGG
CTTCTGTTAATTTCATGATTGGGTCTTGGCTTAATGTGTAATGCCTTGAC
TCGAAAACAATTCTAACAATTTGGCAGCTCATTATGTGGTGCGCTCGCTC
GCTTAACCACGCCAACTTGACTCCAATAAACGATGCACAACCTTGACCTT
AAGTCAAATGAAAGATAAACCAAAGCAGGAGAAAAAACCTCTGCTTCTGC
CATTATTTTTTATTACGGATTACAAACCGAAAATTATAACAATTTTGTTA
CGCTTCTTTAGGGAAAGGGCCCCGCACCGCATTGTTGCCAGCCCCTGCTG
CCCCAGAAGGCCCTCGATCCACTATCGTTATTAGGCGCCAACTTATCAGC
GTAATAAAGTGGCGGGGCAGCCAGTTGGAACAGTTTCTGTACGATGGCAA
CGTGTTGAACTTGAAAAGGAAAGCAAAAGCAAAACGGGAAAGAAGTCAAG
TACGCAATGGTCGATTGAGAAATACTCTTTGAAATTATATAGANNNNNNN
NNNNNNNNNNNNNNNCGCTGGATGTGTGGTAAAGTGAAGTAATGTTTATG
TCACATAAAAAATGCGTTGATATATGAATGCGCTGATTAGATACTTCCGA
TCGAAAGAAGAGCATTTCAGATGCGCACTTAATTTTTAATTTCCTTGGGA
AACCACGAGGCATAAAGCACTAGCAATTGGTTGAGTGTCTTGTGGCGGC
>kni_+1_construct 3L:20627889-20629274
CTGCAATGGCGAAGGGAAGGACGAATGTGGCTTAGTTATGTGGTATGCAA
CTCATTAGCAAAAGAAGAGCAGAAATTCATTCAAGAACTTAAGGCCAATG
GTACAACGATTTGAATCGCCGATGGCCTGTTCCTCGAACATTTCTAAAAC
TAACCCCTTGGGGGGTTACGTTCTGCTAATTTATTTGTCAATGGATTTCT
TGAGACACAACTTACNNNNNNNNNNNNNNNNNNNNNNNNNNNNNNNNNNN
NNNNNNNNNNNNNNNNNNNNNNNNNNNNNNNNNNNNNNNNNNNCTGGAAG
ATTGTAAAGAAATCCCGCGTTAGTAAGGGTTTAATCCACTGGTCGAGAGG
TATATGTGTAATCCACAAGTAGGCGAACGGCTCTGGACACTAACCAAGTT
GAACACCATTTTGGAATGATATTTGTTGGAATTTTGAATGCTTTTCTCAC
GATCGCTGTGAGGATCTGCTGTATGATCTGTTCGCTTGGAATGCTGCTGA
GCAACTGATGCTGAGCTCTAGGCGGGCCAGGATATATATAGGAAACTGGG
AAAAACTAGACAGGATGGGCGTTTTTTATGATCACAACAGGCCAAAAAAC
TTAAGCTGCCGGATTATGCAACCCTATGCGTTCATTTTCATTTTTTTCGC
GCTGTCCAGTCATAAAACTCAGGTAGATTTTCTTTTTTATTCGAAGTCAT
TACGAGTGCTGCGAAAATAGTGTTCCCTAAAAAAATGCAGCAGCAGTCCA
GACCTTGACGTTCGGCCATAAAAACTCACGCCGATTTTTCCCGAGTCAAA
CAAAAAATAGAAAATTCGGCTTATGAAAATTGTGATTTTTTTCCCGCTGC
CTCGGGACGCAAAAAAATAAGGAAAAGATGGAAATGTGGCCGTTAGTTTT
TCGCGTGAAACAGTAAAAAATAAAAGTAGTGCACAAGGGATCGTAAAATT
TGCCGACGGCCGCGACCCAAAAACAAGAACCGTGAATTGACTTTGATCTC
ATGTTGTCTCCCTCGCTCAGAACTTACCTTTTTGCTTTTTTTTGTTGGAT
GGGCACTAGGTTTATGACGACTTTTTAATTGCAGCGATTCGCGATCGTTG
CTGCACGTTTTCTCACTTTGGCAGTTTGTGTCTGTTATTTTTTTTTTTTT
TGTTTTGTTTTCGGTTTGCAAGCACTTTTCGATCAGTCTGAGTGATTCAG
GTTTTCAACACTTTGATTATAATTTTGGATACGATTTGATGTGATGTATG
GTTTTTGATCGCCGAAACAACGCGGTTTGGGAATCCTCGATGTGTGTAAC
TGACACTTCGGCTACTAGCTGACGACTGATTTCTGGCTGAGAGGTTCGAC
TGGCAAGAAGCGTTTCTGTGTTTCGCCTACTGGCCG
>kni_KD|kni_64|kni_223 3L:20630383-20631412
TAAAAGTCAACTTCCAACATAATTTCTCCTTTGTGTAAACAAAGAGCCTT
ATGGCGGCACTTAACTCTTTTTATGAATATTTATTGTTGTTTGCTCAAAG
CCAAAAAGAAAGAAGGAGCTACCTGTTTAACCCTTTTATGCCGCTAACCG
ATGTGCTTAACCCTTTTATGGGCGCGCATTGTACCAAAAGGGTTGTTCAG
ACCCAAAGACAGGAACCTTGACTTTTTCACTCCGAAGTGTGGCTAGTATT
ATAAAATATAAAACTTCAACCGATGTACTAAACCATGTCTAAGGTATACT
CTTAACAAAAACTCGTTAGCTGACTTCCCAGAAGATTTTCCATTTGACTT
TCATTTGTTGCATCAGGCAGAGGAATTCCGCGTAAAAACGGGAAAAAACG
CACAAAAGGCTTGTAAAAAAGTCAAAAAGCAACAAGAACCATTCTTCGTT
TCAATTCCGGCATCTCGTTTTTCGCTTAGCCACCCACCTTTTTTCTAATC
GATTCATTTTTATTGCCCACCGTTTTTTTTTTTTTTTTTTCTCACACCAT
AAAAAAGACTCGTTGTCGAAAATTCGTTACAAAAAACGCAGTTCAGGCGT
TTTCGCGAATTTCCGCGCAAGCCAAATGGGTAATTTTCCCGGGGTAATTA
GTTAGCTCGAAAGGAGAGGAAAAAATGAGAACAATGTGACTTTAATCCGG
TTTAATCCCCGGCTTAAGTTTTTTGCCGCCCAGCAATGCGTTCGCATCTT
TCAAAAATAATAAAAAAAACCGAGCCGAGTGTCGCGTCCGCCGTCATAAT
TATGATCCTAGGATAATCTGCAGCTTAGGTAAGCTGATCCCGCGATTAGG
TAACGAAATCGCTGGCTTAGGTACCCACAAGAATTGGCCTAAAAAACTCA
GCCTGCGTTCGGGCCACGTTTGCACGTTGTGGGCCGTGCGAGTCATAAAG
TCAGGCCGTTCGGTCGTAACCATAAAAATTGTCGAGCAGCCGATGGTTAT
AACCCGAGCCAAACAAGAGCACCCGAATTC
>kni_-5_construct 3L:20633343-20634746
CCGGTGAGCGGATGGAATGGAAATAGTTCCGATCATCTAAGCCTTTCGCC
AAATCTGCGAGTTTTCCGTTGGAGTTTCCCTCAGTTTTAGTTTCAGTTTC
AGTGCGAGTCTGGCATGGACCAACGCCAAACTTCCCACGGATCACAGTCC
GGAGATCTAAGATCGCTAACGATATGTTAATGTAAACCGAAGTACCCACA
TGTTTGAGATTAAACTCTGCTCCGGGACTGGGCAAAACCAACGAGCGGAA
GTCGAAGCTGCGGTTTGGCAATCAAATTTCCAGCCAGGCGGGAAATGCGG
CAAATTTTCCAAAGCGTTTCGCGGTTTTTCACACAGTTTCCGTAGCTGGC
TGGTTGGGTGGCTGATCTCAATTAAATCCGCCTGGCCGGCGACTCGGGAC
TTGTTTGATCGGATCCTGGCTTTGGAATTTACACAGATTGCACAAGTCGA
TGAGATAGCGACCCCGAAGGACTTCGCCGGCTGACTGCCTGGCACAACAC
CGACCCGTAATCCACGTCTAATGCTCGATAATCTATCTAAGCCGCAAGCA
AGTTAAGCTAACTGGGAAAAAACGCCGTCAATGGACAGCCTGCCGGGAAT
TCCTCGTTTCACTGAGCATCGTGATCTCGAGCGATCCGTCCTACGAAATC
GCCCTTACTACGAAGCCAGATTAGCCAACATGACTTTGGTTATACCCAGG
TTGGTCTATAAGATCATAATTATCGCGGCGAAAGTAAGCATGCGAGCAAA
AAAATAATCGTAATCTTTCTGCGAAGAGAGTTGTAATACCAAACGCGATT
ACATAACTTCAGAAAACAGTAATTACATTTGATCTATTATCCGATAAATA
CTCATACTTATGATGTCCTTATATATATCCGCTAAGTTCTTATGCGAAAT
TAGTTTTATAAAATTGCAGTATACGAAACGAATGTGATAGTTTCATTAAA
ATAGAGCTTTCCAATAAAAATATAGAATTTTCTTCAGGTTACGAACTGTT
TTCCGGCACTTATTTTCTATTTCTGGCACGATCAGTTCGATCACAAGCCC
AAGTTTGATTCCCAAGCAATTGCAAACAGTTCGTGGCCCACACACATTAG
TTTCCTGGAAACATATTTCATTGGGTATAAATATGATTTCTCTTATCGAT
TTTAATGATCGCCCATAAAAATTCTGACCGGATACCCCCGTTCTACCCCC
TCTAACTTTTTTAATGCTTATCTTCAATCACTGGGGAAAAACAAATGATT
TCCCCTCTGATGAGCTTTGATATACGGACAATATTTTCAGTTAAACAAAA
AATTAAATTAATTCTTAATAATCAGATACTGATTTTTTAACTCTTTCAAG
TATTCGTGGCATTGTTATATACGTATTTTTTCCAGTGTAGGGAGTCATCT
GCCG
>kni_L2_enhancer 3L:20640521-20641881
CGAATTCCAACGCGAAGCGTCTGCCCAATGCCCAATGAAGAGGGGTTGCG
AATGCGTATGCGAATGCGGACTGTAATTATTATATAGCACCCAGGATCGG
ATCCATCCATTCCACGATCGTTGAGTGCAGCATTTATGATTTTGTTTTAT
TTATACTTATAAAATGCCCAGCGATCGCTGGCTGCGACCAATGATGATAT
TTACAATTTTCCTTCTGCTGCCTCTTTATATCATTTTTTACCAATTTTGA
TTTGTATTTTTTACCCCCTCTTACATTTGTCGCATAGTTCCCATCTTGGC
CAGGCTCAAAAGCGTCCTTTGTCTGCTGGCCTTTGCCTTTTAGCGGGGCT
CGAAGGTTTCGCGCCCGGCGCAACAGCATCGGATGTCCATATCTGGTGTT
ATGACAAATGCTGTATGTAATTATTGGTCGCTCTGATCGCCGAGTGTGTT
TATATGTACATATATACATACATATTCTACAGCATCGGTCTTCCTCTTCC
CGGGCAGCCGCAAAAAGATATCAAAAATGTCGCATATTAATAACGCTCTC
CATTGGCGGACACAGGACACGAAATGCGTTTTGTGCCTTAATTAACCCTT
TTTAAATTGGGCATAATTAGGGTGGAGCTGGTGCACTGAAAGAAATAGTT
GAAGGGATTATTGCACATTTATGCTATCTGGGTTAAGTTAACCGGGAATT
ACAGATAAGTAAAGGAAAATTATAAAAATCTGGAAATTATGAAATTATGA
TAAGAGCAGGCTTACCTTATAATAACAGTTTTCCTAAAACAGNNNNNNNN
NNNNNNNNNNNNNNNNNGTAGTGCTTCTGACATCCATCGCCTCATCATTA
TATCATTCGCATTCGTTAATATTTTTGAAATATTTTCGCGTAATTTGTTG
ATATCAATTTACACAGAGCCGCCCTTCAGACCTGGCCATAATTATATCAT
TTCGATTGATCGATGCGCATCGCTCCTCAGCCAGCCCTATATGTACAGTA
CATATCGGGGCCATAATGGGATGCCACAGATTCCGGACAGATTTCTCATT
GTTCTCAATATGAGTGTTATTTAGTTGCTGGCAGTGTAGGATACCTGCAG
CTCATTATTATTGCTGGGCTCCAGTTAGATGACTTTGAGAAGTGGAACCC
CATTCAGCCCAGCGGGCGTGCCAGCTACAATGTGTAATTAAAGATCTCTC
TCCCCTCCCCACTAAACCAAAAGATTCCCCACCCAATGGACCCCAATCTG
GTTCTCTTAGCAGCAGACAGGTGCAGGTGGGTTTCGTTACTTGACGATGA
TAAATGTGTCGCATGAGCCAGACATAAATGGTTTGATTTGGTGGCAGCAG
CCCCATCTCGA
>siz_loner/CG32434-PE 3L:20999788-21001682
GAACTGCTTGCGCGGCACAATCTTCAGAAGGTTGAACAGCTCACGACCTT
CGATCTGAAATATTTCTTTATCATCTACGCCATCGTCGTCCTGATGATCC
TGGGTGTTCCACTGGCCTTCCTACTTCAAAGCAAGGGTTCGGCGAACGAA
AGGGATCGTTTTCAATTGGAAGCCAATCGATCGCGCGTGGATCCAGTGAG
GGGAGAAACCCGGCGACGAATCCGGGATTCGAGTGCCTAATAAGCTTTTG
ATATTGATGTTGATATTCATGGAAATACATTGAATGCGGCGCAACAGCGG
TCTGTTTGTAGTTTTTCCTAGTCTCAAAACCCCAACCCCAACGTGTCTGG
CCCGCTTGTGGCACACTCCATAAACGTTAAGCCCCCTTTCAAAATGCACA
TAAACGAACCCGAGAAATCTAATGTAAAATCAATAATAATTACGCCGAGT
AGGCCATCGGCGGTTGGGTCACGTCAGCCGATTTGGACACTTGTTGCATA
CGCAAACAGGAGGAAGTCCGGTGCAGTTTTGGCTCGCGAGCGTCAGCTGA
GATACAAGATACGAGCTACGATGTGCGAGATACTCAGATATACAGGGCGA
TACACAGATACTTTCTGGGATGGTCAAACAGACGGGCAGTCTTGAAAATT
TAGCTCCAACATGTGCAACGTGCAACGGCAAACAATTAGGGCGACGTGTG
GCAGATGTTTTTCCTTCTCGAAAGCAGGACTCTTAAAAAATCAGAGGGTT
GCGAGGAAGGAGAAGTGGTACAATAACAAGCCAGTTCGGCAGGCAAAAAC
TACCTGCCGTTGTTGTCCTTTCAGGAATTGAAAAAAATTTTTATGTATAT
ATATCCCAAAGAAACCCATGCAAAGCCACGCCAGGTGCAGCTGGAAAACT
GGCGAAAAGAGTGTGGAAGAGATAGGCAGCAACAAGGATGCCCCTTTCAA
TTTTGTGTTTTCGTTATCCTTCGGTTTTCCTGCTGATCCTGTTTTTGTCC
AACTCCCGGCTATAGGTGCAAATATGCAGCTGCCCTCGAACTTTTCAATA
TCGATCTTCTGGGATTGTCCCGCTGCGAGAAGATTTCTGGTAGTCATTTG
TATTGCATACGTAGATAATGAATTTGCTGGGATTTTCGAGCAAATCGAAT
TACGATTTCCAAGCCAAGGGAAAATCGAATAGTGTTAAGGTGAATACATT
AAAGGAAGATGAGTGTTTTGTGGCATCATGTTGTGGAAATAATGTAGGGT
TTTTTTAAATTGATTTTTAGGCATAACGATTTTTTTTAAATCTGAAAAAC
AAGATTCAAATCGAATTTCTGTATGTATATGGTGAAGTACCTTCGAGATT
CAAGAGATTACCCCAGTTAACTATATCCTTATACCTGGGATTTATTAACC
AGTTCTTTCTATTGATTTTCTGCACTGCAAATCATTGCCAAACGTCTCCT
TTACTATTTATTTCACCAATTGTTGCTTCAATCCAATAGCATTGAGAATC
CTTGTGCCGATCAATAAGTTTGTCATCGTGGGCTAATCATTTCCTTCACT
TTCCTTAAAGCATATGTCGGTGCTGTCTCTCTTCCTCTTGCTCTACCTGT
TTCGCTGTCTCTTTTCGATAATGGATCCTTTTACGCTTAGGATATCTATT
CTTTGAGTTAGGGGTAGTACAATTGTTCTTTTTGGGTAACCCGACGAGGG
CAACACAAAACAGATGCATTTTGTGTGGGATTCGGCGTATATGTGTGTAG
GATGATCACGCACACGCACACACATTTAATGAGCCATGCGAAACACGTTT
TTGGAGGAAGTGAGATGGGTAGAGAGTGCGAGACAGATATACAAAGAAGT
ATCGCTGCCGACGCGCTTGCGCAGTTAACTTCTTCCTCTACCTTG
>hkb_ventral_element_plus|hkb_VAE 3R:173890-174479
GATATCTGCTTTCTAGGGAAGGTGCATTCCGCAGGCCTAGCGCCTTATGC
CCCTGTCCTGCCATTTAGAACAAAAGGGAAATCATTGGGATTACGTCCAA
CTGCATTGTTCGACCAATGCTAATGAGTGCAGCGGCATGGCTGGGTTGTT
GTGGGTTTGTTAGTACCTATGTATATGTAGAACCGTCCATAAAACGCGGT
CCGCGGAGAACATTTCATTCACGACTGAGCTCATTTAGTAAATTCATTCA
TAAACTGGGATTGCCGTGAGCAGGGACGATCCTGTGATCTGGATAGATCC
CTTGGTGGTCGGGTGGCAGGTAGATAGCCGATTGGGCTGGCTTGAGGGTG
GTGATACTGTAAAATTCACTAGCTTATTTGCGTAGGTTTGGACTTGGGCT
TGCAGCAGCCTGGGATTTTCCGCAGTAGATTCTTAAAGTAATGAGCGCCG
GTATTTCCACGCAATCGTCTCACAGCCCGACGGGTCGTAAACTGCAACCT
ACCTAGGACAATGCGGCACTCATAACCGGTATGAAAGGAAGTTATAAAAT
AATTAGATATGGTAACCACTCGGCCAGCGAACGTGAATTC
>Edg84A_EDG84D04LZ|Edg84A_EDG84D017LZ|Edg84A_AERI|Edg84A_EDG84D01LZ 3R:2509766-2510220
CAATCGGCAAAATTTTATAAAAATGTTTCCTGTCTTAGTTACAATATCAT
CAATTTGAAATTGAGCAAGGCGATTATTATTATATTTGCAAGTTGTCCTT
AAATAAGGAAGTTAATAAAAAAAACATACAAATTATCAAATTTTGGTGAG
GAATGACTCCGCGAAATTATGGACGGAGCCCATATCCCGGACAGCAAGTA
AAAAACGGTCTGAAAACCTGCCGATTGCCCGATAAACTTGTTGGGGCATC
TCAACGCCAATTAAGCGGTCTACAAAGTGACTGGGCTGGAGGTCCCCGCG
ATGACCTTGTTAAGATCCAGATGCAGAAACAGGCCACTGTGGCACTGGGT
GGACGGCAAGGAAGCCGCCTATAAAAGCCGATGTGAGTACCGTAGTGAAC
TTGTGTAAAATCAACTACCGACAGGAGCAAACCTAATTCATCAACCTAAA
AATTC
>pb_promoter 3R:2567278-2567876
CCATGGCGACGCGAAAGGCCAACACAACCGACGAAACAACGGCGATAACG
ACAATAGTGCAAGTACGCGCTGTACAACGGTGCGTATGCGGAATGTGTTG
ATTTTGTAGAGTTTTGTAGAGTCGCTGCGATCGCTGCAATGGCCACACAC
AGACACACACTCAGTCGTTGCAATTCGTCTGAGATAGTTTTCTCCACTCG
CACTCATACACATGTGGGCACTAGCTGTCCCTCTCTGGCCTTCAAGAGGT
GCGCAGAACCGGGTTTCCAGGGGTTCCTAAAGTGCTTCTCAACCGTATAG
TAAAACTTTTGGTTTCAACTCGTTTTAATAATATCACTTTTTAGTTTTCA
AAATTTTTGAACTATTTTTGTAGCTGTNNNNNNNNNNNNNNNNNNNNNNN
NGATACCGAACCGATTCGTAGCGAGAGCGAGACAGAGGGCTTTTGGGGAG
CTTCGTGCGGTTCCCGAGAGCTAGATAGCAGCCAACAACCATTCCATCCA
ATAGCACCGAACGCACTGAACTGGGATTTTGGGACCCAGTATCAAGGAGT
GGCCTAAGCGACAGCCACCGCATCCATCACGCTTTTTCCTGGTCGGCAC
>zen_0.7|zen_1.4|zen_dorsal_ectoderm 3R:2580625-2581527
AACAGGATAACCGTGTGGAAATGTCGCGGCGAGAGTGAGGTACAGTTGAA
AATATCTTTACTTAGGTTATATATGAAAATTAACATTTTCGAAATAATAT
TTTTAGAATTGTCGAAAAGATTCATTTAAAAACATAATTAAAACATGATC
TTTTGAAAAGAAGTGCTAAAACTCTTAATTAACTTGTTTAAGTCTTAAGT
TAATATCGCAACCATGTTAATGGGTCACTGTGCACAATTGTGAAAAGTAT
TTACAATAAAAACCTGAACCAAATTAAAAAGCTTTACAATATCAATAAAA
AACTAATTTATGAATACTTTGCGATATCTCGCGATATTTGAAAGATGCAT
AGATGCTATAAATTATCTTCATAAATGGCGGATTAAAAAGTAGTTTATTA
ATTATAGTAGTTAAACTAGGTGTGATGAAGGGCACAGGAAAACAAGTCTT
GTGATAAGTAAGAATGGATTCAGAGCTTGGTTTTCCCAGGACATCCATAA
TCCACCTACTAAAACGCGCCCAAGATCAATAAAAACTCTATAACTGGGAG
AAACCCAATCAATATTCGTTCATATAGGCCCCGTTATTGGACTTCTGGAT
TTCCCAAAACTTATATCAAAGAAAATAGGGGCAACAAGTTGCCTGGCGGC
GCCCCGCGAGTGCTGCCTGTACAGTGTCTACCTAAATAGTGCGACCGCGC
GAGGATCAGGCGATAAGAGTATGGGTTTCAGGTAGGTGAATAAACACAGG
CAGCTGGTGCAAATGTTTTATGATCCGCGGGTGTTCGCGGAAAAATCGCG
AATCATATTTTATGGCAGGCATGTGTGAGTATGTGCAATAAAGTGCATTT
TTAAATTCATAAGATTTTCGGGAAAACCAGATACTGTTTTCGTTCATTCT
AGA
>Dfd_EAE|Dfd_EAE-A|Dfd_EAE-C|Dfd_EAE-D|Dfd_EAE-E|Dfd_EAE-F9|Dfd_EAE-F2|Dfd_EAE-M 3R:2611056-2613714
TTCTAGAGAGGAGCGGTCCGAAAGTCGCGTCGTGAACATATGCAGTCAAT
TAAATAAACATTTATTAACCGAGCCACTGCACAAAAGCTGTTAACAAAGC
CATTTGGCCATTTCAGAAAATGAAAACGTTCTCAAAAGGTGTTCGTGAGT
TAGTTGTGGAAGGGGGGTGTCGAGGGGCCAGCAACTGCGACCGAGAGTGT
CTCTGTGTCTCTGGACCTGAAAAAACGGTAATTGATGGTCTTGGCCAGGA
CGGCGAGTGCAGTTGTTGCTTTCGACCAGCATGGAGCCCACATGCATTTG
CAGTCGCCCTCTCTCTTTCTGGGCGTATCGTCCCACTCCTGACTGGATTT
CACGCATGGAACTCGGTCGGCGTCCCGTCTGGCTTGCTTTACACTATGAG
AAAAGTTTATAATATCCGGTTAAAAAGTGTATATAAAGAACTCAGATGCA
CAACGATAAGCAAATTATATTGCTAAAAAAAATATATATAAAACAAAATG
TATTCATATAACATTTAGTATAGATATCGCTAATTAATCTTAACTATTAG
AAAATTTCTTTTTATTTCCCTTTTTCAATATGTCTCCAATGAGGACTCTT
CATTCAATCTTATTCTTCAAGTGTGGATTCGGTTTTTTCGGCGAGTCCCA
GGTTCCAATCCCTCCCGGGCCATATACATAGTAAATTCGAATTGAATTTT
GGCGGCGCGTTCATTAATCATTATTTCAATCATGAAACAAATGTGCTCGC
TTGGTGCTGATGCTTGTTGTTGTTGTTCCCATTGCGTTGTATCTTGTGAA
ATTTTGTTGGTGTTCTGCCAGCCCCGCATCCATAATCCCAATCCCAACCA
CCATCCGAAATCCCCATCCCCATCCCCAGCTCCTCCTTTTCGTTGGCCAT
CTTCGATGCGCTTCAAAGATTGATAATCTCTGGGATATCTTTAAATTTAA
TTAGTCACATTCATAACAGACCGCCAGGCAGCGAGCCGTACCAAATTACA
TGTTACAGCAAACTGAGCCTCGCTTTTAGCCATGTTTATGCTCCTCCCCT
TTTCCATCAGATTTTACTAGATGCTCCCGTCCCGCGGCTTGATATGTGTG
AGAAACTGAATTCTCCGGTCTATGGTCTCCGGTTTCTTCTCCGGAGCTGC
CGTTCGATATTTCCCTGGCCCTTTAATGAAAAATCGCCGTTGTTACTAAT
TATGATTGACACAGACGTAATTGGAAATTTGAGCAAAGCTTGTCGACCCT
ACCGCTTCCATCTGAGCCACTTCTGGCATTTCGGCTTCGACTTCGGCAGT
CTTCAAAAAGTTTCACTAAATTAAATGTTTTTAGCTCAAACTATTCGAAA
AGAAAAACTTTCTTTGATGGATAAGCGCAAGTTTTGAAACTCGTAGTGTA
AGATATAACTTATCGAATTTTCTAGGTCTTTTAACTTTTAACTGAAATTT
ATTTGAAATAAATATATTGTAGATTAATAACGCAACGAAAAATAATCTTA
ATGTCTAGTATACTAGTATACTAGTATACTAGACATTAATATATTTAACT
TAAGCTAAACAAAGCTGAATTATTGTAAGGGCTTGACAAAAAGTATATAC
ATACCATATATACTTTAAGAACACTAAGTGTTCCATTTGTTCTATCGTTA
AGCATGTTTGTCCGCTAAGTATTTATAAATTTCTCATTGCAAAAATATGA
TAGATAACATTTTTTACAACTTACCAAATGATTTAATCAAATTAATTTTC
TCAATCAATCCTATCATTAGATGATTTTTATTTTCGTTTTGTTGAAATTT
TATTACAGTCATTCACAAAATTATGGATAATTGCGGCGAGCTTATATAAG
ATGAGGTTCTTGAAAACAATTATCCATTTATTGTTGCTAATTTGATGACT
TAATTACGGCATTCGGAATGACAAATTTCTAGTGATATGTTAATACTTTA
GTGGCACCTTTAAGTTATTCGATCTAAAGGGCATCTTCCCAGAGATCTTC
TCACTTTCTTGCGAGAACTCGAAGACATGGTTTTGCTACAAAAATGCGTA
AACAGCCAACATCATTAAGCTTAATTTTGAGGAGATTTCTTAAGTTTTTG
GAGCTAATGCGTGGCAATTAGGGGCTCATTTTTTCCAACCGACTGGCGGC
AAAAAGCGATCGATGGTTCGCTTTTAGCCCGAAGCTTTTAAATGGTCTAC
ATGCAACATATATCGCCGCGATATTCCGAGTCCCCATCGGAGGCTTCATT
ATGGTGAGTTGTGCAGCGAAATTAAATCAATCAGAGATAATCTGTCATGG
TAATGGGTGCCTGTCCAGTTCCAGTATCAGCTTTTTTGTTTAGGCCCCAA
AGCGATCGACTTCGACTCATTTAAGTGATTCGTGTAATTATTTTAAGCAG
CCGCAGTGTAAATTTCGTTAAACATTCATCTCCGCTTAGACTTGGAGTTC
ATCTAGGCCCGATTTGGGCATAATATGACAGGTAAACAGTTGGAACCGGT
GATAAATAGTCTAAGATATTTTGAACCACATTTAATTGTTTCGGGTCTCT
GGGAAGGAGGGAAGGTGACTGCAAAACTTTCGATTGGTATTGTAAATATG
ACTTTAATGACTATAAAAGTCAAAACTGGCTTTAATTCTGAGAGACACAC
ACTCTAGAG
>Dfd_NAE 3R:2625695-2626305
CCTGCAGTGACCTGACCCATGTTAGTTCACATTTTTCTGATGGACCACCC
AGACCAATGGACGCTCCAATCCCCTGTTTTGGGGGCCTGTCAACGGTTGG
CTTGACACATATCATTAATCTAAGTTTCGGCCCCGCCGAGCTGGGATTGA
AATATTTCTATCAAATCGAAAGCTGTCTGTCACAGAGCAATGAAATTTTT
ATAAATGCACAACTCCGAACGGGAAGTGCGAGGGACTGTAACTCTGATAG
AAACATCAGCGGAGATGGCAGCAAATTGAAATTGATGGAGCGCGTATAAT
TTTGGATGTCCATCTCGGACGGGTGGCAGGTGCGAGGCATTTATCTGGCG
GCGATAAAAATGAAAGAAAACTGAGTAAGAAAGTGAAGGGGGAAGCGGAA
GGATGCAACCCTCAGATGTGTTTAATTTTCCAGCCGGAAAAACTAACTGT
GGCCGCGTAATTTTTCGGGAGGCCCAAGGACAAGCCCTGACATCCTAACA
GTTGCGCGCCATTTGATTTTGATTAATTATTCAGTCCCAACTGACACGAC
TCTTTCCTGTGCCCGCGGGCTAGCCCTGTGACCCGTAACCAACCCATCCC
CTTGCGGTACC
>alphaTub84B_alpha1-tubulin_promoter|alphaTub84B_alpha1-tubulin_TE2|alphaTub84B_alpha1-tubulin_TE1 3R:2912165-2912955
CGAGTCCCAACTAGTCCTGCAAAATACCGCAGCAAGTTTTAGAGAGACCA
AGTGCCATTACCTCTCCCACTTCAGTTATCGGTTATGCGGCGTTTAAGTC
GACAGCTTGCCGTCTCTAGCTCCGGTGCCTATATAAAGCAGCCCGCTTTC
CACATTTCATATTCGTTTTACGTTTGTCAAGCCTCATAGCCGGCAGTTCG
AACGTATACGCTCTCTGAGTCAGACCTCGAAATCGTAGCTCTACACAATT
CTGTGAATTTTCCTTGTCGCGTGTGAAACACTTCCAATAAAAACTCAATN
NNGTGAGTACTTTAAAAAAAAATCTAGTGAAATAATGCTGAAAAGAAATT
TGTGTGGGCAAAATTCAATGGGCAAAAACGCGATGCGGCTTTTTCTCAAA
ATGGCGGCCGGCCTGCGTTTTTTCCTCAAAAGTGATGACGTCATGCCTGT
TTTTTTTTTTTGTTCGCAATGAGGAATGGCTCTTAAAATCTAGATAAAAA
AAATATTCATTATTTCTATGCTGCTGGAACGCTTCATTAATCTTAAAAAT
TCTAAATTCGGTTACCATGATACTTCGACGCATAACTGTAGATTTTGGAT
AGAATTAAAGAGAAAATGGCGAGAGAGTAAAATTCCGGCGTCGGCAAAGT
AGAGCAAAAAAATCAGTATACCATTTAGCTACCTCTCTCACTCGCACGCA
GTGCCGGCTCAAGTTGGGCGCGGCTCTGCAATTATCGATTTTCTTGGGGT
GTGTAACTAATCATCCGTTTTCCCTTCCTCCTCATCCACAG
>hb_0.7|hb_anterior_activator 3R:4519890-4520620
GACGGCTGTAATGGATAAGAAAACAGAGAGAGTGGGGTTAGTGGGCATAT
TCATTTATTCATTCATGCACTGCGCCTGCGTCGANNNNNNNNNNNNNNNN
NNNNNNNNNNNNNNNNNNNNNNNNNNNNNNNNNNNNNNNNNNNNNNNNNN
NNNNNNNGGTGTGCTTGCGGCACCACCCCTAACAAAAAATACGTCAGGGG
TGGCTGGGCGGCACCCACCCCCTGAAGGCGATTTGAGTGATTTTGTGTTC
AAAATGGAGACACTTGGTAATGGCTAACAATATCCTACCGTTTCGTGGCC
GCTCAGTGCGTATGATTGCGATTGTATCGAAGTATATTCCAAATTTGTCG
GGATTTTCGTAAGGATTTGCAAGTATATTATTGGTGCTGCTTCTGTTGTG
TTGTCGCAGTGGTAACAAACTCGTGACTGACTGAACAATTGCAACAGGCA
TTAGTTTATATATCGCTCAGGTAGACGGATGCACGCGTCAAGGGATTAGA
TGGGCAGAGGTGACGGGAAGTCAGGTACAGGTCGCGGATCGGTCGGGAAT
CGAGGATCACGGATCGCGGATTGAGGATTGCGCTCTTGATCCATTCTGGA
TTAGAGCAGAAACAAAAAATTATGCGCACTTGGATTTGGATGATCCGGGA
GCTTAGCGGATGGCCAGCTTAGCAGCGAGCTGCGAATTTTCCACCGGTTT
TCTATGGGGATTACGTTGGTCAGGAGTCGAC
>hb_P1_promoter 3R:4523048-4524207
CTTGCGGACAGTCCAAGTGCAATTCTGCGGGAGAATTTGGAAACGGGAAC
CGGGAGCAGGAGCAGGAGCACGTAAGTTTTCGCTTTTCGCTCGCGGACTC
TCTCTTTCCCACTCTCTCGCTTGACCGCGGCACGGTTACCGTTAGACCAA
CACGCACAGTGCGTGCGAGGGGGAGCGGCGATGTGGGGGCTCCTTGCTCT
TCGTTTTTGTCTATTTTTTGGGCCTCGCTTTTTAGCTTGCTTTTGTGCTT
TCTTTTTCGCGGAATTCGCGCATGTGCGGGATGTGGTCTTTGCCAAAAAA
TAAGTTTTCGGGACAAAAGTCTTTTTGCAATTGGTTATCTTTTAGCACAA
GCACGAAGTTTAATTGTATTTAATGGCAATATTTGTTTTGATAGCAGTTA
CGTTTCGTCCTTTGGATGTTTGGTTATTTTTGTATTTCAGTGGCTGCCTG
TCAATGCTGGCGACTTTCGTTTTCGGGACTCGGAGCACAACTGACCAAAC
TCACGCTCAGCGGGCTCTTCTAATAGCTGAAAATCTCCTCACTGCTCCTC
ACAACAGTGCACTCGCCAAAAAAGAACTCAAATCTAAAATCTCAATTGCA
AAGCAAAAACAAATGCCAGAAGTGCAACAACACAAAGGCGCACGAGAGCC
GTTACACGGAGAAGCAGAAATCGAAATGAGAGAGCAGCCGGAGAGCATCA
ACAACGTAACGACGAAACTCACTCAAAACGGATACGGATGCTAGCTGTAA
ATCTGAGTGACTTTCCCCATCCCCAAAAGCAATAACTAAACAGCATCCCC
TTCGTGGCGNNNNNNNNNNNNNNNNNNNNNNNNNNNNNNNNNNNNNNNNN
NNNNNNNTTATCCTTTTGCATTTTCTGGCGCTGCATTTTGGCCGAATGCA
GCTGCCTTTTTGGCTCTTTGCCGTTTTTTGGCATCTCCGCTTCACTATTG
ATTATTGATTTCTGGCCCAAAAGTGAGAGAGCGGAAATGGAGGAAGATGG
GGGGCCTTCGCCAATTGTTTTTTGGGCAACTTTAAGCCCAGACACATTAA
CAACTTAGCCAACTGCAATTGGGACGATGGAAGTTTGGGCCGAGGAGATT
CCTTGTTGCTTTAACACATTTTCCTGTTGCTGTGCGTGTTAACTTAATTT
GGGCAAAGCT
>hb_HZ340|hb_HZ1.4|hb_upstream_enhancer|hb_HZ526 3R:4526519-4527945
CGGGGCAGGGCGAATAGTTGCTCTAATTTTCATTGTCCGCCTTAATGGTT
ACGCCGTAAAATTGGCTATGCGGCCAAACAATAGTGCGAAGGACGACGGC
AGGACGCGCAGGACAATCGTCTGGTGGATTTCCAGTCGACACGCCACGAG
ATTTTATGAAGGCAACTCGCTTTGCATGTTATTCCATAGATTTCGCTTCG
GTCCCGGTTTGTTTTGGTCAGGTAAGACCTTCGATTAACAATGAAAGTAG
CTGGAAAATCGCGAGAAACTTCGAAAGACACACAAAGATACAATATCTAT
GAGTCTAATGGTCATTAGAGCGGTGCGCTCTACATACAATTGTACCAGCC
GTCTTGTTTGAAGCCTAAAAAACGTCGCAAAAAACACACTTCCGCGTAAG
ACATCCCATTTCTGTGGTCCGATCGTAAAATATTTAGTTTTTTATGACCA
ACGGTGCGGGCAGGTAGCTGGCTGCCGTTTTTTGTGCGCGACCTCAACCC
TTTCACCCATTAAGAAAAAATCGCATCCTGTGAGTGTCCTTGCCCGTTTC
CCTCGAAACGGCCCACAATTTGTGTGCTTTGCGTTTTCTCCTCTCTTTTT
GTTTCCACCTAATGTCGGCGTCATTGTCTTCTTTATGACGCCTCGGTTGT
TTCTTTTTTATGGTGTCCTTTGTCCTTTGAGCCTCGTTGCACGGCCAAAT
CCCTACTTCCTCAACCCTTTGGCGGACGAGAAAGTTGCTAGGAGGAGAAC
GGGTTAAGCGAAAACTCCATTGCACTTTTTACAAGCCGCGATCTTCTTGG
AATTAGTTTTGGTCATTAGGCGAAAGGGTTAATTTCGATTTTGGCTCTCG
GTGGGTTTACTGAGTGAATTCAATGGGCTAAGGCGAGTAAAGGGTTATAC
TGTTTTTACATTTTACTACTTGGAAAATACTGAAGAACTTGTAGGAAAAA
TTTCCAGCACTTTTAAAAGCCATATATAACTTTATGAATATGAACTTCAA
ATGTAAAAACCTGAAAGTGACATGTAGTTATTTTAAGGTCCTTGAAAATG
ATCATCGTNNNNNNNNNNNNNNNNNNNNNNNNNNNNNNNNNNNNNNNNNN
GATAGCATACGAAGTATTTAAAAATGTGAACAGATTAAACACATTAAATT
TATAAAAGTAAATACAACAGATTTAGCATAGAAATAAAAATCATTTTAAT
GTTCCGTCCATAAGTAACGGTCGTGGAAAATTCTTGAAAATCCCACAAAT
TATATTCGATCCCTTTGGCCGAACATTTGGTGCGATTACATTCGTAATTC
GCTGGAAATTAAGGCCACTAAGTCGCCAGCGAAATGAATTCGGACATTGG
GCATTGGACAAATGTAAAAAGGACTCTAGAGCCCCGACCATTGCAATGGT
CCATTGTTGAGCGTCCGAAAGATCTGA
>pros_eye_enhancer 3R:7188932-7190152
CTTCGAAATGCAGCCCAAGTTGAGGTCTCAACTGGTCTGCTGGGGGTTGC
TTCAATCAACTTCTGACAAGAAGTGTTAAATCTGCACTCGCTGCAATTGC
AGCTGGAGGCCGCTTTATTAGAATATCCGGCAGCTTAGGCCGCAGACAGC
CTGTCTGCAGCAGCAGCACCATTACCATTATCACTATCTGCCCTGGTCCA
CATTGTCATAATTCATAAATCAACTAATTCTGGAGTCGTTGGGCCAGCAC
AACGACAGAAACAAATAGCTTCCCCCCCACCCAAAAAAAATACAAAAAAA
GTACACAAATCTGTGACGAAGACACTCGTTTTGAGTCGAAAAGTTCTCAG
GCCTGGCGAAGTCAGGAAGACGAAACAATTAAAGGGTTTCGAGTTGCCTT
AATGAACCGCAGCCAGACAAAAGGTCAAAGACAAGACCATCATCGTCAGC
GCAAACAAAGGCCTAGATGGCCCAAAACCAAAGGCAAACAAAGGTGTGTC
CCCACACACACACACACTAAAACAAAAGCGAAAGGGAGAAGACGTCACGG
CGGTTGCCTGCACTTCCTGGCAAGGAACAGAAGGCAGAGGCTACAAGACG
CCGCTGGGTTTCAATTACCAGGGTCCAAGGCCCAAGTCACAAGTCCCAAG
ATTTCTCCCCGCTCCAAGATGAGTGACCTCCCTTAATTGAGCGTGAAGGG
CTGCAATACTTTGACACCTTTATGACACGGACATGGACTTCGACAGCGCC
ATCAACATTGCATTGACATCGAAATGGATATATGGACGGTAGACATGGAC
GACTATACGGACGATGGACGTTGGACAGTGGCAACCCCCTAAGACAGACG
GAACCGAACTGGCCGGTGGACGACACTAATGAACATTAATGTTCGTATTG
TGTAATGTCGCGACTTTAATGTAAAGTGCAATGAAGCAATGCAAGGCCAG
GGGGTAGTGCATCCACCGGATGCACTCATTAAGTGCTGCAGCCTTTGACT
TGCAGACCCGAAAGAACTGGACGCAAATGTGAGCTGAGTTATGATGCCAG
CTGACGAGCTGTCAGAAGCGTCATCCACCGCGGAGGAGGTGGACTCAATG
GGTTGGGCTGCGTTGGATTGCTGGCATGGGGGGTTACTGCCGACTGGCCG
GCAAGTGGTTGTTAAGTCTGATTCACGGCTCGATTCGGAAATCAGCGGGC
AGCACGTGTTCCCCTGCACTC
>sim_mesectoderm 3R:8895835-8896466
GCCCCGGCATATGTTACGCACATTTACAGCGTATGGCGATTTTCCGCTTT
CCACGGCCACGGCCACAGCTTCCCACCTGATAGGACAGCTCGGCAATGTG
TGGGAATCGCAGTGAGGTGCCGGTAGGAGTGGCAGGTAAGCCTGGCCGCC
TCGCAAGTTTCTCACACTTCCAGGACATGTGCTGCTTTTTTGGCCGTTTT
TCCCCGACTGGTTATCAATTGGCCGATTGGAAATTCCCCGATGGCGATGC
GCTAGCGTGAGAACATGAGCTGCGAGCATCGGGTTTTTAGCATATCCATA
CCTGTGGCTCGTCCTGATGGGAAGCGAGAAGCAGCAGGATCGGATGTAGG
ATGCAGGATATAGGGTATAGGCGCTGTTGCGCCTCACCCGCAACACCCAC
ATTAGCATCGGACCAGCGTCCAGTGTCCTGTTAATTGCTTTATGGACTCT
CCACTTTCCGCTGCGTGGGAATCTTTGCTCATCCTACCTGTTTCCATGCC
ACACCAACCCATTCCCACAGCATTGTCCTCCTTATGTGAAACTCTCTAGT
TCAAGTTCAGTGTGAATATTTGTGTTGACTTTATTTTTAAACTTTTGGCC
ATTTGTTTTCAGTTTGCTGTTTGCCTGTAACC
>ems_elementIV 3R:9720484-9720788
GAGGATTCGGACCCGGAGCCACCCTGGTTTTTGGGAAATCTTGCACCTTT
GCAGCACTCCCTGTCCCTGTACGTACACTTCATTATTTGCCACTTTGTAT
TTAAATCCGTTTTGATCCTCTTGTATGTTTGTGGCTTAACTTTTGCCTCT
TTCCGCTTCTGCAGCGACGCGAAGAATAGAAAACTGGAAAATCTCTGGAG
GAACACCCGCACGTAGCGGGGTTTCGGGACTCGGACCTCTTCTGACTTTT
GTAACAAGATCAACATGTGAGATCGGCAATCTGGCCAACCAACCAGTGGC
TGAAA
>ems_ARFE|ems_ems_ARFE-subA 3R:9723514-9724758
GAATTCGAGCTCGGAATCTACTTAGCTCGGGAGAAATTAACGATAAAGAT
GATAATGTGTCTTGGTAGAATTTTTATGGGTATTTAGACCATAGAAAATA
TATATTAATCAGTTTAGATATTTACAATGCACTATCATCATACATATAGT
TCTAGGTGTGTATACTATCTTGGGAACATACACGTTGGTAAATAGTTTGT
TGCATTTTCTCCACTATCTATAACAACTAAATCTCAAGACCTCACTGTAC
AAAGGTCCTTGTATCGTTTTGATCTAATCGTACCATGTCGCCTGCTCATA
AATCCCGCTCGACCATCCGGATCTGGGCAAAACGATAATGACACACGAAC
AAAAGTGCCTGTCAGCCAAAATATTACCAAAACGAAAGTGTCAACCAGCC
AGGTCAAAGGAGGAGGGCCATCACGAGCAGGGGAGTGGGGGGTACGTGGG
GCAGCGCCGGTAAAAAGTCATAAACATTACGTTGATTTTATTTCGGCAAC
TACCATATTTTTTATGCCCGCAAAAGGATTGTCTGGTTGTCCTTCTGCTG
GCCATGCTCGAATGCCCGTTACGGAAAGTGTCATAAAAATGCCTCGAATT
TGGAATGGTTTTCCACTATTTTCCACTGTTTTGCACACACGTACTAAGCG
GAGGCGATACAGTGTGAGAAATAAGTGTAAGTACAATCACAGTACATAAA
TCAAAAGAGTTCTTTTGTTTATACGAATATAAAATATAAAACTGTTCTAA
TTTTAACCAAGTATTCTTGAAATATTCTCTTAATGCCTATTGCATTTTTC
CCAGTGCATAGTTTTGGGGCTGCGGGAATTTCAAGGAGAAATCAGACATT
TTTATGACATTTCCCTGACTACTGTTTATTCGCTTTCTCCACGCCGCCCG
CCCTTTCTTATTTTTCTCGAGCACTTTTCCGACATTTTAAACATTTCTTT
TTCGCCGCTGGCACTTGGCCCTTGTCAGATTTTCCCTGCGCTGCATCGTG
TCGTTTGTGTATTTTTTATGATTGTCAAGGATTAGATATAAATGTTTTAT
GATCTTGGCCCGCTACCGCGGTGCTGGACCAGAAATTGTGTTTTAATATG
ATTTTACGGCTTTGTGGTAACTCGAAATACGTCCAGCTTGATTGGCTCCG
ATATGTCGTGCCTGAAATTCCAAATGATCCGATCCTTCGGTCTGATGCAC
CCTTTTCTGGGCTATTCTCTCCAAATGGGATTTGGGCTCCTCTGG
>stumps_hbr_Tracheal|stumps_hbr_DME 3R:10420010-10421723
CAAGGTTTCGCTTTCATGACATCTGATGATTTAAGTTGATTTAAGGCACT
TCGTGTGACGTTTAAATCCAGCGCGATTTTCGAGTCTCAAAAGAGATGAG
AAATAAGTAGTAGATGAGATACTGAGGAGTGTTTCATACATAGAAATTCA
GAGCATGTAGATCTGCTTTAGAAGTGCCGCAATTTATTAGAAGTGTGCCA
TTAAAGTTTTTACTATTATAAAAACAATAGATTCTTTCCCTTATTGTTAT
TGTTATCAATTATAATAACGGTTGCCCACAGCGCCTTATTCTAAAAATGA
TCACCCACCATATTCGACACACTTATCGCTATGGTCACTTGCAATCCATT
CGAATCTTTCGCCATATGCAGGAAACTAGGCAATTCGCCTCAATCGGCAA
TTAACCCACAACACCCACGAACAATTCATTTCTAACACCTAAATTTATGG
CAAAGTAAAAACAAACCGAACCGAATATCTCTGCCATATTTGCGAGTGTC
CCACTGCAGTTGCCAGTTCGATTGGCATAAGTTATACGCATTTCCGCTCT
TTCAATAACAATGGCCATTGCATTTTGTTATTATGTTGCTGGCAACGGGG
CGGATGGGCAACATGGGCGATATTGGATGTGCGGATGGTGGAGTCAACAA
ACGAATCGCTTGACGTGGGCGGTGGGTGTGGCCGCATGAGGAGCATAAAT
TGAAGAACTGCACATCCAATAAGGCACAACCAACTGGCTGGAACGGAACA
CGGCATAATTGATGGGCGGACTCCGACTCCCCGGTACACATATGTACATA
TACCTAAACCTATAGATATGTATGCTTCAAACGTGTTAATGGCACGGAAG
CGAGAGAAAAAAGGGGAGTTGGGTGGCCAACTGCTTTGCATACGGCGCGT
GCCAACCAAAACGATTGGCCAAATTTGGCCCTCCATCGACCATACCGAGA
AATTGGCAGCACAAACTGTGAATACATCAAAGCTGCGCTGGGCTGTTTAC
GTTGGCCATGTTTCCTCTTCGGCTTTTCCAATCAAAAGCGCTACGGAGTC
AATAAAACTGGCTGCCGTGGTGGTGGAGTGGAACAAAAAGTGGCCAGCAA
TGTGCCATTTATCAATTTTACACTGTTTTAATTGCACCAGTCGCTGCGGA
ATGTAGCAGGTGATTTGGGGTCAGCAATGCAAGAACAGAAGCAATGCATT
CTGCTCTTTTCCGATTTTCCACTGCACAAATGCACTTGTTTACCCCTTTG
TTCTGCCCCCAAAACGTCTGGCTTCTGTTTTCAATTCTCGGAACATCTGC
TCATCAGATTACGCAGAGTGTGCTGCCGCATCCACCATCTCTTCCTTTGC
CATTGGGGGTTCAATACACTTCACTTCTAGACTCTATCTTGGGGGTACGT
TTTTCCTTTGCTCGCCGCGCATATCAAACAGCCCGAAAAAAAAAATGTGG
CAGGCAGCCCAAAATTCAAAATCGAAAATCCTATCGAGGAACTTAAGTGT
CTTCCTTGGCGGCTGAGTCCAACACCTGTTGCATTCATAAATACGAAGTT
GGGATTTGAGCAGAGTCGGCGTAATTAACATAATTTTTGGTAGGATAATA
ATACCTACTCCACCAAAAATAAATTCAAGTATAAGTAACATATTAACAAT
ATTTTGCTCACGTTTCCATTCGGAGGTTTCCCTTTTTTCCTGTCTTTGTT
GCAACTATTTTATA
>stumps_hbr_early 3R:10423059-10424085
AGAAAGATGAGGGACACGGCTTCAAAAATAGAGCACAGATTGAGTTTCCG
CTTAAAACAGTCTAGACTTCAGACGTTTTTTTCTTCGCTGCTGCTCCCCT
ATATTCTAATTAATATCACAAAAAAAAAAAAACAACGGGCAGGAAAATGG
AAAGCCAGACATAAAAACCGGGATATTAGGGGGAAAACCCCGGGCAGCTG
CTATCCNNNNNNNNNNNNNNNNNNNNNCGCAGATGTGCTGGGGAATAGCG
CGTGCCCTTCGACGACTAGGCTTCAAAATAATGCTCATATTTCTGAATGT
GCCACACAGTGCCTCCTTTCCCCAGGCTCGTTTAAAAATAGCAAATAAGC
AAACAGCAATTATAAACTCAATTGAAAGGGCTGTGCGTGATGTTAATGCT
GAGCAACAGTCGCGGATAGGTCGCTGGGCCAAAAGGGGTGGGTTCGGAGG
GGCGGTAGAAGGGCAGCAGGTGCCGCACCACAGCAGCATAAATGCAAAAA
CAAAAATAACCAATACAAACACAGGCACATGCCCCCAACAGAAAACAATA
ACAACAGCACTGCCTGTGCAGAAAGTAACGTACAACTAGCAGTTGGCGCA
AAAAACAACAAAGCGCAGGCGCAGACGGCGCAAAACAAACTTACTGAGCA
AAATTATCAAAATGATCCTCAAAATGTTATAAATTTCCCAGAAGAACAAG
ACTAACAATGAGTGGTTAATGCTACTATGTAAATATTGCTATTTTGATGA
TATATTTTAAAACTGTAGTTGNNNNNNNNNNNNNNNNNNNNNNNNNNNNN
NNCTCAAAATGTCATTTATCACAGCTAATTTTTGATTACCCTTTTTGCTT
CGAATATTTTTGAATGTTACAAGTAGTTTCTCTCAGTGTGTAACATGGCA
GCGACTGCGACACGCACCGGAAATCCCTCATAGAAGGCTGTTTAAGTGTG
CGTGCGACTGCGACAGCCGAAGCTTGCAGCATAAATTGCATGCAGGAAAC
AACAAAAACACATATGTAGATGCTCCT
>Tm1_PME|Tm1_MA 3R:11136386-11136738
GAGATCTTATGATCATTTTTCGGATATTTTCAAAATTCGCTTATAAGGAA
TTTTGTAACTAAATCTGACGGCACCAATACCATCCAATAAATATCTGTGT
GTGTGTGAGAGAATTTTTTTTTGCACACACACACATGAGCTTCATTCGGA
AAGCTCTACACGAATGGGACACATATACATATGCACCTTACACACTTATG
GCACGCACAATTTTCACACACACAATCACACTCGACCGATAAAGTTTTCC
TCGAAGAAAATTCTTTAAAATTAACTGCAGACAGACACCTGCCTGTCACA
CACACACAGACATACGCATTTATTTTTAACTCTGCCTGAAATTTATACGA
AAA
>srp_A7.1EB|srp_A7.1ES 3R:11817731-11818879
CGAATTCGATTCTGGTTCTGGTTTTGGTTTTGGAAGCGAAGCACTTGTGT
GTGTCGCCCACTATGTACACCAATTGATCAACGATCGTTAAAATGTTCCC
AAAATGTCCAAACAGATCGTTGGTGCCGCCTATTCAAATGACGATAAAAA
TGCCATAAAAATACCGCCCGAGCCTCCCAAGATCCCACTCGAAAATCGTT
TTACGACTCGTCCTGGTTCAAATGTAACAATTTTTTAATCAGCCATTGGA
ACGGAGCTCAAGTGCATTGTTTTTATGTATTTTGGCGCGACGTCTCGGGA
ATTTGCATGGGCCAAATGCAGACGGACTCCTGGGGAAAGTCTTTCCCCAT
CATTTTTCTCACGTTCACTTGTCGCGCCACGAGATTTGTCCTGAAATTCT
ACACGCGTCTCGGTTGGATTTTAATGTTCTCGTCCTCGCGATAGGCATGA
ATGTGTCTGGATCTGGATCCTGGAGCCCCAGTCCTATGCGCATGGTAATT
TGAAAATTTTGAGAAATTTCATATTGGGTCTCTCAGAAGGCGTTCTGATT
TATGCGTAAATTTCACGATTGAATTGAAGAACTAACCGTGAAGAGTATTG
AGACGAAAGTAATGGGCTAAAGTGAAGGGAGTTTTTTTTAATTCTGGTAT
GCTATTATATTTGAAGTTTAATGAAATTATTGGGTTTGCCCAAAACGCAA
TCAGAACATTTAGCCTTACATATTGAGTACCTTTTATAAATGTATCTTAT
TTTAATTACTGTTTTAACGTTTTTGATTTTCTTAAAACTATATAAACATA
TATTTTCTTTGTTTATTTTTATATTCATGTTCATATTCATATACAAAATT
TTTAATCTATGCTGTTAATAATTCGAATCCGTACAAATTAGACCGTTGGT
ATTATGCATATATGTTAATGATTCTGTTTTTGAAAATGTTTACTATATTT
TTAATTAAACTTCATTGTTGCTTTATACTTCTACATTTCAAATATTCATT
TAAATAGAAATTTTCAGTAAGAAATGTTACATTTTTCAAATTCCTTTAAA
CTTAGCTTACATTTTAAACGTTTCTTAATATACATGGATTGTTTTTTCAT
TTAATTTCCAGATTTTGTGTGTACTTTTTTGCGGTCGCTGGTAGTCGAC
>Ubx_bx1|Ubx_BRE 3R:12525924-12527629
ACTCAGGTTTTAGGGGGCGGCAGGGAGTGGTTGGGCCGACGAGGCAGAAT
TAAATTAATTAGAAATCTGATAAGACTTCCACTCGAATTGCGCCTTAGTT
AATTTGCTTTTTTTCGCTAAGCCTCGACTTGTTCTTGGCCACATGATACC
TTTTTCGGCCTGTTTTCTATTTTTTTTTTGCTTGCTGGTTATATGTAGAA
ATTATTTCGTATAATTTGTTAAGTATGTATATATTAATTTAATTCTTGGC
TTTCCAAAAGAATACATCGTCGTCATTATTTGAAACCATTAGGATTAGGA
TTTACTTTGAAAGTCTTAAGATGTACATAACTAAATATAAACAAATTCTC
TTCATTTTATATCTTTTAATAATCTCAAAAGTTTGACGAGTTACTTAAGG
GGCAACTTACTTTTGAATGTATGGTTATGTTAATTTATGTGAGTTCATTA
GGTCGCTGTTTATTTAGCAGGATTATACTGTTATAGTTATTTGACTTCCA
CCTTTTTATTTAAATACATATAACGACGACTTCCCAATACCGTTAGGGAC
TGAACCTCCTGTGACTTTGTTTAAATTTTCGAAACTCTCGCCACTCATCA
GGTGAACCTCCTGCGACTCTGGATGCAATTTGCCGCATTTACCTGCTGCT
ATCTACTTTTTGACTTTTCGGCTTCTTGTTATTCTTTTTTTCCACCACTG
CGACGGCTGCCAACTGCCGGTGGGCCCATAAAAAACTGCCAAATGCACTG
GCCCATCTACCTAAATGGCAGAGGATTGGGCTCCGGATCGCGAGGGCAGA
GGTCGCAGGACAGCGTGTGTTCTGGCCATGTCCGCTGGCCTGTCTCGCAG
CATCCTGCATCCTGAATTTTCAACGGAAGGCCAAATTAGCAGAGATGCCT
CCGCTGCAAGGCGCGCGTTTTGTTTACGACGCCCGGCACTTAACATTGTA
CTTTTTATGACCTCGTAAAAAAACTGCACACATTTCTCGCCGATTTGAAG
GCTGGGTGGAATAATTTTCGGGGAAAAACACCGACCTTGAAGGCGGCGTC
AAAAAGTTAATGATCACCATCGGCTCTGGAACGATTTTTTAATGTTTCTC
ATGTGTTGCTCAGCCGCACACATAAAAAACGGTTCCCTAAAAAAAACCAA
ACTACCAGAAGACAATGCATAAGTCAAGGATAACTCTAACGATTGTTATT
TGCGATTCAGTCGAGTTCGAATTCGTGCCGCCTGAGAATTTACAACGATT
TCCCGCCGAAATTCGCAGAGAAATATCGTGTCCCGCGCCACATTTCTCAT
CCTCCTGCGCGGGCACGAAAATCTTGTCATGATCTCTTCGAGGACACGGA
GCCACACGATCGGATGCCCAGCTGGAGCTGCAGAGTTCTCACATGTTGGC
CCGAAAGGGTCAGCAAGGTCAGCTGGAAGTTAGCAGTCGTGGTCGTGTCT
CCTTTTTTTGATTCCACTTTTTTTTTAAGCCCAAACACTCGACTCTGTCA
ACCTCCAAAGATAAAAAATGTGGTTCGACGTTTTCCCGAAATGAAAGAAA
ATATAAGGTACAGGTTATTTAAAAATTAAGCGTGAACATAAACTGAGAAA
GAACTTGTAACAACATTTACATTCCACAGGAAACGTTTAAAACTGTTTTA
AGCTAATATATTCTACTCTTCACAAAGTAAAAAGTTCACCCGTTCTAATT
AAAGCT
>Ubx_basal_promoter 3R:12559186-12560352
TGCGCTGCTGGCGGTAAGAATCTTGGCGGTGCTCCGTCTGAGACGGGCTA
AAAGTCGTTGGGGGCTTGACCGATTTCACACGAATTGGTTTCCAGGGATC
TGCGATTTTTGGCGGATTTTATTTGAGTGTTTCCTCGCTTTCTGTGCTGT
TCCTTTGCCTCCTTTGGATTTAAACAAATTTTGTTAAACTNNNNNNNNNN
NNNNNNNNNNNNNNNCACTCCAAGTCTTTGTTGATTAAGTTTGGTTTTAT
ATAGTTAAATATGTCTTATTATTTGTAAAATATTCTTGAAATTTTTTCTC
CTTTGTTTTAGCACCAATTTGAATTTTCTTTGTTTCAGAGTAACCAATTT
GTTTTTCANNNNNNNNNNNNNNNNNNNNNNNNNNNNCTGTTTGGTAAATA
TTTATTTCAAAAGTTATTCTTTTTATTGCACTCTCCACGCGGGTCGTTTT
AAATTTATTTAAGCACTAATGTTTATTGAGACTTCAATCTTAATAATCTT
TAAATTTTTTTCCACAATTGTTTGTACGGTTTCACAAGTGTTTCGTATAC
TTTGTTGCGTTTTGGTTTCGGTTTTTAGCCAATTGCACTTTGCTGTTAAT
TGAATTCGAATTTGAATACTTGGATTGCGCTTGCCTTGGCACTATCAAAG
GCTCGTAAGCGTTACNNNNNNNNNNNNNNNNNNNNNNNNNNNNNNNNNNN
NNNNNNNNNNNNNGGTTTTAACGATTTGAACGATTATTAGCCATAGTGCT
GACCGAACGGGCGCGAATGCGTCTGCTGACGGATTTCCTCGAATCTGGAC
GCCAATCTAGTGGAAAGCGACTTTTCCGCGCGGCATTCACGGGCGGACGC
GTGGGCGAGCGGTAAAGCGCTGAGGGCCAATAATAACAATAATGCCGCTG
ATAATGTGGATAATAAAACAAAGCGCGCGCCTGTTATCCAATCCGTTGCC
ATCGAACGAATGTGGCACCAAATCGCAGTTGCCAGTGTTTTGACTTTGCT
CTGCCGACTCAACTCACTCGACTCGGCCTAAAAACGAGTGGAAAACAGAA
ACAGAGAGCCAGCGAAACGCTCAAAACCAGATTGTTTTTGAGCGCTCTTG
CGCTCTCTCTTGAGTGTTCGTTCAGTTTAAGTTTATCGGGGTGGGCGCCT
CTCGTTCATTCATTCGC
>Ubx_2218S 3R:12570853-12571247
CTGGGCTGCATCTGAGGCATATTTTTATGATTTATTACCAAGGCGGCTAT
AATCGAATAGACAATACCTGGGTGTCCTTTTTAGGCTCGTCGGAGATGCG
ATAACAACGAGTCAAAACAAATCTCCTAAGGTCAGCCAAAAAGTATCTTT
CGCTTGGCATTTTTTACGCTCTCGAGGACATGTTGAAAGGAAGCATTACC
ATTTCCATTCCCATTTATGGCACCAATATTTTTTATGACACATTTTTATG
ATTTATGAATTGATTTGGTTTCGACTTTGGGTTTCTTCCTTACAATCTAT
ACCTTTTTTGTAGTTTCGGGAAGGCGGCCTTCGAGTCCTGGGAGAGTCTG
GCCTCAAAACGATTACCGAAGCATATTGGTGCAATTATTAGGATC
>Ubx_BXD-A|Ubx_BXD_enhancer|Ubx_BXD-B|Ubx_BXD-C 3R:12574681-12576275
TATCGCTCATCCGCCGCCCCTTAAGCGACGTCTGCGCCGGAGCAAGTCGA
AACTGGAAATGTGGCGCGGTGGTTGAACGAGCCAGAAAAAATCCAGCATT
TCATCACCACCACCAGCAAGAAAATGGGCTTGGCCTTTTCGTTTGAGTGA
GTATTTCGAGGCACTCATTCTCCTCGATTCCGATTCTTCAGGTTCCTCTC
ACTCTTTTCATTTTGATAGCCCGTCGGCGCAAAATGTAAGAAATGGCACG
AGAACTTCAATTCATTTTTACAAAATTGTTCTTTCTTTAATATGAAAAGA
TTTTTACTTAAAAATCTTATAATTATATCATGCACAATAAGATTTTCCAT
ACATTTCTACGTTTATAAGCTGTTAATCTACTGTTAAGAATGTGTATTTT
CATGAAAATGGTAATTGTTAAAAAAGTCGATACAACATATGAAGTGACCG
AATTTTTAATGAATTACGTTTGTATATTATATATTGTACTGTTTTACAAA
TGCAAACCGAGAAAAGATGACTTAAATTTTGTTTCGTAGTTTTCAAATAC
ATCTTTGAATAAAACTCATGACCATAAGTTGATAACAACTTAGTAGATAT
TCAACAGTAATTGGCAGATGTTGCGCTTGAGTATTCAACACACTCGATGC
TTTTGCCGTGTTGCAACTTCACTTTCAGGTGTGCGGCACAACTTAATTGA
ATTCATAGAGCGTGTTGGCACACCCGTACGGTGAACACCATGATATGGGA
ACGGTAGCCGCTTGACGACTTCATAAAATGTGATGTATGAGCAGTTGGCC
GTGGACATCCTCTTCACGATGGCTTGGAAAACGTTTTATTCGAATTTAAT
TCAAAGTGTTTCAAATTGGCCCGGGCATTGATAATTTCGCACGAATAAAG
TCGTCACCGGGAATAGACCGTGGAGTAATTTCATTTCACGCTGCCTCAAA
TGAAGTGCGCAGTTCTGGGGGGAAAGCATCGCTCAACCTTGCCACCATCG
ATGTTGGTCCATTGTGCCCCGAGACATAGTTGAATCAAGTTTCAGTACAA
ATTTGTACAATTTCATATTTACCCAGCACCACAAAACGACGCCAGACAAT
GGAAACTGCTTAAAGATAGCTGCCGGGGCACAAAGCACCCCAGGAGCGTC
TCGTGGTGATTATGAACTCGGGTTGAAAGCCGGGTAAAAAAGGGCAGATA
AGTTATTGTTGCAACCCCTGCAAGGGATCCGTAAAAATAGGACAAGATAT
AGATACACTCGCACACACATTCATCTGCCCGGAGGGTGCGTCGTAAAAAT
GAGTTACGAGTCCTGCCATTTTAAATTAAAATAGCAGGCAGCCTCCATTG
TGGCAGCAAGATGGTCGAAGCAAAAGGAAAAAGGTCAAAGGCCATACAAT
TCCACCCTGAAAACCCAATCCAGCGGACAAAATGGTCATGTTGACAGAAG
TAAATCTCTTGAATTATCGCATTAGATGCCGCATTCTCACAGATAGATTC
CAGGCCCGATGAAGCCATATCATAAATAATCAGGATCGGAAAGTCGCTTG
GGCATTATAAAGGATTTTCGAGCAGCCCTGTTGATTTAAGAATTC
>Ubx_ventral_imaginal_disc_enhancer 3R:12592550-12594286
TGGATCACTTTGCAACTGCTCATTGCACTTATTTGGTCCGCAGTCGAGTG
CATTTTAAAGAGGAACAACAATTACAAATTATATACATTTCGCATTGGCA
TCCAGGATGTGCATGTGGATCTCACCGGCGGCCATCTACTTTCGTCAATT
ACGAAGGAGCAGTTCGGACGCAAATGGAGATGGAGATGAAGTCCGGGCAG
CTGCCCGGAGGCCAAATTATCCGAACGCCATTAAAGTCATTAAAGCCATT
ATTCGTCGAGTAAAACGTTTAAGTGAAAATACATCTTCTGGATGTGCATG
TGCATGAGGATGATGCTGGGGATCCGCTTGGGAAGCGGATGGGATGTAGA
TGAAGATGGGTTGGGTTCAGATGAGTTGGCGGCACCGACATCCACCAGCG
ACAAACGCACTCGGCAGTGAGAGAATGCCCGATTCCCGGATTCCCAGATC
CCGATCCCTCGGGTGACTCTGTTATTAGCAGCGTTTTGGTAAAATGAGTT
GATTTTAAAGAAACTTGGGCATTTTTTTAATTCATACTCGGTACAGAGGC
CACACACATATAATTTGGCCGATTCTGGTGCTCAGCGCGAACATTTGCTT
AAATGGAATTATCGATCAATAACCCATTGGTACACTTTGGAAAAACTAAA
CTTTAAAGCATGTCACTGAAGCACACACTGAATTCAAGATAAAAATATTT
TTAATGTTTACATTACATAACATTGCATTACCATTAAATAAAACAATTTA
AAAGTCTTTGAACTTTTCAAGTCACCTGCAATTTTTTTTAAAAGTGTGAT
TTTGTTTTGCTGCTGCGTCAGGCTTCATCGATAATGGTGGACCACGTACT
GCCCGTCCAGACCTCCGCACCCCTCCGATTGTAATATAATCCATTTGACT
AAAGAGAAACTAGAGCCCCACCACATCACGAAAGGAAGCTGCTGCTTTTG
TACGGACTGGAGTGTCAGGTGTTCGTGTTAAAATGCCAACTAATTTCAGT
GTTTTGGGCCAAGAGCTGATAGCCAGGTTGGCCGGCCAATCGATTCACTT
AATCAATGGGGCCCGAGCACTGTGCTTACATTTTTTGGGTCGCAAAATGA
AAACAGAACCATTATATGCTCATACTTAATACTTAATACGAGTATTTAAG
CACAAAAAGTTGTCGCAGGAAATGGCCCTGAGCTGCAGGGCCAGGTCCGA
TGGGTGGGCGTGGTCAGCGTTTTGTGGCTATCGCTCTTGTCCATCTTGGC
CAGGTTTGCACACGTCCTCGGCCTTTTGGTTGCTTAGTCAGCGCGCAGCG
AATGTCAACGAATTTTATTATTCGCAACCTCTGTCAGTATGTATGCCTCT
TTGTTAGCGGAGGCAGTGTGGGTGGAACGGCTGCCTAAATTATGATGCAC
GGCCATGATAAAGTGCCAACAAACGTCACCAGTCCACTCGCAATTTCCAT
GCCATGGAGCACTCTGGGTTGAACGCCTTCGTCGGGGCAATGTCTCTCGA
TCTGGCAGGAACTACCATATCTAAATACTCGACACTGTAGACACCAGCCC
ACGAAGGACGTGAGCCGACGATTCTGCATTCAGTGAAACGACTATGATGG
CGTCAGCCAAAAGTGGCCATAATTTATAATGATAAACTAGGGACATATAT
TGGCTGAAAAGAAGTGGGATATCGAAAAACTCGTAAGGTTGATTAATTCG
ATTTACAGGTATTAGTTTGATGATGACAATAAAAGCT
>Ubx_PBX_enhancer|Ubx_pbxPB|Ubx_pbxSB|Ubx_pbxAS 3R:12598960-12600338
CGGATCCTGGACCGCATGCAAAAGGGTCACGGATGTGGGCATTCGGACGG
ATTTGGACACGGCCAGCGTCATAAATCATAAATTTCCAAAGGCTGTTGGT
AAAAAACCAAATCCGAAACGGTTCGCCACGCAACGGGAATGCGCCATAAA
AAATGTGTGTTGCCTTTTTCCGCTTAAAAATTCGCACCAAGGTCAAAACA
GCCGTCGGCCATTAAAAAAGGTGCCTTCGCTCACCTTTATGAGGGCTAAA
AGAGACAGGAATAGATACCGCGGTAAAAGATCGCTCATTAGCAGCAGCTG
CACTTGTGTGTTTTCAATGAGGAACCTGACGACCTGACCTTGGACGCAGT
TTTTTATTAGCCATGGCAAAAAATTATGATTGTTTCATATTTTCTTAGAT
CCTGTAAAATGACGCAACCTGCTAAATCATTTTTAAGGGAAAAATCCTAT
ATTACCTTGAGCATTCACCAAGGTTTTTCATTTAATTTGTTTAGACCCCC
CTTAACTTGGCTCAATCCCAGCTGCATTTAGACCCTCCACAGATTTTAAC
AACCTCCCCTATGTCGTCCTGCGAAATTCGGGATGTCTGCCATTCCGAAC
AGGCGTTGCACGAACACGAATATTTACACGGACATGAAAACATTTGCGTA
ATTAAATTTATTTTATGTAGTGTCATGTTTAATGGAAAGGGGGAACATCT
ACAATAGCTTGTGCGCAAATTCATTGACAACAAATTTGGCAGAAATGTAT
AAGAGAATTTAAGCCTTTACTTTGGTCTTTGGTTCCGATACGTTTATCTA
AAACTGATTAAATAACAGAATAGCGCTTCTTAATAGTGTTTTCTACTGTG
CACAGGGATGCAAGAAAATTAAATATTTTTGTTCCCAATTTGGCTAATAA
ACACGGCTTTAAAACTCCCAAAACCATTTCATGTCGCCAACACTTTAAAT
CTAATAAAACAAGGCGGTTTACATTAAATTCCAAACACGCACACCCATTT
TCACATATGGTGACTGCATTATTTAGGTGCGTGGTATTAACTTTAATGCG
ATAACCTATCCGATGGCCACCAATCAAAGCTCATTTAGAGCGACGGCGCA
TAATTTTAAAATGTGTTTTTTGCACTTCGGCCCGCTTTATTAGCCTATTC
ATATCATAATTAATCCTAAACACGCAATTTGTGCCAAATAATTACATTTA
ATACGACTCCTCCCCGGTCTGCGCTGCATTGCCGGGCAATTTGCATTGAA
ATGCTCAAAGTGAAATATATGGCGGCTAATTAAAATGCATTTTACATTCA
CGTGCTGCTTTTCGCCCAGTGGTCGGCCATAATGGCGAGTGCATTAACAA
TTAGCTGACCGCATCCATTGGGCTCCTCT
>abd-A_iab-2(1.7) 3R:12636229-12637974
CGTCGACACATGATTTGTGCTGGGGTATGGGGGTTTGGAGGTTGGGGGCG
TACATTTCTGAGCTGCACTGCGAATGTCTGACTGCAAATTACGGGAAAAA
CAAACAGATTGTTTTAACAGAGAGAGAGAGAGAAGGGAGTGATCTGATGC
TAGAGCTGACGTCAGCAGCCGGCGCCCCAGGACGTCAACACCCCGGGGTC
CATTGCGGACCTGATTCAACTGCGGATTGGCATCGCACGCAGTGCGTGAA
AGGGTGAAGCTACCAATACCGACACCGACTCGCCCAGCGGCAGGTCTCGC
CCTGGTGGCCAGCAGCCAGCGCTTTTCCCCGATTTTCCCCGCATTCCTTT
CTCTACTTTCTTGTCTAGTTTTTTGTTTCTTATTTTTAGCAATTTTCCAT
GCTACCTGTGCGAATTTTTTGCGCGACGGTGTGCGGAGATGCGCTCGGAA
TGGCACAGGCTCCGTGTTTATGTTACGGAAATCAAAAATTCGCTATCTAC
AAATTGCTGTCCCAGTCCCAGCCTAACAGCCTCTCACTTATACCCGCTTG
CCGTTTTATGGCTTTCATGTCTCTTCTTTTTTGCACTGCTGCCTTTGTGC
CGAGTTTTCTGGCAAAAGGTTTTCATGTCAACGGCAATTTTTTATGGTTT
GCAAGTTGCGACTTTCCAACGGTAACTGTTCAAGCAGACAAAATAAAAAA
GGGACAATTTTTACGTAATATTATGAAAGGTGCAGAATTGTATATGTTGC
TCGGCTGCAGTTGTAAATCATTGTGATTTTTTCTAGTTTCCGCTGCATTT
TTTATGAGACTGAACAGTTGGCAAAATATTTACGGGCGAATAAGGCCGTG
ACATTTGAATTTACCTCAACCGATAAGAAGTATTGGTGATTCACTGGTGG
AAAATACAAAAAACCCCAGCTCCTGTTTTTCGGATGAACGGAACAGTGAT
GTTAAGAAAAAAATTTATATGTATGGACGCCGAATGGTCCCAAATGTCTT
AAAATGGAAAAGAATCGTTTTATTTAATTTCATTATCCNNNNNNNNNNNN
NNNNNNNNNNNNNNNNNNNNNNNNCTTGTTAAACAAACACTATACTTTGC
TTTTAATTTAAGGAGAGCAGCAATAAAATGCGAAAAACATTGTTACTGGA
GTGAACAGGAAACAGTGTAAAGGGAAGGGGGCAATAGCAATTTCAATTCT
AATCAACCCCCCTTTCCCGTTTTCCCCCTGCTATCCTGTGGCCAGGAATA
CCAAACTAATCTAAATTATTTACACGCTACAATGAGCAGCTACAATTCGT
CCCATAAATCACGACTCCCAGGACACACGCGCCCCTAAACAAGATTTACG
ACCCCCGCAATGGCCGCCAATGGCTAAGCGCAGGTGCGAGCGAGATGGCT
GCTGGCTCGCAGGACGGAGTGATGGAATCCAACATGGCTGCCGCAGTGTC
TGCCTTCGCACAGGTAGACACACACACACACATTGTCATAGAGAGAGGGA
AAGAGCAAAACGTCGGCATGGCAACGCCTGAGTTTTTTCTTAGTGTGAGT
GGTGAGTCGGCGCAGCCAAACCGGAATTGCGAAGAGAGCACTCACACGTG
GATGTGAATGTGGATCTGAGCGAAAAGGAGAGCGCTCACTTTGAGTCACG
GCCCAACTTTGTTATTGATTTTCCAATGCCAACTGCAGTTCCACTCATAT
CGAAAACTATTCGGAAAGCCTTAAATCCGCTTGGGAAAAGTCTAGA
>abd-A_PRE_iab-2 3R:12643148-12643682
CCAAGCACTCGTGTATATACCTATATATACATATTCCTATTTGGTAAAAA
CAAACACGAACTCCGGATTCCTATTCCCATTCGAATGCAGAACTTGGGGG
CAGATGTCGGTCATAAGTTAGATTGCGTGGGCCGACTTGAAACGATGACG
TATTAAAACGCCATTCAGTGAAGCACCCCCACCCATATCGGTGTCCCCTC
TCTAATCCCCCGCACAACTTCCATCAAACGAGAACGTGACACTTAAATTC
GTATAAAAAGCATCGATCGATCGATGCGGGTTCTATATTTACCTAGGCGT
GCACATAACTCATGCTTATCCCCCTCGTCTGGAAATTTCATTATAATGCC
CACAGAAAACCCCTGTTTAGTTTCCCCCCGCGAAATGCCAAGGTGTGGTC
CTGTGGGCTCCTGAGAAAATGTCGATGCACCGCAGACCGCAGAAAACGAA
CCTCACCTATTAGTGTTTCCAATCTTGAACTTCCCTCGAAATTCTCTTTG
GCTGACAAAGCTGATTAATGGCTCACACACACACG
>Abd-B_IAB5 3R:12704132-12705151
ACTACTACGCCGATTCTGCTGGCCATGACCATGAAATGGGAGCCACAGCA
GCAGCTAGGCCATAAAAGTGACATAAAATTCCCTGCGACGACCTTGGGAA
GCAGTAAAATTTTTAATGACTCTCACTTTCTACGGCCAACTCTCGTAGAC
CGTAAAACTTCGAACTGTGACGAGCACAGCAACACACACCATCTCACTTG
AGCATCGTGGAAGAAAGAAAGCGAGAGCAGATCGCCTTGGTTTTTTCGCC
GCAGAACTGACAATGGGCCCACTGTGCGGCCATTATGTGAGGACCTCACT
GGGCGCGTGTGAGTGTATGCGTGTGTGTCTGAATCCTTGTGGGCGGAGAA
CCCTTGCCTTTGTGAATCGTTTTTTATGCCCGACCTTGTTTTATGGCCCC
GAGAGCCGCGGGCCTGGCTCACTGACATTGAACCGAACCAGAACTCAGAG
CTCAGAGCTCGAGCCCATCCCTTTTGTCTAACTCAACCCTTTGCAAAAAG
TGCGAGCTGGAGAATAACTAACGATAATTGCACGCAGGTTGCGCCTAATT
TAGTTTCAAGGTCCGCTGTTTTTCCGGAAATTATCATTTCATACTTTATT
GCAGCAATGTGGCATAGGCAAGGCTCATTTTCGTAATTGGCTCTTAAAAA
CTGGAAATAATTACACTCAAGGCAGGCCCAAGAAATGTGTTCGTATGCGA
TCGCTAAGAAAAGTGAAAGGCAGCCCAGAGATCAGTAAACAAGACACTTT
TTCCACATGTAAAAAGTAGTAATAAGTTAAGATAATACTTAAAGCCAAGA
GTTCCATCCCATTTTGATAAACTATACTACCACTTTTTCTATTAACGGAT
TCTCTCTTATTTACACACTTACTATATCCCACAATTTATGTTTCCCAGTC
TGTCAACCTCTTATTAATTAAGCCACCCATATTTCATTACATCCGATTAA
GCTGTCAGACACCTGTCTTCCGATTTTCCTGGCCGCCACATTGGCTTTGT
GCATTTGCCGCCTCCGTCGA
>Abd-B_IAB7 3R:12741361-12742091
CGGGCCATTTCGCCGACGATTCTTTTGAATATCGCTTTTGGCCACTACGA
TCGCTGATCACCCACTTTTAGCTCGGTTCGTCTGCTATTCGGTTGTGTTT
GAAGCCATAAATTTATTTATGATGCCATTAAATCATCATTATTGTCCAGG
CGACCTTGAGCCCGTAGGCTGGCGGGGCAGAGATGTTTTTTTTTCTCACC
CATTTCGAGACACNNNNNNNNNNNNNNNNNNNNNNNNNNNNNNNNNNNNN
NNNNNNNNNNNNNNNNACTGTTGTCGCCTTTTAATGGTGCGTTTTCCTTT
TAAGCCTTCTGCTCTGTTTGTGTTTGCCCGTCACTCTTTATTTCTTTCTT
TTTGCCCTTGCCTTAATTGGGTCAGCGATTCTGTGATTTGACTCAGCAAA
CGGCGAGCTAATTGCTCAGAAGGTTAGCAAGTCGAGTTAGAAGTCTTAGA
TGTTTGTAAAAAACAATGTCAAGCTCTTAGGAAATATAATTTCGTTATTT
CCACAGCTGAATTTTGTTCAAAATCCAGGTAAGGTTTAGTCGTTTTTAAT
TGCAATTAGTATTTATGTAAATATTTATAAAATTTGTACAATAAACTTGT
TATATCTGATATTCTTATATTTTTGTTAAGGAATAGCCTAGCTATACAAA
TGTTTTTGCTAATTTCATCTTATTTCATTGACAATGATATTATTATTAGT
CCAAATAACAACTTATGTTTTCTTGGAATTC
>Abd-B_IAB8 3R:12747046-12748389
TCCACACGTCATCAATTATGGGTTTTATGTATTCATTGGATCTTCGATTC
GAAGCGCAGGAAGTACCATATGTTGCAGTTACATCATCGCCCAACTCCAG
CCGAGCTGCTCTAGTTTCTCCAAACCCTTTTGTTGCATCTCCGACCGGGA
ATTATCCACGGTCTCGAACTGTCCATTGTTCGGACCAAAATATTTTGAGG
CCCGAGCTGCTGTAAACTGTTTATGATGTGGTCATAAATGGTCCGCCTTC
ACGCTTTCCCTGGGTCAAAAAATTTCTACGCCTTGAAACTATGTCTACAA
GCCCGTGTGCCGGATTGTCATCAGCATAATCCTGCCGATCTTGGCCGCAT
TTTGCATCACCCTCACCGCGGGCCTCTTTTCGCACTTCCATAAATCATTC
CGTCCAGCAATAGAACCCTTTCACCGATTTTTACCTGTCTGACATTCAAA
TGTTTTCATTCCGGAAAATGTCAGTAATATATTCATTCGAGCGGGCGTCC
TTTCTGGAGAAACACAAAATAGTGATTTCTTTCCAAACCAAAATAGCATT
GGGAGTAAGAAAGTGCTTTAATAATACGTGACGCGTACAGAAATTAACAC
GTTATGCCGTTTTTATATGAAAATTGGTTAGTTATTTGTTGTTAGTGACG
GTTTGGATATCACGGTGCTTTGGATGCGGACAAAAATTCAATATAAAAGG
CCCAAATTAAAGAATAATTCAAAGTTTTGATAGTTTTCAGCCAGAAAAGA
TCAATCGTTGAGATCAAGACTCAAGTGTTCAGTACGCAATAGTTTTTTGA
CAACATATAATAACATTGTCGGAAAATTAATTAAAAACAAACGAATTGAA
AGCGTCGTTTCGTTTTCTTTCAGTAGGTTTCAACATAAAACGAGTTCCTA
TTCATTTATTTTCAAAAATATATAAATATTGGAAGCCTCCGCTTCCCTTT
ATGTTTTCACTTCAATTTTTCAGAAATTGTTTAACGAAATGAAAAAATTA
CAAATTGGGTTTACTGCTACACCATTCGGATAGCCTTAGCAGTTTTAAAA
CATTTCGTAAGGCCCAATATGTGTATTTAAAAGGTGGTTTAGTTCTAGCT
CTAGCTTATTTCTACTTACCGGAGACATAATAAGTAAGGAGCTCTTCAAT
TAGCAAACTTTGAGGCGGTTTCCGTTCCTCCGGTGGGCCGAGGACTATGC
TCTAGTATACATATTTTAGCAGCACCATAATTCAGGGCCGCTATTTACGT
CTCGTGTGTCAGAAGCGGAGGCCACAAATCACTTTAATTGAAGTCACGCC
CCGCAAACTCAAGGGAGCCGGTCCAAAAGCTACACCACTGTCCC
>Abd-B_IAB8 3R:12749099-12749719
CTGAGGATGCGAGGTGAGCATGGCACAAAAACAGAGAACTCAGAACTGAG
CATCGAAAACAGAAAACTGAGAATCGAGCATCGAGCAACGAGCAACGATA
GACCCCAGAAGGGCAAAAGTGGGAAGGAAAGAACGCCAACCAGAAGGTCG
TAAACCCGGGCAGCGCTGCCACGATGGCAACACTTGCGAGAACGCCAAGG
AAATGAGAATGAGAATGCCGAGCGAAGACCCAATGCCAAAAGATGAAACG
CCAAGAGAAGCGGCGGCAAAAGGCAACGCGGTGGATCATAAAACGCGCGT
GTATCTTTCCTCTCTTTCGTCCGCAGTAGCCCCGTCTCACNNNNNNNNNN
NNNNNNNNNNNNNNNNNNNNNNNNNNNNNNNNNNNNNNNNNNNNNNNNNN
NNNNNNNNNACTTACTACACCGACTCATGTCCAATCATTTTATATACGCC
ATTTGCTGTCTGGCGCAGATACATTTGTATCTTTATGTGCGAAACAAGTC
CCAGGCCCAGGCCCAGGCCCGTTCCGTCGCTCAACCCGAAAACTGAATCT
GAATCCGAAACTAAACATAGACCGAGTTTTGAGCCAGAGGCTGACGACAT
CGACGAGTCAATTTTGAATTC
>htl_early 3R:13875599-13876391
TAAAGTCGAGTTGCCAAATTGCCAGGTATGCTATAGTCAATAAATTGACA
AGCTCGCTTTTTCATTCACATTGCGGTTCTGTTCTGTTTGGATGGTCGTT
GCCTTTAGCGTCCCGCATCTTTTCGCTTTCAACGGCAGCCTTAATTTTCC
ACACATGCCAGCCCCGTCTGGCTTTGTATCTCAGTATCGGCGGTATCTCT
CAGTTTGCACTGGGTATTACTCTCATCTTTAATTAAAACAGACACAGTTT
CTCTCCGCGTTCTGGGTCTGATCTTTCCAGTCCGCATTCAACATTCAGCC
CACATCTGGCGGACAAAAAAAAATTAAAGAAATTAAAAGCAACAAAAATA
ACGGCCGGCGGAGAAGACTACTGTGTTCAGTTGTCTCTGTTCTCCCGCCC
CCGTCGCCACGCCCACAGTCAGAGTCAGAGCAGAGACAAGGGCAAATATT
GTTTCGGCTTGCATTTGTTGCTCTATTGTTGACTGCAACATGTGGGCACA
TCATCAGCATCGAACATACACGAATGTACATATACGTATGTCTACCTAAG
ATCGTGCCACATGTGTTGCACAGACATTGTCGTCGATTCTCGAGGGGAAG
TAGCGACTCCAGCGTCTAAATGATGGGGTTATCCGAAATGTTGACTTCCA
GGAAGGCATCCGCCAAATCGGAAACTGCCAAAAATTGTATATATGTTTGG
TATTCTATCTCCACCCTCCGACCTTCACCTCCATCGATAATGAGCGCGCA
ATTTTAGTATATGTATGTATTTCCTGTGCCGTCCAAAATCGCC
>sqz_CE8027 3R:14999939-15001301
AAGGCGAATCAAACACTTAACGTTGTTTACAATTACTCAACAAAAGCCCA
CATTTTTTTCATCTAGCATTTACAATTTACAATTCAAATCCTTGACATCC
AACACGTGTTAAAATTGTTAAAAAAAGGAGGTTTCATTCAAAAGACAAAA
AACAAAAATTAACTGCGCAATTGAAAGACATTAAATTGGAAACAGGATTT
TACCCTAAAATGACGCAGTAACATTTATTTAATTAACATTTCCTCACCGC
CTTTTTATCAAAGTGAAAAAAAAAAACATGGAAAAAGGTACTAAAAAAAC
GGATAAAAAACTACAGTAACAAGATTTTAAGATCCTTTTCACCAAAACGA
AGAAAAAAACTTGTCACGCAGGATATCGTTATTCAAAATAGGAGTGAAAA
AAAAGGCGGCAAAAAAGCTGAACTCTGTCCAATTATAAACGACTTTTTTC
GGTAGTCAAGCATAAAAAATTTCGGAAACTGAACAAAAAAATGGGTTAAA
AAACTGATGCGCCCAATACAATAGGGGCTGCATGGGATGAGCATGCATTC
TGATGATTTTTTTCTTCCCGTCCTTTTGGGTGCGGACTCAAAAAAAAAAA
AAAAAAACCGTCCAAAAAAGTATGCAACGGGCGGCATTTGGTTACCTAAT
TTGAATATTTGGCGCTGGAAATTTTCTCACGATTTTTTGTGTTCTCCCTG
CCAGGTTACCCACAAGGCTGAAAGACACGCTGCGTTCAGGGTGACGATCA
AGGATGAAGGACTCGCACAAAGACGCAGACGCCAGAAGACAAGGAGCTGA
AAAAAATCCGGCTTTTTTTGCCTCATTTCCATGCGGAAGCGTTTCCTTGC
CGAGGCATCAAGGGTGCCAGGACAAAAGGACGGCAAGGATGCCTTAATTT
ATGCACAACACGTTCGCGGATCGGACGCCGCCAGTTGTCCTCAAAGGGTT
GAAGCGCTGATCCTGTCCCAGGACATAGCTCCGCATTTGCATACGTGATC
GAGGAGAAGGAGAAGGGTGCGTCTCGCAGGACGGGAGGGTCAAACATCAT
TTTTCATTTATCCTCCGCAAAAAAAGTAGAGGTAGAAACGAAAAAAATCG
TTGTGCTTTCGAATAGAAAAATACGTAAATTATTTAAATACATTTTTTTC
ACGCCATTTTTCAGAGTCCTGCGCATTAGGAAGTCGAGCTGCGAGCTCTA
AACAATCATCAGCATCCTTAGAGAACTGGGTCACTTTTCTATGCAAATGG
GAAGAGGATAAGGAGGAGGGACCCACCCCGAGATCCGCGCTGCCATCCTG
GCACATCCTTTTGATCGGTCGTCCTTTTCTTCACATCTGTGGTCCTTCGG
TTATTTGTTTATC
>tin_tinA|tin_tinB-374|tin_tinB-180 3R:17205155-17206053
TAAGCTTGGAAGTTTTGAATCAATTATACATTAAGGGTCAAAAGCAACTA
AAAATTGGGGTACACCAATAGACTAGTTCCAAGGTACTGTGTTCTACATG
TTACCAAAATCTACTAAATCGAATCAGTGTACATATATGATATAAAACTA
ATTATTATACCGGTTAACTATCTAAATTGCAATGATTTAAGAAGGTATCT
GTGCAGTTCAGAGAGAGACCAACTGTTAGTTGAGCCATTTTTAGCTATCA
ACTGGCATACATGGACATTTCCACCACTTCTACCTGTCAGTGACTTCTTC
TCGAAGACAGCGCCCTTCCCCGTCCCGATCGNNNNNNNNNNNNNNNNNNN
NNNNGGGCTCCATAGGAAAATTAATTTCTACCAATTTTCCAAAGAAAGAT
AATATTTTGATAACCTTCCGCCGAGACGTAGCAGAAGAAATCCTATGAAA
ACACATAGAAAGCATGAATTGCAAATAGGATCTGGGATCGGAGAGCGTCA
AGCGTTGAGCGTTGAGCTCGAGGCTTTGACAAATCATCGTTATTTGTACA
AGAGGCCGAAGACAAAGACGAGGAGAGACAGTGTTAACAATAAGAACAAC
AATGTCCGAGGCAGGCAGTCGGGAGTCACGGCGATCGCTGGTCCGCCCGA
TCCCTTCTGGGCTGGTCAACATGTGTGATTCGCATGTGTGGACCGCCGCA
CAGGGGCGTCCTTAATTGCCTGATGAGCCATGAAATGATGTCACCATGGA
TCCTGTCGCGCCAGCAGGAAGTGGGCAAAAAGTCCTCGTCCCAGCTCCCC
GGGCTGTGTCCTCCGTGATGCAACATATGGCGGCCATATACGAGACTTTG
TATTGCCTTGTTTCTAACCTTGCGCTTTTCCATTTTCCTGCTTTCCCGC
>tin_tin56|tin_tin103A|tin_tin103B|tin_tinC|tin_Henh1|tin_Henh2|tin_tin103C 3R:17207553-17208819
ACATCTCGCAGGACGAAGGATTCGAGTCTCTAATTTATTGCAGTTTCAAG
AAGAATACATGTTGTAGTCTAAGGAAAACGCCTCATAGTTCTAGTTCTTT
GTTTTATGTATATATTGGACAATAAATAAAGCTTAAGACCAATCAGTTCA
GACTATATATTTCATTTTCAACGATTTCTGTATGCATTTGACATTGGTTT
GACTTTCGGAGCTAACTTGTTTTTTTTTAACAATTATTTCATATATCAGA
AAAATGGATCATTCTTGGCTTTAGAAAAGTTAAAAGTTATGTTCCGTTTT
TTAAAATGGTAGAGGTATATTATTATCAGGGAATAAGTTCACCCATTAGA
ATAGGATTTTTAAAAGATTTTCTTTCCGCATCCTTTTGTATCTTGCAGAC
TCAATACAACCAATTTCAGCTAAAGATCAATCAGAATTTCAGCTTGGCCT
GTCGTGTGAACTTACACCACTGAATCCCATGACTCCTTGCTCTGGCGCAC
TCGCATTTATATCTTCATGAACAGCTTTCGATCGGCCACCGATCCATTAG
GCACCGCATCTGCGTATAATTGCCGCCGATCGCCGCATAAATCAATTTTA
TCGGAGAGAGCGATCAGTTTTATGAAAAACGAATTCGAAGGCGAATGAAA
ACACCACAATTTCCGCTTTAGTGGAAATTGAAATGTTTTCCCTTTTCTGC
TTTTCGCAGGGATTCCTGGGGAGGGGGAAAGGGGAAGTGCGTTGGCGGCA
GACATTACAAAGGTTGCATTTATGAAACGTTTAAGTGGCATCAATGCAAC
TGTAAAATGTTTCCCTGCCTCCACAGATACAGATACTCTCGTTCAGATAC
GAAGTGCAGGGCACAGAAAACCGCTCCTCCTCGGCATTTTATGACAGCCA
TCGGGCAAAGGCTAATATTTCATTGGGGGCTCGAGTCTGGTGGTGGATCA
GTGGTGTCGGTGGTGTTGTGGCAGTGGCATATATCAATTACTCCACAAAC
ACATGCCAGGGGTCATCGGGTAAACGGGGGGTTGCAGCCACAGACCAACA
AGTGCAGCTGATCACACTTTCGGTTTGAGTTTCCTTATTTCTGACAGCCG
GAGCTTCTCGGGTCATCCGTCTGGTGGATCATCCGACTCCGATTCTGTTT
CCTTGCGTTAAGTGTCAATCACGGATATCACGGATTAGCTCAACTGCACG
CACTGAATATAATTAATTTAAGTAGGCCTAAATGGCTTCCGGGGTGAGAC
ATCAAATAGTTACTGGA
>loco_1.3-GAL4|loco_glial_enhancer|loco_Rrk-lacZ 3R:18452212-18454578
GGAATTCACAACGCGGCACTGCACTGCACTCTTTGGACTTTATGTAATTG
CTTTATTTCACTTCGAAGTACTTGTATCTTTCGGAAAAATGGAAGCCGCG
CCGAGAGCCGCGAACCCGTCGATTCAAACGCAAAAGTATCTGTGAAGTTG
TCGAGGTTTAACTGGCAGCAATGTTAAGTTTCGAGATTGCAGCAACAGAA
ATGTTACGAGCTGAATGTTAAGGAGAGTGCAGAGAGAGAGACTGAGTGAC
AGAGAAAATATTATTAATTAACATTAACTACCTCGATCGATAGGAAGTTA
TCTATAATTTTAAATAATTGTAAAGTAAAGTGCTAAGATAAAATTGCAAA
TCGTATATTTTAAATATCTTTTCAGNNNNNNNNNNNNNNNNNNNNNNCGC
CAAAGAGAGTGATCTTTTGAACAGCTGCTTTAACAGTTTAGGGGAGGCAA
CAAAAACTGGATTTCGAAATTCGAATTCGACTGAGCGAGTGTGAGTATGT
GTGCATGTGCGCTGCTTACTCATTTTCAATGGGAATGAGAATGCCTTTTG
TTGTTTCTTTTAGTTTTTTTGGTGCCTGTTTCGTACGTTGCTCTTTGTTG
TTAGTATTGTTATTGCTTTTGCCTATTTGCCTGACACCGGCTGCTGGAAA
TTGCTTTTGTTGTTTGCTTTGCTGCTTATGAATGAATCGCACACGCACAT
ACAAATACAAGTTTGCACAGCTTGTTGTGGGTGTGCTCGCTCTCTGTCTG
TTCCTCTCGCACGCCCCAAGTGACGCACATTTTTGTTGATTTTTCTTAAT
TAAATGTGGCTTTTTCAGCCTTTTGGCCAATTAATTAAGTTGCTTAGCGC
ATTTTCGTCGCATTTTACACGGCGTATATGTAATGCCCATTTAAGTATGC
AATGCAAGGGGCTTAATGAGGCAAAAACATTTGTAGTTTTGCGAAACACA
TGCCGACGAGTAAATAAATTGCTCTAAAAATAGTCAAAGCACGCTGGCAA
ATAAATTAAGCGATCCGATCCCACCCCCTTCCACCATTCCATCCTTCCAG
TGGTGTAAACAAAGAAAGTCCCAGACAACATTTGGAATAATTAAAATGCC
AAGCAAAGGCAACTGGAATGCGGGCGGCCGCTGCTTTGTTGTTGTGCATT
TGGTTGATAAATTAAGCAATTTGCAGATATACAAAAGTGTAGATCAACGA
AGGAGGTGAGGAGGGCTCTGAAAAGAACGCGTGGAAGTCGACCCCCCATC
AGCGTCCAATTTCCAGATCATGTGAGCACTGGAAAATTATTTTATTTTTC
CTTTTCGCCGCGTGTGCGTTTTTTGTCTATAATTTCACAGTTATTTATGA
TTTGTTTAGCTAAAGGCCAGTGGGCAAAAAAATATAGGGAACTATAATTT
CCCCCATTTTACGCACTTCGCACTGGTTTCCATCTGCGTTTTTGTGCGTA
AATGAGCCAATTCCAGGCAATCCCATCTGTTCCGTTCCCAAATCCCCAAT
TGCAACAACAAACATCGTTTTACATTTGTGAATTACAGTGGAGCTTCTAT
AGGAACATTTTTCAATTTTACAGAAACTGATATTCATTTAAATTTTCAAA
GAAACTAAGTTAATTTTGGATAGTTCTGGAAAGTTAGTTGCTGTCTTTTT
CCATTGTCAATTGATTCCAATTTCCCAGTTACGGTAGGTTTGCCTGCATC
GCTTTTTTGAACAATTGTGCACATTAAATTAAATATCCGGCATGCTGCTT
GTTTTTCCTGCTTCTTTTTGTTTGCGTTAATTTTATGGAAGATAATGCGG
GTCATATGCGTTCTGTTCAGAAAACTCCAGGCGGAAGATACATATACAAT
ATGTATTTAAAATTTAAGTACAGGAATCGTACGGATATGTGAATGGAATT
TTTACAATGCCCACAGACGGCGATTAACGACTACTTTTGTGCGGCCCAAA
GTGTGGGCAATGCGATGGGAATATTTACTTAATTTCTTTATTGATCAATG
GAAATGGTTTATATCGGCGTGGGCCACTTTCCCACTTGGCAACCGAGGAT
CCAAGTGATGACCCATGAGCACCATTGAAAAGTGAAATGCGGCACGCGAC
GCCCATGCAAATGTGATAATTAGAAAGTCATTATGGCTGGCAATCGTTGG
CCATCTAATACCAATGGGTGACATCTTCGCTTGAGGTGATACATTGCATA
CACACATAGAAAAAGTACTTCCTAAAAGGGAAATCTAAGCAGTAAAAGTG
AATCTAATCATTTCGAAACACGAACAATTCAGATTATTACCTGTATATTA
AAAATTATCAAACGAACTATAATATAAAATCGCATCTACACATCTATTGA
TTCTACGTCTCGAATTC
>hh_photoreceptor|hh_bar3L2 3R:18960438-18961852
ACGGCCCGTCTCAGATCTCGGATCTGAGATCTGGGATCTGAGTTCTTTGG
GATCTCTCGAGACTGGGATCTCTCCTCGCAGATCCCATATTCCACTGCAC
TCTCCGCCCAACTTCGTTTGCCGACGGGTGCGTAAGGTAAACATTTACGT
ATACACGGCGTCGGCGGCCCAAAAAGATGGCTAAATAATGTGTGTGCCTT
GTAAGTGGCCGTTAGACAACAGCGTCAAGTGTAAATAAGCCCGTGCCCTG
GCAACTCGGGGTATCGGAAAATCCCAATACCCATATTAATACGTATTATA
CCCATAGCCATAGCCATACCATCTCCCCCTAGGAAAGCTGCATTAATTAG
ACATTCAACAAGGTGTGAACTTTGCCTTTTCTTCAGCCATTACCCCGAAA
AAGGCGGAAAACTCAAATCTTCGAAAAATCCGACCACGCCCCATTGTGCA
TTTTTGTTTATATGCGTGTATGGAGGGGGGGGGGGGGGCGACTGCATTTG
ATTTTGGCTATTTCGGTTTCTGTTTTTTTTTTTATTCCTCACCCATTTTA
TTCGCCTCTGATGCGTTTTTAATGGACGCGCGACTGCAGTTTTATTGATT
TAAATTGTCTGACTGGCTGGCTGCCAATTTGACGCTCTTAATGGTCGGGC
GAAATTATTATGGCACGAAGATTATTAGGCACTCATCATCATTAGCCAAG
TCAGGACGCGAGTTGGCCAAGTCAGGTCGAGTTAATAGCCCGCTCTCGAC
CAGAGACAAGTTCGGGGGCTTTGTTTGTTTTGCCCATCCCAAACCCAAGT
CCAGGCCATACCATACCATACCATGTACCATCTCCCATCTGTGGGCTTTT
TTTTTGCGAGGGTCTCGGATTACTTGTCTTGGGTACCCCAGGGAAACCGA
CGATTAGGAAACGACACAATTTAACGACATAATTCAAGTGCGCATTAAGT
TACGGCTGCCAGGGGAGTCANNNNNNNNNNNNNNNNNNNNNNNNNNNNNN
NNNNNNNNNNNNNNNNNNNNNNNNNNNNNNNNNNNNNNNNNNNNNNNNNN
NNNNNGGTGTAAGCAGATATGGCATATCCTTTGATTCCCGGCACTGATTG
AGATCGCAGAGGAAGCGAAAACTTACAACTGAGGAAGCGACACAGGATAT
AGTCGAAAAAATACGAGTTGAAACTCTGAAGAAATCACGTCACCCACCTA
AACGATTCACACACACACAAACACATACGTTCTATATGTGCGATATGTGT
GTCAACGGGGTCTGAGGTGGGCCACTTGAGGGCCGCCACTTAGGTGGCAA
CTTAGGGTTTCTCAGTTTTGTGGAGTTTGGAGTCTTGAGTCCCAGAATCC
CGGAATCCCTTGCCATCAGTCAGCGGGCCTTTTTCCCACCCTGTGTGGCC
CACTCGAGCGCACAG
>cnc_+5_construct 3R:19020989-19022410
CGCCCCACTTCACACTTCGCACATCCACTAATNNNNNNNNNNNNNNNNNN
NNNNNNNNNNNNNNNNNNCAGATGCATTTAAAAATATCAATCATAGCTAT
AGTGCTGCTCGTTCAATTGCAGTTTCAAGCAGTCTAATAATAGGGAAATC
TATGAAACCCACTCTTATTTTGCTCGGTGCAGAGATAGACACTTTAGTAC
AGGTAGCCACCACAGCCACCTGAGACATCATCAATGAATGCAAATGCAAG
TGCAAATGCAAATGACAAATTAAATGTGATCAGGAAGTTGCATAATGATG
ATACGCGCAAGGATCAAGCAGAAGAAGTGCTGGAATAACAAAGCTCAAAG
CCGCCTAATGACACTTTCCGTTTAACGGCACCGATGGCAAATCTCCCCAG
AGAGTCGGCAAAAGGATTTGGGCCGACACTAGTTCTGCTGAATCCTGCGA
ATAACCGATCATCTGGCTCATTAAATGGCTTTGCCAAGTGCCGAGCCGCC
GAGCCGCCGAGCAACCCGCTGGCATTCACAAAAATCGTAAGTAAAACTGA
ACGTACCACATCAAACACGCCGGACTAAGCCTAATCCACCAACTCAGGCT
GACCACTGTGGTTTTTTCTTTTTTTTTCCTTTTATGCGAGGTGTGGTGTA
CGGTTTATGAGTTTGCTACCGGTGAAAAGGCTTTACGGTAATTGCCGCTG
ACTTCGTGACTGTTTCGCCCGTCCTGCTGTTCTGCTGTCTCTTTTGTCAA
CTCTATGTCCGTCTCTTTTCATCGGGAAGATCAGGCAGGTCAAAGGTTGA
GCACAGGTTTGCACTTCATTCAGAAAGCACTTGTGCGGGAGATTAGTTTT
ATTGGCTCCGAAGACGGAAGCATTTATATATTGCTACAAATAAAGCAATA
ATAACAGGAACTACATATATCTAACCTCAAATTTGTAAAATCCAAAGCCA
CTAAGAAAAGACCAAAACTCACGGAAAAGACCAAAACTCACGGAGATATT
AAAAAAGAATCGAGTCAATTTAAATCTTTAGAAAACTTGACGAATTTCAA
GTCAAGGTATAAAATCAAGATAGAAGACTATGTATATATGTATATTATAT
CAACATTGAGATACATTTTTGATGAGCGCTTACAACAAAAGCCAAAAAAA
TAATAATACAAGAAATCGTCCGACAAGAAACGGCTAAAAAGCTGCTGAAG
ATTGAAGAGTTCAGGGGAGAGAGGCCCAGAAGACTGGGAACTTGATTGAC
GAACTTGTAGTTTGACTTTTGGGCCAGGAGAGACACATTGTGGAGGCAAG
GTGTGGAGCATGTACAACCAGATTTGAAGCTTTGTACAAACACAGCAACA
ACACATACATTGCTCCTCTTGAAGAGAGCAGAGCCCCAAGCTCAAGTGCT
TCAGAACAGCCCACGACGAAGG
>tld_promoterfusion 3R:20574722-20575517
GGATCCTTACAGATGGATTGAATTTTTCACACAGGCATATGTACAACTCT
CGGATATTTGACTCAACTTAATACGTAATTATATCTATACATATTAAAAC
TTGCATAGTAACTATGTTTTAAAACCAAAACAAAACGAGTTTGAAGAATG
TTATTTACGGACTTTCGGGTTTATGGGCTCATGGATTTATGGCCCTAGGT
TCCACCTTGCCACGCCAGGCAGAAGCGCCATGGCTCTTGAATAGCATTTG
AAGGTGGAATTACCGCGAAACGATTCGTTCATGCGGCGGATTTACGATCA
TTAATGACCTGCCCTAAAAGGCACGAACCCGCTTAAGCAACACCTGATCC
TGGGCAAATGCCCCTGAGCCCGGCCAGCGACCCAGGTAGATGGCCACATA
CGCGTACACGTATAGATGGACAATGTCAAGGTGTGAGCAGGAATACCCAA
ATCAAAATCCATTGAATGCAAACAACAGGCGGCAGACAATGGTCATCCCG
AATCGCCAATGAGGAGGGGTAGCACTCAGGTCTGGTTATGGCTCTCGTCT
CTCCTTCTATTGAGCCGTCCCTTCGAGCGGTCAGTCGAGATTCTGCAACG
GCCTGCCCTGCCACGCCCCTCGTCCACCGATTCCCCTACGAGTTGGGATC
TGTTACCTGCTGCTCACTCACTCGATCCGTGGAACCCTTGTCGGCGCACC
AGTATAATTCGGCAATCGCAGTCCACGAGCACTCAGTTAGAACTTTGAAC
TGGTTGAAGCAACTTCAGGGAACGAGCCCCCAGAAATACCCACGCA
>HLHmbeta_enhancer 3R:21831717-21832595
GTGCACGCAACGAAGTCGGAGCTTTGAATGAGTCGGCTGGCTCTGGGATC
GGCTTTATATAGCCTCTGCCGCCCTGGGAACTGGACAGTGAGTGCGAGCG
GGACACTCATTTTGCCTCGTGCGCGGCCTGCTGCTGTTGCCAGCGGTGGT
TTCAGATGGCTTGGTGGTGCTTGGTTGTGGTAGTGGTGGTGGTGGCTTCT
GTTTTTTTGTATACTTTTGCCTGTATATGTGAGGGCAATAAAATGACTTG
AGCGGGCTGCGCCTTCTCGCTCTCTCTCCCTCCCTCCTTATGTATGTGCT
GTGATTGTTATACCGTGGGAAACTGTTTCGCAGCCGATTTCCACGACGAC
GACGATGACGACGGCTGGCCTGACTTCTTCTGATTGTGCATGCTTGGGGT
CTTGTACGATCCCTCGTCCCTCGTCTTTCCGTCCACCGTCTTTCTTGAGC
GGACGGACGGATGGACGGGCCGCCTTTAAGAGGTCTGTGCGACTTGGGAT
CCCAGATACGATGCGAGGCGAGCACATGCCTTCCATCCATAACAAGATGT
TTGCATTTCAATTCATTTGTATGGTCGACTATGGTCGGGGTCCGGTCTTT
TGGGNNNNNNNNNNNNNNNNNNNNNNNNNNNNNNNNNNNNNCTCAAGTCT
TGCCATGTGCCTTCACCCTTTTGCAGTAGCTTATGGCACGCTGATAATTG
TGGAATCGTCATCGGGCCAACCCGAGACGGGCCAGTGTTTCTGTTTCTTG
CTTTTTTGTTAGCGCTTTATGGATCATTGATTGGATCGTGGTAGTCGTGG
GTTTCGTGGGACGAGCATTACGCTTTTCGTTTACATGATTATTCTTGATT
GTCGGTTGGGGATCGTTTGGGGATCAGCT
>malpha_PNC 3R:21835525-21836544
GGGATCCCCTAGCCAAACAACAAGTCATTAAAACGTATCTCTAAGTACGC
GTTCGTATCTCGCCCTCAGCTCGCTTTGCACACACTTTCTCCCTGCGCCT
TATCGGGTAATCCCTCTCCCTTGAAACAATATTGAAGAAACCCTCCCTAT
CGCTCCACACGTTCAGCACACTTGGGCCGCAAGAAAGGGAATTAATTAAA
ATATCTATAAGATTCCCAGCTCACCCCTGGGGAGTGTTTCCAAATTGAAG
ACAAGTGGCAAGTCCGTATTTTATTGGTGGTGGTTTCGATGGTGCTAGTG
AATAGTGGTAAATGGATTCATCGAGCCCTGTGGGAAAGTTGGAAATCAAA
ACACCATAACAAGTGATTCGAGATGCCTATACAAATAGAAGATCCAACCC
CAAGATCCCTTATGCCCTTTCATATGCACGAAACCAGAGCCAGGACGAAG
CAATGTGTGGGAATGCGTGGGAATGGTCCTGGGGATTCGAAACTCAGAAA
CGGTCCCCTATCCCTGCTTTTATGTTGATTGCCCATTAGGAATACAATTT
GCAACTCCTTTTCCATGATGTGATCCCCTTGTTGATCCTGGGCTTCCTTC
GGTGTCGTGAGAAATTTTACCAAGGAACACCTGCCCCGTATCGGTGTGTC
CTGGATTGCCAGTGTGTTGGTGATTTTTTTCATGTCCTCTGGGGATTTCA
CGCAGCACTTGAATACGTTTCCGAAAATTTTGAGGCCAGCGAAAAATTGT
TTCCCACACTCGTCGGACAGTTGCAGTTTTTGTAGGGGTTTGTTTCCTTT
GCCGATGCACTCTTCTCTCGTCTCATCCCGTCTCGTCTTTACCTGCTCCT
GGAACTTCCCCCGACTCCTGGCGAGCGTCGTATTTCAGGTTCTCCGCCCC
GATTATCTCGGCTCTTTGAGGGCGAGGGTCTGCGTACTCCGTTTCTGTCT
CTGTTTGTATTCCCCTCCCTGTCTGCGGTGCGTGTCGCTGGCAGGGGTCC
GTTCTCGCCCTCTCTGTCGC
>E(spl)_m8_dl_mel|HLHm7_m7-0.5 3R:21861312-21862821
TCACCCATCTGGGTACAGTAATCCCATACATAGATATTCTGTAAACTGCA
ACCTTCACGAACCTTAATGTTTTTCAAGACTCAGGTTCCCACTCACCGTC
GCAGCTAACAAAATTATCCGTAGCAAGTAGAAAACACCTTTCACAAAAGT
CCCTATACTCGGACTATATATGCCTAGAAAAACCTCTAGGAACAAATGTA
CCTTTCCAACATAGCAGATAGTTTAGTAAAAATTCTTTACAAGTAGAAAC
ACATCGAGAAATCCATAAACACTTACTCTAAAACCTGCAAGTCGTAAAAT
TGCACGCATGTTCCGTTTGGTAAAACCCCAAAAATCACATTCGAAAACTC
ACATTCCCACGACTTTGAATAGAGGTTCTCAAATTAACCGTAGCAAGTTG
AGAACAGGCAACAAAAAATCCGTAAGATACTGATTTCCAAACCTGCGAGT
CCCAAAATTGCACACATCTTCGCCTTGGAAAACCCCATTTCCGACATCCC
AAAACTCGCATTCCCACGATCCCTACAGAAATTGCTAAAACTTTGTCTAG
CAAGTAGATAACAGTATGCGTAAATTCCGTAAACCTTAAATTTCACGTAG
TTGGAAAAGCCTTGAAGAATTCATTCAAGCAAGGCACCCTCAAAATTCCC
GCATGTGTTTCATCGGTTTGGCCCACTGTGCCATGTGCATAAGGGCTCGG
AACTCGGAGCTCGGACTCGGGACTCGCACACGGGCTACCTCCGATTATAA
CTTATAACACCAACGAGCGAGAAAAATCTTGTGGGAAACTTGAGGGCAAA
GTGTTTCCCACGATTCGAATGTCAGTGGAAAGGAAAACAGAGAAGCAGCA
TGTGCAACCACCGTCGCACCACCACCACTGCACTATCGCATCTTCATCCC
CTGCCGAGACTCACTTACACCGAACACCAGTGGCCATAGCAATAGTACTG
AGAACATATTTAAAGTTCTAGATAATGTTTATATTTTCAAAATCACTACT
ATTAAGAAGTGTGCTAATTTAATTTTTTAGGTGTAAACGTATAACATTAT
GTTAATTTCTTTTTGTTTAATAAAACGACATTTAAGTGCTTTAAGGGAAA
CCCATTTGAAGTAATTGTTAAAAACGTAACGTACTTCTTAGGTATATAAC
AACAAATTTGTATATTCGCTCGAAGAACTATAGCTGCTTTAAACACATTT
CTCATACTATTTTTACCGCAGGTGTGTTCCAAACTTGTTTGTGGAGAAAA
ACCCACCACCGAAAATGCAGGCGAGAGGATCGTGTCCCAGTGACTGAGTA
AAAGTAGTTTGCTCCGCAGGTGGTGGTTCTTCGGAGGCTCCGCAGCTCTC
TCTTCTCTCTTTCTCCGAGCAGCGTGCGCTGAGCACGAGACGCTCTCGCG
GCGGCACGTGCAGCTATAAAAGCAGCGGTAACCGGAGACGAATGCAACAT
TTCGAACGCAATCGTCGTGCAGTCAACATCTCAGGATAACCTCCTCCGAA
AGATCGAAGA
>E(spl)_PNC 3R:21864776-21865879
GGAATTCTAATACACCATACTTGCATGCGAAACCCAAGATTCCGAAACCA
AAAGCACTTAATATTAGCTAATTAAAAATGGGTTTAGAAAGATACGCCAG
ACATTATAAGTTCCTATTAACTAAATTCAAAGAAAACTTTTGTATCCTAT
GATTACTTTAACAATCTTATTAGGATGAGCCACACATTGAACAAACCACA
TTTACCATAAGACAAGATATTTGAAAAGTGCACATCAATTAACCGGTGAA
AAATTACTAATTACCAATTAGGGGGTTGCAGGAAGTTAACTATGTGCATC
CCATAGGTAGACATTCCGGCACAAGGCCCACCTCACCTCAGCCTGGGCAT
TGAGTACTCAACCTCGGCCACGAGTGTGGCACGCGGGGCACACTTTCTGC
GCCCGTTTGACCCACGTCCCCCTGCCAACCACCCAAAAACCCGAGATCAG
ACAGCCCAAACGATGGAACGATCGAACAACCAAGGCGACCCGGCACGAAG
CCAATATGCCACATCCACTAATTGTGTCCAATAAACACTCGTCGACGGGG
CACTGTGGGAACGGAAAGAGGAGATCTCAGAGTTCGCAGTTCGGAGGTCG
GAGCAGGAGTAGGGGCTTATACAATCATCGTCTGCTGGCATTGATGAAAC
AATAAGCGAGTAGATGGCACGGCAGGATAACAATGCCAGAGCGGCCCACG
CACAAGCAGTTCGGATCCCCTGCCCCTGCTCATCATGCTTCGATCCCATG
TACCCATATATGAACGTTCCCATTCCAAACACGACAGGATGAGGCAGTGA
AGTATGCATTAAGGATAATAACACCGGCCCAGAAAGCAATGCGAGCAGCC
AAAAACAGCGACAGCTGCAAAAATGTGCCCTGATCCTTATACTCGAAAAA
AAATGAGAAGCGGAGCGGAGCGAAGCATGTGGCCAAAAGGGAAAACAAAC
GAGAAAAAATTGTGTGAGAAACTTACTTTCAGCTCGGTTCCCACGCCACG
AGCCACAAGGATTGTCCTCCGTCCTACGAAGTTGCAGCTGTTCCTTGTGA
AAAAGACAACAACACCGGCGTTTAGCCGTGCGAGCGAAAGAGAGGGCAGG
AAAG
>Tl_1.7RS 3R:22623476-22625133
TGAATTCAAAGATTATTCATAAGCATGTCCTAATTTTCCATACGCCGTGC
ATAATTACAGAAAACACAGTTGCAGAGGGATACGATTTCCATTTGCATTT
CCCATTCCCCGTCCCTGTCGCACTTCACACGCTGCTCCCCCGGGAGCTAT
GTCCCATCCTTGTTCCGCATTAGCAGAACGCACTTCCACTTCATTTGAGT
CGCAAGCGGCAGAGCGAGAGGGTAGATGTTGTGGAAGTGTGGTTTTAATT
GGCACACAACAACAACAGCAAGCAGTCTGCTACGTGCTGGCAATTACATT
TTACATTTTACTCAGAGAGAGAGACTAATCAACTAATAAATCCATAATCA
CTGTTATTACGTATGCTGCCTGAGATGCTTAGACTTTGAAGTTAACCGGT
TAAACTTGGCTAACAAGAACTGAGAACTACTGGCCAACAACAACTGCCGG
CTTTTCCCCCAAAAATGAAAACAAAACAGTAGAAGGCTCTCTTGCTCTAC
CACTTTCTCTTATACTCTTATACGAAGTACCTGTATTTCAACTGTTTTCC
TCTCTCGCATGACTTTTATCGCATGCGATTTGTTTATAGTGCAACGACCA
CAGACACGAAGATAATTCGTGTGTCTCTCTCTTTTTCTCCCACGCATCTG
TACCTTCGAACGGTATTTGTGGGGTAGAAGAAATTGCTCGACTTATTATA
TCGTTTGCCACTCAGAAGTTAGGGAAANNNNNNNNNNNNNNNNNNNNNNC
CTAGTCAACTAACATAAATCAACTGAAAGCTCGATTCCTCATATTATCAC
ATTGTGTTATTGCTACAAGAACTGTTGTTCTAAAAATTCTTATCAGTACG
TCAAAAATATAAAAAAATTTCGAGACTAGCATTTTTATCCAACTCATATT
TATTTATAATAAGCTGATTATATATAAAACCCAAACAGCTTTATAGAAAT
AACTTCACACGTTATTTAAGGTTAAAAAAGTAGCAAGATAGGATGTTATT
AAAAGTANNNNNNNNNNNNNNNNNNNNNNNNNNNNNNNGTCTTAACAAAC
TGGAGCTTAAGGAACCAAAAGCAAACAAAATGATATAAAACATATAAAGA
CTGTGANNNNNNNNNNNNNNNNNNNNNNNNNNNNNNNNNNNNGGCTGATT
ACAAATTTAAGTAAATAATGTTTTCTATATTGAGCAAAGGGTATCTTGCC
GCCGACTCAGCCACTCTCTCGTCTTTCCCTCCACACTAAGCGCACTACCA
GCTCTTCATCTCTCAGTTCTTCTTTCTTTTCGAGTCGAGTTCAGTTTGTT
CCGAATCGCCGACGTGAACGCACGCTTGTCGCGCTTGTAGCAGTTGGATT
TTTGATTTTCCCAGCCAGAGTCCCGCGTTCGTGTGTTGTGGGCCGCTTTT
GTTTGTCTCGTTTTGTGGCCAGCGATTTGGCAACCGAATAAGCCAAGTTA
AGAGCAACGCTACGCAGCACAAAATCCATAAAAACAAGAAACACAAGGCG
CAATTAAATGCAAATGTGTGAAAGTGTAGCAAGCATTTAACCAAAAATAA
AATCGCAAAAAATCGCGGCTTCAAAGTGCGAACAAGCGCGAACAGAGAAG
CTAAACAACAGTGCCAGTGCGTGTTTGTTCGTGGCAGCTTAAGAAAAGCC
AAATAAAT
>Ser_minimal_wing_enhancer 3R:22997004-22997816
AAAGCTAAATAATCTACAATTGGGATTATTAGTTGTTTTTAGATAAGTAA
GTTGCTTAATGAAATATTTTTTGATCTTGATATTGTATTTGAGGAGAGCA
AGCCTGTCAAATCTAAGACAAAATGTTTCGTTTTTTCTGTGCATGGAGGA
AAATAAGAGAACGAAAGGCAGCCACAATCAAGCGAAAATTCCTGGCATTT
TCTGCTTCATTAACAACACACTCATACTCGAGAACCCGGCCATTTCGTTT
TGTTCGAGCCGAGTTTACCGCTGACGAAATTTACGCACGTTGTGGTACAA
AAAAAAAAAACACATGCCACCTCTGCAGTATCTGTTTTTGAATCCACTGC
TTCGGGCCTTGATCATCCGCTGAGCTTAGTTTTGTGTGTTTCGGCCGGCT
CTTTTTGGTATTTTAATTAGAAACCGAACAACGCAAAATGCATTGCAAGG
CTGCTCGCTGGTCGATTTCGATTTCGATTTCTTTCCTTCTGGCCTTCTGA
TCTGTTTCGCCGGCTTCTCCATTTGTGTCCCGATCCTGTCCTCTGATTCG
ATCCTGTTGTAGTTCCCAACTTGCATTTGGTTTTCACATTCAATTAGCGC
ATATTTCAAATGCGATCGCCGCAATCCCAGCCGAACATATTTCTGTTCGA
TTCAGACGAGTCCAAATGACAGGAAACGATGCTGATGGAAAAAAGAGTCC
GCAAGTCCAGAGCTGCCTTATATCAAAAGATGATTGCCAAGTCCTCCAAA
TATTATTTGGAATTATACCTTATGATTAAGCACTTCAAAAAGTAATAATG
CGCCATCCGTTTG
>fkh_-2_construct 3R:24411718-24413425
TCGTATCCGTACCGCTTTTTCCCTTTTGAGGTTAAGGTATGCCAATGTCA
CTCTCATTCATTCCCATTCGCATTCGTGGCGAGGCATCGCGAGCGGCAGC
AGCAAATCATCAGAACAGCGGCGCAGTTCACCTTTTTGGCAAGTCATTGC
GAAAGTGACCCAGTTCTGCATCTGGCCAGCATCAGCCGCATCTCATCCGA
GCATCCCACTGCATCCTACCTAAGATACCCGAAACATAAGCATCCACAGT
TCATTGATAGCGCGTGCTGGCAGCTACTTCCTGGTATCCTGGCAATTTAT
CCACGTTTATGGTCCCGGATAAAACGCATTCTAATTTCGGGCCATAAACC
ATAGACGCCTTTCCTATTCCGCTTAACCCTTTCGCTTGGCCANNNNNNNN
NNNNNNNNNNNNNNNNNNNNNNNNNNNNNNNNNNNNNNNNNNNNNNNNNN
NNNNNNNNNNNNNNNNAGCCAGGCTCATTATTGCGTGTCATAAAAGGACG
ATTGTCTCGTTTCTCAATGAATGTTTTGCTCAATTAAGATCTACCTGAGC
GGGAGGAAAAGCGGGGAATTTCCGCATTACTTTTCCATTTGTCAATGCAG
CAGTTCTTTCTCCTCTCACTTTTTTGTAGCCTTCATCTAGGCGCTGAGAC
ATTGAATTTTTGAAATTATCAATGAAATGTAATGAAACATTTCGCTTGTG
GGAGAAATCACATTTTTATGATCGCCCCATTTCCGAGTAATTATAATGAC
TAATGACTTATGTCATATAGAGCCGTTTCCCCTTCACAAAAGCACTACTG
AGTAATATTTTTATCATATTCAAGATTATCTTCAAATTGTTTGAATAATT
GTTTACAATAACCATGGGTTAGATAAGATTGAGAGATAAGCGAAACTGAA
TCAGGAAAAAATCTTTCGCTCAACAATGGTATTCATAATATTTAACCTGT
TTAACATTGTTTGGCTTGCCACTCGGATATCTATATCCCATCGTGATGAT
CATTAAACATCAAACACTTTCGGTGACTGAGCACATATGTACTCAAATCC
TTATGTGCACTTCTAATAACCGTAATGTGNNNNNNNNNNNNNNNNNNNNN
NNGTATTTCACAGGCAATTCAAGTGGCTTTGGCTCATTAATGTTTGCCGT
GTGGGCGTTGGGTTGGTAGGTATTTTTGTTGTTCAGAGCGCATCAAATGT
GTGCTTTTTTGGCGTAGACTCTCTGCAAATAGTAATGCCAGGCAGTCCAA
AAATGTNNNNNNNNNNNNNNNNNNNNNNNNNNNNNNNNNNNNNNNNGCTT
TAAAAGCGCGCCACTGTAGGTCGGATTCACATGGCGATTTACATTGCGAT
TCGGATTCAGATTGGCTGCCTTTTTGATACAGTCGGATGTATTCGGCTCT
AAGCCATGGTCAAACTTTTTAATTAGTTTCAATTGTTGGCGCCCAACGCA
TCCCCAAATGGTTATTTATGGAAAATATTTGCTTTACTACTTTTTTGCCG
CTTTGTTTTGATTTTCGTTGATATGGCTTTAAAATGCTGCGCTTTCTGTT
TGTTTTAAGCATTTATGTGACGCATGCGCCGTGTGGCAATGACTTTACAA
AATCATATACATATATATCAACCGGAGAATTTGACCAACATTTCTCAGAT
AGATGACGTCCGCAGCTGTATCTGTTTCTATATCTATATCGGCGTGGTGG
CATAATAC
>wdn_pqp-HN|wdn_pqp-DK 3R:24637029-24637460
TTTTGTCACGCTTACAATTCTCGAGTCGCCATTTTGAGAACAGTGTTAGA
AGACGCGCACGAGTGGCAGTCCCGCTAAGAGTGATGCTCGCCAGGCGGGT
TATTAGCTATATTTAATTCACGACTGGATTCACCATTCTAAATAACATTT
AAAGAGATTTCTTGACTCAAAAAGAAATCTTGTCCGACAAGGAAACATTT
TACTTACCAATTCCATTTACATGTTTGTATTTACTTGATATAATTCACGA
TTATGTTGTATAGAAACTATAACAATTTTTTGGGCTTTTAAAATCCTATG
CATTGAACATTCAAACCCTAAATATTAAAGGAAGTAGGCCCAATGATTGT
GTTATTTGTTTATGTTTTTTATGTTAACTTAATAACCCACTAATTTATAA
TATGTGTAACATTAAACAAATTTTATCTTCTT
>stg_HZ-BEa1.2 3R:25088622-25089791
ACGGCCGCCACCCGCCCACTTAGTGCGTACATAGATGAAAATTCGAAAAA
ATTTTAAAAATAATTCCCAAATTATGGTTAAAAATGCTTGTGGCGGCAAA
ACAATCTGAGCTGCCACTGAGAGCGGGAAAAGGTTTTCTTGTTTTATTTA
GAGGGTTTACGGACTCCTAAAAGGAGTGTCCGCCGATCCAGCCCATAATT
AACTATTCAAACAATGGGCACGCACAAAGGGATCAGCAATCAAATACGCA
TACACACACTCGGAACTTGGTATTTCGAGTCACGTTTGCTGACACAAATC
CTTCTTAGGAAAGGCAATATTTCCTAGTCATTGCCCATGATCAACTCAAA
CATCATCATCATCAGCAGCAACCTGAGCCACCTGAAGATGCGCACAGTGC
TGCTCGGCTGTGATTTCAAAAACTAGCCAATTTAGTTTGGAAAATAGCTA
AAGTATATAAAAAACCTTGTGAGAATGATAAATTCCTGTTTAGGATCTGG
ATCTATCACTATAAATGCCAAGTTGTTCATAAGCTAAATATATATAAGTA
TATATCAGATGGTTATACCAAAAGAACAGTCAAACCAAAGACACTAGAAA
TACAGTCGAAGATCCTTGAGCTGGCTATAGCTTGGCTATAAATCAGCCAA
TTTGGCATCGTTGGATGGGAAACCTTATTGACAGGTCCCCCGAACCGTGC
ATACCAAAGCAGATTGCGCAGATTTCAAAAATGTTAGAAACGAGAAGACA
GCCACAACAACACCGCTGATTTCGGGTACGTGAGTTTGTCTACCTATTGT
TNNNNNNNNNNNNNNNNNNNNNNNNNNNNNNNNNNNNTCGGGGCTTGTAG
CTGCAACCTGTTCCGTGCATTCGGCATAAGGTGTTCCCTTCCTCCCGCGA
TCACACCTATGTATCGCCTGGTATTATACCCATGCCCATGTCCATCCGAT
GCGAGCCGAGTTCCCAGCGTGTGTGTGTCGCTTGCCGAGCATCAGCCCAA
GTCAGCAGTCCAAGACAGCAGTATATCCATTCCAAGTCCATATAGCCTTG
ACAGCCCTGGCTCATAATTCACTCACTGCAGGTTTGAATTTCTACAAAAA
TAACTTCGTTTGCATGGCATTGGCATGTCTGGGATTGCCGCTCATTCGCC
GCTTTTGGCATGTCTTTGGG
>Obp99a_prom 3R:25494672-25495098
AGGCCAGGTGACTTGTAATTGTATGTGAGGGGACAAAGTTCCGACGGCCA
GGCCATCCATTATGGCTCACAAGCTTTGTAATTGAGTAGTTATGTTTCCT
GCCATTTGATAAGCCCGCTGACAGAAGTGGTTGTCTGCGCATTGATTAGC
GGATCGAACTACCAATTAGCGCGATTTTCCCACAGTCGCAGTTCGTCCGC
TGAGTGAANNNNNNNNNNNNNNNNNNNNNNNNNNNNNNNNNNNNNNNNNN
NNNNNNNNNNNNNNNNNNNNNNNNNNNNNNNNNNNNNNNNNNNNNNNNNN
NNNNNNNNNNNNNNNNNNNNNNNNGTAAGTGATACCCTTCGCTCCAAAAA
TATCCATGACTCTGGCCGTGCATAATCTCTTGTGTTCCAAAAGTAATCCA
TGAAATTCGGTTTTTTTTTAATCTATA
>Obp99a_prom 3R:25496595-25497437
GCCCAAGCTGGCACCATGAAGTACCAGCCATCGGCAGCTGGGTTCTCACG
TTCCCACACTTACCTGTAACCGAAGCACACACAAATGCACCACTCACCTG
GTTCTTGGGATGCGCACATAAACAAATCCAGAAAATAAAACGCATTCGGA
GAGCTACCTGCATGGCAGTGGAAAATTTTCAGGTGCAGCTCCAACCAGAC
ATAACAAAACTGTAGGCTTTCTTCAGAAAAAGAAATTGAATAAGAATATT
GTTTTTAAGTCCCAGAAATCCATTTTCAATTTAGAAGTCTGTTTTTGTAA
CTTGAAACATTGAGTAAATAAATTCCTTATAGAGCACATACTTATATATG
CCTTCAATAAAATGCCGAAAATAAATGTAATTGCAAGTATTTTTAATTTT
CTGCACAGCGACTGTATTTTTTGCAGTGCACCCAAATATGCTGCGTTTGC
TAAACGTGGGTATTAATCTGTTTTCAGCAACAACAAAAATAAGCGCGCCA
ATTTGCCAAAGATTAAAGGGGAGCTGTCTTATCAGCGACTGAGCCCATGG
AGGTTATTAGAAGGCATCCATCCAGATTCCAGATTCTTTGTTGTCCACTT
GTGCCCCCAAGCATAAAAGCCCATCACAAAAGAATCAGATGCCCAGCTTG
GAGTTGAGCATAAAAATAAACTGGGGATCTACAAGCATAATCGCGCCTTG
GAGACCCCTCAGGTACCAAGTCCATTCCCGAACTCAAATCGGATCCCTCG
CTCTCGTATAAATAGGGGCTGCCTGGCCCTATTTCAAAACAGTCTTCGCT
CGATCGCTGGAGGAATACATACATAGGTGGAAAGAAAGTGAAA
>Obp99b_prom 3R:25542510-25545503
GCTGATGTATGTTTACCTTGTCACAACTGCAACTGCAATTTTTGCCCAGC
TCAGCAGTTGTTTTTATAGACACAGTACACAGTACCTACCGAAGCAATCA
AAGTGAAATTAACCTTTCATCGGGTCGATTTCGGGTGATTGACTGGCCCA
CCGATTACCCTTATCAAGGGCCAAAGGCCCCCAAGCAACGACAAAGCCAC
TGCCAGATGCCAGACTCCAGATGCAAGGCTATCAACAAGTCTGAATCACG
GCTTATCACAAAAATGTGACGTGACTTTGAGCAAATTCCAATTGAATCAA
AGTTTCAAGCTGAACTGGCGCCATCTGTCGCGAGGTGGCGAAATCGGGAG
AGCGAGACCTGACTAGTTCATGCAGTGGCGCCATCCGTCGTCTAGCAGCG
AAAGCAAAATCAGTTTGAGAACGCAAACAAAACGATATTCTTCGTCTTTT
TGTTAGCCTCAGCAAATAGCTTTTAACGTTATCCCTATACAGATTCAATA
ACAGTGAAAATAATTTAATTCGAAAGAAAACATTTAGGCTTGGGGTCACC
CGAGTTCGTAGACTCATTGTGCCAATCAAAACAGAAAAAGGGAAAGCGAA
ACTTCGTCCGAAAGTCAAGTCAAGGAAAATCCGCCCACCACAATGCTTTA
TCAAACGGCCCCAGCAGACCTCCAAGTTTTCGGGACTGACCCCACCAGCA
CTCAGCAAACCCCACAACTTGCGGCACGAGTGTGGGTGAGGACCGGATCG
GATTGGATCGGATCACTCTTATCACCTTTTGACTGTGAACGTGACTGCGC
CAAATGAAAACAAACTATCATGCTGGAGATGGAGGAGTACACTGAAGGAA
AAACTATAAGCTTACCACATATTCTAACGAATGTGGTTACAAACTTACAT
TCTAATGTATACCTTAGAATTGAACTAAGTACTAGTATAGTTTCTTATGC
TTGCTTTGGCATACAATTGAAAAGTTTATAATTTTTCTGCCAGTGTCAGT
GCAAATATAAACCTTGTTTAATAAACAATCTGGTTAACAACAGAGAGTTG
AGGGCCCGACAGCTGGCATGGAATGACTAAAACCACTTTTTCTAGTGCAA
AATGAACAGCCATTCTGAACTTTGCAACGAAAGTGAAGCCCGTAAACCCA
TTTGTTTTGGCCGAGAATAAAGACTTGTTGTGACCACAACTGCCAATTGA
CAATTGCATTTCCAGAGTGTCGAGAGCTGAACGAATTCCCGCCCGGTTTG
TTGCTCATAGCGCCCCTATTCTACACTTTCGCCGCGTTTATTGCATTCAT
TTGATGCCGCCGAGCACTTAAGTCGAAGCTAATGAAAACGCCGCCTCCAA
TGGAAAAGCATTTGGATCTGTTCAGATTGTATTTCAGTTTCAATACACTC
GAAGTGGGAATACCCTGAGTGAAATGAAGCTGGAATGTAATGGTTTAATA
TTTGGGAACTATGCTATAAACATGTGCAAACTTCCATTTATATGAGGACA
CCATGGCGCATGAGCAATTTGCCATAAAACGTAACTATAATCGAATCCTT
TCCTCTATTTAATATTAATTACTCTATTCCGGCTACAGCTAGTCGTTAGA
AGTTATTAAATTTATTTTTACTATTCCTGAGAAGTCATAAAAAAGTCATT
ATGCCCGGTGCAAGGCTAGCTGAAAGTAGGCCAACTCCAAGAAGTTCCTG
TTCGTACGCCCATAAAAATCACCCAAAGCCAACACAGATGTTTATTTGCC
AGCCTTTTAGCCAGCTTTTCATTGCCACCACTTTGGCCACTATGCCACTA
TAACCACTGNNNNNNNNNNNNNNNNNNNNNNNNNNNNNNNNGAAGGTATA
AAAGGTTGCCCATGGAGCGCGCCCAGCGTTCGCTCAACGTCCCCAGAAGC
CCACTGAATCGCCACTGAAAACCAAGAAACGCGCGTGCGCAGCCGCAAAA
AGAGCCAGTCGGTCGTCGGCAGTCTCCGCGTGAAGTCAACTCAACTGAAT
CCCACTCAAGTCGGCCCAACCGAATTGAAATCGTGATCTGTGTTCTCCCG
AGTGAACTGCACTTCATACACATTATCATTTGCAGCAACTTGTTTTCAAA
GTCATTTCGTATTTCGTGTCGGCGGCCAGTCGCTAAACAAATTGTGCATT
TTTAAAGACAATTGCATGTGCGAATCAGACAGTTTATGATATCTCTTTTT
GTTTTGGCGGTTTCTGGAGCTTCCTGACACATCTGACTGCATCACTTGCA
TACTTAAGTCCAAGGAAACAGATCACAAGCAAACGGGGAAATCAAATCAC
ACGGCCACTNNNNNNNNNNNNNNNGTAAGCGGCGTCTGTGATAACTTTAT
GCGCTGATTAATCATTGAATTAAATACACATCGAGTTGCACAAGGGAGCA
TTTAGTGGCCGCCACACTTTCTTGGAACTTTCACTTTCGACGCCCAGTCT
AAGATTCAATCATAGATTCAGCCCAAGATCCAGTTTAGACCCGGGTTTAA
GGTTACGCCACTGCCATCGATTGCCTTTGAACTGGTCTTAGCCATGAATC
CAACGCCATTTGGCTCTGAGTCAGCCTACAACGAGCCAACAATGTGCACA
TGCAGTCGACTCTATGAACCAAGAGATTGGCTTAGAACCCACCAAAGGAA
TCACTTAAAATGGCAGTACTTTTAGTAATTTCACAAATATTACTATACGT
TTATGCAGCAAAAGCGATTGAAGTGAAACATAGCATTCAATTAAATATTT
AAATTTACTCATAAATGTAGTTCAAGCTTCTCTTTATTATCATGAAATTA
TCAACTCAGTACTTAATCTAATCTAACTACTTTGATTGAAAAACAAATAA
CAACAATTATGCAATTATAACACTGAACTATCTGTCAAACAATTAAGTTG
CAAAGCACAAACTTTTAAAATCACTAGTCATTAGAATAATCTCTCAACTA
ACCGACGTGGTTTTAAGATCGTCTATGGGTCAAGTGGGTTCGTC
>janB_JBbetaH|janB_JBbetaSX 3R:25864251-25864783
CTAAAACCAAGTATATTAGGGCTTGTAAATCTTAATATTGAATATTCCTA
AGCCTTACNNNNNNNNNNNNNNNNNNNNNNNNNNNNNNNNNNNNNNNNNN
NNNNNNNNNNTTTATTTAACCAAAGGAAAAGAAACGAAATTTGTGTACAA
ACTGATTAATTTAGATCCGAAAAGGTTTAGTGCGAGCAGTTGCAAAGCTA
CAGACTAACTGCCTTTCAGAGCATTTCTCAATTTTAAATGCCATTTCCAA
TAAAATCATGGCACACAGGATCAAAGCCAATGGTATAAATTCATGTCAGT
GTGCTTATGTGGAGTCTTCTCTCGTTGATTGCAGNNNNNNNNNNNNNNNN
NNNNNNNNNNNNNNNNNNNNNNNNNNNNNNNNNNNNNNNNNNNNNNNNNN
NNNNNNNNNNNNNNNNNNNNNNNNNNNCTTAAATAGAAAGACTTGATTAG
AACTCCAGAAAATTTTTCAAGTAGTTAGATACATCAGTCCATCCACTGCC
CAGCGACCCCTTTACTCAAGGGAATAGACCCAC
>janA_JA-56|Sry-beta_-140|Sry-beta_-117 3R:25865157-25865534
TGTGGAAAAGTGTTTGAAAACAGAATTTAATGTCTTACCAACCGGCAAAT
TTTCCAAAAACGCTGCTTTAGTCCAGCAATGTGACCAGATACTTTTATTC
TCGTTCACCTTATGTATCGATACTATTAAAATTATAATATTCAGTTATTT
CTTTAGTACATTTGGGAAAACGTTTTTTGTACTACTCAGTATATTTTAGT
AATAATTAATAAACTCAAAAAGAAAACGTTGTTATCAGTGACAGCAAATT
TATCGATTACGCCGACAGCACGCAGTCGATACTATCGGCACTATCGGCAC
AGCTCTGGCGTTCACAACAAAATATACACAAATTAAATTGTTTAAGCCGA
ATTTTCGATTGGATTCCACGGCGACTAG
>CecA1_prom 3R:26036277-26036669
ATAGAGTAAATTTGAATTTGACTGTCTTAGAAAGATAGAAAGAGATCAAT
TCAAAATGCCAAAAGGATAGAGTTATTAAAGCTCTAATTCAAATTGGCCC
AGAACCGTTTAAAGGATATTACAATTTGTAATTTACATATTTGGATTATA
GCATTGAAATCCCCGATTGTTCCCTAGATGTGCAGATGTGTGCTTGGAAT
CAGATCGGTTACCTTCAGTGTACTTTTCTCTGCAAAAATCCCCGTGCATG
CCTTATCTGTCATTTTGTTTTTCAAGCTGGCTGTTCGCCTATAAAAGCTC
TCGCCTTTTGTATCGCAGTCATCAGTCGCTCAGACCTCACTGCAATATCA
ATATCTTTAGCTTCTCCTAAGAAAAAATCAAGAAAATATCACC
>tll_O-E 3R:26681311-26682298
GATGGATGTGTGTGTTGGCCTAATCCTCATCATTCTGTCATCAGTGACGT
TTTTCTGCACATTGTTGGTTGGCCATTGTTTGCGTCTTAATTTGCAGTTT
TCTCTTGTAGTTTTGAACTCTCGCCGGCGAGCAAAAGGATTTTCACATTT
TTTCACTTTTTGATTTCTATAATGTCCCTTAAAGAAGGAGACCATCTTTA
AGATGACTTCAACGTCGGGTGTGATACTACCATGGGGCTCTTACTTCATG
GGATTGAGATCTACGAAAAACTAAATCAACTGCGAAAAATGATNNNNNNN
NNNNNNNNNNNNNNNNNNNNNNNNNNNNNNNNNNNNGTTACTCTTAACAA
TTTATACGAAGTCCTCAGTTAAGGCGTAGATTTAGCTCAGAGTCCTTTAG
AAATTAATCTCAGTTTGCGGATTCTCTCCCCTTAGACTAGACTCAATTTA
ATCCATTTGAAGGTTGAAGGCGGCTTGGACTAGGACTCAGACTAACTTGT
GCCTCACTTGAACTGCATTAAATCCGCGAGCTTTACCTGCCGAAAGGGGG
TGGGAACTGGCTCATCTGGGAGAAATCTCAAGTGGCTGGCGGTCCGAAAA
TTCTGGGGAAATTCGGAACAAGTATGTCGGAATCTGCGGGATTTTGTATA
ACGCGTTTAATTCATAGATTTTCGTTGATTAAGTAATCCCCGCAAAGGGC
TCAATGAAGGCGACGCGTCGGCCGATTAGCGCAGTTCGCGTAAGCGGGAT
GTCCCGAGTTTGTACCCAAAGGCAGGTGTGGGTTAACAGGTTAAGGGTTT
CGCAAGCTTAACCCACACAGGACCTCTCTCGCTCCCTCCTCGAGGCTCTC
CTACTGGCTCTGATCCTTATCCAGGCGCAATTACCTAGCGAAACAAAAAT
ATGAGTATGCAAATAGATTTTAATGGGCAGGATTACCCTTTTGCTAAATA
CCAAAATCCTGGACGGGCGGTCTGCGCACCGCAGCTCC
>sv_SME 4:1116239-1116601
TGTATCAAGTAACTGGGTGCCTAATTGAAAAAATTTACTATGACCGCAAA
GCTGTTTCCTGACTATGACATAGTTTTTTTTGCTTTGGTTGTGGGATGTA
AATGGTCATTGGAACTGGACGCTGTCCCTGTCTTCTCACTAAGTTAATGA
TCGTACAACCTCAAGATCTTATTCACATTGAAATTGAAGCACTATTGGTG
TACGATTACAACGCTCACATTATCAGGATATAAAAAAAAGGTGATAGTAA
TTCAGCACGACTTTGTAACCACAAATATATGGGAACACAGATTACTCCGT
GAGTACAACGTAAGTCGGGTGAAGCCAGAAACCACAAATCAAGTTGTTTT
CCGGTAGCTTAGG
>sc_SMC X:249785-250141
GCCGCGGTATCTGTATCTTAGCATCTTTACCCATATCGGTCTTCTGTATC
TTTGGTAGTGACTTTAACTTCGGCTCCCCTATTTTGTGGCGTTAAGGCAC
CGAAAATGCCAGTCGGTGCAGAAAAAAGCAACCCCTAACAAATGAGCGTG
TGTTCATTTTATTTGTGCCCTGTGCTGCGCACGGTTATTTTTCAGCTGCA
CCAGAAAAAGAATGGTGGAAATCGATGTATAAAGTTGGTTGTCTAAGCCC
GTATGCCCTGCTACGTTTGTTCTTCTATACTTTTCAGAGTTCTTTCCTCC
GCGATCCAATTCGTTCGACTAAATACACCTGCCACGCGTCGCCATGGTCC
AGATATC
>sc_L3/TSM X:251932-252692
ATCGATTGATGATCGTGACAAAATGAACCGATTTTTGTGAACAGAGCGGA
AGTTACAATTTACAGTCGCCGTTTAGCACGACACAGTGGCCAATGGCAAG
TTACAACAGTCTGAAATAATCAATTTATTATTTCAAAGAAGATGTATGAA
ACTTCATGTATGTCTAGTATTTCTTTACCTTAGACCGCATTATGTAATAG
AACAAATAACAAGTATACACCGTTAAAAGTCAAATGTGTGAACATTTAAT
CAAACCCAGAACTAAATTATTCCCAAACAAATTAATATATTTAAAGCAAC
ATCCCAGTAGTTCTAGAAAAAACACAAGTAGCCACAAACAAAGAACCGCA
GTTTTCACTGCAAACTTCCTTCTAGAACTTGTGTCACATCCCTTTGATTT
ACTTAACAAAAAATTGTGATCCTTTTGATAATTTAATTGGAGAAATAAGT
GAAATTGTTTGAACACCTTTAGGGAGCGTACTCCGAATGTCTAATAAGGA
GGATCCCAGGATCTTCTGTCGATCCCTTGGATCCGTCCGGCGCTAATGAA
TAGAAGCGTGCGTGAGCTGCACATAAAATTGGCGATCGCGACTTTTGCTA
AGTTAATTAACACAGAAATCAAATTGCTGGCGTGCCGTAGCAAAAAGAGC
CCTCACTCAGATACCTTGATCGTTTTTCGATATTTCGAGTTGATATTTTG
AGTTTAAAATTTGAGTGTTTCTTTTGGACTGTCGAGTGAGAACAGTTTTC
CTGTGGGATAC
>vnd_-5.3/-2.8|vnd_A X:442566-445110
GCGACAGGCATTTTGAATTCAAGTCTCCGTTTGATAGGCCTTTAACGAAG
CATGTGATGGACTGAAGTGCTACCGACAAGTGGGCAGGAAGGAAGCGGGG
GCACTTCGTCTTCGTACTCTCACACCGGAAAAATACAATCAGCCAATTTA
AAATGGTACGCATAAAGCAAGGATTATTCCATTGAATCGAATGGACAACC
AACCATGTGGCTCATTTGAAGATCGAAACCGAAAGGCGATCAGAGCCCGA
GCCCACGCATTCCAAATTGAATGCAGTTATGAATGCGATCCTACATCTAC
CACCACAATGGCCAAGGTGATGTTTGAAAAAATTAAATTACGGACCAATA
CAAAGGCAAACAAAGCGATGCACTGGTCATTTCGCACGCTGAGCCATTCA
TACAAAATACCATTTATCCATTTAGGCTAGCGGGAATCGCCTTGGCATTT
GGAATAAATTGCGAATGAATCGGCCGAGCCGGCGACAGGACTGTTTTCCT
GGTTTTCCTGACCGACCTGGGGCGCCCAGCTGTGAAGGAAGTAGGAAGTG
TGCAAAGGAAGTTGGCTGCACTAAACTCAGTTGACCAACTGACCCGACAA
CTCGTAGACTCCTAAACCCCTAAACTCCCAAAATCTGGCACACTGACACA
GTGGGAAGTGCAGCACAAAAAACGACTTGGAAAGACCAGGACAGGCAGTC
GGAAAACCCATTTGTCAAGTTTCGGGGCGCTCTTCTCACCGAGATCCTAC
AGCTGCACAAGAGATACATATACTCGTACGAGCACAAATGCGAACGCAGA
TACAATGGCGGGACACATCCTTGCCCATCATCCTATTCGATTAGCCAATG
ATCCGGTGAATGATCCAACCTTTTGAAGCCAACGTACGGGTTGCCCTTGG
AACTTTTTATTAGCCACAAAAGGAAGCTGCAAATGAATTGTATTTCCTTG
CAGCATGCAGAATCTATTTTTGTCGCAAGCAATAAAATGGCTTTTAATTA
TCAGATAAAACTTTAAACGTAAAATTCTGATCAAGTAGACCAGCTGAATG
ATTATGTCTATCCTTAAGCTGACTTAAGCCCCTGATGGATTGACTAAAAT
TGACTTCGGATTGACTCGAGGATGGAAATCTTCTACTCTCGGTCGTTTGG
GATCACAAGCCACCCCAAAGGCCGAAGAAATATGTAAGCGACAAGCCGAC
TGATCAGCCCGAAGAAACCCAAACAGATAACCAGCTGTATTTGCTCAGAT
ACCAACCAGTACATTCGCATCTTAAAGGTCCTTTTTGACTTTTATACAGC
ACGGGCAACGCCTTCTTGTTAGGACCCATCCCCTTACATAACACATTTCT
CATCTGGGCAAACAAATTAGCAGGAATCAATAGAGCAATAGACGGCTACA
GGATCACGCCAGCACAACTGACCAGAGGACACAATCTCTGCGGATCAATG
AGAGAGCATTTGGATGGGGAGATACACTGTTAAAATACATATTCCCAAAT
ATAAATGTTATATATGCTAAACATAAGACGTTTCGCAAAACTGTATCACA
CCAGCTGCAACTCTCGTAATTTACATACGATACGAAATTTACATACGATA
AAATCAAGACTGTATTGCGGGCTGGCAGTTACGAATCATTCTGGCCAAAG
TATAATAAAAATGACGAAAAATAAAAAACACGTATTTTTAAACACTGAAA
ACTTATGGTTAAGTACATATACTTATTTCAAAGACCTTTTTTTCGTGTGC
ACACACATAGGTGAATGATGCATTTCCGGCGAGAGAACAATACACAATCC
CTTTGGCAAAACTCGTTTCCATTTTTTTGGTTTTTGTAAATCACTTCCGC
GCAACGAATTGGAGACCCGAAATTGTCATGGACGTCAATTGACAACAGGA
GCCGGCCAAAACCAGGGGCGAGAAGACGAGAAGGCGGGAGGGGGCCTGCA
GAGCTCTAGGGCTATAGAGTAGAGGGTTAGGTCAAAAGGGAGACCATAGG
CAGATCCGGAAGGTAAATTAAAATGGATGACAATGGGATCAGCGAGGGAG
GGGGGAGGGGCTGCAGCCAAACGAGCATTAAATGAATTACTGAATGAATA
AGTGTGAATAAGTGTCAGTGGTAGTGTGAGTATGTCTGTGAATGGCTCCG
AGTGTTCACATGTGTGTGTGTGACTGTGCGTTCGTGGCACGCTGCTCGAG
GCTGCTGCAACATGGCCGCCTAATTGTATTCGCGTTAAGCAAACACCTTT
TGCCAAATACCTCGATTTTTACGCCTGGCGAGGCGTTTAATTGGGGTTGT
TATGTTCGGAGTTCCCGCTCACATATACTCAAATGTATGGGCCGGGTCTT
TTGCGCGGTTTGCCTGCGATTAACAGCGTCGATTTGTGACACCCAACATA
CTTTATTGCATTCGAATGCGAGTGGTTTGGTGCATTGTGTATCTGTCGGA
TGCGAATGCGATTGGGCCAGCACTGTCACACTTCAAATCAAACTGCCAAA
GGACAGCTGGCCCTAACTGTGTAGGAAGGATCCTAATGCGGACTC
>vnd_early_embryonic_enhancer|vnd_348 X:448773-450468
GTAAGCACAAGGATTCCAATGGAATAATTAAAACATTGATACCTCTGGAG
TGGTGAACACAAACCTATGATTCATATGTCTTGGTTACGAAAAGCATATT
TTGGTGATACGTTGACACAAGTCCATTCTAGTTCTTCTAATTATGACCTC
TGTTTTGTGGGCTATTTATAAACGCTTAAGCATTGGTAACACTTTGATGG
CATGGATCTGGCCAAGATATGGATAATAAGGACATGCCTCAGATTGAAAC
AAAATTACTGACCACCGACAATACGTTTGCCTTTCATGGCTGACCACTTT
GTAAAAAACAGATATGGTTTTCAAGGTTTTGGGTTCCCGATTAATTTTCT
ATGTCTTTCTATTAATTCTCCTAATCTAATAATTTGGAAGATTGGGCGTT
GAAAGCAGAATCTGCAGAATACGCAAGACCATTAATTAATTCTCCTAATC
TAATAATTTGGAAGATTGGGCGTTGAAAGCAGAATCTGCAGAATACGCAA
GACCAGCCATACTTTGCAATTGCCTTCGCCTAAGCTCCGACTTAAAATCA
CACCCTGCGAGCCTCTGCCTCCATATTAGTGTTTAGATCCCATATAGCTG
ATGGACTTGTCCGGCTAATCCTGGTAGCTCTTTAAATTAACCAAGCGGGC
ACAGCGCGCAAGTACAGGACACAGGGTATAATTCCCCGCCTCTTTGATCT
GGCAAGTACTCAAGGTCCTGGCGAATGGCGGTTGGGAAATTCTGGCTTGT
TGTTCGACCCTGGCTTAGAAATTCCCGTAGGTGAGAGCCAGGGAAACCCC
AATCGGGAATGACATGTGTACGACAGACATGGGACTCAGATGCCTTCGAG
ATACTGGCGTCACACTGTCTGGCAATGGGATTTCCGCTCAGGAGGACGGG
GAATGCCCGTGTAGCCTGTCCATAGCGTGGGAAATTCGCGAGTCGGGGTC
TTCGGGAAAACTCGAAATGGGAAAACCGGAAGCAAGCAAACTTGCGCCAA
CATGTGGCACGACCTGTTTCGACCCGTAAAGAGTCCCTGCTGACCTGTGC
TGACCTGCACTGACCCGACCAGGTAGCTGCGATCCTTACGAGGCGGATTT
GCGTTTAATTGTTGATGGTATTAGGCAAATCAAAACTCGGGGTCTGACCG
GGACTAGGTGTCAATAATCCAGCGATTTGGGTGCACTTATTCAAAGTTAA
TTCCGGGGGAAATGTGCGCGTTTTCGGTTCCGAAGCATGCCTGCAGGATG
CACACCCCCCACCTCCTTATCTTCTTAACAACGGCAAGTGCAAAAATCTG
TGAAAGTCAGAGCGCTACAGGTAGTGCAGGTAGTTTCCTTTGCATATCCC
GACCAACAGGGACCTCCTTTTGTTAAACCTTCCGGCCATTCACACGATTG
ACACAGGATGTCGCTGCAATAAGCATGAAACAGGGAAAAATCGTTCCACG
TCCTCTAAGGAGCCATCTTTATACTCGGGGAGTCATTAATCACTCGATTA
TATGACAATTTGCCGGGACAATTAAGAAACTACACAGAATCTCAAGAAAA
ACTATTACAACTCATCTTTGGTATGCTTTTTGCCTTTTTTTCTTTAAAAC
TGTAGGCGAGTGCTCAATTGAAATGAGAAATAAACATTTAACTCAAATTT
TTAGTGTTGAAGTTCAGTTAGAATTAACATATTGATCTCCTTGCAG
>gt_-1_construct X:2285170-2286409
GCGCCGACGCCTCATTCACATCGAAATGGCGGACACGAGCGGCCAGCCGA
AGCGGTACGAAGCAGGTAGGCGGTACAAAGGCCAAAGGGCAAAGGGGTGA
TTCTGGCTTTGCTTCTGACTCTGTCCCGCTCTGGCCTGTTGCCCTCTCTG
TCTCACCGCTTTCGAAAGGGTTTTACAAGGGTGCGGCTGCCCTTTCCCTC
ATTTGGTTTTCGCAGTTTTCGCAAAAATCATAGTTCTTTGTGCTATTGTT
AGTTCGCCATTTAACGTAATTTTAAAAAGAAAGTACAAAGAGTTTTCGAA
CTTTACGTTTCATCAGTTTCCGCGAAAGGATATGGTTTTTTCTTGGTTTT
AATATTCAATGGGAAAAAATAGGAAAATTCGTACCACCTCTGCAGTGCTT
TACATTTCGTTTTCATGGAATTGGTTAAAAATATTCATAATCAATATAGA
GTTATAAACTTCGGCTCTATTTTCATAGGCGTTCATTGCGATGTTATAAG
TCCAAGTTTGAGGAAACCCCAGATTTTTGTATATACCAGCATTGTGCATT
TGATTTTTTATTACAATTGTACCTAACTTACTTGCTTTGACATCCAACTG
ATAAAACCCTTACCCAAAAACCAATCTTAAAAATCTTAAGTTATTAAACC
TTTAGATTTAAGTAACTGCTGTATATATTGCTTTCAAATATAAAGAATAA
ACCGCAATTAAACATCGTAGGCTATTCTCTTCAGCACTGAAATAAACCAT
ACTTCTGAATCTTCTAGAACATTTCGCATATCAAAGACCCCCCGACCGTA
GACTATTATAATTACACTCAAATCATACTTTTCTGGCCAGAAAGAGAGGC
ATCTGGCAGAAGAAAAGAGATGGAATCTAGTTTGTTGATAATAGATGCAC
AACATCCAAGGGTTGTGATGGCTAAATCCGTTTGTTTTGCGCTTTTGTTT
CGAAATCCTTTTGCTGACCAGCCCATCTAGAATCTGTGTATCCATGCGAT
GGCGAATTCGTTGGATTGTGCGTGACAAATTATGGAAATTAGGACGAGTT
CTGGCGTTCTTGCAATTTTCAGCCCTTTTCGGCTGGCGTAATTCGCATCC
TTTTCTTATTTCGGCAATGAAAACTCGGCTTCCCGGAATTTTGGCAAGGA
CACTCGCCAGTCTGCCCATTTGATTCATGACGCCGCCAGCCCGAGGATCG
AGAATCGAGAGTCCAGGATCATTGCGACAAGTGGCCGTCC
>gt_-3_construct|gt_CE8001 X:2286416-2287837
ACTGCTCGTGTTTGCCCTCCTCCTTAAACATCCTTGATTCTACGTCCTTT
ATCCCTTTGGCTTCCGCTGCGGCGTGGGATGTGGGATCCTCGACAAGTTG
TTTCACTTTGTTAACTGTTTGTCCTAACGGTCGCCTCGACAGCCAACGGA
AGTGGGTAGCGGTACAAAGTTGGCTATCATCCATGGGAAATGTTATGCTA
GATACTTACTGCAGCTAATTCGAGGACATAACGTAGTTTAGATTTGTTAC
GCTGAAATGTTATCAAATCCTATCAACAATACCTACATTATATACTATCT
TTCATTCATTCTCTTTTTACAACTGCCCATTCAGGGGGATTGGGTGAATT
GCAAATAAAAAGAGGGATCGATCGATGGTAATCAGTAAAAAACCGCGAAC
TTATCCGCTAATCCGTGCGCTAATCCAACCGTAAAAATGGTGGATTAAAC
TAAAACTCGGACCGTCACGTCGCCGTCATTGAGTCGATCCCTTACCTGCG
GTTACCGGGCCCGAACCCGAGCCCTTCCAGATCCTGGACATACGTATAGC
CCAGCCCAATCGATCCCGAGCAGATGCCATAAAAAGTCGCGGCCGAAGTC
GAAGCCAAAGAGTTGCCAAGTTCGGTGTAAAAACCAGATTCAGCGAAAAA
AAAACGTAAAAAACAGCAGGCCATAAAACCATATATTCATATACTCGGAC
TGCTGTTCCTTCGCCATAATGAGCTCCGAACCAAAGATGCAATATTTGTG
CAATCCTTTGAGTTGTGACCTTGGGCGCGTTTTTTACGGAATCATCTACC
TGATGGCCGAACGGGTTGCCCACCCACGGTATGCGCTGTATTAGGCTGTT
ATGCTGTTGCCTAAAAAACATCCAAAGTTTTATTGCATAATGGACGCTTC
GTGCGAAAAGGCCTCATTCCGAGTCCGCGGGCCCTAAAACCGCTGCAGTT
TTTTAAGGAGCCATAAACTGATATTTCGGACACCGGCGGTCCTTAAAAAA
AAAAGGGTTCTCTCCTCCGACCATTGTGGCTGCGATTTTTATATTGGTCC
GCTGCTAGGTGACAAAGAAAATCAGCGACTAATTGACTGAAAGGGGTTTT
GCCTTATATGACCCGTCCCACCCGTCCAAAAAAGGGTGAGGAGTGGTTTG
GATTTGGATTCGTGCTTGGTTTCGGGGAATTGCCGTTAACTCCTTTCGCG
GCCCTTTGTCTTAATGGGTTAACAGTCGCATATTGGAATCCTTAGCTTCG
AATGGCCCCTGTCGTAAACGTAAGTTGAAAGCAACTTATCACATATTAGG
ACTGCCATTTTGTTTCTGAGAATCTGTATTCCCGCTTTTTACCCCTAAAA
AACCCCTAGTTTGGGATAAGCAAAGATCAGCGCTCTCCTCCGCACTTTCA
TCTCGAAGTGATGGTAAGTTTC
>gt_-6_construct|gt_gt1 X:2289444-2291626
CGTTTTGGGCCATTGTTCCAACTCGGAGCACTGAGATCGGTATCTATTTG
GGTGAGAACCGCTTGCGGTACAGTTATGTGCGGAAAGTGTGAAACAATTC
TAATAGCCGGCGCAAAGACCCTTATTCCCGATAATGCCCTTTCAATGCTC
ACTTAATTTTATGCATTTTACTGTTGATTAGCTGCCATCAGCCACGACGC
CCATTGTCAGCGGCCGAGCACCGTTAGGGGTTTTTCCGGAGTTAATCAAA
CCGCCGTTCGAAGAGCCCACATAAAAAGAGTTATGATCCGCCCCCGACCA
TCGGGATTTCGAGCCCACTCGATCTATCAAGCGGCCCTTGAAATTTTCAC
ACCTTTTTGCGGGAGTGTCCTTGCTGCTGCACTCCTTTTTGTCCTTTTGC
CATTGTTCAAATGCAAGCCAAAGCCGCCTACGAAACCCCGTTAGAATGGC
TACTGTTAGCCCCCTTCCTCTCGAGAAGCGAAATTCAAAATTCCAGATCC
CAGATCACATTGTTGGCCAGGACAATTGCTGTCAAAATGGCATTGCAGCG
ATTTGCGGATTTGGCCGTCCTGGTAATTGTGTCAATTGTCAGTTCGCACC
ATCTCTTAACTGCCATCAGCATATAAAGCATATCCATCCAGCACGATCTC
CAGCGGAACGGATGCGCTGCCCAGATACAATCGGGATCGGCAGTTAGGGA
CCGGGCGAGAACGGTAGATCGGAGGAAATCCTGGAACAGAGAACGGAACT
GAACTGAACGGAACTCAATGAGGTCCTAAGCCTCATTCCGCATAACTCTT
TTTCATAGAGTGACTCCTGGCCAGCTCGTAATATGAGCATTTAACCCCGT
AAAGTCTTCGACCCGGCCACGCCCATTGTATCCGAGTTCCGTTCCGTTCT
GTACTCATCTCCTTTGAGAAGCACAGTTGCCTTTTGCCTCGAGTTTTTTC
ACATGAAACTAAAAACGACTGAAATCCATGAGATTAAACGGTCTTTAAGC
GGTTTAAGCCCTTTGTGCACGCAGTTTTGTAGGTGGCAAAATGTGCCATT
GTCACCGAGTTCTGTCAAAAATATGAACTAGCATATCATTTCATAATTTT
CAGTTTCATCTTTAAAAGTGCATTTTTTGCTTCTCGGAAGGAGAACACAA
ATATTGTTGGAAGCTCAGTGGGCCGTAGGGTTCCGGGTGATCCGACAGGT
GACCAGGTACAGCTCTCTCGATCCTCCAATCCTCCATGCTAATCCTGACT
ATCTGGCTGCCTCAAGTTAATCTCGCATAATATTGCGTGTTCCGAACAGC
GTAATCCCCTGAAAACAAGTGTCCAGATCCGCAGCTCTCCACTTTTAAGC
CGGCAATGGATTCTAGATGACTTGACTAACTGTCGAGCTAGGCTCAACGA
ACAGATTTCTCTGAGCCTGGTCGCAACAGTAATACGTTTGACGTAATGCA
GGGGAATCAAAAAGGTCGAAAAATGTGGCTAAAAACTGGCAAGTAAGGAA
CTAGAGTTAAGTAAGCTAAGCTTGACAAAACTATTCTTACTATATTGCTG
ATTTCTTACTGTTTGGACAGTTTACCATTCCGTAGATCACTGAAAGTTGT
GTCCAAAAAATGACGGGATTTTAGAAAAGGACCTAAAGTTAATCTTCTGA
ACTAGAACTTGTCTCAAGGTCGCATAATTCAGTTCCGTCGCCATGTTACG
TTACATCCTCCATTGCCAGGGATTGCGCCATTTTGGCGTTTATAATCGAG
GTCCTGCTACGAAATCGAAGACTCTGCCGAACTCCGGGCCATGCAATAAA
GTAGAGCTCGCTCGCAGGCTCGGCCAATCAGAGGCAGAAACCACAGCTGG
AGGGGATTTCGAAAAACCACCACCACAAGCCGCTGCGACTTCATTTTGTG
CGTTTGGTGGGAAACTGGTTCTCTGGGCAATAAATCCCCGCAACTTCATT
AAAGCCTGGAGATATAGTACTGAATATANNNNNNNNNNNNNNNNNNNNNN
NNNNNNNNNNNNNNNNNNNNNNNNNNNNNNNNNNNNNNNNNNNNNNNACG
GATCCAGAGATCCAGGGCTTAGGGAAAATGTGACAGCTGTGCCAGCTGAC
CCAGTCCATTGTCCGATGTCCATTGTGTCCATCCGGAGGCGAGGGAGTCT
CCTGCATTTAATAAATAAATAGCAGGCGACAGA
>gt_-10_construct|gt_gt23 X:2293911-2295656
TCGCAGGATCCTTGTCCAGGCGCCAATCGAGCACCTCTTAAGCCTTTACA
GCTGCCCAACNNNNNNNNNNNNNNNNNNNNNNNNNGAGTTGCTCAAAGTG
GCCTCACGTTCGCCGAGGTCAATGGGTGTGTTTTCGAAGTCCGCACTGTA
ATGTCACTCTTTTGGTTGAAAAACATTTGGAAAGTCTGCCTCTAGTTCCC
CTGGACACCAGATACATCCATAAGAAAGCATAAGGTAAATTATGAATTGG
CAATCAATTGAAATAAACAGATTTCCCTTCGCTCTACAGAAATTTGGTTC
TCACACAACTTTGAGTCCCTTTTTTGCAGGCGCACACAAAGGTGTGTGGA
TAAAGTTTTTGAGAGAAAAAAACTCATTACGAGTTGCATTAAGCTCATAA
TTGATTGACAAACGGGCCGACGAGCTGGTGGAACTGATGGCCAAGACGTA
CCATAGTGCAGGGTCCACGCTCTGGATTAGACCAATTTTAAGGGGAATTG
CTATCTGCTCGGTTCACACATAGCTGATCTGCCCTGCCCTGCTCTGAATT
GCAGGACGTTAGATTCTGGGCCGAGAATTTTGAGCCGTGGGCGTGTGCGG
GCCATGGATTTCACACACCGATCTCAGGAGGATCCTGGAACAATCCCTTG
CAGCATGACGAAAGGTAAATTTGTAAACAATTGTGCTAATTAAGCCAGCC
CAATAAAAATCGGCTCTCGGAGGCTTGAGAGGCTCGAGCGGCCTGAGTGG
CCTGAGAGCCCGGGGCGGATGGCCGAATGGCCTGAGATCTCCCGGGGAGA
TCCAGGCGAGCACTTGAACTAAATCCGGTAGCTTAAACGAGTTAAAGGAA
CTTGAACGGAACTTAATCCCATAAATTTGGGAAAAATACAATTTTAATCA
GGTTAATTCGTGTGTAGCGCGACTGTTGCATGGTTTCGGGATCTGGGCCA
CGGGATCAGGGGCCAGGTAGTCGGTCGAGCGAAAGGATTAGGCCTCTGGA
TCTCGGGGATTTAGCGCAAACAGAGGTGAGTCCGTCCAGCACAGGCCCAC
CGCCCATCGCCTTCCTGCGACATTTTAATTTAATCTCAGATTACGAGCGA
ACGAGGAGACGAGATCGCGGATCGGGAACGGGATCGGCATCGGGATCAGT
CCACAGTCCACCAGATTAGGCCACTCCGCTCGTATATTGCAAAATAATGG
TCGAGTTCCAGGGGCCGCCAGTTCGATTGCAAAAGTTTCACGTAAATCCG
TAAGATTAGATGGCTAGATCCCCAGATTTTCAGATTCCCTCCCGCGCTTA
GCCCAATTGTTAGGTCAATTGCCAAATCACTTGAGCGGGGAATGGAAAAC
TGGGCCATCTCATCGTGGAGGTAATCCCAGTCGCAGCAGATCTAGGTAGA
TCCTTGAAAGCCACTGGTCATGCCCACTAAAGCTAGCAGTGCCTCCGATG
ATCGCATTCCCCTGATCCCCACACAAGTCCAAAGTAGTCCTCTGGACTAG
ATGCGTTGACTTTCGAACCCCTGGGAATACTACAGCTACAAATAGAAATG
CTACAAAACTTAATTATAAATAATGTTTAGATTGCAGAAACAAATATTCT
AGAAACTGCACATATTTACGAATTGTACATCAAGATTGTGAAAGAATAAA
TCAATGATTAAAATCAAATATCGTTTCTCTTTCTACCGACAAAATTCACG
GGAAAAAGTGCGAAAAATATCAGCTCACGATCCAAGTCGCCACGTG
>ng1_ng1-fusA|ng1_ng1-pHZdel-alpha2 X:3098248-3098605
CAGCCAGAGGCCGTGGTCTTTTATACTAATTACCACAGTTAAGCAATTAC
GTAACAAAATCTTTCATATCTTTTGCGTAGCGAATATAAATTGGACATAC
ATAATTGGGCATTTCTTAAAAGTTATATTATATATTTGCACTTAACTTAC
TTGACTGTTTGAACAATTGGGCACAATGAACAATTGACAAACTTGCGGGT
TTTTTGTTCTGCAAAAACGCTCCCTTTGTTTTGGCCAAAACTGTTGACAA
AAATTTGCAAAAGAGGATAAACCCAGTTGAGAAGACTACTATAAAAGCTG
GCTTTCGTTCTTCAAGACAGCATCAGTAGCAAGGCATCTATTGTAGCATT
TGCTCACC
>bi_pomb33 X:4231703-4233068
GAAGCTTGGTGGCGCCTCAAGTAGCCGGGTATGAAAATACAAAAAACAAG
GAGAAAAACAAATAAAATAAAAACCGAACGGCCAAAAGGACTGCGGAGCG
CATAACTTCACTGAGGCGGCGGCACCGGCTTCTGATNNNNNNNNNNNNNN
NNNNNNNNNNNNNNNNNNNNNNNNNNNNNNNNNNNNNNNNNNNNNNNNNN
NNNNNNNNNNNNNNNNNNNNNNNNNNNNNNNNNNNNNTTCCAGAGCTTTA
AGACAAAAGCGCGTTGGCAGCCAGCGAGCAACATCAAAACGAGGGATTTG
AAAGGGGGATTTTATGGTGGGATTTCAGGTGCAACTGCAAAGGGGGCTGG
GGAGGTGGTTTTCACACAGAAAGAAAAGTTACGAAGACCCATTTGATTCG
AACGCCAATTAGCTGAGGTACATTGGTTAATACGTTGGATACTAAAGGAA
TTTCAAGAGGGTTTTTAGTGCATATAAAATTAATCACTACAATTCCCAGG
ATCACATTGCAGAAGTTTTAACTATTCGAAAACTAAACTTTTAAGGTTTC
TAAAGGTTTTTTTTTCAGAAAAAGAGCGAATTACCTAAGGTCTCGTGCAA
TCCTTGGGTCGTGTTCTTTTCGTGTCCTTTTGTATTTAAGTGTGCACTCC
TTCGTTTTTTTTTTTTCGGATTGGATCGTCTTTATTTTGAGACAACGACG
CCGGCAAAGCTGCCCCCTTCTTTGGGTTTTTGGAACCCTCCTCTTCTTGT
GTCCAGCGACATCTTCGGCAAAGTTATTCAAGTGGCGCCAGTCAAACATT
TTTTTGCGCAAGAACAACAACAACTNNNNNNNNNNNNNNNNNNNNNNNNN
NNNNNAAATGCTGCAAGTAAGCCAATACAACAACTACAAGATTTGGGCCT
TCAAGACAACAATGAATGGCGCTCCATACACACGCACTCACAGGAAAAGG
AAGCAAGAACTAGGGAGACAAACCACTGACCAGCGATTAGTGCTTCTCAA
ACTGTCTCGAAATTAAATCAAAACTTACCCTTTTATTGTGTGAAAGAGAT
CTCTGGGGTATTGCAAAAACAGTACACTCAAATGTAATATATAAATGCAG
GCTATATTTTATTTTACGTTTACTTAAAATGTACTTTACACGTAAACACT
TGGATTTGTCACTTAACCAAGGATTATACAGGGACTACAACTATTTACTT
GCAAAATATTGCGATACGCTTAATATAATTTCATGAATATATCCCAGATA
AACTTTCGAATTGCAGATTACGGCTTACCCTAATTCAGTTTACAAATATT
TAATTAGAAAAAAAAGTGGCATATATTTGTATTCAGAGCAGTTGCTTCAT
CGTTGTTGGGTGCAAA
>brk_neurogenic_ectoderm X:7142169-7142667
TCTCTGGCACAAACCCTAAATGTGGATTACGCTAATATTGCCCCCCCTAA
TAAAAACGGTCGTTGTCCAGGGCCGAATATTGCGTCTGATTGGTTTTTCC
CACGATTACAATTAGCCGGACGGACACAAACTGACCTGAGCTGACCCGCA
AAAAGACACGGTTGTCCGGCAGTCGGAACTGAAGGAAACTAAAGGAAACT
GAGGGCAGGTCAGCGCTATGGATTGTGCACTAAGTTGCTTAATCCGACGG
GAAATCCAAAACACAACCCGAGCCCGATCCTTCGCTCCTTCGATTTAAGC
CAAAGTTAGAGGCACAGGCACACATGTGTGTTTGGTTTGAACGGGAAAGC
CCCATTTTAAAGCTGGCCAACCAACGGCAACACATGTTCATGTTAGGACC
GATACAGGTTGACATTCCCTGGAAGGATGCACCTCTGGGAGATTCCCACA
ACCGGCAGCAGGTCATGTCCAACCGATCGTTGCGGGAGCCACTTGTCCC
>ct_wing_margin_enhancer|ct_wingmargin_Guss X:7373432-7376129
TTATTGACGAAATAAATACTTTAAATCGAATTCAAATTTAAATTTTTCTA
ACACTTTTGGTTTTACTACATTCCAAATAAAATTGCATAAATTCGTCAAT
AAAACAAAGTTGGCTACGTTGTATATATTGCTTGTGAGTGAATGTTTTAC
AAAATTACTTTTGAAAGCTTTGCCAAATTTTTCGTTTTAAATCAATCACG
ATGGACGGAGATCAGATCCGGAGGAGCAGCAGTGATCGGGACTTGGAATA
CAGTCGTTGTCGGCGTAATGGTGTCCATTACGCCACCATTAAAGATTTTC
TGGCGAGCCTCAATACCAATGATACCACCTTGGGATCGGCTCAGGGAAGC
AGTACATTGAGCGTAGAGGAATACCTACAAATTGTACGAGGCGGTGCCGA
AAAACAGTCTGGCGATGGTGATAAAACTATCGGAGTGCGAAAGACATCGG
TCCAGGACATTAGCACACAAACTCAGGCTGATTCAAAAAGTTCTTCCAAA
CCGAAGCTAATATCTCAGTTTACCGAGAAAATATGGATGTGAAATTAAAA
CATAGGATCATAAAAATTAAGGCAATTCATGCAAAATTTAAAAGTAAATA
GACGTTTATACATTTATAACTATACATTTATATTTTCAAGCCAAATAGAG
GTCTGTATTAAGCTTTAAGAAATCACATGGGATTTGAACTCCAACTTATT
TCAATAATTCAATCACGTGGTATCGTATCGAATAATTGAATAAGTCATCG
TGTCGAGCGACACAAATTTCATTTCAATACGCAGAACGTTTAACGAATGA
ATCGGGCCTCAAAGACAATCGCCGATGATTGAACGCTTAAGGAAAGGGTT
GGCACAAAGGGGGTAAGGGGCTCTTTGGAAGGGGACTTGCGGGGACCAGA
GACGGAACCGCCAAATGGCAACGTGAGTGATTGTCGCAAAAGCTCAAAGG
CGACAACAGCTCTTCGAATTGTACTGATTTTTATTTATTTTATGTTTGAA
CCGAAACGCTCACGGAATCCCAAATGAAATGCGACTGCGCTTTTTTGTTT
GTAGAGAGAACTCTGGAACCCGATAAATCGGGGTTTTGGAACTCCCCCCG
TCTGTCACCCTGAAATCACCATTCGATTGCCAATTGGTGTGGGAAAAATG
CGACTATGGTAACAGGCGTGGCGATCTTTCATTAACATGTTCACCTCGTG
GCGATTTCAATCGAATTTTAATTGCCCGAAAGTGGATCTAACCGATCGGG
GAGAGATTCCTTTGTTTTTGTGTTTTTTTCTTGATAGCTTGGTAGGAAGA
CGTATTAAGGGTTCACTAAATATAAATATCAAATAGCTGGTTTATTTTAT
ATACCCAATATAAAATTAACACTTTAGTGCTTGAAATATACTTTTAACAT
TGAATATAAATTCAAAAAAATTCATGAAGTCTTCATCAAGAACTCAAAGC
AACTCCTTACTTCCATCTAAAAGGACAAGAATTACCTGAGAACAGCACGT
AAACTAGGTCGATAACTGACCTACAGAACGTTTAGGAATGCAACTGATTT
CAGGGAGAAAGAATGTCGGATCGATTGTCGCCCTTCGATAGATTTTTGAC
ATATTTTGATGGGCACATTGAACTGTTCATGCTGGGCCATTTGTTTGGGC
CATTCACACGCTTTTTGGGCCGTGGGAGAAAAATGCAGTGCAGTGCCATC
GAATCGAATCTGTTCTGTTCGGTTTGGAAGCCGAAAATTGTGTGTGCGCG
CAGAGCGGAGAGTTAAACAAATCAATACGAAAACGATGCAAATGGCAAAA
GGCATGTCAACAATGCTGCCGAGTAATTGGCAGTGGTCGGCTGATGACGC
TTGCTCTGATGTTGATGATTGCACATTGCTAAGCCTTAAAACTGGGACCT
CTACTTCAACCTCAAAGTGAATCTGAACCTCAAGCTCAGCCTGAGCCTGA
ACCTCGATGTGATTGCGATCGCAGGAACTCCTCATCGAGCCGCCAAAGTG
CAGCTAAACATCTGGAGCAGGCAGCTCCAAAAGCAGTCGAATCGAGCAGC
TCCACCCATCGCCTGCCTTGTGAACGCCGATCACAGATCTTTGCCGACGT
GAGAAACACTGAGCGTAAATGCATTTCATCTGTGAATATATTTGAATCAA
TTTTATACAGATTTGTGAATGAAGTATGAAAAAGGAGGACTGATAACATT
TAATTGTCATCAACAAAATTAGTTAGATTAGTTGATTCTTGCGAGATAAA
CAGCAGTGTAGTTGGGCTGTTTTTTTAAATGAATTTTCTCTAAGTGTAGA
GGCCAGGGGCTTTGATCTGTCACCGCTCGCCAATCGAATCACGGCAGACG
CGATCGGCGGCAGATAAAATTATTGAAATTACATTGGCAAGACGCCGTCG
ATCAGGCAGAGGGTTATGTTGGAGATATCGGGGCTAACCAGGGTATACCG
GGGGATTGGGATTGGAATGGGATGGGATGGGAATCGGTGCAGCAAACAGC
TGCAACAAACGCTGCCGCGAAACACGATCGCCAACACTTACAGCGCCGCA
AGTTGGCAATAATTATCGCTTTTAGTCCCGTCCCCGCCTGTCAATGTAAT
TCGAAAAATGTCGTCAGTGCCGGGGTAGTAGCTCATCATCAGTGGGATGC
TGGGATACTGGGATACTGGGATACCGGGATATGGGCATACTGGGATCC
>Cp36_DRR X:8323401-8324136
AAGCTAAATCCATGTCCACGTCAAACCAAAGACTTGCGGTCTCCAGACCA
TTGAGTTCTATAAATGGGACTGAGNNNNNNNNNNNNNNNNNNNNNNNNNN
NNNNNNNNNNNNNNNNNNNNNNNNNNNNNNNNNNNNNNNNNNNNNNTGAG
ATTAAGNNNNNNNNNNNNNNNNNNNNNNNNNNNNNNNNNNNNNNNNNNNN
NNNNNNNNNNNNNNNNNGTTGTGTTTGAATTGAATTAAGAGCTTATCAAG
AAAAAAATTTCAGTGACTCATAATACACTACTCTACAAGTTTAAATTGAA
TCAACAATTTAACTTTCATTGCTCAGGTTTTTAGTAACAATGTTTATATA
AGTTTAGGTATAACAAATGATTTAAATATAAGATACTGTATTTCACATTG
AGACGAAACAATCCACCGAAAATCATAAAATATAAGAATGTTGCATTTTA
TTTTTAAAAATAAAGATGCCTTTTAAGAGGAATAACTTAAATGTCTTTAA
TACCTTTGAATTTAATTATATGGCTAATAAACACAAACTTAAAGCTTAAA
ACTGCATCGAATTGAATGCGGTTATAAATGTACTTATATATCTAATATAA
TCTGCTAATATGGTTTACATGGTATATCTTTCTCGGAAATTTTTACAAAA
ATTATCTATTCATATATCTCGAGCGTAAGATATTTATCAGTTTATAGATA
ACATCTTTAAATTTGGGTGATTAAAAAAAAACATTG
>otu_otu:lacZ X:8334617-8335160
CTGCTGTTCGTCTTCTGTTGTACAAATTNNNNNNNNNNNNNNNNNNNNNN
NNNNNNNNNNNNNNNNNNNNNNNCACTGGCATCCGCACCTAGCACCGTTA
CACGAAGAATTGAAGCGAATGGCGCGATCTAGCCTTTCAGAGAACCCGCG
AACTAGAATGCGAACGAAAAGTATAAGAACGAACTTCCAGTGCCTGGAAG
GATGCCGACAAACGAAATTGGGCAATAGTGATGTGCGGAANNNNNNNNNN
NNNNNNNGTTCGTGATTTTATCAACAAAATAAATATATCTGATCTTGTTG
AATACTTTCTAAATGAAATACACAAGTGTATGATATACTTGAAATATATT
GCTGAGCGGTTAAAAAACTCCTGTTATCGCCGTCTATCGATGACACCGAT
AGCGGCATCATCTGTTCCGTGTCATCCCCAAAAGTTTCTGTTACCTTCAA
ATTGTTCTTGTTACTGTCGTTGCTGTTGTTGCTGGCCCGCTTTTTAGGGG
GTGGAAAATGCCGCTTTCCACACGGCGCACTGTTGTTCTTGTTC
>oc_otd_eye_enhancer X:8482066-8484632
CCCCCTTTGAAGAACTTCTGTTTTCGAACATTTCCATTTAAAATCGGAAG
ATTTTCTTTTAGTGCACAGGAGCTGCAGAGGGGTTATTATTATTAGGGGT
GCCTGCTTGCCTGGCTGGGATTGGGATTGGGATTGGGATGTTTCTGCCGC
TGCTGGCTTCCCAGTTTACCAGTTTGCCAGTTTCCCCGTGATTTATGACT
GCTAGCGATGGCAGCCATCCAAACTCCGACCACCGACCCACAGGCACCAA
AAATGGAACAAAAAAAAGATGAGAAGAGAAGAGAAGTGAAAAACCCGATC
CGCACCCTCGAACGGCGAATGAAAACATTTGGGCGTAAATGTTTGCTCTG
TTCTGGTGCAGATAAGCTGCGTAAAATTATTACGTTATTTGTATTGGTTG
CAATCAACGCCCTCTCACTTGGAAACGAGACACAGGGGGACGGGGTAAAC
CCACCCCCGGATGCCAAATACCGGATTCCGGATTCTGAACTCTGAATCTC
GCTACTGGGCCATAAAGATGCCTATCATTCAATTAATATTTACCAGACCC
TAAGCCCCGTCCTTCTGATTATGACTCCGCTTTCGTTGCGGGGATGCTGN
NNNNNNNNNNNNNNNNNNNNNNNNNNNNNNTTCAGATTCTGTTACTGATT
CTCACCTCGGCGGTAATGATTATTTATGTGAAATGATATTCTGTTCCACT
GACAACGTGGTGACCTTTCAATGGAGGCCTCCTGTTGCGAGGACTCAATG
TTAATGTCGTAACGATAATATGATGGTCTTAAAGGTGGTCTGTCTATGGT
TGCACTCTCAATATGGGTAGCATCATAGTTCTAGTTAATACGAGTTCTCA
ATTATTATTATCTCAGGCAATATGTATTTGTTATAATCCACTTTAAATTC
TAGTCAAACTAACCAGCTACTAACTCTTTACCCCTGCCGTCGGCAGTCTA
GTTTTTTTGCTCGGGCTAATTGAGTTGCTTGGCTTCCTTGGCAGTGCCAA
ACACGAAGCCCCATTCTCAAGAANNNNNNNNNNNNNNNNNNNNNNNNNNN
NNNNNNNTCGGATCCCCAATGCTGAATACCCAGTAGTTACCCAAACCGAA
AGCCAAGCCAAAACGAAAACCAAAAGCCAGACGCCTTGTAACATGCAAGC
GAATCGTGTTTTTTGCCCCAACTGCTGCTACTCTTTCCCCGCCTTTTTGG
CCAGCATTTCCATTTCCATTCGCAGTTTTCAGTCGGTTGGGGTTTTTTAA
GGTTTTTCCTAGTTTTCCTGCCTGTAATCTGATACGTGACCGAGTGTGGG
TGCCTATGTGTTTTTATAACAGTGGATGGATGCATTGACATGTTGCGTTA
CTACCCAGAGGTACAGTGGCACGAAATGGGGTTAAGATTTGAATGTAATC
GGTACTATATCATATGATATTTGCAAGAAATTTGCACACGATTTAGTAAA
TATCATTGAAATATTCCGATGATGCAACCACTGTACTCGCATTTGAAAAT
CAATCAAGCCGTGGCGACAAGAACAACGCAAGAAACTAACCAAGAAGAAG
CGACATGTGTGGAAAAATGTGAAAATCTATACAAATGTCAATTCCCAGCT
ACACCCCCGACATTCATATATAGTACATCCATCCACACTTCCTTATACAC
ATACATATGTATATCGCCCCTTGGTTTCGCCGGTGTGCATTACTCGAATC
AATTGTGTAAAAAACGTAACTTTGAAAAGGAAACAATACAGTAGCAGGCG
ATTCATGGGACATGTGCAAGGTGTCCTTGCTGTATTCTTTCCATGCTCAC
CATTCATTCGGTCTGCATTCCCCCTCCCCACCCCTTCGAAAATAGAACGT
GTCGTTTTTCATTCGGAGCCGACCACTGCAGGGGCTTCCTCCTTAATCGC
TGTTGCTTTTTACGGCCAGGTCTTTAAAGTTGACTTGCTATTAACTGNNN
NNNNNNNNNNNNNNNNNNTAAAGCGTGCTCGTTATCTAAGTAGCTAACTT
GGTATCCTTACTCTCATATCTTTTATCTCTTGTTTTTATCTTTATCTTTA
GAGCGCTCTACTAACTTATCAACTTATACTAAAGTTAGACGTCTTGTTAC
AGAAGTTTCTGTTTATATCTTTCATAAGCCTGATGAAAGTTGCATGATTC
TAACCCTGCAGTGTCACGTCCTCAAATTACACGGACAAAAGCAGCGGCTA
NNNNNNNNNNNNNNNNNNNNNNNNNNNNNNNNNNNNNNNNNNNNNNNNNN
NNAGCAGAAGCAGAAGAAAAGCAAACAAATCGATAGATCAATGTGTAGCT
CTGTTGCCAATAATGTTTATTTTTTGTACACTCGCCTGGCGTTGTGTGTT
TTCATTGCAGTTTCAGTGTCCAAAAACGATCGATGTTGCGGCTGTGTTTG
CCCAAGAAATTACCAAAGGAGATGACAGTTTTTTTTTTTTTTTTTCCAAC
GACCGGAAACTGTGATCGTTTTTGGGCCATTTGGCAGTTTTTCGGGCCAA
CGGCGCTAGGGAATTGGATTTGTTTATTTAGGCCCTATCATCGTGGACAC
CTAAACAAATAGACGAG
>oc_+7_construct X:8488284-8490117
TCGGTGAGTTAGGAAAATCTGTGCGAAAACCACTTGATGCCAACAAATCA
CTCACAATTCGCCAATTATCTGTGAAATTCACTATTTGCTATTCCGCCAA
GACTCTGTATGGGATAAGATGCTTGTTTGTGGTGGGCTAAGCTCTTGCCA
CGAGTTCCAATTACATTCTAAGATCGAGACCAAACAGAACCGGGACTTAT
ATGGCAGGTCTAGGTCTTGATCTATGTGGCTGTCTGTGCCACCATCTCTG
TCTGCCGCCTATTACCATCTCTGTCGCGCCCTCACGCGCTCTATCGCCCA
CTCACGATCGTTCCTTGCGGTTTAATCCCGACGTTTGCCTATGATGTAAA
ATCTTCTAATCTGGGCAGCGCACACAGAATCCGAGGAAGATTACCCAACC
GCCTCCAAAACGGGGACCCGAATCCCGAGATTTCGAGATCCCGAGTAGCG
AGATCCCGAATCCCAAAACCCGAACACCGATACGAAGTCGCATTCGGGCT
TATCTTGCGGTTTAAAGATCTTTGATCTGCGCTTAGCCGCAGGATTATTT
CAGACACTTACTAACACACACGATGAATATCTACGGGGAGGAGACGGACT
GATCCAGGACAATGGGCATTAAGATTAAGCCCAGAAAGAGACAACTAGCC
TGGATTAAATTCCCTTTGTCCTGTTCTTCACTACTCTCGTCGGTTTTCGT
GCGAAAAAAATTAGCACTATTTGGACGGGGAAAGTAGGGAAAGAAAGTCC
AAATAGTTTCAAAAAAAAAAAGAGAAGGTTGTAATTGCGGAATTAGCACG
AACACCTCTCGCATTGTTTTGAAATTGAATACCGCACATGGAATACGGAA
AACGGAACTATTTGTCACATCAAGAGAGAAAGATATCCACATACGATGAG
TGTATGTAAAATTTGTTTTGTTTTGTCATGTCGTTTTCATGGCTCAATGC
ATTTTGGCCTCAAAATGCAGCCGCAAATACATCGAGATCCCGAGATGCGA
AAAACAAAAAGCACCGAAACAGAAACAGAAACCCAACCGAACCCGACCCT
GATATAGCACCCGATCCCCGATCCCCGATGTGCGTTGACAGACCCGGAGC
CTGTTCCTCCTGCCCTTCGAATTGCCAAATTACATGCTCACGCGCACACG
CAAATTAATAACACATCTGGCTTCAATTCGAGATTCGGCAGGGCAGCGAT
AAAAGAAAAAAAAAAAGAACACAGCGAAAGAGACAGCGAGAGATGTGCTC
TATAAAGGATTCGCCCTTAACCATCCACCAAAATGCCCGTTTCGGTTCGC
TGCCCATCTCGGGAATCCAACTAAACGGAAGCTGATCGAAACCAAAGCCA
TAATTGATAGTTGCATTAAGTTGATTAAAGTAATAATTAAATAATAGTAA
TAGCATTATGATTATATGCACAACAGGTTGTGATACCAGAATATAAAAAA
AAAGTTAGCTAATCGCAACTATTGAGCTATTAACAAGAAATAAAAAGGTG
AGCTTAAATAACCAAACTAATCACGTTTGAGTTTTAAGCGAACTCTTTTT
CTTATTTACCCCATCCCATTAAAGTTCCCATGGCTCTTATTTAACCAACA
ACTTCCATTAACCAAAATTTTACAAACGATCGAAGAAGGTAGAAATGTGA
AATGTAGCTCCAAAAAAGAAAAAAGAAAAAACCTCGTCGTCAAACTCTCA
GCATCTGTCAAAAAAAAAAACCGAATGTGACACATTTTCGAAAACATCCC
GGCAAAGAAATGGGTTGGAATATGGAATGAAATGGCGATCTACGGCACTA
CGTGATTTTCTAGACATTTCACAGCCCCCTTTGG
>oc_otd_early_enhancer|oc_otd-186|oc_otd_EHE X:8499138-8500999
CTCGTGGATTTGCCAATATCTCAATGCATTTTACCCAGTTTCATTAAGGC
GATCCGCAGGATCAATGCATCTGTAAAGGAGGCTAGGTAGGCGTAGAGCC
CAGCGGGTAGGTTCTTCAGATGCGAGATGCGAGATGCAAGATGCAAGATC
CTAGATCCGAGTACCAAGGCTACCGGGATCTCGGTCTTAATTCGCAGTGC
GTGGCCCGATGATTATAATGGCTTGCCTTTATGCTCGCTGATGGTTTTAT
GATGCGGTTAAGCGCTCGCAACCGCAAAGTGGCCGCGCACACGACGCAGG
ACCAAGTGGCAAGGAGCCCAGGCAGCGGGACAAGGACGACTGCGAGTGCA
CTGCGAGAAAAGAGTGGAAAGAAACTAATTGGAATTTCAATGTTTGCCTT
CAATGCAAACGAATAACAACTTTAAATAGGTAAAAGTTAATGTGTCCTGT
TCGATATATAAGTTTTCATTACTTATAAATACGGTTAAAACTGATACGAA
TTGATACTGTGTATTTATACTGAGGCCAAAAAGGAACTTATATTTTTCTC
GCAGTGCACGTGGCCAGGACCGAGTTGGTAGTCCGGACTCAGGCAAAGGA
CTTTCGCGTAAGCTGCACAAGTTTTGGGTAATGCCTTGAGTACCTGTGCG
GTAGACGGTCCTTCGCCGTTCGCCCAATCGCTCAGCCCAGCGAGCCAAGT
CCTTTCGTCTTCTTTTTTTTTCCGCCCTCGCCTCGCGTGCGACATTGCCA
AAGGATTAACCGCATGCCAAAAGGATGGACATGGACCGCCAAGGACCACG
CTGCGGTTAGCAGGATAAAACGCCTTTAATCGCCTTCATTGTTGTCCCAG
TGCGCGGAAACAATACAAATGCGAGGCGACTGACGGACGGACGGGCGGCG
AAGGCGGTACTTAATCTCGGGCCTAGGCCGACCTGTGAAGTGAAGTCCTG
CCGCAGGACTCATCTGACCTGCTGGTCAAGACAGGGCACCAGACGGTCCA
GTTAAACCTGACCCATATGGATGACACCCAGCCGAACGACTCAAATGAAG
TGTTGAATAATCGAAATATTAAGTAAATTGAACTCAACTCTAGGGACATT
CAAGTGCTAACATTAAAAACCTACAATCTTCTGCATCTTCTGTTAGGAAA
TTGTTAATTTAAAATTAAGAAAAAGGGAATTTTGAAACACTTAAAAGCAC
AATGCAACCCGCTGCGGCTTAAACAATAGAACCGGCATCTAAAATTGCGG
TTAAGGTCATAAACGTGCCATCCACGGATGCAAATCAACCTGACCTGCAA
GTGATGGTGAAGGAGTTGATAGTGACCTGCCATCGTTGACGAAACTGACC
TATCCCGTATAGTAATAAGCCCGGTAACTAAGCCCAGAATCCATCGAACC
CCTTTTTTTCCCGACCGTGGTGATTATGAGTTTATGATGCGCACGGATTT
CGCTGGAAAAACCCCTTTTGGGAAGGGCCAGAAGACCTGATGATGACAAA
GGGCCCAAGACGCCGCCGCCGCCTNNNNNNNNNNNNNNNNNNNNNAACAT
GGCCGATTATCAGGCGATTATCGCGTTATCGATAATGAGATTTACGTTTT
TACCCCTTGAGCTTGAGCGGTAGGTTTTTTTTTTTTCGTATTTTTGAAAG
TACGTGCGTATGTATGTATGTAGAAGTAGAGTCCTCCCCCTTTTTGGCAG
CAATTAAGTTATCTCAATCCACTTGGCATCCGAAACGGAATCAAAACTTG
GCATCGAGGGTTGTTCTCACATTTCCCAATTCTGATTTGTGATTTCCGAC
TTTTGATTTTGTTTGGTCGTTAGGCCAGATGATGTTGTAAGACCTTAAGC
TGTGCCAGGATA
>sev_minimal_enhancer X:10924641-10925117
CCCAGGACGACAAGATCGAAAACAAGCAAGAGGGAGCTCATGAAGATCCT
CTTCGATGGCTTCCTCAGTTGCTTGGAGAAGGAGAACGACTGGCAGAGGA
TTATGCACTTTGAGTTCGTGTCCAATTGATCTGGTAACTGGAGTGGTTAA
TCCAGAGCGCGAACAATGGTATCGGATTACCCGACTTAACGATCCTATCC
CATTTCAATGCCGGCTCCCCAATGTCTTCGACTTACNNNNNNNNNNNNNN
NNNNNNNNNNNNNNNNNNNNNNNNNNNNNNNNNNNNNNNNNNNNNNNNNN
NNNNNNNNNNNCTGGAAAAGGGGAAAGGAAATAATTACAATGAAAATGTG
AAAGCATTTAGTATTTTATTTTGGTCACTTGGGAACGGAAGTTGCGGTGA
GTTTGCGTGGGAAAAAGCTGAAGTCGTCACACATATATATGTGCATATAT
AAAACAATATAGCAATGGCCATATAAA
>Gtp-bp_srpRalpha_prom X:10974008-10975871
CTGCAGCCGCACAAAAGCACATTAGTGTCCATTGGTGCATTCACAACCAA
ATCCGTGCATGCACTTACNNNNNNNNNNNNNNNNNNNNNNNNNNNNNNNN
NNNNNNNNNNNNNNNNNNNNNNNNNNNNNNNNNNNNNNNNNNNNNNNNNN
NNNNNNNNNNNNNNNNNNNNNNNNNNNNNNNNNNNTTTAGCTACGCTTCC
GATCCGTCGTCACTTTCAACAACAACGCACTCTACTCGCATTGCATTTGC
ATCAAATCAAAAGTTGCCACACGTTCCACGTCACTTGCCTAGCGATGGCA
GCGCGCTCGATAGCTACGCGCGTTATCGATATCGAAAGCTGTCACTTTTG
AAAGCCGAAAAACCGTTAAATACAAATAGTTCAATTTGAAAAAAAAAAAA
ACAATAAGCAATATTAATTTCACTAGAAGTCTATTATTCATATGAAATGC
AAATACAGTAGTTCCAAGCTAACTTATACATTTCAAATGTAGGGCAGCAG
TTAGAGGATTCCCTGTTTTTATGATTAAAAACTAGTTCCCATTCGAAAAT
AAATGAAGAGTCCTTTGTTTTTGCTTTACACATCTTTAATGTTAAATTTA
GTTGTGTATGTTCACGTTTCATTANNNNNNNNNNNNNNNNNNNNNNNNNN
NNNNNNNNNNNNNGAGTCCAAGTCCTAACACTTTCATTATTTATACCGCA
TAATATCGAAGCACTCATTCAGTTGGTTTTGCCATATTAACATTGTTTTA
AAAACTCGCATTTGGTGGATTAAAAAATGGTTTATCATTATCATTCGCCT
GCCTTGGGTTTTGTTTAGTATTTTCATTTTTAAAGTGCTCTGAGGAAATG
CCATAACAAAAAGATTAAACGTCTTGATTGGATAAATACTTTAGGAGAAG
CACGTGAGTATGTTTCGTTCACATTTTCGATTTAGTTTAGTTTGCTTTGT
TTGCTTTCTTTTTTACTTTTCTTTTTAAGGCTACGATACTAGGTTCTCCG
CTATTTGGAACAGATTTGTGTGTGTGTTTTTTCTCAGTGTATTTTGCTTT
GTTGTTTCGTTTTTATCGCAGCACAAACAGCAGTGTGTGGAAATCCATGA
TTTGGTTAAGTTTCGTTTGATTTGCTTTCGATAGTTTAGTTTTTAGTCGT
GTAAACATAATTAAATATATGCAATAAATATTAGTACAAAATGAAATGCA
AATCATCTCTAAATCATAATAATCGTATAGCAAAAACAGTTTGCATTTTA
AATTCTTCACCGAAGTCGCTTAAAATGANNNNNNNNNNNNNNNNNNNNNN
NNNNNNNNNNNNNNNNNNNNNNNNNNNNNNGAAGGGGCATAAAAAGTTTC
ACAAAAAAAAACACTTGCTGTCTAAGATTGCAGTTCGGTTTGCGTGTGAA
AATCATTAATAGTTACTGGCTATGGGAATACGTATGTAAATCGGATTTGG
TGCAGTAGTACTTTAATAAATTAATACAAATTAAATACAGTTTTGTGGCC
TTTAAATAAATACAATGCGCGATTAGTTCGTAATTTAAAAACTAGTAGAT
TTGTGCCGTGGCATGAACAAACAACTCTGGTCGAGTAATTCTACAAAATG
AACAAAAATGAGGGAAACAAATCGCATCGAATCGAATCGCATAAGGTTAT
TTGTTAAAAATTAAATGGAATCTCATATCATTGTTTAGAGTAGAACGTAT
GTTTGTAAGTAGTAAATATATATATATTGTATAGTAAATGTCTTTTTCTT
TTACACAATTAGAGTATCGACTGCGCTGAAATTACAATTATATTCATATA
ATCATAGTTCACGGCGAATCCAAACAAAGTCGTGGCCAGCCAGCCTAGCC
TGTCTTCAGTTTTC
>CG1751_spase25prom X:11328157-11328870
GGGCAGCACACCATACACCGTACACCGCAAACAATAAGCTACACAGAACG
GACACTTATCCATACATATAACTCCACTTGTTGGCAAGTGATAGTCACCG
GTTTATACANNNNNNNNNNNNNNNNNNNNNNNNNNNNNNCGTGCTCCCAC
ACTCGATTTATTGAATAGTATAATGATTATTTTTTTGACGCATTTAACAC
AAAAAGCAACCACAACTATCGTCATCTTCCTTTAATTGTTCTACTCCTCT
TTTTTTTTTTTGGTTATTTAATAATTATAATACCTATTTGTGTGTAATGA
TTTTGACAATAAATCTTTTGTGTAATTATACAAATGGATTTTAGTGGGAA
ATTTAAATGTTTTCATACAGCAAATGGAGTTGACAGCCATTTGGTTGCTG
TTATTACTCGTCTTCTATTTTATGCGTCTTAAAATTCAAATATGCGCGCC
ATTCGTAGCATTAACCAACACTGTACCAGCTGGCAATGTAAATTGGTATA
TTTTTGGTATATAACTATCGACCCTCGGCCATCACTAACATGCAGCGTTG
CCCCATCCCATCTAACGCAAGTACCAAACTAATTTGGCCATCTGGCAGCA
CTGGTCAAAAGTGACACGGCGACAACCAGCTTAAAAGCGAAAGTTAACAA
TTAACAATTGCTGGCGTCCATAGCCAAACACACGAGCCAGAAACTGGAGC
CACCCCAAAGCCAG
>CG1751_spase25prom X:11330318-11330778
GTAACTTTTAGTCACTTGATTAAATGCTTTATGCTCAAAATTATTTGAAT
TACGCGGGAAATTTCAATTCTTGCAGTTTCTAGTATTTCAGTATTTTAAG
CTTCCCCTATCTGGCAGCACGGTCAACTAGTCCGTTATCGATTGGCAGCG
ATAACGATTGACAATTTTGTTGTCGCGTTGTCACACAAAAACGAAGAAAA
CTCCTGAAAAAAGAAAAAAGAGTTTTTCTGAGCATTTCGCAAACTTCTCT
TGGAAATCAAGGGCATCAAAACACAATAGAGAGCAGATAGAAGNNNNNNN
NNNNNNNNNNNNNNNNNNNNNNNNNNNNNNNNGTGAGTAAACCGGTTGCC
GGCTTGGCATTTGGTCCATTAAGATGTGTTCCACGTCATTGTAGAATGTA
AATGTAAACTAAGTGAATATGTGCATAAACTAACTCCATCCTGTTTCATG
TGCCCTGCCAG
>CG1967_p24-1prom X:11686200-11686639
GGTTCGCCCTTTTTGCTTTTTGGTATTCCCTGCTGGATTCGTATGATTCC
CTGCTTCACCGCCTGTTATTCTTCCAGCTGCAAAAGAAATGCGCTCGGTC
AGTGCCAAGATTCCGGCCAAATGCTATGCCACCTGTCATTCCAATTCCAT
TTACTTACCAGCCTCCGTCCGGATTACGTGACGTGTTTTTGTTATTTGTG
ATATGCTATCGATATCGCCAGCATTCGGCGTTTTGTGTTATTCGCCGCAC
GATAGGTCTGGGGTTCTGACGTGTCAACACTCTTTTCCGCCACTCGCTGT
GCAGCACTGCGGACCCACGTATATGCTATCGGCTACTGAGCAGCAGAGTT
GCCACTCTTTTTTTTTCTTTGGCGCCATTATCAAAAATTGTTAAGCACTT
AAAAATAAACTTTAACAATAAACATAGTTGTATACATATA
>sog_broad_lateral_neurogenic_ectoderm X:15458634-15459026
CGCTTTATGGTCCATGGTCCATACCACCCAATGGTCTATATACATGGGCA
GGCATCCATTTGGGTATACCCGTATCTTTTTGGTAAGCGGCTTACGGACG
CCGATGCGTCTGCGCAGCGCAGTGCAGGCAGCGAGCGGAAGGGAATTCCC
GCTTTCCGGATTAAAACTGGACANNNNNNNNNNNNNNNNNNNNNNNGAAA
ACGGAGTGCTATGCTGTGCCGTCGGGAATATCCCATGTCCCGAAAACCCT
GGCGGGATTAGAGGTGCGAGCAGGTCCCGCCTCGGCACCGGCTGGAATTC
TACCTGCGATTACGGGGATTTCCCCGCACCATACAGCCATATAGCCATAT
AGCCATATAGACGACACGGCGTATGCGCAATGGCATTGGCAAC
>wupA_IRE-0.89 X:17949689-17950561
ACCTTCGGCTATGTACACTGCGAGAAATGCACAACGAATTTAAGCATAGT
CGATGTCTCCACTCGGCATACATCTGAGAATGAGAGCGAGTGGGATGGCA
TCTACTGTATCTAGTATCTGACTGATTTAAAAATAAACCTGTTGATAGAT
ACACGAATCTCGGATGCGAGAAATATGGCAGCTATTTATGATTTGCCGTA
CAATTTGTTTATATGTTCACGGAAAAAAAATAGTCAAATTGGAGCAACGA
TATTCGTATCGAATATGAAATCCAAAAGTTCGGAGAGCATTTATCCAGTT
ATTTTACGTAGGCGANNNNNNNNNNNNNNNNNNNNNNNNNNNNNNNNNNN
NNNNNNNNNNNNNNNNNNNNNNNNNNNNATTTTTCTCTCTCTCGGGATCT
CTTGTTCTCGCTGTGGTCTATTTTCAGGCACTTTTCGAGCGATTTTAGCT
TTTTTGAAATGTATCTTGTATCTGCGGGATACATTTTTAGCTTTCGNNNN
NNNNNNNNNNNNNNNNNNNNNNNNNNNNNNGGCAACTTCTTACGTAATTG
GCAAGCCAATCCGTGAAAAAAAATTCATTGCAAAATCAAGTCAAAATAAT
GTTGAAAAGTATTTCGATGCAGTTTTAGACACTTGTTAACTTGTATCACT
TGAAAAAAAATAGCAAAAAAATTGTTTGAAAAAAAATGTTTGAATCCTCT
GGGCACACGCACACGATTTTGGTCAGGTCCAGANNNNNNNNNNNNNNNNN
NNNNNNNNNNNNNNNNNNNNNGCATATGAGAAAGGACTGAGGATTTCACA
TTTGTTTTTCTTTGCATTAGCATTAGCATTTGCATTTTGCATTTTGCAGT
TTTCTGTTTTTCCATTCCGCTTG
>Obp18a_prom X:18969781-18970533
GGCGAAAATCTGTTTCCCAACTAACAATGAGCGCATCATCACAGCTCTAT
ATATATAACCCATCGATTTGCTAATTCAGCTCAAAAGTAGACAGGAGATT
TTAATTAAATAATTGGATGCTACTTTACATTCGCCACACACCAACAAATA
AAGTCTATAATTGAAATTTTAAGCGCAGTTCCCGATTATGAGCTACACGT
ATGTCGTATGCGCAATATCTGCATTACAATTGCCAATAGTAAATTACCAA
CTTGGTTTTCTTCATATTTATTAAGATAGAAAACATACAATTTTTGGCTT
TTACACTCCAAGCATCTCTGAAGTTTAAACAAAAAACATATGTGTAGCCT
ATCTACTGTATTGGACTTTATTCGTATATTTTATATGGTTCATTAATATA
GGTATAAATACAAATTATATTCACGCTTTGCGATTTGCAGCGAATATCAC
ATCTTATACACGATGTAAAAAAAAAAAAAATATTTCGTCATGTTTTTAGG
TTGGCCGCAGGCAGTGCTCACTGTACCGCCACAATGTTTATCGTTTTGCA
TTTTTTTTTTCTTTGTTTTCTTGCGGTTTCCCCTAATTATCTTTAGTATA
AACTTAGTCTACTGTCTTTTTTGGTAAGTATTTTCGTGATGGGCTCGTCT
ATGCGAATTCCCATTTCCAATGAATAAATAAAGTAATTAGAACATTAAAA
TTAGCAATAAAACACGTACATTTAAAGCTGACAACAAAAAAAAAAAGTAT
TCT
>dome_dome-MESO X:19513823-19515768
CCAAAATACCCGATGTAAAATCGTTACTGTTGCACAACGTATATGTAAGT
ATGGTTTATTTTTGAAACAACAGTATAATCTTTACTCAGAATATTTAATT
CCAAGGAACAGCAGTTCTCGGAATCGCAATCCTATTTGTCATGGAAAGAC
GAGCATTTATCTACGCAAGTTGTCATTTATTGAGGGAATTTTCCAAAAGC
TATCATTCCACTGAAATGGGAATTGCGTTTTGCAACCCCAAGATTTCCAT
GAAACCAATTCGATCCATCCCTTCTTTTGTTTTCACTTTTCTAACTCATT
TTACGGCATTTTAACAATATTTATTTCATTGGAAAATTAATTAGCCAGAT
TGGCGTAAATATTTTTAAATATTGCCAATGAACATATGTTTGTGTATAGA
GATAATCTTATTCTTATCGTTACTTAAGCCAGTGGAGAAATTGTTCAAAA
ATGTCTGTTAGTAAAAAAACCCTTTTGAAACTTCAAAGAGAATCCGCTTT
TTAAAATCTGGATTTGAAATTTGCTTTGCATATAGTGCTTACAACTGAGC
GGACATTTTAAAGTCGAAATCTATAAAATCCCAAAAATACAAAATTTTTG
TAGATAACACAATAACTAATCGACTCTTTTTTTTCCTTCGCTTGTATTTA
ATAATAAATGCGAACCAATGACGTTGAATTTTGATATAAAAAATGAAAAC
GATTTGAAAAAGCTCGGATTTGTGTTTTGAACTCAATATTTATTTTTCGT
TTTTGATAAGAACCGATAATTTTCCCACATGTATTTAATCTGTGCAAATT
GCTTTTGCGTATCAAATTTATATGAATTTATTTTTAGAACCATATATTTG
AAAAGGGTTTTTAGAAAAACAACACTACGCCGACGCGTTAATTTCGAAGT
AATTTAATGTGCAAAAGGCTAAAATATCACACCTAATTTGGTAAAAAAAT
TGCCTAGCAAATGGGTTTTATACTCTGAAAATATTCATTAATCTTGGCGC
ATTTTGAAGCATTTTTTTTACGCTAGATAGCTCTCGAATAAATCCATATT
TTGTTCTTCAAATTTCAAACTCAATTTGTTTGTTTTCCTTTGAACACTTT
TCGAATGATTCTATGAAAATACGAGAAGACTGTGTTGTGTTTGTTTACAC
ACGAAATTGTAATCGCAAGTCGTCAGAAAACTTTTGATATCATAGATGTT
TGGCCTCGAAATTGCCATTGTCACCGGCTGGGCTTGTTATCTAGCCAAGA
TTGGTATTGCTCGAGTCTTTGGATGCCAGAGACATCATTCATCCATATAT
GTATGAATGTTCGCATGTAGGTTGACACTATAAATATATATGTGTTTTTT
TTTAGCACGTCTATTGAATGTTGCTGTCTTCTGATCAAGAGAATCGTCTG
GAGAACCCTTCAGTTTTGCCATGGTTGACAAAGATTTGGCAACGATTACA
GCCACGCCTTGCAATCCGAAGACGCCTGTTGTCTGCTGTATACCTTATGT
ATACAGACTCCTGGCGATTCTGGGGGAAATGGTGGGTCTGCCTCCTCCGA
TTTCCGTGGAAGTGCATTCGCCCAGAATGCCGCCGCCCATCTGCCGTCTT
CCCATTAATGAACGTGTTTCTGCCCTCGCCGCGCCACTGGCGTGCATGTG
TGTACATATGTATGTACATCGGCACTTCGGACGAATTGTTAAAAATAAAC
ATTTTCAGCGGAACCCCTTGAATGGAAATGTGGCTCCCGGCGTGTGTGCT
TGTGCAAATACTACGCCGTATGGCTCTATGTGGCTCGCCCTAACGTATTC
GCAAGAAGTCGTCGTTCCGGCGAATCTCTCCGGTGACTCGAGACAGGTTT
GCCAATGCCCCAATAATTAGCTGCCAAGCAGCTTACGGCGCATATTCATA
TTCACATATAGGTACTAACCACCATCCCAGTTCCCCTCCTACTCAC
>CG9571_O-E X:19926374-19927133
ACCAGTCCACCGGCCGCCGATCTATTTATACGAGAGGAAGAGGCTGAACT
CGAGGATTACCCGTGTATCCTGGGACGCGGATTAGCGATCCATTCCCCTT
TTAATCGCCGCGCAAACAGATTCATGAAAGCCTTCGGATTCATTCATTGA
TCCACATCTACGGGAACGGGAGTCGCAAACGTTTTCGGATTAGCGCTGGA
CTAGCGGTTTCTAAATTGGATTATTTCTACCTGACCCTGGAGCCATCGTC
CTCGTCCTCCGTCCCTTAGCGCCTCCTGCATGGATGTCGTTTTTGGGTTT
CATACCTTTTCACACTGGAAAAATACGGAATTTGTTGTAAGCCCTTTCAA
GACGAATGGGATTTAGCTTCGGATGTCAACGTCACCATAATCATATTAGG
AATATTTCTACTCAATTGCAATATTGGTACTTTTCTGACTGTAAACGCGA
TGATAATTACAAATATGCCTAATTTGCTGTCTTTATAATCAAATGGAGTT
CTTTATATTTCCAAAATATTGAAATTCCGATTCCCTAGAAAATAATACGT
TTTTCTGTTATTAATAAAAAACCAATAGGAAAGTTCTCAAAAATTACTCT
GTTGTATTTGATCATTTCTTTTCCGGTATAATCTTTTATTTTAAGCATTC
CCATGTGAATAAATTTCAGACTAATGTATTAATAAGATGTCGTGTTTTTC
CACTTACAAATTTCTCATACAGCTGGATATATACTACGAGTACTATACAC
ATGCTCTGGG
>run_stripe3+7 X:20493863-20496267
GGAATTCGCAATCGCAATCACCTTTTGTGCCGCTTGAGTGTTGCCAAAAC
CCCACCCGCCACGAAGTTTCATCCCCATTTTCCGCCCACTTTCCATCCAC
CTTTGCCGCGGCTCCTTGTGAATGCAAAATGGAATGACAGCCGGCAAGGA
CGTTGCTGACAAACCCGAAACGCGAAAATGTCAGCAAACAGGGCCAAGAA
AGGTTGCAAGCGGGAAATGGCGGGGACAGCGGGAAAACGTAAAGGGGGAA
TGGCAGTTGAGCACTTGCAGCCCCGGAAAGGATTACTTTGCAACGGGAGG
CGCGAATAAATAAACAACAACCGAACACGAAACGTTTTGCATACGGAACT
CGACTTTGGGGGTAGCCCAATGTAATCATGCTAAGCATACAAACGAGCCT
GGGGAAACTTGCGATGTCTGTAAGGACCCAGGCTTACCCTGTTTCAAGAA
CTTTTGGCAATACGATCCTAAGTATGTTATGTTTCAGACTTATGATAAAA
CTAGGTGCTGGAAGGATTAATAACAGAACACATTGAATTAAAGTGTCACA
TATGAACAAGAAAACTCACACTTAACACTTTTAAGATAATCAATAGGCAT
TTGTCCTAGCCCATTGTTATAACAATTATCTTACAATTGCATAATGAAAT
GCATGGTATTTTTATTTGTCCATTGTCTCCGCATTTTTTGTCATATACCC
AACATACCCTACTATACCTTAGAAAACACCACAGAAATGGCAGCCCCCGT
CACCTGTGACTGTGCGAAGTGCCTTATGCAATCGGTGTCCATATATTATG
ACACCTCCGTAACCCAAACCCCAAACAAAGTTCAGAACCCCGACTCCAGA
TCCCCGATCCCAGAAACCAATCCCAACTGGAATGCCAAACAAATTACATG
AACATGAGAATTTTTAGCGATTATGCGCTTTATCGGGGGAGCACTTCGAT
TCCGTTTGGGGTTTATTTTCAACAGTCTGTGGGGAGCTGTTTTGGTTTTG
GCCTGGAGGAAGGGTCAATGCGAATGCAAAATGGCTATAAAACTTTACCT
TTATGCGCCGATTTGCTTGTATTCAATAACAATTTGTTTAGACTAATCTT
GAGGGTATTTTCGCAGGGATTTCCTGATTTTTTGCATTCGTTTTTGGGAC
AAAGATGGTAGTTTCCGTAGATTGAAATTATTTCTATCTATAGAAATATA
CTGATTAAATGTCTGGCAAATTGTAATCTCGATTAAATGCTGTGTAAGTG
GCAAAAAAAAAAACGTTGGGAGCGCGACTTTCGCAACTTTTGATGAAGTA
TTTTGTGAATTTGCACATTTGCCCCACTTGACTACTGTCATAAATCCCTT
TGTGCAAACTTTTCACGCCGTCTGGAGGAAGGACGGGTTTTCCATTTTCC
GCTTTCCTTGCGCTTTGTTTACTTTTTTATAGCCCAAGTGTTGGCATTTT
TGATTGTTTGCCCCGCAGATTTCTTCTTTTTGACAAATAAAATGTCAAAT
TATTAACACAACAAGAGTTACCCACATCCTTCGTCGCTTCCTCTTCTGTT
TCTGTTGTTTCTGTTGTTGCTGTTGTTTCTAGCCTTCCTAACGAGCAGCT
CACTGTTTTTGGGGGTTAGACTGCGAAACTCCCACCTCATTTTTTTTATG
GTGTACGAAAAAATCGCGACATGTTGGCAATAAACAGCAGGTGCCGCTGG
CAGGGATACTGAACNNNNNNNNNNNNNNNNNNNNNNNNNNNNNNNNNNNN
CACAAAGGTATGGCAATTTCGCTGTGTCTGCTCCAGTTTCTGACCAGTTT
TTAGTGTTCTATTTTTTTGGTCGAGCAGCATAAGTTCTTTATATTGTTTT
TTTTCTATTTTTGGAAATTTTTATGAGGTCAGTCGAGGGGCGAGAGCCGT
TCAGGGATCAATCCATCATAAAGAGGCACTATGCACCACCCGCCTCAATT
AGTTCGAATCTTCGGCTCCCTCCAATCTTTTTAGGGCGAAAAAAATTCGG
AAATCCTCGACGACAGGATTTTTATTGCTCGAAAAACATGCAAAAAAGTA
GGACATCGACGCAGCAGGACGCCCGAGGGTCCTTTATGGCTGCTCTCGTT
TTACGCTTCTTAGGTAATTTTTGGGCCAATTTCATGGGCCCATGAATGAA
GCAGCGCAAAAAGAGAAGAAGGCCCACGGCCAGCACACAAAAAATTCCTT
CTAAGAGGCGCAGAAAAAAATGCAAATTATTACGCAAGTCCTGCGGCTTC
TGGGAATTTCGCCATTTGTAGGTCAGCTCAGCAGATTTATGAGGTCCTCG
CTGAGGACCTGATCTAGATCTAAATAATTTTTATGATTCTTTTTTAACAA
GCCGGCCATAAAGCAGAACAGAGGGCGAGCAGGAAAAAACTGTAGCAAAG
TTGAG
