# Supplementary material for: Identifying Cis-Regulatory Sequences by Word Profile Similarity
Source: PLoS One. 2009 Sep 4;4(9):e6901. doi: 10.1371/journal.pone.0006901 (PMC2731932; doi:10.1371/journal.pone.0006901)
Supplement: File S7 — WPH-finder. Code to scan genome sequences for WPHs. Please see http://rana.lbl.gov for most current version. (5.54 MB GZ) [file pone.0006901.s011.gz]

Archive with 37 entries (32 files):
- wph
- wph/data
- wph/data/seq
- wph/data/seq/chr2R.fa
- wph/data/seq/chr2R.rmsk.fa
- wph/data/seq/stripe_crm.fa
- wph/README
- wph/scripts
- wph/scripts/coord2fasta.pl
- wph/scripts/fasta2wordfreq.pl
- wph/scripts/pos2fasta.pl
- wph/src
- wph/src/.crmscan.c.swp
- wph/src/.plist.c.swp
- wph/src/.reader.c.swp
- wph/src/cmppro.c
- wph/src/cmppro.h
- wph/src/crmscan.c
- wph/src/freqwords.c
- wph/src/list.c
- wph/src/list.h
- wph/src/Makefile
- wph/src/neighbor.c
- wph/src/neighbor.h
- wph/src/plist.c
- wph/src/plist.h
- wph/src/profile.c
- wph/src/profile.h
- wph/src/reader.c
- wph/src/reader.h
- wph/src/seq2kmers.c
- wph/src/table.c
- wph/src/table.h
- wph/src/tmp.txt
- wph/src/utils.c
- wph/src/utils.h
- wph/src/woccur.c
