# Supplementary material for: Identifying Cis-Regulatory Sequences by Word Profile Similarity
Source: PLoS One. 2009 Sep 4;4(9):e6901. doi: 10.1371/journal.pone.0006901 (PMC2731932; doi:10.1371/journal.pone.0006901)
Supplement: File S7 — WPH-finder. Code to scan genome sequences for WPHs. Please see http://rana.lbl.gov for most current version. (5.54 MB GZ) [file pone.0006901.s011.gz › wph/data/seq/chr2R.rmsk.fa]

>2R:80-107
ATTAAATTTTAATTAAGAATTAAAATAT
>2R:398-710
GCGGGCGAAGAATACTACCTCAGCGTTCCCAACTTATCTTAAATGGCGAC
TAAAGGGTGGAAGGCGGAGCCCTCATATACTACACTGAAGGAAGGGAGTG
CGACTTGGCCTCACATCCTGCTCACCGAAGTCATACCTTGACTGGCAGTC
CCGGTGAGCAAGCAAGGACTGAAGAGTAAACTGAGGTTTTTGTTTAAGTA
CGTAGGCATAATCCCAATAGAGTTTATGAATCGTGCAATCCACCTACGGA
CGGTATGTGGTATCTTTAGAAGATTTTAATTTTCATATCGTTAGTCGAAT
AATTAAAAAAAAA
>2R:950-1168
TGGGTGCGAAATCTGGGGCTTGGCTTGTGACAGCCAAGTCAATAGGATCT
AGGTTATCCAGAATAGGGCTACGAGATTGGTCACTGGTTGCGAGTGGTAT
GTGTGAAACACCACCCTGCACAAGGATTTGAAACTGCCCACGGTATTTGA
CGAAATAAACCAGAACTTAAGTCGCTAACATGAAAGGCTAAGTTATCACA
GGAATCGGCTGGTAAATGC
>2R:1168-1903
AATCAAAAGGCGTTGCACGAGGAAGGCGCAACTGATGGATAGCAACATTG
CTTGGTGCCGGACTGACTTGAGGAAAGCGGATGTATTCGCTGCTCCCCTC
GCTGAGCGACTTCAGCCATGTAAGCTTGCCAGTCAGCAGCAAGTAGAAGA
GACTCATAAGCATCTGACACAAGCGATTCAGATGGACCTTCCAACCACGC
CGTTTGAGCCCAGAGAGTGAGCTGATGTCATGGCACTCTAGAACTGCAAC
AGAGCATTGCCACTTTAAAGGCACTACCAGGTCGTGCGATCATCTTCATA
ACGTTGGTATTGTCAGGCTGTAATACTTCCCTTCTTAGTGGAAGCTCGGG
ATAATTTCCATGATCCACAAGCCTGGAAAGCCGAAAGCGAAAGGTGTTTG
AGAGACTAATTGCTGTCAGGTAGTCAGATAGTCAGGATCATGGAATCCCA
AGGGATTACTCCTGAGCACCAGTTCGGGTTCCGTGATGACCACAGTAGCT
TGAGCAACTGCAACATTATGAAATATTGCAACGCCCTCTTTCTGGAAATT
TGAGAAGCTTTTGATCGAATGTGGCATACTGGAATCCTGGTCATAATCAA
ACAGACTCCATATTTTGGATTGCTTGGATTATATCTTGAAGGAAGGCGAT
TCGCAGTTAGGTATAACCCGGCTCTTTCACTGAGCATGAAGTCGCTGTAG
GAGTCCCTCAGTGAAGTGTCCTCGGCCCTCTGCTCT
>2R:2164-2398
AACACTAGTCAAGACATTGAGGATGCCATTGACCTATTTACTAATATAGT
TAAGTCGGTCGCAAGACTGGCTACTCGCAGCCCATCACGGCAGCCCGCTG
CCGACCCCCGCTTACGCACAAGGTGGATGAGGCCTCGCGACCTGTTGGAC
AATTCTGAATAGATTAGAGCACTATGTAGATTGCGGAGCGCATTAGTTGA
GCACAAATCTGCATGGTTCGATGATAGGCTTACTA
>2R:2398-2622
TACTACAGTCAATCTCCTCGACTATCAGATACCCTTTACTTTTCTGGGAT
ATCATTAGCTGTTGGGAAATAAAATACAACATTTTTTTACAAATGTGGGC
GTAGCAGTTTTGTGCGGTTAGCGTGCCGTTAGAATGGGTGTGCCGAAAAG
ATCAATTTTACAAGATTTTACTATTTACAAGACTAATAATATTATGAAAA
AAAAGTGGGCGTGGTGGTTTTGGGC
>2R:3334-3440
CCAGATTAAGAGGAGATGAAATGTGAGTTTGTCCTGGTCCCGGCGAACTT
TATATAGTTGCATAGATTTTCGAGCTATAACCGGTTGGTGAGGAGCACCG
CATGGGT
>2R:3564-3877
TGTTTTAACAAGTATTGATGCAGCCAGAGGGGAGGTTCCCAGGGGTTCTT
ATGGAGGACAGGAGACGATCGTCTGGAGCCCGACATATACGAGATGCAGG
TGATGACTTTCGGAGCGGCCTGATCACCTTGCTCGACGATTATGTGAAGA
CGGAGAGTGCTTTGTAGTTAAGCAGCACGGATCAACGAGTATCACTACAT
GGAAGACCACGTCGACAGTTTCTCCAGTAAAGAAGAAGCTATCGCCGTTT
CTTAACGGATGAGATATATACAAGCAGACGCTGGGCTTGATTTCTGTCGA
TTTACTTCCAGTTC
>2R:4381-4471
ACATAAAGGTGGCTACAGGCGTACCTTAAACTAAAGGGCAAGTAGAGAGA
GTGAATAGAATCGTAAGATCTATGTTAGGTAAATTATCGGA
>2R:4767-4794
ATTAAATTTTAATTAAGAATTAAAATAT
>2R:5085-5397
GCGGGCGAAGAATACTACCTCAGCGTTCCACACTTATCTTAAATGGCGAC
TAAAGGGTGGAAGGCGGAGCCCTCATATACTACACTGAAGGAAGGGAGTG
CGACTTGGCCTCACATCCTGCTCACCGAAGTCATACCTTGACTGGCAGTC
CCGGTGAGCAAGCAAGGACTGAAGAGTAAACTGAGGTTTTTGTTTAAGTA
CGTAGGCATAATCCCAATAGAGTTTATGAATCGTGCAATCCACCTACGGA
CGGTATGTGGTATCTTTAGAAGATTTTAATTTTCATATCGTTAGTCGAAT
AATTAAAAAAAAA
>2R:5637-5855
TGGGTGCGAAATCTGGGGCTTGGCTTGTGACAGCCAAGTCAATAGGATCT
AGGTTATCCAGAATAGGGCTACGAGATTGGTCACTGGTTGCGAGTGGTAT
GTGTGAAACACCACCCTGCACAAGGATTTGAAACTGCCCACGGTATTTGA
CGAAATAAACCAGAACTTAAGTCGCTAACATGAAAGGCTAAGTTATCACA
GGAATCGGCTGGTAAATGC
>2R:5855-6590
AATCAAAAGGCGTTGCACGAGGAAGGCGCAACTGATGGATAGCAACATTG
CTTGGTGCCGGACTGACTTGAGGAAAGCGGATGTATTCGCTGCTCCCCTC
GCTGAGCGACTTCAGCCATGTAAGCTTGCCAGTCAGCAGCAAGTAGAAGA
GACTCATAAGCATCTGACACAAGCGATTCAGATGGACCTTCCAACCACGC
CGTTTGAGCCCAGAGAGTGAGCTGATGTCATGGCACTCTAGAACTGCAAC
AGAGCATTGCCACTTTAAAGGCACTACCAGGTCGTGCGATCATCTTCATA
ACGTTGGTATTGTCAGGCTGTAATACTTCCCTTCTTAGTGGAAGCTCGGG
ATAATTTCCATGATCCACAAGCCTGGAAAGCCGAAAGCGAAAGGTGTTTG
AGAGACTAATTGCTGTCAGGTAGTCAGATAGTCAGGATCATGGAATCCCA
AGGGATTACTCCTGAGCACCAGTTCGGGTTCCGTGATGACCACAGTAGCT
TGAGCAACTGCAACATTATGAAATATTGCAACGCCCTCTTTCTGGAAATT
TGAGAAGCTTTTGATCGAATGTGGCATACTGGAATCCTGGTCATAATCAA
ACAGACTCCATATTTTGGATTGCTTGGATTATATCTTGAAGGAAGGCGAT
TCGCAGTTAGGTATAACCCGGCTCTTTCACTGAGCATGAAGTCGCTGTAG
GAGTCCCTCAGTGAAGTGTCCTCGGCCCTCTGCTCT
>2R:6851-7085
AACACTAGTCAAGACATTGAGGATGCCATTGACCTATTTACTAATATAGT
TAAGTCGGTCGCAAGACTGGCTACTCGCAGCCCATCACGGCAGCCCGCTG
CCGACCCCCGCTTACGCACAAGGTGGATGAGGCCTCGCGACCTGTTGGAC
AATTCTGAATAGATTAGAGCACTATGTAGATTGCGGAGCGCATTAGTTGA
GCACAAATCTGCATGGTTCGATGATAGGCTTACTA
>2R:7085-7309
TACTACAGTCAATCTCCTCGACTATCAGATACCCTTTACTTTTCTGGGAT
ATCATTAGCTGTTGGGAAATAAAATACAACATTTTTTTACAAATGTGGGC
GTAGCAGTTTTGTGCGGTTAGCGTGCCGTTAGAATGGGTGTGCCGAAAAG
ATCAATTTTACAAGATTTTACTATTTACAAGACTAATAATATTATGAAAA
AAAAGTGGGCGTGGTGGTTTTGGGC
>2R:8021-8127
CCAGATTAAGAGGAGATGAAATGTGAGTTTGTCCTGGTCCCCGCGAACTT
TATGTAGTTGCATAGATTTTCGAGCTATAACCGGTTGGTGAGGAGCACCG
CATGGGT
>2R:8397-8755
GGTACCTGCCACATTTCGGGATAGGGAACCCGAAGAAGCCTGGTTAAATC
TTCAAAGGTCTTCAACGCGCCAGCCATGTTGAACGGAATGTGCCTGAATT
CAGTGCTGGTGAAAGACCCACGGCGCATGAAGCCCCTCCTAGTGGTGCTC
TTCCATTTCCGGGAAGGCGTAGTCGGGTTTGTGCAAACATCAAGGAGATA
TTTTAACAGGTATTGATGCAGCCAGAGGTGAGGGGGTTCTTATGAAGGAC
CGGAGACGATCGTCTGGAGCCCGACATATACGAGATGCAGGTGATGACTT
TCGGAGCGGCCTGATCACCTTGCTCGACGATTATGTGAAGACGGAGAATG
CTTTGCAGT
>2R:10466-10766
AGCCAGGTGTCGGAGATCTTAGAATCCACAAAGGCTCACAATGGAGATGG
ATTCCGTTTTCCGAAAACGTGGGAGATGACGCGACGAGGCCGCACTAGAG
CGTGGACCAGAGTATTGGTTCGCGGTGGCTAAGTGGACCTCCATTCCCAT
GAGGATCAGAAGAGAGCTGGCCAAGATCGCGCAAAGACTGGAATCCCCCG
ACGCCATATTAAGAGGAGATGAAATGTGAGTTTGCCCGGGTCACGGCGAC
CTTTTTATCGTTACAGAGATTTTCGAACTACAACCGATTGATGAGGAGCA
C
>2R:10769-10872
GAGTTCCAAAGAGCGTGATAACATGTGAACGCGATCCCACAAAGAGGGAG
TTCCTGAGACTGGTTATGTTGTCCGTTCGACCCGATTGGATTTTTGAGCT
GTCT
>2R:11238-11301
TGAAATAAAAACTAAAAAAAAAAAACTTAAAACAAGTTAAAATAAAATAA
AACTACAACAAAAT
>2R:11302-13537
ACTTGCTCAGTTCTTAGCCGACAGAAACATTGATGTTATGCTACTCTCAG
AGACTCACCTTACCGAAAAGTACACCTTCCAAATACCAGGATATAAATTT
TACTTTACGAATCACCCGGATGGCAAGGAGACACTGGGATACTAATACGA
TTGCGAATTAAGCACCACTTTCTTGGTATTTGGCAAGAAGACTGCTTACA
ATGTACCTTTATAAACCTCCAATGCCATAATGATGCTCTCACTATGAGTA
AAAATTCACAATACTTTTTGACTCGTTTGGTGAAAGGTTTGTTGCAGCTG
GCGATTGGAATGCCAAGCACATGTACTGGGGATCTCGGATAGCGAACCCT
AAAGGAAAACAGCTGTACAACGCTATCATCAAACCGCAACACAAACTTAA
CTATGTCTCCCCGGGAGCGCCTAAATACTGGCCAGCAGATCTCATGAAGC
TTCCAGATTTGATTGACTATGCCATCACAAAAGGTACCCCAATCAATGAT
TACAGCTGACGCACTTCCAGAACTCTCATCTGGTCACTGTCCGGTGCTCC
TTCATCTTTTGTCCAGCTACAACACATCGAGCGACCGTGTAGGCTTACAA
GCAATAGGACCAACTGGGCGAGGTACAAAAAATATGTTTGTTCCCATACC
GACTTTTCTAGCCCCCTGAACACCGAGCAAGACATTAATGGTGACATAGA
ATCAATACTTGTCGCAGCAGCAAAAGCGTCAACTCCACAAGACAACCATG
TATGCAGTATACAATTTAACAAGACAAGTAGACATATTGAACTGCTTGTG
CTTGAAAAACGACGACATCGAAGGGAGTGGCAGGAGCACAGATCACCTAA
CGCAAAGAGTAAATTAAAAGCAGCTTCTCGCAGACTTACCAAAGCGCTTA
AGAAAGAAGAAGCGGACGCACAACTAAGGTACATCGAGAATCTCACCTCC
ACAGGCACAAAGAACTCGTTGTGGAAAGACCACAGGAACGTACAAGGACC
AACAGAAACGGTTGTACCTCTCCGTAACTCTACCGAAAACTGGTCTCGCC
GTGACACGGACAGAGCAAGAGTCTTCGCTGATCATCTTATTTCAACCAAA
TCCAGCCACTAACTTATTTACTCTCCCGCCTTTAACTGCATCTGACTTAG
CACCACAAGATCCTGTAGATCCTGTAGCCAAGCGAGATAACGAAAGTCAT
TAAAGAGCAATTGAAAACCTGGCTACGACTCAATAAATCAATACGAATCG
ATGATCATCGAGCTCCCAATGTGTGCAGTTCTGCGAATCTGCTTGCTCTT
CAACGTAATTACTAAAATTAGATACTTCCCTCAAAAGTGGAAGAAATCAA
TTATAATCATGATCCCTAAGCCTGGGAAAGACAAAACACAGCCATCATAC
AGGCTAATAAGCTTACTTACTTGTCTATCCAAGTTATTTGAAAAAGTGCT
GCTGCTACGCCTCAGCCCTAACCTCAAAACACATATCACACTCCATCGCA
CCAATTTGGGTTTTGGGCAAAACATGGAGCCATTGAACAGGTTAACCGCA
TCACAACAGAAATTCGTACTGCCTTTGAACACCGTGAACGTCTTCTTAGA
CGTTGCACAAGCATTCGATAGAGTATGGCTGGATGGACTTATGTTTGAAA
TAATCAAACTGCTGCCTCAAAACATACATAAGCTTCTTAAGTCTTACCTA
TATAAAAGAGTGTTCGCGGTCAGATGCAGTTCAAGCACTTCAAGCGATTG
TACTATAGAAGCAGGAGTGCCTCAAGGAAGTGTTCTAGGCCCAATTCTAT
ACACGGCGGACATTCCAACAAACTACCAGCTAACGATATCCACATTCGCT
GATGACACTGCAATACTAAGTCGATCCAGATGCCCAGTAAAAGCTACGAT
GCAACTAGCACGCCATCTAACTTGTGTAGAACTATGGCTTGCAAATTGGC
GCATACGAGTAAACGGAGGAAAGTGCAAACAGGTAACATTTACCCTAAAC
AAACAAACCTGCCCACCCTTGGTGGGCACATACGCGCATCCCACAAGCCG
ATAACGTAACATACTTAGGTATTCATGTGGACAAGCGGCTCACCTGGCGG
AAACACCTAGAGGCCAAGACGACGCACCTCAGACTAAAAGCAAGGGATCT
ACACTGGCTTATAAACGTTCACTCTCCCGTAAGCTTGGAGTACAAAGTCC
TCTTATATAACTCCGTTTTAAAACCCATATGGACTT
>2R:13533-13613
GACTTGAAAACTTATTGTTAGTCTCTTAAGTAAAAGGGAAGATTCAATAA
ATAAGCAAAACATGAAAAAAAAACAACAAAA
>2R:13668-14289
GAAAACTCTAAAAACTTTAATAAATAAAAACGAAAAAAAAAAAAAATAAT
ACGTAAATTATAAATTACAATGGCACAACCAATTATTGCCGCACCCAAAA
TCGTTGCATCATACATCATACCATTCAAGGATGATCCAGAAACGCTCCAC
GCCTTCGTCAGCAGAGTAAATACGTAATTTCACTCTACCAAACCAATGTT
GTAAGACAACAGAAAATTCTACTTGGAGCCATCGGAGGGAACTTGGACCT
ACAAGTAACACGGTCTTTGGGACTTCCGAACATCGAAGATTGGCTATTGT
CAGAATTTAAGTTCCAAACACTGAACTACAAACTACTGGAGCACTTCAGG
GAGAGACCTACAAAGGAAATCTAAGAGCATTCTGCGAAGAAGCAGAGAGA
CGAAGTCAATTGTTGATTTCGAAATTACAACTTAATTTATATTCAGGCTA
TTAAAGATTCTAATAAAATACTAATTAGAAAAGTGCCAATACAATTATTC
ACTATTTTAGCTCATCATGATATTACACACTTAAGATCTTTAATTACTAT
TGCACAAAATGGGGGAATTTATGAAGAACATATTCATTTTGAATTAAATA
AAAATCCAGAAAACCGTATTAA
>2R:14318-14876
AAATGATTATAGAAATCTCAAGGAAATCACTATTCTCGACATTTGGCATT
CCAATGCCAAACATGGACGAAATCCTTGGTAAATTAAGAATATGTTAATA
TTTTACAACTATTGATCTGGCAAAATTTTAATGAAATATTAAATATAAAT
GAACTTAGAATCAAACTGCACTTTTCACCAACAACGGTCATTACAAATAC
CTTCGAATGTCATTTGGCCTTAGGAATGCACCCGCTACCCTGCAGAGGTG
CATAAATAATATCCTTCGACCGTTGCCAAACAAACAATGTTTAGTCTATC
TGGATGATATTATAGATTTTTCAACATCCCTCACAGAACATTTAAATTCA
ATACAATTAGTTTTTTCAAAGCTTGCAGAATCAAATTTAAAATGCAGTTA
GATAAATATGAGTTCTTAAAAAAGAAGCTAGTTTTCTTGCTCACATCGTA
ACCCCTAACCAAACCCTATTAAAGTTTAAGCCATAGATTCGTATCCAATT
CCAAATAAAGTAAAAGAGTTCAGAGCTTTTCTTAGATAAAGTGGTTATTA
TCGTAAATT
>2R:14876-15089
TTTATCATATTGCTACGAAATTGGCCAAAACTCAAAATATGTAAATTATT
GGATTATAATTGATTTCAGCTCGAAAATCTTCTTCTAGCACGAGTACGCA
CACATATACACGTTCGCGCTCAGTGATTTTACTAACACAAGCAAGCAAAT
TCTATTTTTAGATTTCTTACGCTCTCAGCGTAAGCGAGACGACAGAGGGC
AATTTTGGCGGTCA
>2R:15094-15394
ATTTATTTATTTTCTTTTTTATTTATTTTATTTATTTAACAAAATTAAAT
CTAGTATACAATATTAAATAATCTTTTTTTATTATTTAAAATTCAAATTA
CATTCAGTTAAATTATTATTATTATTTTGTTATATTAAAATTGGATATTT
TTAAAAAATGCGCAATTTTGGGTGAAAAGAAATGCACGCCTACTTTTTTG
TTTTTCCTTTTAACTTCTCTTAATCCGTTTGCTTAAAGCTGACTATACGC
AGAGCTCCTCGATTTTATATTCAATAAAAGTCGTTTTGCAATAGTAAAGT
A
>2R:16003-16857
CAGCGAACAGCTCTTTTCTACGCGCACTTATGCTTATGCATTGTAAATTT
GACAAAATATGTGTTTCACCTGAGAAGTTCTTGGACTTTAAATCTATATT
ATTTTTGACCAATTGGCACCATGTAAAAATTCTTGTTTTGTATTGCCCAA
ACTTAATTATTATTTAAATAAAGCTTAGAAATAGTAATAGCCGAATCATA
ATATCACAAAATAAATTTCAGAAATGCCTTTATATTAGAATAATTGTCAT
TAGAGTATTTAGCTTGCGACGTGTGAAAAATTAAAAAGGCAATGATTGTT
GAGTGCTTGTGTCCGCACTTCGTGCCTCAAGATATGACTTTTGCAATAAA
CAATTTTCATAATTTTATTTATTTTTTAAAGTTTTATGATATATTTTTTT
CTTAATGTAATGACTTTTTTTTTGAAAATTTATGTTTTAAATTACAGTAG
TTATAATAAGTTCCTTTGTATTTGCTTTAATTATTTAGTATATTTATTAA
GTCATTTGATCAATTTTTATTATTTAAAATACACATTGAATTCAGTTGTT
TTTTAGTTTCAGTTTTTCAGTTTTTTTGCTACGAAATTGGCCAAAACTCA
CCAAATATGTAAATTCGTTTCCTCGATCAGAATTGATTTCGGCCCGAAAA
TCGTTTTCTAGCACAACACGCACACATATACGCGTTCTCGTCTCTTGTTT
TTACTCACCGAGCAAGCAAATTCTATTTTTAGATTTCCTATGCTCTCAGC
GGGAGCGAGCGGAAAGAGAGCAATTTTGGCCGTCACTAAAAAAGTAGCTT
CGTAGTGCCAAACCAATTTATGGCCGGTACGCATCTCGTTATCGTAGTGT
CTTTG
>2R:16858-17002
TATGGCAGCTATATGAAAGTTGACCAAATCACTTGAAATTTTGTGAATCA
TCTTGGGGGAAGTAAAGAGTAACACAAACCAAATTTGGTGAAGGTAGGTC
ATCTTTTCGAATTTCTGCCAAAAGCACACATAAAAAACCACAGTG
>2R:17010-17062
TTATATATATTGATTATAATATATATATATAATATAATATTATATTATAA
TAT
>2R:17067-18488
CGGAAGAAAAAAATTTATGGTAAATCATTTTGCAACATTTGTGGTTTATA
TTTCCTCAGAGAATTAAAAAAGTTTAAAGTGGTGTCATGGAAAACAGTAG
CACAGGTATGTAGATTTGTAGTTCACTAACATTTTTGTGTATGTTATGTT
TTTGTGTAGTTGTATCGTGTTTTGTTTATGTGCCTTTTTTACAGTCAACT
TAACAAATGTAGCTGTGTTTCGTGGAATATAACTTGGAAACCACTTCAAA
AGAATTTTAACGGCAAGTTATTAACTAACATGTGTATAATATTATAGAAC
TTGTTTCGTATGCTTCTTTTTGTTCCTTTTTGAAAAAATTACGTTTTTGT
AGATGAATACTTGTTTGGGCACGCAGAGCTGCTAGACATTTGGAGCAACA
ATAGTCGCTCTGAGGATGCAGTTAGGCAGCATATATTTAAAAAAATTGGT
CAGAATAATTTAAATGAATGTTGTATTTCATTGTTTAATAAAAAAGTTAA
GTCCTTCTTTGATTACTTAAGGAAACATTTGCCAGGTTGCAATAGATCGT
TGAACAGGTTGAAGAAAAAACACTTCAAATGGCTGGCATCTAGTATTAGT
ATAATCGCTGATTTGCAAAACTCCAAAACTAGTTTATGAAAAGGCTAATG
ACCGACTTAAACGAAAATTAGCTTCGGACCTTGCGGATGAAAATAATAAT
TCTGTACCATTACTCTTGCATGCTGCTTCACATGGACATGGCAGTTGTAT
TAAAAGCAGCTAGTAACAGCGATAATATCAATAATATAAAAAGAAAAATG
TTCTCTTCTGAGCCCACACAAATGTCCGTCGACAATGCATTAGCCTTTTT
ATTTGAAAAGGGATTTACAAAAAGCCAATACATCAATATAAAACTGAATA
CAAAAGTACACGGCTTTGATATTTACCCTGATGTTCTTAATGCTAAGCTA
AAGCTTAGACCAAATGGCATCGAGTATTTTGAGAATAAGGCGCAAGTTGA
GTTACAACAACTCTTGAATTGCAGTATGAAACTTTCAGAGCACATACCAA
TTTGATAGGTGGCCAATTAATATTTTGCTATGGATATAATGGATCAACTG
GTCAGAGTATTTATAAGCAACGTTATGAGGAAATCGGTGCTGTATATGAT
GGATCGCTGTTTGTTACTACAATTGTGCCATTAAAATTAGTAGACAATGA
ACAAAAAATAATTTTGGATCAACAGATCGCACAATCTATACGGTTTTGTC
GTCCTTTAAAAATTGAATTTATTAAGGAAACTCAAGTGCTTATATTAGCA
GAAAAAGAAAACTTGGATACCCAGACTAGTAATCTGCACATATATTTGCA
CAAAATAAACAACATTAAAATATTTGTAAAATATGTCGGTCAAATGACAC
TAATAGACGGTAAAAATTTAAA
>2R:18468-18548
CACACTGGTTTTTTATGTGTTTTTTTTTGGCAGAAAGTAAAAAAAAAAAA
TTAATTTTAACGGAAGAAAAAAATTTATGGT
>2R:18549-18666
CAAAGACACTAGAATAACGCCATACGATTTTTTGGCACTCGATTTTTTCG
CCGTAGCTCTAGAGGTGGCTCCAGGCACTCACGAATTTTTGTTCGAGAGA
GCGGAGAGCGCTACAGCG
>2R:19453-22089
GTCCTTTAGCAATTATTTTCTAATAGAAATATGATCATATGACGAAAACC
AAAAACAAAATTGACCGAAAGCTTCACTAAATCGTTTTATGAGCTTTTAA
AGGTGAAGTGTTAAACAACTGATTGAGAGAATGCAATTCCCGCCAAATTA
TTTGCTTACTTTTGCACATGTTACGATCGTTAATACGCTGTCATAAATTA
TAGTAAATTATGGAAAATAAAGGCCAAGGTATGTCGTTTTTAACGTATGT
AGTTAATATATGTTTAGTTGTACTGTTTTTCTGTTGTGTAACATCCAATT
AATGTGTATTTTAACAGAAAGTTCTAACGTGTCCCTGTGTTTCGTGGAGT
ATAACTAATTTTCTGACCAAAGTTAAAAAGTCCGTTTTTATCTTTAACTA
TTGCCTTTGACGGTAAAGTAATATCTTTTGCCCATTTTTGCTCGTTTTCC
TAAAATTTGATTTTATATAGGCAAGTTCAAGTTCAGACATAGCGACCTCC
AGGACATTTAGAGGCGTAACAATCGGCAAGTAAGTTATGTTTTAGATTAT
ATTTCTTCTGCAATTAACAACAATAATCTGGAATCGAAAAAGACAGAAGA
GATTGACAAAAAAATAGTAAATTTTGAATTATTCATTAAAAGAAAACTGA
CCGAGTGTAACAGACAACTTGACCGATTTATTTCCAAACATAGTGAATGG
CGTCTAAGATAGCAATTCTTGTTAGTGATTTTGAAAACTCCAAGACACCA
CAGCAAATGGGACGCCGAAACTTATCTTACCAAAATGCAGGAGAAAGATT
AAAAAGGAAACTGGCATCCAATCTGGCAAGTGAAAGTGATCACGACACAA
GTCTTTTGATTCATGCAGCAACTGTTTCTGCTAGAAAAGAATGGAAGAGG
AAGAAACTTTAAAAACACCAGAATTTCCAAGCGAATCAAGGATGCAAATT
CAATGGCAAAAACCAACTCCTCTTTCACCAGATGAAGCTCTAGCTTATCA
ATAACAGCAATATATAAGCACCAGGCTTTTAAATGAAAGCCATAACAGCG
ACATATATCCGCCCTATAATGAACTGATCGAAGCAAAATTACAGTGCCGA
CCAGAGGGTATAGAAGTAATGGAAAACACTGCTCAAGTGATATTACAAAA
TCTCTTGGATCATACATCGCAAAGATTAATTAATTGCAATCTGATGTTTT
CAAGCAATTTCCAGATATATTTAAAATCAAATTGATTTGCAACTACGGAT
TTGATGGGACAACTGGTCATAGTGCACCCCAATTTCTGATCAATCATTAT
TTGTAACTTCTGTCATACCCATACAAATTATAGATTCATTTAATCGGCAT
ATCTGGATAAACAGAGCACCGCAGTCCATTCGATTTTGCAGGCCTCTAAA
AATTGAGTTGATAAAGGAAACTGCTGTCCACATAATGATGGAAAAAAATC
AATAAGATAATCAAATTAATAATCTTACGCCATAAACTTATAAGTGTGAT
GAAACTCGTGAAATAGAAGTTACCTATGAAGTGCACATGACACTTATAGA
TGGAAAAGTCCTAAACGTCTACTCAATGTTATCCGATCTGTGGAGTCAGC
CCAACACAAATGTTGAAAATTACAAATTTTAGTTCAGAAACCTGTGCACC
AAAAGTAAAAGCTTTACAATTCGGGGTAAGTCCATTACATGCTTGGATCC
GGTTTTTGAATTTGTTTTTAACGTATCTTACCGAGATAAACGTATCAAGC
CGAGATAAAAAAGTGGCATACTAAAGGAGAGGACAAGGTTAAAATAAGTA
TTTGAAAAAAATATATCCAAGAGGAAATGTGGAGAGAAATGGGCCTTCGA
GTAAGCATGCCGAAGCAGAATGACAGCGGCAATAGCAATGATGGTAATAC
GGCAAGAGATTTCGCATGTACCAAATTTTCGTCGACAACCAGCTTGAATG
AAAATCTTTTGGAAAAGTTTCACATTATTTTAATAGCAATATCGTCCAAC
TATCTTATAAATTCTGACAAATTTCGTTCTTTTTGCGATATAACTTTTCC
ATTATATATCCGAACATATCAATGGTATCCCTATGTCATCAAGCCTGGAA
TAAACTGTACAAAAGGGACCGACTAGCACATGCAAAGAAAAATAGTGGGA
TCAATACGATGAGTGATATTTTCCACAGAGCGATTGATTCCTAGAGAGAG
AAAAAATAGGAAAAAACCACTTCCGAAGGCAGTAAAAAGTCTGTGGAAAA
TACAGTCTAATTTTAAACCTGATCCATCAGACAAAATATTGGATTCACAT
TCCGGTTTTGATTCGAGTTCAGATTCGGAAATTTATAATGTAGAACTAGA
AAAAGAAGAGGGCGATTATTTTTAAAACAACAATATACACATATATAAAA
ACACATATATTATACATATAATATACACATATTATACACATATATTAAAA
AAAAAAAAACAATCAAATTTCGTTGACTCCTGAGTCATACCAGTAGGTAA
TATGGGAGGCAAGAGAGGGCGTGGTCGAAAACCACGTGTGCAAACTATTT
GTGATTTAACAACAAAATGTACAACGTTTCAAGTCCTTAGCTCAATTTTT
AGACTTTAGTCCAAAAAATCGAATTCTGGACCACAGT
>2R:22610-22772
GAAATTTAGGAAAATAAAAATATGAAAACAGATTTCAGAAGTGTTGGGGT
GGCAGTTTTGGGTGTTTGTGGGCGTTAGAGTGAGCGTCTATGTCTATGCT
TAATCTCAACATTCTAGCTTTTATAGTTCCTGATATCGAGGCGTTCACAC
GGACAGGACAGAC
>2R:25705-25719
AGTTTGATTGTATTT
>2R:25720-26044
ATTAATATTAATTATTAAGACTAATAAAATTATGCAAAAATATCGAAAAT
GGTTAAAAATATGGGCGTTTGGGCAGTTTTGGGCGGTTTTAGGGCGTTAG
AGTGGGAGTGGCTTACTAGCATTTATAGTTCCTGAGATCTCGACGTTCAT
ACGGACAGACGGACATGGCTAGATCGACTCGGCTATTGATGCTGATCAAG
AATATATATACTATTGACCCTGATCTAGAATATATATACTTTATATAGTC
GGAAACGCTTTCTTCTAACTGTTACATACTTTTCAACGAATCTATACCAT
TTTACTCTACGAGTAACGGGTATAA
>2R:27911-28017
GCCGTGCGCAAAAGGGGAAATAACGGAATCCCCGTGGCCCATAAAGGGAC
GGCGCAAGTGCAGCTCGAGGCAGTCAGTCACAACATGCGAGGAGTCGTAC
GTGAGGA
>2R:28092-28272
ACTTTATGTGTTCACAAGTATGTTCTTGCATTGTAAATTTGACGAAATAT
GCTCTGAAGTTTCAAAGTTCTTATTCTTCAAATCTATAATAATTTTGATC
AATTGCCACCATGTAAAAAACTGTAGTTTTGCATTGCCTTAATACGTATG
TTAATTATTTGAATATAGCAAAGAAATAGCC
>2R:29199-29307
TACTCACACCAGCAAGCAAATTCTATTTTTAGATTTCTTACGCTCTCATT
GTAAGCGAGCGGAAAGAGAGTAATTTTGGCCGTCACCAAAAAAGTGGCTG
CATAGTGTC
>2R:29796-29850
AAATTAAATCAAATAAATTAAATAAACTAAACAAAATACTGTTAAAATAA
ATAAA
>2R:29862-29905
AAATAATTTAAAAAAATATTTTATAAGTAAATATATATATATAT
>2R:29906-30154
TCTTACTTTTTACCCTGCGGTAAAAGCAATCAATTTTAACTTTTTTAGTA
CATAATTAGATCCTACTAACACTAATGTTTACTATAGTTATTTCATTATA
ATTAATTATTACATTATATTCATTTCCTCGTTTCTGTTCTCTTTTCTATA
TCGCGTCTATCTTCTCGCGAATCGAGCCGTACGATACACGGCAGCGCCCC
TCGGTCGGTTGGGCGGGAGGTGTGGCCGTGGGACCCGTGCAAAAAAAAA
>2R:30135-30650
TACCTTATTCATAACCGACCTCCCCTTAATAATAAAACATACGCGTGTAC
TTATGTACGCAGACGATGTTAAATTATGTCTCCAGCACAAGGCCACTTCG
TGCCATTTGGACTTACAATCCGATCTAGACCGATTTCAAATATGGTGCTG
TGATTATGTATGACCTTTTGTCGTGTTATGACCTTTTGTCGTGTTAACCC
AATGCGCACGACTTACACTCTAGTGGGTGCTCTTTGGACAGAATAACACG
GGTTGATGATCTTGGCGTTCTTCTGGACCCTTAACTAAAATTTTCTGACC
GTATTTCGTCTATTGTCAATAAGGCCAGGGGTGTGCTTGGTTTTATAAAA
AAGTGATCTAAGGAATTTGATGATCCTTACTTAACTAAAACCTTATTTAT
TTCGTTAGTCCGTCCGATTCTCGAGTACGGATCACCTGTTTGGAGTCCAT
AATACGCAGTCCACTCGAACCGCATTGAACCGGTCCAAAAAAAACTTCTT
ACTTTTTACCCTGCGG
>2R:30651-30685
TACCTTATTCATAACCGACCTCCCCTTAATAATAA
>2R:30680-31025
TTTTATGAAACGCAAATCAACAACCACTAACCTCTTGGAGCTAACTTCTT
TCGTAATACAGGGTTTCAAAAATAATCTTCAAATAGATGTCATCTACACT
GATTTTAGTAAAGCATTTGACTCTCTTAATCATTACCTTCTAATAAGAAA
ACTTGATCTTTTAGGTTTCCCCGTTGATCTTCTAAATTGGATTTCAAGCT
ATCTGAACGGCAGGACACAACAAGTCCTCTTTAAAAATAGTTTATCTTGT
ATTCTCCGAGTCACATCCGGTACCCACAAGGGAGCCATCTTGGTCCCCTT
CTTTTTACCTTATTCATAACCGACCTCCCCTTAATAATAATACCTT
>2R:31027-31863
ACTTTTTGACGAGTCCCGTAACTCTGAATTCTTATGCGTAAAGCTATCTT
TTTCCAACAGATCATCTGTCCGCTATCCAGTCGATCTTAAATAAACTGTC
TGACAGGGACCAATTGGGAGTTCTAGGTGATTTTAATAGACCTGGCCTAA
TGTGGTCCCCAGAAGAACAATCGAATATCCTTCTCCCTTTAGCACAACAT
GACTTTATTAACGGCTTGCTCGACTTATCGTTGTCGCAAGTTAATTATAT
TCCAAACTCTCTTGGTCGACTGTTGGATCTATGTTTTGTAACAAGTCCTG
AGAGTGTGCTTCTGTCCAGGGTAGCACCTCTTATTCAACCTGAATTTCCA
TATCATCCTACTTTCGAGGTGGCAATCGACATAGGTACGGTATTAAAAGT
AAATTCAGAGAAGTCAACAAAGCGAATTCCCTGTTTTCGCAAGGCAAATT
GTCGGAGGCTAAACAATTTTATAGCTGGCTTTAGTTGGTCCGATTATTAC
TCCTATAACATAATGGCGGATGCGATTAATATGTTTTATACCGCAATTAA
ATCATTTTTTGACTCTTCTGTTCTGATGTATTATCCGTCAATCTCTAAAC
CTCCTTGGTTTAATAAAGAGTTGTCACACCTATGAAATGTAAAGTCCAGA
CTCTATATAAAATTTAAAAATACCGGTTCTCAGTCCATCCTTTGTAAATA
TTTAAGCGCTCCGTTAAACTTTACCGTGCGTAATGCTCAGTGCTACAAAA
ATTATTTAAACCGTTGTAAGTTCCAGTTTGCACAGGATCCGAAACAGTTT
TATAATTTCGTTAACACTAAGCGAAAAAAAAAATTTT
>2R:31861-33088
CGGTCGTGTTTTTAATAATCTTCTTTAATTATCATATATTTTAAACATAA
TTATTAAAGATTCGTTCGCTTTACGATTGATTCTTTATGATCTGTGCAGT
AGTTTAAACAAAGATACAAAGTCTTTTGAATTTTTCGTCCTTGTGTTTAG
TTTACTCTCCCTTTTGTGCTTGTTCGCGGTGCTGTTTGGTGTTGATTTTT
GCATGCACATAAACTTTTCGCTCTCCCACAAAAAAAATCTAATCTTCTCA
GCGTGCAGACTTCTGTCGTGCGGTTCTTTTAACAGCTCGCTTGAATGTTT
TGATCTTGTGTTTTCGTGTACAGTGGTCTGATTTTAGATAAACATGGAAA
CCGTAAATGTTGGCTGCTTTTATAAAAATTGTTGACAGGTTATAAAACCT
GAGCAGCCAAAAATGACTTGTTGGCTATGTGATAGAATGATGCATACTAA
GTGCGCTAGTTGTAATGACAATTGATGACCTAGCAAAGGGTAAAAATCTA
AATTACTGTTCTGATGCTTGCCTTGTGGTTACGAACGAGATGAAATCGTT
TATGCGCCAAACTAAAGGTGGCTTCAAAGACCTGATCAAAATTTTTGGCG
TAGATAGAGATAGTTTTCGTCGATCCGATGATCTTTCCGCGCTTAATTCA
CCGTTTAATGGCCTTAAGCTATTAGATGAATCTCCAAAGCGCAAAAAAGC
CGCTGGTGGTAGGCTGCCTAAGGCCCCGCAACCACGGGCAAATGATCAAC
AGGACTCCACAATTAATCAGCTGTCAATCGCAGCAAATCCGCATATGTTG
CTAAGATCGGCAGCTAAAAAAGATTCGGAGCAATCCGATCAATCGGCTGT
GTAAGACCCCACCCTGTGATTGCTAAAAATTCCGAATTGTCTGCACTGGT
GACTCAACCAGTGATTCCACCTGTCTCGATTAGTTTACCACAAGTTGACA
CTTCAGAAATACAATCTGCATGGCCAAAACCCCTCGCGGTGGTTCCACTA
AAGAAACAAATTTTCGTTTCCCGGCTTTTCCCTGATCAAACATCGTCTGA
TGTATTGTCTTATATACAAGATCAAACAAAAGCCGATAATATAAAAGTGG
AAAAATTTAACTTCTCTTACGCTAGGGACATATCATATTTCAAGATAACT
GTCCCAAACGAGCTTTTTTCGACCATATGTTCGGGTGATTTTTGGCCGGA
TAGTATGGTGGTAAAAAAGTTCGAAACT
>2R:33265-33376
CGAACTGAAACAATACCTAGAAGGGTACTATTTTGCGGTAGTGACGGATC
ACATGACTATACAATATTAAAAGCCCTTAAGGAAGAATAGACAGATGTAC
GCCAGAACTACA
>2R:33399-33692
GGCAAAAAGGTCTTTGGCAAATCGATAATAATGTACAAGACGAATAAAAT
TTGAAAAAATATCGAAAAATGGTTTAAATATGTGGGGGTGGCCGTTTTGG
GCTGTATTAGGGTGTTATAGTGAGCGTGGAAACAATATTTTTTTGCAAAT
CGATAGAAATTTACATTACTAATCAAAATGTGAAAAATATCAACACATAT
TTTAAAAGTGTGTTCGTGGCTGTTTTGGGCGTATTGTGGGCGTGGCAAAA
AGTTTTTCCAAATCGATACAAATTTACAAGACTAATAAATATAT
>2R:33704-34160
CACAGGGTACGGGGCTTCCTAAAGTCACTAGAGAAAGAAAAACGTCTGTC
CTTTTGGGAACAGCTACCAGGACTTAGGTAGTCTAAGATTCTCCTCCGAG
AATGTAACCATAATAGGTTCAAGACCATAATGACATACGGGAAAAACACC
GTGCGCATTTTGACTGGCCTTCTTACGGGGCATTGCCGGCTTCACAGCCA
TTTGCACCAAATTGGCATTGCAGACAGTGAACTCTGTCGCTTCTGCTGCA
TGGAGATGGAGAACTCTGCACTTATATATATATGTGACTGCATGGCGCTT
TCCATCAGGAGGAACAGACTCCTGGGCACGTATGTAGTCCCACGGGAAAC
AATTGCAGCCCTGAACCCCAATAAAATTCTGGCATTTGTACAGTGCATTG
GACTTCAGGGGGATCTTTGAGTCATGAAGGGTACACATACAAACCAACTT
CATAATA
>2R:34159-35051
GGTAAATTCCAGCCCTACAAATCTCCAGGTCCAGATAGCATTCAGCTCGC
AGCACCGATCAGGAAAATACTGATCACCAGCTTAGCTTTAGGACAAATAC
CTACTGCCTGGAGTATAGCAAAAGTGGTCTTCATTCCGAAAGCTGGAAAA
AAAGACTTCTCTGATCCGAAGTCGCTCAGACCCATCAGCTTGACATCGTT
TTTGCTTAAAACGTTGGAAAAGCTAGTGGATGCCAGCATTAGAAGCACTC
TTTTTGTCGAACATCCGCTTCAACGGACGCAGCACCTGAAAAGCCTTATT
GAGGCTCATAAGGAAGTGGCGTTATGTGCCTTCTTAGACATACAGGGTGC
TTTCGACAATACCTCCCATGAGGCTGTCAACGCATCCCTGGCAAGAAGAG
GACTAGATGCGAAAACCAGCAGATGGATCAAGTCACTACTGGCATCTAGG
CGAGCCATTGCCACTATAAGAGGACAGTCGTCCACAGTATCTACAACAAG
GCGTTGCCCCCAAGGGGGTATAATCTCACCTCTCCTGTGGAGCTTGCTGG
TAGACGAGTTGCTGGAAAGACTGACCCGCAGGGGTATACTTTGCCAAGGC
TATGCTGACGATATTGTAATTATAGCTAGCGGTAAGTATGAGGAAACACT
CTGCGATATCATTCAACTGGGTCTCTATATGACCAGCGAATGGTGCAGGA
AGTAGGCCTGAGCCTAAGTCCTAGCAAAACTGTTATTGTTCCTTTCACAA
ATAGGTACAAACTAGGCACAAAGGCACAAACAGAATGTCGCATAGAGGCC
AGCAATGAAGCAAACTTAGCTTCAAAACTCATGTCGAAAACACAATTGAT
AAGTGCACCACAGCACTTATCACGTGTAGAAACATTGCTGGCA
>2R:35057-39208
GGACCTGAGGGGTATACTTACCAGGATGAATGGCAAGATCAGCACCCTGC
TATCCGCATTCGAGACCCAACGGCACGTGACACGAGAGACAAAGGGAATA
GCTTCCGAACTCTCAGCCCTTAACAACAGGGCGATAGAGCTGTACGAAGG
TACTAATAGCGAGCACCGCTTAAAGAGCAGTGCTACCCAGACGGAGGTAC
AAAAGCCTACCAAAAAGGCTCCTCAAAATGCGCAGGGACCCAAGGTGCAA
GTGCCAAAAGTACAGGCGCCCAAGCCGAGCAACCCTACGTTGGGAGGCAA
CGGTGAAGAAGAGGCGACATCCATACCTAACGAGTCCAAGCCAGGCAGCT
ACGCATCTGTCGCCAAGAATGCTAGCACGGGTGCAGAGTGGACCAAGGTG
AAGCCTACGCGCCTGCGTAAAAAACCGGAGGCACTCATCGTAAAAAAGAC
AGGAGAGGCTTCGTACGCAGAGATGCTTCGGAAGCTAAGATCGGACCCGA
GCCTTAGCGAACTGGGCAGTCACGTGCGAAAAATCCGGAGAACGGTTAAA
GGTGAGCTGTTGCTTGAGGTAGAGGGGAAAGCTTCGGAAAGCGTTTCCAA
GTTTAAGAGCGACCTGGAAGCAGCGCTCAATGACTTGGTCTCTGTGCGCA
CAGGAGCGCAAAGAATAGCTCTATCTTGCAGCGGATTGGACGAGGCTACG
ACAGCAGAGGAGCTCCACAGCTGCTTGGTCGCCCAATTCCAGGGCCTGCA
GATAAATCCTGAAGATATCAGGGGCCTTCGCAGAATGCGGGATGGCACGC
AAATAGCCTCAGTGCTGCTGAACGCGAACGTTGCGATACCAGTCCTTAAA
CAGGGCACCATAATCGTTGGATGGTCAAGATGTCGTATCACCCAGGACGT
CCGACCCACGAGATGCTACAGGTGTCTCGGCTATGGGCATCGATCAGCAA
CCTGCAAGAACACTGACAGGGCAGACTGCTGTCTTAGATGCGGTGAGCGT
GGGCACAAGGCAAAGGGGTGCGCTGCAGCACCAAAATGCCTGATCTGCAG
CAGCGAGGTGGACAGAAACCACCCGACGGGTAGCTTTGCGTGCCCGACCT
ACAGAGCGACCCTAAAAGAAGCCAAGAGCCACCTTAATGCACGCTCATAT
TAGCGTAGTACAGCTCAATGTCAATCATTGCGCAGCAGGTCAGAGCCTCC
AGGCCCAGACTGCGGTGGAGCGCAATGTAGACATCATGCAATCGTCTATG
ATTCTTGACGAGACAGGTAAAGCAGCTATCAAATGCTGCAGCTCTCTCCA
CGTCCAGGAACTGGCTGCTTTACCTATGCGGGGTATCGCTTATGCGAAGT
TAAAACACGTGCACATGTACAGCTGCTACGCTCCGCCGAGCGACACCCCC
GATCAGTTCGAGGAGTTTCTGGAGGCGCTCGTGGACCATGCGAGAGGGCG
AAGCCCAAAGGACTTTAATGCCTGGGCAGTGGAATGGGGCAGCAGGACAG
CACCAGAGGCCGAGCTGTGATTGACGCCATGGGAATGCTGGACCTTATAC
TGCTGAACGACGGACGGAAGCCGACGTTTAACAACGATAGGGGTACGTCC
TTTATTGACGTTACATTTGTCAGCAGAGGGCTAGTAGACAACATGAACTG
GATGGTCATGACGCTGAGCGACCACGCCCTGATCTCCTTCAGTCTCTCCC
CGGAGGGCATGCCCAGGAGACGGCAGAGTAGAACAGCCGGGAAAGCATGG
GACACCAGGAAGATCGATAAGGCCATGCTGGCCTATCAGATCAATTCCCT
GGAAATCCCAAATGGGGACCCAGAGAGTATGGCGGCAGGCCTCATGAATA
TGCTGGGAAGAATCTGCGACGCAATCTTGCCAAGGAAAAATAAGGCACAG
CGCAAACCACCCGTTTACTGGTGGATTGCCTCCCTAAGCCAACTACGGGC
TGATTGCCTTAGGGCTAGGAGAGTACCTAGGCAGTACCCACCACGCGGAA
CTCTTGGAGGCTTTCAGAAGGAAACGCCTAGAGTTCAAGCACGGCATCGC
GGCTGCCAAAGCGCGGTCGTTTAAGGAGCTGCAGGATGGCGTAGACAGCG
ATATCTGGGGCCTCGCCTCCAAGCTTGTTACCAACAAGCTAAGGAGGAGA
GCGGTAAGCATATCTGACCCGGGGGTCCTGGCTAACATTGTAGGGGAGCT
ATTTCCAACAGAGGCAGCCCCTGCCCCAGATTTCCCGTGCGTCACAGAAC
TTGAAGTCGTCGAGGCAGCCAAGCGCATCAAACCCAACAAAGCCCCTGGA
CTAGATGGTGGCGCTGGGTAGACCTGACATCTTCAGGGCCACCTTCCAGC
AATGCCTTCTGGACGGAATCTTCCAACAAGGTGGAAAAGCCAGAAGCTAG
TCCTGTTGCCGAAAGGCAAGGTACCAGCACATGCTGCAAACAGCTACCGC
CCTCTATGCCTACTGGATATAGTAGGAAAACTGTTCGAACGTATCCTGTA
TACCAGAATAGAGGCAATCACCGAGAGCATCAACGGCCTGGGAAGCCATC
AATCTGGCTTCCGGAAAGGAAAGAGCACTCTGAACGCTCTTTCGGCCGTT
TGTAACATCGCCAAGACCGCTCTTTCTGGAGATAGATGGTTAGGGGGCAG
GAAGGAATACTGCGCAATAGTGACTCTGGACGTAAGGAACGCTTTCAACA
CCGCCAGATGGCCCGTAATCCTCGCAGCCATGAACCGTATATCCCGGAGT
ACCTAAGGATAGTCGTTTGCAGCTACTTTAGGGACCAGGTCCTATCGTAC
AATACGGAAGATGGCCCAAAAAGATACCGAGTTTCGGCAGGTGTTCCCCA
AGGATCGGTACTTGGACCAATCCTATGGAACATTATGTACGATAGGATCT
TGGGCAGCAACAGGCCCGTAGGAGTAGAGCTGCACTGTTTTGCTGACGAT
GTGGCAATCACAGCTGTCTCGAAAACAATCGCAGGGTTGGAAGACAAATG
CAACTCTACGATCGGTGCTGCCATCCTCTGGCTCGAGAAAGCCGGGCTAG
CAATAGCGGCTCACAAGACCGAAGCAGTCCTACTAAGTCCCTAAAGTACC
TGGGGGTAATGATAGATCGCAGACTATCGTTCAAGGAAAACGCGAGCTAC
GTCAGCAAGAAGGCAGCAGTCACAGCCTCTTCGTTGGCGAGGCTTATGCC
CAACGTCGGAGGCCCAAGACACCCGGCCAGGAAACTGCTGGTGTCAGTAG
CAAAGGCTTCGCTGCTATACGCTGCACCAGTCTGGAGCAATGCCACTTGC
AGGGTCTCATACCTGAAATGAGCTCGTTCGGTGCTACGGTCAATGGCCCT
CAGGCTCATTAGAGGATTCAGGACCATATCCGAAGACGCGGCGCTAGCGC
TGGCAGGCCTGCCGCCTATTGATCTGGAGATCAAGGCTCTCAGCCTAATG
CGGAGTGGCGCTTCCAGGCAAGAGGCACACGAGTATCTATTAGGTGAATG
GCAAAGCAGATGGCAAACGTCGCGACGGGGGAGGTGGACCTATCAGCTCA
TCCCAGAGATGACGGTTTGGACAGAGTGCCAACACAAATGCTTGGACTAC
CACCTAACCCAGTTCCTCACGGACCATGGCTGCTTCCGGGCCTATCTACT
CCGGTTCCGTCACGTAGAGTCAGCCCAATGCTTGTTCTGCGTCGACGCTG
AAGAAACAGCAGAACATGTGCTAATGCACTGCTCCAGGTTCACGGCGGAG
AGAGAGCAGCTAAAGACGCTGTCAGGTACCCCGTTCAGCCCTAGTGGCTT
GTTCGCGGCTATACTGGCGAACAGCGGGGCTTGGGAGCGGGGACACAGAA
TAATCATTAATATGATGAAGCGTGTCCGATCAGACGAGATGGCCAACAGA
GTGGATGTCTAAGCCCAAACTGGTGTCCTGGGTGACGGCGGGTGAAGAAT
TCTTCCTCAGCGTTCCCGGCTCGTCGTAAAAGGCGTCTAAAGGGTGGAAG
AAGGAGCCCCCATGGACTACACTGAAGGGAGGGAGTGCGACCTGGCCTCA
CATCCTGCTCACCGAAGTCATACCTTAATTGGCAGTCCCGGTGAGCGAGC
AAGGACTGAAGAGCACGCGGAGGTTGTTGTTTTAGTACGTAGGCATAATT
CC
>2R:39207-39377
TGATTCTGGTTACTGGGAGCGCACAAGTCTTTAAGAAAGGGGAAAAGGCA
CAAAGGTCGCGGACAGACCAAATATAATCCTCTCACCGTGCTGGGGCCTA
AGCAGAGGCTATGGTGTCCGAGTCGAGGCGGTATAAACCTCCGTCCGTAA
AAACCAGGGGAAAATTCGTGG
>2R:39378-39397
AAATTAAATTAAATTAAATT
>2R:39398-39471
CAACCGTGTGATCAGAGTTGTTTTGCGACAGTAGGGCGCGAAATTCAAAA
TTAAATTTAAAGTTAAACCGTTGA
>2R:39470-39810
GATCAGACCCCGATATCCTCTCAGGAGCTAGGCATGGAACTAGACCTGTT
GAGTGAGGAAGAAGCAGTACCAGCGGATGGTGATCTGGGCATCTCCAGAT
CAGTAACGCCGATGATGGAGCCGATCATCTAATAGTCGGGAGTACAGGGA
TAGCTCAGGTGAACATCCATCGCGCCAAGGCGGTCTCGGCCGTGCTGGCA
AGGATGTTCACCAAACAACATCTTGGGCTAACCCTGGTACAGGAACCCTG
GTATAACCAGGGAATAAAAGGACTGTACGTGAAGAGCTCCAAGGTAATTT
GGGATCAACGGGTTTCTAGCCCTAGAGCCTGTATCCTGGCA
>2R:39808-41143
CCGCCACGGCTGTAGGTATCACAAGGGGGCAAACGCGCCACCAACGGTGG
TAAGCGCCGTAATTGTGACACATTACTGGAAGTGCAACTACACTCTCCAC
GAGAGGGCAGCTGGAAACAGGCTCTTAATTAGGTCATGTCTCTGCTAAGA
GTGCTGGCTAATCGTAGTTGGGCTGCAGCTGGTAACTCTCAAAAATTTTC
AAGTCTCCGGGACGGACTAAGGTGTCATTCGACCCATGCCGAGAGTCTGC
CAGGCTGGGGGCCCGGGAAACAATTAACCCAGTCGCTAACGGAGAGTCCG
GGCAAGTGGCGTCCGCCCGGTCTGGTTAGCCTTACCCGGGTACTACGGAT
CTCTGCCCGAGTGGACCGTTTATTTCTCTGCAACTCGTGGGAACTGTGAA
CAATAGACCTAAAAATATTAAAATACCGCAGGCCTTGGGAAATGTCGCAA
GACAATTTGAGTACCGTCTCCTTGACGGAGAGCGGCCTACTTCGATGTTA
ACACCAAAAAATGCTCCTAATCGGAGTGTGCCAACGGCACAAGCACGCCC
AGTTGCGGGAGGGAAGAATCGGGCAATCACTCGAATGTGGTCCAAGCCGG
GCAAGCGGTACGGGCTAAAGCCCCATTACCGCAACTTGGTCAGCCTGGGG
CCTGACCCTAACCTTAAGGGGCTGAGCGGGGCCAGAACAAGTGGTATCTT
CGTTACCTTCAGCAGGGCAAGTCACCCGCAGAAGCTTTGTCTCTGGCCAA
GACACCGAAGCGGGCAAACTCCACCCTGACACCTCCGACGGAAAACCTAA
GAGGCAGAAGGTGGAGAAGAGCAGGCCACTGACTGCTCCCTTCGATGGCC
CCAGTACCTCAAGGGCTGCAAAGGCAACTGAAGTACTCAAGCCATCATAT
GCGGCCGTAACTGGGGCCATTAAAGTTGCGGTCGTACCAGAGGATTACCC
CAAAGCCGTCCTCAGCAGTGAGAACCTCTCAGAGCTCGAGGACGTACTAC
TGGAAGAGACAGTCCTCTCTGGTTGGGATTCTCCAATTAAGTTTGGAGGA
ATCCACTTCAGGATGGGTCACCTGATAGTAGATTGCCGGAACGCAACCAC
TGCTGAGTGGCTGCACTTAGCAGTCCCCAACCTCAGTAAGTGGAGCGGTG
TCTCCCTGGAGGTAAAGATGGGCGACGACCTGCCATCGTCACGCAACATC
ACCATTTTCTGCCCCAGGACAGGAGACAAAACAACAAAGTGGATCATGGA
ATTGATCAAAAAACAAAACTGAGAACTGGCGTCTTATATAAAGGAAGAAT
GAGGGTGGTGGCTCGCTCCTTAGCCTTGGCATTGAT
>2R:41151-41436
ATAAATATATGAAAAAATATCAAACATTTTTCGAAAGTGGCAGTTTTTGC
CGGTAAGAGTGGGCGTGGAAACATGGGTCAGCTAACTTGCACTGCTTCTA
TTTTTTTAGAATCTGTAAGCCTACATTTCAACCTTCTAGCTTTTATAATT
ACTGAGAGCGAGATGTTCATTCTTGATCCTGATCAAGAATATATAAACTT
GATATATTCGGAAACGCTTCTTTTTCCATGTTACATATTTTTCAACAAAT
CTAGTAGACCCTGTTACTCAACAAGTAACGGCTATA
>2R:41454-42271
AGACAGCGGAGCATGACCCTGCTACAGTATTATGGTGAGAACGAGAAAAA
ACTCACCTGACTCACAAACAAATGTCACACAAGCCGTCAACGGCACAAGT
ATTCCGAGATGACACTTTGCTTATATTCATTTCTGGGCTTTAACGCACCA
TGTCTGAAGTGCTTTTCGCCGAATGACAAGCTGTCAACTCTGGCCTTAGA
ACAAGAAGTGGAATCTAACCACGAGAGGTACATTTTTGCTGTCAGTTTTG
CAATAAGTCAAGAAGACAAAGACTGCAAGCCTAGTGCAAGAGCGCAGGAT
CGTCAACTTGTAAGGTACGACCACAAGAACTACCCACAACCGAGTAATGC
AAAAAACACTTACTTTAACAGACAGCATAAGGCACATGCTCAACACAAAA
ACATCGACACACCAAAGCCTATGGAGCTTGACCTTCATTATCTAAGGTAC
TGCTGTTTACCCAGGCACCGGCATACCGAAACCGAAGGGACTTCTGAGCG
CACAGGCGTTGTGAAGAAAAAAAATATATTTTGTTAGGCAGAATGCGAAA
GAAAAGATAGTAGCATATGCCGCCGCCTCCAAAGCGTACTCAAAAATAAA
CGACGACACCATTTGTAAATATGATACATTTTTTTAGGGATAGAATTCGT
GCTACCCGTCATTTGACGAAGAGTAGAGGGGGTACAAATAAATTTCCTTT
TAGACACCTGTGCAAGGAACTAAAGGGTATCCGCCCGGTGGACTCACCTT
TCAAAATTCTCTGAATTCATTGAGCTAACCCAGTTACAAAAAATGTTTCC
TCTTGATCTTTAATTTTA
>2R:42259-42488
ATCTTTAATTTTACCAGGCCTTACACAATTTAATGAAATAGTCGGGGCCT
ATCTGTTAACACACGGCGGAGTATCACTTTGCCTTGCTTGGGGTAAGAAG
TTTAGAAGATTTCATTCCATAAATGCGCTAACGTCAACTTTACTAACGTG
GTAAAAGTTGAAAATGGTGCCAAGCCACCATTGGCAAAGAAGGCCTTTCT
GGGAATTAAAAAAGACCGAATAAAAGCCTT
>2R:42504-42850
TACAACAACCCAATATGGGTGAATGACAAAAAAGGAACTGACGACGCCGG
GAAATGTACGGCGATTGGATCCCGGAAAAGTACCCGATGGCAGATGTTTC
CATGATTTTAGGCAACTTGACCTCATGTTTGGTGTTCACCAAATCGTTTG
AGAGGAGCAGTGATAAGCCCTTCTTCTCCGTGAACGGAGGGAAGTATGAT
TTCAAGAGGCTTCCCTTTCCCGGCATCTTTCAGAGAGCATTGATTACATT
CTCAGAGAGCAAATCGGCTATGTTAACGTCGATGACGTAATAATCTTCTC
AGAATATGAGAATTCACATAACAAGCTCGTGGATTGCGTTCTACAAA
>2R:42854-43185
TAAGCCCTTCCATAAGCCCCTTCCAGAAGCAAATAATTCTGGAAAAGCCC
GCCTTCCGTTAAATCGCTATTTCGTTATCTTTAAAAATAAGAAACGACAC
GCAATTAACATCACCGGCAAAGGATCATTACTCAACGACCCTACTGTCAT
GTGATAGTTCCCAAGAGCGAGATAGTAATGGTACAAGACAACTTAGTCCG
GAGATTCCCGGCTACAAAATTCTGGAAAAACGCATTACAGTTATTTTTGG
AGTCGAGGGAAAAAGGGGTCTCATATTAGCAAAACACACTAGGGTCCACC
GATCGGACATCGAAAATGTGAAGCAAGTTCTC
>2R:43191-43555
AAAGTGGGCGTGGCAAAGAGTTTTTTGGCAAATCGATACAAGCCCAATAA
ATTATGAAACAATTTCCAAATTTTTTAAAAAAGCGTGGGCGTGGAAGTTT
TGTTCGGTTTGTGGGCGTTGGAGTGGGCGTGGCTACATGGGTCAACAAAC
TTGCGCTGCGTCTATGTCTATGTATGCATAATCTCAACCTCTACTTTTCA
TATTTCCTGAGATACCGACGTTCTTACTGACGGACGGATGGACAGGGCCA
AATCGACTTGGGTATTGATCGGGATAAGGAATATATATACTTTATATGGT
CGGACACGCTTCCTTCTGGATGTTACATTCGTTCCAACGAATCTAGTATA
CCCTCTTCCACTACG
>2R:43658-44075
GATTTCAATTTCGTTACTGATGGATTTTTGGTCGACATTATCCTGTATTC
GGACTACTCTACAAACATAACTGCAACAACTGCTCCAAATATTACTGCTC
GCCATCCAAGCCTCAACATTGATATCAGCCAGTCATACAGCCAGCACTGT
AACAAAGCTCAGCGCGTGGATCTGTTATCTTTTCTATGATCTCCTGTGCA
TTGGACAAATACGTTTAATGTCAGTGTTGCCGCTGATGCAGAAAACTCGT
TTGGGATGGGTTGTGTCTGGAGGTTGTGTACGGTCAAGTAACACTTCCTT
AATACCTCCTTGAGTTTCATCCCAGACCCTGAGGACAATGTATTGCTCGA
TGTTCTTTTGCAACGTTTCTTGGAGGTAGAATGTTATCCGGACTCAAAAG
TTCAGTCTACCCAGAAAG
>2R:44161-44813
CGCAAACTGGACAGACTTTTACTCGATGTTTATCAGTATTATAGACAGCC
ATCCTTACCATGTTGGTGAGAGAAGTTCCAGTACCTAAAGTCTTGTTTAA
AAGATTCTGCGTTGGATACCATCTGATCCTTGGAAATCATGAAAGGCAAC
TTTGCCACTGCGTTAGATTTATTGCAAAAACGATTTGATTATCTCCATTT
GGCACACATTACGGAAATTTTCGGCTTGAAGGAATGGATCAATGGATCAG
TTTCTAAACTTCGGGACCTATCAGATAAATCTATTGCGATATTCGCGCTC
TCAAAGGCTTGGGCTCGCCTGATCAGATAGCAAAATCCTTCTGCAAAAAC
TGGATTCTACTAGTCAAGCCAAATGGGAAGAACGTAAAGAGGCATTCATT
AATTCGATTCCGTCAATGGATTCGATGGCAAATTTTCTGAAGCAGCGCTG
CAGAACAAGCCGTGCCAACCTACACGTCAGGCGTCCACTTGGAAAAAATA
GAGACGATAATAGGTCTTCATATATAGCTATTGCCAAACTACTATTGACT
GCTTGCTTTGTCATGCTATTTACCATTGTTCCCTGTTCCGGGAGTTAACG
CCATCGGATGGTCTTAATAAGGTAAAAAGGCTTGCTTTGCGTATGAATTG
CCT
>2R:45105-45135
TTTAATAATAATAATAATATTGAATATTATT
>2R:45287-45510
CCAATTTGTGGCTGGCCGTAAGCTGGCAAGCGGTTTTCTGGGCCCATATG
ATATCGTACAAGATAAGCGAAAGGACGTCATATCGTCCGAAAAGCAGTGA
GCATAGAAGGGCCAAATACTACATCAACAAGCTGCGATAATATGAAGTTA
TGGTTTGTGGTTTGTCGCGGATAATGAGGACCAACTATCATCTGAGTCGG
ATGCAGAGAGTCAGGAGGGCCGAA
>2R:45504-45642
AAATTGGTCACTTATCAACAGTGAAGACCATGCACATTATCCAACGGCAG
TTTTGGATCCCGCATCAAGGTATTAAAGCTAATAGCGAATTGTATAAAAT
GTATTATGTTCAGCATTAAGCAAGGAAAGCAGGAAAGGT
>2R:45985-46231
TAGGGCTCGGGGAGAGGACTGTTCGGATGCAATTGCTGATTCTACACAAT
ATAATCGACGCTCTAGTAATGGGTTGGGATTTCCAAACGAGAGTGGGAAT
ATGGATGGAATGCGACCGACTGAGCCGACCGACGATACCTGTAGGCTCAG
CGGGGCAAAGAAGGCCACGCGAGTAACTGTCAGTAGCAATCGTGAAAAGG
GCTGCGAATTTCTCGGCAAAAGATGTTGACGAATTCCTAAGGTCGGA
>2R:46279-46507
GGTGCGGTGGCCAGGGCCACTGGTCTCATGAATGCCGGAACCGGCCGATC
AATATTCGCTGAATCTGCGGGAGAATCGGTCCAAGAACTATGAACGGGAA
ACTCCACGCGACCTCAGAGGGGCAACCAGGGTTCCCAAGGTGCAGCCCCT
CAAAATTAATAGGCAATCTGAAGGCGGGAGAAAGGTAACTGTCCGCTGTG
CTCATAGACGGGGTGGAGATTAAGGGCAC
>2R:46565-46714
ACTGGCAGCTCCTAGCCCGGTGCAGAGGCCCACAGCAGCTAAAATCCCGA
TCACCAGAGAGATTCTGCTCCTCATAGCTGAGAAGAGGCGTTTACGCAAA
AGATGGATGAGGTCTCGCCACCCGCTGGACAAAGCGGATTGGAACAGAGC
>2R:46713-47769
CTAGGGCGTCAATGGGCGGTGTCCTAAGGCTTTACGCGGCTGACGCTAAT
ACATTTCGCATCATAGTGCAGGCAGGCCTTACAGGGTATGCGTGAAAGGC
CTGCGCCACAGTACGCTACATTACGAAATCAAGGGAGAGCTGGAAAAGAT
CGGGCACAAAGTGCTCGACATACATACACCGCTAAGGCGAAACGAACCAG
GTACCTCAAAAGCGGGGCCAGTCAACATGTTCTTCCTGAACATTGCTGCT
GCGGCAAACAATAAGGAGATCCTGGCAGTAAAGGCACTATGCCATATGAG
AGTAGTTATCGAGCCTCTCCGCAAGCGTGACGCTGTCAGCAGTTTGGCCA
CACAGCCAAATACTGCAGTAAGGCCCACATTTGTGTGAAATGTTCCGGCG
AACACCCAGCCAAGGACTGTACTAGGCCACGCATCGAGCTGTGCACTTGC
TACAACTGTGGTGGACAGCATCCAGCAAACTAAAAAGGTTGCAGCAAACT
ACAAGCGTTCATGCCGCGATCCAGACCCAGATGATGAGTGGTTGGAAGAA
CCGCGGTAAGCGAGCGACCAACTACACGGGGCTTAGCTGGAGGTAAGGAG
ATCCCCTCTCTTTTAGAGGAGGTATATCGTATGCAGATGTGGCCAAAGGG
TCCGTTCACCATAAGCAACCACTGAGTTTGACGCACCAACAACGGAAGCA
ACAGCAACAGCCCAATAATAGATGCCTCAGTCATCAAAGAAGCCGCAGCC
GGTTAAGGTCGTCTAGGGGTACACTTCAGCGCTCGATGGATGCTAGCAGA
AGCATTGAAGCCATCCTGTAGACGCTAAATGAAAATATTAAATCTTTGCG
CTCTATTCAAGAGAAGCTGATGGAAGTAATGATAATGATGATGAAACAAC
AGCAACAACAGGCACAGCAGCAGGTGCAGATCATCAATCTGCTCACTGCT
CTCCAAGCGCGTCAAACGCCATAGTGATGCCACTGCGCCTCTTAGTGTGA
ATCGCCGATGGCGTGTCCACGAAGCTGCCCGAAGTGGAATGTTTTGTGTG
GCGCTAC
>2R:47792-48135
TAGCGTCAATACATTGTGAAACTTTGTCATATAATATATATATAAATATA
TAAATATACAAATACCCAAAAAGACCACCAAGAACTTAGTAAGCACTCCA
GCGCCCCAGTAATACGATCTAACGCTTATACATAGGCCGGTCGCGGAGCG
TGGGAATGCTGAGCATGCACTTTGCAGCTCAAGTGGTCAATGCCTTCTGC
ATACATATGTATATGTATAAATGTAAGTAAGAATACATAGATATAAGCAA
TGTACTGCAATGTGCAAGTTAGCTGAACCCAACATCAGCACACTTTGATT
ATTCAAATAAAAAACCTCGAACAGCGCAGAAGCTCTTTTATTCA
>2R:48180-48371
GACAAACATGTAGGCAATGATATTGGCGATCTGTATGACCATCCCAGTAC
CAGTCACCAAGCTGCTATTGCTGCCGCTAAGCGGGATGCAGCCTCCTCTG
GTACCTCATATAGTAATGGAGGGAGTAGACGACGTATGCCTGATGATGCA
GAGCATCGAAAATATAGTGGACATAGAAAAGGTTAGGGCTAG
>2R:48376-48615
AAACGAAACAGGCAGAAACGGCCTTTGTATTAAAAAAAGCATAAGCAGTG
AAAACATACATGAGATAAAAAAGAAAATTGAGACAAATCATCCTATTAAA
ATAAGTGCTGATAATGCTTTAGCTCTCTTAATTGAAAATGGATTTACAAA
GCAGCAATATAATAAAAACGCTTAATAAGCAGCAAGGATGCGATATTTTC
CCTCCTTATTCAAAAGTAGCAGAACCAAAATTGAAATGCA
>2R:48618-49179
ATCGAAGTAAGTTTGGAAAAAAGAAACTCCTCCCAAAAGAAGTAATCGAT
ATTCTTCAAAATCCGGATGTAAACTTTATAAATTAAGTTATCATTCTAAT
AATAAAGAAAAAGAAGTGGAAGTGGAAGACGAATTTAATTGCCTTTATAA
TAAGAGGAGGCAGTTGAAGAATGACAATCAACTTAATTAAATATAAAACA
ATTTATTGACTTTTATCTCATAATAATGGTTTTTGCACCTTGTGTCCTCA
CTTCGCTCCCACGCCACTCCCCCAGGGAAGACACATCCGGATCCATCGGT
TGAACAACAGTCAAATTAACACCCACACCTCCTTCGCCATCCATCCATCT
CCCTTTAAAACCGCTTTCATTTGTATATAAATACATTTTTCACTTTATTT
TCAAGGATTGTTTTTGTGGGCGGAGAAGAAGGCGTTGTCAGATCAAAAAA
TAAACAAAATCCAAAATTCTATTTAAATCCTAATTATAAATATAAAAAAA
ATTAAGTCGCTATCATTAAAATTGTAATGAATACCAAAATTTCCGGCTTT
TTACCCATAGTG
>2R:49182-49986
ACAACGGACGATGAAAGCTCGGGTTTCGGGAAAAGGATGCACCCCCAATA
GGGGCAATTAGAAGCGATATCCCCCCTATTAGAGCCCAACCAGCAAAGCG
GGTAAAGACCCCCCAGCTAGAAATCGAGGAGATGGGAGCAATCCTGGACG
AAATTCTGACGAAGGTCAACCACAACTTGATAATTTGATAGATAAAAGGA
GCTCTAACTAAAGCTGCGCACAAGGCTGCCGGAGGCGGAGAATTCGCATG
TCGAACGCACCGCAAGAACCGATGCTAGCCAACAGACCACCCAGAAGCGC
CTCTTCAGCTACGAAGAACAGAGTAAGAGCAAGGGTGGTCCCAAACCAAA
GGATCGCACTACGCTGTCAGCTGCGAAAGTTCAGCGAGCCGACCACCAGA
AGGCAGCGGGACCCCAGCGCCTACTTAGGGCTCAACCCCACGTCACTGCA
GTGGGAAGTAAGCCAGACTGCAGCAGCGACCGCCCGAACCGCGCAGGAAG
AGACCGCCGAGGGAGAGGCCTGATGCACTGGTTATCACCCCATCAGCTGG
CTTACCGTACGGCGAAGTGCTGTACGCCAGGCTCAAGGCCATCGGAGAAA
ACGTCGCGAACTGCTCCTCGAGCTACGTGCCTCAGCTCAACACTTAACGC
AGAAGCTCAAGGTGGACATGGGAGCGTTGCTCGGAAACCGCGCCAGCCTT
CGCGCAGTAACACAATCAAAAGAAATTTTATTCGCGACCTAGGCGATCTT
ACTACTAAAGGGGAGCTGAGGAGGGCCCTGGAGTCCCAGGCAGAGATCCC
AGCAG
>2R:49987-50483
ACGATCCGTTCAGCGGTCGTAGCAAACGTATTTGGGCGGCTGACGGGTAT
TCTTGGCAACACCACATGGAAACCCGTAGACAAATCCATAATCGAGCAGG
AGAAGAGAACAAGAGTGTAAAAAGTCAAGGAGCAGACCACTAGCTAACCC
TCCCCGCTTTGGCGGCGCACTTTAAATCTGGGGCTCTGGCGACAGAGCTG
GAGCGGTTATCTCCCACCGTCGCAACTTTCATCAGCTCACCCACCCCTAC
GTCCACGGCGCGTCTGATCCAAAGTAGGCGGCTACGTGGCCTGCGCCTGT
TCTCTTAACACCCGGGCAGCATCAAAAAAAAACCCATGTAGCGTCTGAAC
CAAGTTGGCCGGCGGAATGGTCTGTGCCGCATCGGCCGGCAGAATATCCA
AAACCTGGGGAAAGGTATGAAGCCGCAAACCTGGCAGGAGGTATAAAATG
CAACAGCTAACTGGAATGTCTGAGAATAACATTATTACTCCAGGTGG
>2R:50584-50658
AATAGCATATGTACCATAGTATAGCTCTTGACTACATATCTATAACAACA
CACACACATATATATATATAGTAAC
>2R:50667-51324
AGTAGCATATGTGCCATAGTATAAGACCACATATACTTACGCACACACAC
ACATACATAACCACATAGGAACAGCCATACACAAAATCATAGAATGCCTT
AGGATATAAGTCATCAAATCATGTATCCAATAAGAACCCAAATTCTGGTG
ACAATAACAAATCCAGCCTACCCTAATGTAAACATTAACATCCGCTGCCG
AATCAGTTATTCCCACCAAAGGGTCAAAACCGCTTACGCAGCTTAAGTTC
TCGGCTGATCAGTACCCATGAGTGATCCACTCAAGAAGGCACCCAATCCA
ACAGACATAAACATCCGCAGCCGCATTCGCGACTCCCACCAGAGGGTCAA
AACTGCTAACACAGCTTTAAGGGTCAAAACTTTCCACGTAGCTCAAACTC
GGCTGATCTATATCCATGCGCAATCCACTCAAGAGAGCGCCTAATTAACG
TAAACATAAATGAGAGCCTATGTACGCTCAATATGAAGAAGTAAATAAGC
TCAGCCAAGGGTTTGCTAAGCGTTCGCTTTGCAAATTAGATTTAGATTTT
ATTCATACTTCAATTGTGTAAGACGTGAATTTGTCTCCGACATTCGCTTA
AGTTTTTGATCAATAAAAATACTTTTTTTTATAAACCAACAAACCGCGAA
GTTGTAAT
>2R:51338-51377
CGTTCATACGGATAGACAGACGGACAGGGCCAGATCGACT
>2R:51904-52324
TTACCGAGCATTCAATCACAATGCGGGATGATAAGCCAATTAAACAGAGG
TATTTTCCCAAGAATCCAGCGATGCAGCGGATTATTGATGACCATATCCA
CAAGCTGTTACGCAACAATCGCATAGATGCTTCGCGTAGCACCCACAATG
CGCCAATCGTTTTCGTGGGCAAGAAACCTGGAGATATGAGACTATGATTT
TCGGCAACTAAATGATTTTTCTATTACAGAGCGTATCCACTGCCACGGGT
AACACACAATTTGAAGCGGCTAAGACACGCGAAGTACATCACTACACAGG
ATTTTAAAAACGAATATTGGTAGATCCCTATGGCCAAGACCAGTCTCGAG
TGCACTGCGTTTACAGTGCCCGGGAGAGGACTGTACCATTAGAAAGTTAT
GTTGATTGCCCTTCAGTCGGC
>2R:53931-53960
ATATAATAAAAATAATTTACTTTAATTAAA
>2R:55221-55973
TGGCACATGGATATAAAATAATAAGCCAATTTATTGTTTCTGTTAGTGTC
CTTGGAAAAAACGCGTCAGAAGCGCGCAACAAACTTTATAAGAGCGATAG
AAAATTTTACGCCAGGAAATGTAGCCGACTAGCAAACATTACAGATGTTT
TTAATAGAGCAGTGGATTCATCTGATCCATTGCTTTCAAGTCTTTGTTTA
AGAGAGCTTGGAAAAAAGAAACTCCTCCCAAAAGAAGTAATCGATATTCT
TCAAAATCCGGATGTAGAACTTAATAAATCAAGTTATCATTCTAATAAAG
AAAAAGAAGTGGAAGTGGAAGACGAATTTAATTGCCTTTATAATAAGAGG
AGGCAGTTGAAGAATGACAATCAACTTAATTAAATATAAAACAATTTATT
GACTTTTATCTCATAATAATGGTTTTTGCACCTTGTGTCCTCACTTCGCT
CCCACGCCACTCCACCAGGGAAGACACATCCGGATCCATCGGTTGAACAA
CAGTCAAATTAACACCCACACCTCCTTCGCCATCCATCCATCTCCCTTTA
AAACCGCTTTCATTTGTATATAAATACATTTTTCACTTTATTTTCAAGGA
TTGTTTTTGTGGGCGGAGAAGGCGTTGTCAGATCAAAAAATAAACAAAAT
CCAAAATTCTATTTAAATCCTAATTATAAATATAAAAAAAAATTAAGTCG
GTATCATTAAAATTGTAATGAATACCAAAATTTCCGGCTTTTTACCCATA
GTG
>2R:55972-57046
CACTATGGGTAAAAAGCCGGAAATTTTGGTATTAATGTAATTTTTTTTGT
GATTGATATTTTAATGCTCCTTTCATTTTTTGATTCCTAGGTAACAAGAT
AGCATAAAAATAATTTGAAAACATTTTTACTAGTTATCGTTTATTTTTGG
CCCGCTTTCAAAGTCAGCTGATTGAGATGTGCTTTGAATTGTGAAAATTG
GCGGAAAAAGTTGAACAAATTGCAGCGCAATTGAATTGTCCAATGTATTG
CTTGTGAGTATTTTCAATTGTTTACGAACAAACGTTCTAGTGCTCTGTGG
AATATTACTTTTGTATGGCACCAAGAAGCACCAAGGTTAAAGTTGTATGT
TTCTAACAAATATATGTGGAATCAAATGGTATTAATGTTTTTTGCCCCTT
TTTGCCCTTTTTTGCGAAACATTTTATGTTGTAGGTGTGTATAAGTTTAG
TCATGCAGTTCTGCTGGATGTTTGAAGCAACTACAAACGCGATGCAGACG
CTGTTAACACTTATATTTTGGAAAATATAGAAGGGAGCAAAAGATTACAA
TTTCAAAGAAAGTGAACCAATTTATTACTTATGTAAATAAGCACTTAAGG
AAATGCAATCGAATGTTGGACCGATTCAAACGAAATCATTTATTGTGGCA
TGCGTCTAAAATTGTTGTCGTTATTGATAAGACATTAATGACACAATGCA
AACCTAGACGAAAGCAGTTAACATATGAAGATGCAGGGCATAAACTTAAA
AAAAAAATTAGCAAATAAGCTGGCTGCAGAACAATGCATTTAAAACCACT
TCTCCTACATGGTGCTTCAATTTCCGCAAAAAAAAACGAAGCATGCAGAA
ACGGCCTTTGTATTAAAAAAAAAAAGGATAAGCAGTGAAATACATGATAT
AAAAAAAAAATTGAGACAAGTCATCCTATTAAAATAAGTGCTGATAATGC
TTTAGCTCTCTTAATTGAAAATGGATTTACAAAGCAGCAATATAATAATG
GAAAAGCGCTCAATAATCAGCAAGGATGCGATATTTTCCCTCCTTTTTCA
AATGTACCAGAAGCAAAATGAAATG
>2R:57101-57192
CAGAGAACTGCAAGGGTGGCATTTTTTGCCACTCGACTCACACTCAACAA
TTTTGAGTGCGGGTGCCACTCACCACTCACATCGCCTGTACT
>2R:57233-57426
TGCCTAAAAAGGGACGATAGGCAAAACACTAACTGGTTTCCCGTTAAGCA
CATGGGTGTTTCCAAAAACACTTGGGTGTTTCTAAAAATACTTGGGTGTC
TCGTAGACAGTCGAGTCAAAGACAAGATGCGTAACGTGAGTGCTTGTGTC
TTTGGTCGATTGCCTCGTCGGTTAATTACGTCTTCTTTGTTTTT
>2R:57425-57905
TTCCTTCTTATACATTTTATATTATTAGTTCTTAATATTTGCTTCATTTT
TTTTAATAAATGTATAATTAATTAATTAAAAAAATATTTAAAAAAAAAAA
CAATTAAATAATTAAGTATAAGTATTATTTAATAATATATAAGATTCTTA
TTTGTTAAGACATTAGATGCAAAGGTTGCAAAATTCTTAAAATGTGAGAA
AAATCAAGTTCCTCTTTAATGTGTTTTAAAATATTTAATATATACTTTTA
AGCCCACTATGTTAAAAAATCAGCAAATGCCGTCTTTAATTTTAAATACT
TTTTGTGTTCGAAATCTGTGGCACCCATTGAGTACATCAAAAAGCAACAT
GTGCACGACCTTTTTTTTGGGTGTTCCCTTTCACCCTTCATTTCTTAGAA
CGTCACGACCGCCACCCATACAAATTTTATGAGTAGAAAAAAATGACCTG
CGGACGATCTTGCTTGTGCGTCACCCACCCA
>2R:58391-58819
TGTTCACACATGAACACGAATATATTTAAAGACTTACAATTTTGGGCTCC
GTTCATATCTTATGTAAATGAATCGAGAGGGATAATTTATATTTAGGATT
TTGTTATCTAAGGCGACATGGGTGCAGTGCTCAAAAACATGTAATCTAAG
TGCACACTACATGAGTCAGTCACTTGAGATCGTTCCCCGCCTCCTAAAAT
AGTCCCTTAGTGGGAGACCACAGATAAGGTCCTCGCCGCTCAAGATAGGC
AGATGTGCCGGAGCGTGGGACCTCGATAAGGCGGGGACTATTTACTTAGG
CCCCTGCGTAGGCCATTTACTTTAAGATGCGATTCTCATGTCACCTATTT
AAACCGAAGATATTTCCAAATAAAATCAGTTTTCTTACAAAAACTCAACG
AGTAAGATCTTCTCATTTGGAATTTTACA
>2R:59495-59530
TATTTAATATATGATATTTAATGTAATATATTTAAT
>2R:59531-59695
TTTTTCAAAAGTGTTGGCGTGACAGTTCTGTGCGGTTTGTGGACGTTAAA
GTGTGCGTGCCAACATGGGTCAACAAACTTGCGATGCCATCTATGTCTCT
AGAATCTCAACCTTCTAGCTTTAATAGTTCAAGAGATCTCGACGTTCATA
CGGGCAGGCAGACAT
>2R:59681-59917
AACACTTTTGAAAAATGTGAGCGGTTTGGCAGTATTAGGGCGTTAGAGTA
GGTGTGCAAACATTTTATTGTGAAAATCGATAGAAATTAAATTATTTTAT
TACTATTAAAAGTTTTTCAAAAATGTGGGCGTGGCAGTTGTGGGCGGTTG
TAGGGCGTTAGAGTGGTCGTGGCATATTTTTGTTTTCGGTAGAAAACTAC
GAGACTAATAAAATTTTAAAAAATTATCAACACATTT
>2R:59983-64701
AACGCTCGGTCGCTGACGTGTGAAGACGTGTTTTCATCGAGCTCCGTATA
AAATCGGTTGTTTTTAAGGAAGTGAATGATTATTAATATATTACAAACAA
ATAAATCGAAAGCGAAAGAGACGCTCTGTGCGATGCATCATCGCTCGAAT
ACATATTCTGTGTTTGAAATAGTATAAGCAAGTATTTTTCAAAAGAAAAA
GAACAAAAAAAAAAAAAAAAGGAAAAAGAAAAAAGAAAAAAAAGACACTA
TGAGCCGGAACGATACTCGCGTTCAGCGACAACGCGAGCAAGACGATCGC
CGGCTCTCATTGCAACAAAACAACGCGTACTTTTCGTACGTCTCCGCGAC
TTCTGCAGACATCGAGCGTCAATCACCCATAACCCGGCAAGTTTATCATT
GCCAACAACTCAAGAAAGAGCGCGTTCTTGCTCTCCCTCACTACTGTCAC
AAAACCCCCAATCTCCAAACACTTGCGAAATTTCTTTACGCTTACCTACG
GTGACTAGTACTGTGACAACAACAAGCACTGCAACTGCAATCACAACAAC
AACTGGAACGGTATCGTCAGCTCGCTCAATTTCGTCGACGCAAGCATTTG
CTCCTACTGAGCCAGCGATCAAAACAAAAACACAATTTAACGGTTCTGCT
GCGCTATCAGCAAGCCAAAACGTAAACAAGAACGCCGGGTCCACCATACA
GGCTGGAATGGATCGCTACATAACAATAAAAAGAAAACTTAGCCCTCAAA
ATTACAAAAGCCAACAAACAAAACAAATCAAAAATTACACGCGACAATGC
TAACATGCTCACTAACAAAACGCCAGAAAACACCAACAGATTTGAGCTGC
TGGCAAATTCTACTGATGAAAGTATACAACCGGCAAAGTCACCTAAGAAG
GTCAAGCCTCCTCCAATATACATTCGCGAAAAAAGCTCAAGTGCATTAGT
GAACAAAATAGCCACACTTATAGGAGAAAGCTCATTTTACGTAATACCCT
TAAGAAAAGGGAACATAAATGAAACAAAGGTTCAAACTGAAACCGAGGAT
AGCCATCGTATACTAACCAAATTCTTGGATGAAGCAGGAAAAAACTTTTA
TACATACCAACTAAAAAGCGCAAGGGGCCTACAGGTTGTTCTCAAAGGGA
TTGAGGCAACTGTTTCGACCACTGAAATCGTAGAAGCGCTCAAGGAAAAC
AACTTTAGTGCAAAAATGGTCATGAACATATTAAACAAAAATAAGGAACC
ACAACCAATGTTCAAAATCGAGTTGGAGCCAGAGCGCCAGACACTGAAAA
AAAATGAAGTTCATCCAATCCACAAGTTACAGCTCCTACTGCATCGGCGT
ATAACAGTGGAAGAGCCACACAAGCGCAATCGCCCAGTGCAGTGCACTAA
CTGCCAAGAATATGGCCACACTAAGGCGTACTGTACGCTGAGATCTATTT
GCGTAGTCTGTAGTGAAGCTCATAGCACAGCGAACTGCAATAAGAACAAG
GAAGACATCTCTGTTAAAATGTGCAGCAACTGCGGTGAAAGTCACATAGC
GAACTGGCGTGGATGTGTAGTATACAAGGAACTAAAGAACCGCCTTAACA
ATTGCGGAGAATCAATACGCGCTCAGACCACCCACATCGCTCACACTCCG
CCACAATCGGGCCCGTCCTACACTGCACCCCACCCTACTCATCGTACCAG
TCCTAGCGTTTCCTTCGCTAGTTCCTTAAAATCGAGAATTAAATCTGTGA
ATTCTCTAACACAAAAGTCGACTTCTACTCGGGAAGAACAGAAAATAACT
ACCTTGAACGAACAAACGCAGCATATATCAACTGGCATTGAAACGATGAT
GATCTCACTCCAGGAAACCCTAAAAGAGTTTATGACATTCATGCAAACTA
CAATGCAAGAGCTTATGCGAAACCAAAATATGCTGATACAGCTTCTTCTG
TCATCCAAATCAACATAATGTCTCCACTTCAAATATCTATGTGGAACGCG
AATGGTGTTTCACGGCATAAAAACGAACTTGCCCAGTTCTTATTCGAAAA
AAATATTGACGTCATGCTCCTCTCCGAGACACATCTAACAGACAAGCACA
ACTTATTCTACGCCACAAACCATCCGGACGGCAAAGCCCATGGGGGCACT
GGTATACTTATCAGAAGTCGCATCAAACACCACCTTTATAACAGAACTGA
AATGGACTACCTGCAATCCACTTCCATAAGCATGCAATCCAGCTGCGGCC
CCGTCACTCTGGCCGCAGTCTACTGCCCACCTCGTTTTGTAGTTTCTGAG
GACCAATTCTTGGAATTTTTCAACTCACTCGGTGAGCGATTCATAGCGGC
CGGTGACTACAATGCCAAGCATACGCACTGGGGATCACGTCTTTTGACCC
CAAAGGGCAAACAACTTTACAACGCGCTCATTAAGCCGCGAAACAAGCTC
GATCATGTGACTCCGGGTAGGCCTACATACTGGCCAGCAGATCCAAATAA
GCTACCGGATCTCATTGACTTCGCAATAATAAGAAAGATTCCAAGAAATA
ATATTACGGCCGAGTCACTTGCAGAACTATCATCTGATCACTCTCCAGTT
CTACTTACTCTCTGGCACCGACCACATATAACTGAGCGGCCCTACAGGCT
GACAGGCAACAGGACCAACTGGACAAGGTACGCGAAATATGTTTGTACTC
ACATGGAACCAACCCAAACAGTATTCACCGACGAGGATGTTGATCGCCTG
GTCAACTCGATAGAGGAAACACTTGTTGCTGCAGCCAAGGCCTCTACACC
TCCAGACACTCACAAAATGACAAATCATAGCAAGACAAATCGTGAAATCG
AACTGCTAGTACTTGAAAGACGAAGACTAAGAAGAGAATGGCAGAATCAT
AGATCCCCATCGGCTAAAGAACATCTAAAAATAGCAACACGTAAACTAAC
CAGGGCACTTAAGCTTAAGGAAGCCAACGCCCAGCTTCTATATATCAAAC
AACTATCGCCCACCAGCAAAAGGAACCCTTTGTGGAAAGCACACAAAAGC
ATACACCCACCGACAGAAACAGTCGTTCCACTGCGAGGTCCCTCTGGAAG
CTGGATACGCAGCGACGAAGATAGAGCTAATGCGTTCGCCGATCACCTTC
AGAAAGTATTCCTACCAAATCCTGCTAGCAACTCATTTGTCCTCCGTGTA
GTAACTAAAAGCTTGCCCCCTATAAATCCAGTAACATTCAGCCAAAGTGA
GATAGCATCTATTATAAAAGATCTTAAGCCCAAAAAATCACCTGGACATG
ACTTGGTGACACCAAAAATGATCATAGAACTCCCACCGTGTGCGGTTCTG
ACCTTATGCCATCTCTTCAACGCTATTACGAAACTTGGATACTATCCCCA
AAGGTGGAAAAAATCTGTTATAGTAATGATTCCCAAGCCAGGCAAAGACA
AAACGCAACCCTCATCCTACAGACCAATCAGTCTCCTAACGTGTCTCTCG
AAACTGTTTGAAAAAGGCGAAATACAATACCATCGCATCAGTTTGGCTTT
CGCAAAAATCACGGAACGATCGAACAGGTCAATCGCATCACAAACGAAAT
TCGTACCGCTTTTGAGCACCGGGAATACTGTTCAGCTATATTCTTAGATG
TTGCACAAGCATTTGACCGAGTCTGGCTGGAAGGACTAATGTACAAAATA
ACAAAACTGCTTCTTCAGAACACGCACAAATTGTTCGAATCTTATCTCTT
CAAAAGAGTGTTCTCAACCAGGTGTAACAGTTCGACTTCACACGACTGCG
TTATCAATGCTGGAGTCCCCCAAGGTAGTGTACTGGGCCCCGTTCTTTAC
GCCCTATTCACTGCAGACATGCCTACAAACTATCAGCTCACAACCTCTAC
GTTTGCTGACGATACCGCAATGCTTAGCCGATCTAGATGCCCAGCAAAGG
CAACAGAGCAACTTGCCTGCCATCTTAAAATAGTGGAAAGATGGTTTGCG
GACTGGCGCATTAAGATTAACGAGACCAAAAGCAGACATGTAACCTTCAC
ACTGAACAGACAAACCTGCCCACCCTGTACCCTGAACAATACATTTATCC
CACAAGCAGACGTAGTAACATATCTCGGCGTTCACCTAGATAGACGCCTC
ACCTGGCGGCGACATATAGAATATAAGAGGACTCATATGAAGCTTAAAGC
AGCCAATCTTCGCTGGTTTATTAATTACAACTCTCCCCTTAGTCTGGAAT
ACAAAGTACTCCTCTACAATACCGTGCTGAAACCCCTCTGGACATACGGC
TGTGAACTATGGGGAAACGCTTCAAAAACCAACATTGAAATCATACAGCG
AGCTCAGTCCACGATTCTGCGAACTATCACTGGGGCACCATGGTTCCTAC
GCAGCGAAAGCATCCATAGAGACCTCCACATAAATCTTGTCAATGAGGAA
ATTCAGATGAAAAAAAGTAAACATCAAGCAAAGCTCGCCGCACACGAAAA
TCCTCTCGCGAAGTCGCTTACGCGAGTCTACAGTCAGAGCCGACTGAAGC
GCAAAGATTCTCCAGCCCAGCAAAGAAATCCTAGGGCCGTCTCTAACTAA
TACAATTACTTCATATTGTAATTAATATAAGTTATATAATAAGATTTGAA
TAATTATTGTTAGTCTCACAAAAAGAGAAGATCCAATAAATAACGCAATA
AGTTTAACAAAAAAAAAAA
>2R:64746-64784
AATGTATGCCCGTAACCCATCTTGTTATTCTGGTCTTTG
>2R:65326-65468
ATTGTACATTCCCGGTCGGGCATTGCACGATTCCGGCTCAAAATTGCATC
TAAGTACATCCCGTTTTGCCAACCAGATTCACCTTAAAAAACCAAGGTCC
TATGGCACAGTTTCGGGAATAGGCGATTTCAATTTCGTTACTG
>2R:65613-65768
AAGAATGTGTTTGGGATTGGTTGTGTCTGGAGGTTGTGTACCGCCAAGTG
GCACTTCCTTAATAGCTTCTCGCGTTCCATCCCAGACCCCTGAGGACAAT
GTTAATGAAAGGCTTGATGTCCTTTTGCAAAGATTCCGGGAGGTAGAAAG
TTGTCC
>2R:65822-66311
TGACTACCTTCAAAATGATTATAGCTCGTACTTGGAAGTACGGTTGGCAA
ATCTGGGGCTTGGCGTGTGACAGCTAAATCAATAGGCTTCAGGTTATCCA
GAATAGTTCTATGAGATTTGTCACTGGTTACGAGTTGTATGTGGAAACAC
CACCCTGCATAAGGATGAAACTGCCCACGGTATTTTATAAACTAGCACTA
AAGTCGCTATCACGAAAGTCCAAGGCACCACAGGAATCGGCTGGCAGATT
TCCTGTACAGTACTCGCCCACCAATGAGGCTTAAGGAAATCGAGGGATCA
TCATCATCAATCATTCTTCGTCTTTTTCAAGGAGTTTCAGTATACACTTA
CATTTATACAACTTTTATTGTCCGTTTTTGTTAATTATAAATTTAGATAC
AGCTAATTTTAGTTAGCCGGCGCTCCCAAATGGGCTGAATTAATTGCTGC
CAAAGTCACAAAGTTGGAGGTGGAATTCCCCGTATGCCTT
>2R:67008-67154
AAGTTATACGAGTATTTTATAGTTTTAATACCCGTTAATCGTAGGGTAAA
AGGGTATTCTAGATTCTTTGAAAAGTATGGATATCGAAGGATTCTTTTCC
GACCCTTAACATATATACTCTTGATCCGGATCAATAGCCTAGTCGAT
>2R:67035-67474
CTAGTGTGAATGTGAACTCGAAATTTCATCATTTTTCGGCGATGTCGATA
GATATTGGGGAATAAAATGAGAAACAATTAAATATATAAATAAAATTCTT
TAAAAGTGGGTACGTAAGTGAAATGAGGGTCCTGTCCACAGTGTTTTTAG
TATACCGATATAAATTGGCAAGATAAACAATATAACAAATAAGAATCTAA
AAGTTTTTCAAAAGTCTGGACGTGGCAGTTTTGTGCGGAATCTGTATGCC
GCATCTCAACCTGCTAGATTTTATAGTTTCTGAGATCCCGCTGTTTATAC
GGACAGACGCAACTGCCCTGATCGACTAGGCTATTGATCCGGATCAAGAG
TATATATGTTAAGGGTCGGAAAAGAATCCTTCGATATCCATACTTTTCAA
AGAATCTAGAATACCCTTTTACCCTACGATTAACGGGTAT
>2R:67472-67678
GAATGCTATAATAAAATACATAAAACCAAACACAATCGTAACCTGGAGTT
CACTCAAATAATTTTTAAGCAAAATTCCCAAAATCAATTTAATAAAATAG
AAATAGAAGGAAACAAAATGATAAGAGTAAGCAAGCGCAAAATAGAAACC
AATAGCAATTTTTTAAAAGTGAAAGTGATCTAAGTAGAAGTAGATTTGAC
ACCACTA
>2R:68188-68299
CATGTTAGAAAATATTTTTGACAAATCGATAGAGGCAAAACAAATATTAA
AATTATAAAACTCTTCCATTTTTCAAAAACGTGGACGTAACAAATTTATC
GTTTTGTGGGCG
>2R:69339-69816
AAAATGAGAAAAAAATTTAAAATTGTTCTAAGGTGTGCGCGTTTGGGCAA
AAAGTTTTTTTGCAAATCGATAGAATTTACAAGACTAATAAAAATATGAA
AAATTTCTGAAAATATATGAAAAATTTTTTAAAATTGTGGGGGTGGCAGT
TTTACGTCGTTAGAGTGGGCGTATCAAAAAAAATTGTTTTCCAAATCAAT
AGAAATTTACAAAACTATCCAAATTGTGAAATAAATTTTGAATAGTGGTT
GAAAAATGTGGGCGCTTCTGCGGCTTGTCTCTAGAATCTGTATGCTTAGC
CTCAACCTTCTAGCTTTTATAGTTCTGAGATCTCGACGTTCATACGGACA
GACGCATATGGAGAGATCGACTCGGCCATTGATCCTATATATATTTTATA
TAGTCGGAAACGCTTCATTCTGCCTTTTACATTCTTTTTAGCGAATCTAG
CTCTTACTCTACGATTAACGGGTTATAA
>2R:69843-69921
AACAATTTTGGCCGTAACAAAAAAAGTGGCTGCAAACCAATGTATGGCCG
TTACGCATCTTGTTATTCTAGCGTCTTTG
>2R:69919-70136
CAAAGACACTAGAATAACACGATGCGTAACGCCATACGATTTTTTGGCAC
ACGATTTTTTCGCCGTGGCTCTAGAGGTGGCTCCAGGTTCTCTCGAATTT
ATGTTCGAGAGCGAGAGAGCGCAAACAGGGATAGCAGACAACTGTATGTG
TGCACACGTATGCTTATGCATTGTAAATTTGACAAAATATGCCCCCCTTC
ACCTTAGAAGTTTTAAAC
>2R:70033-70152
AAGAGAGTTCCCAGACCAAAGACACTAGAATAACACGATGCGTAACGCCA
TACGATTTTTTGGCACACGATTTTTTCGCCGTGGCTCTAGAGGTGGCTCC
AGGTTCTCTCGAATTTATGT
>2R:70627-70667
TTATAAAACTTTTTTTTTTATATTTTTAAAAAATATAAAAA
>2R:70668-70778
ACCTCCTTATTCCAGTAGACTTTTAATTAATTTACCTTCCCTAGCTAACC
GTTGAACTATGCTCTTGGAACAGTCTTTATTTCTAAGCTTATTCGTGGTG
AAGCTGAGAGT
>2R:70779-70813
AATAGAATAGAATAGAATATAGAATAGAACAGAAT
>2R:71033-71298
GAACGCGAAATTTCATCATTGATCTGGGATATCGATATTGGGGAATAAAA
TGAGGAAAAATGTAAAACATGTTCCAAATTGTGGGCGTCAGCGGTTTGGC
GGCTTTAGGGCGTTAGAGAGGGCGTGGCAAAATGTGTTTTGACAAATCGA
TAGAAATGTACACTACTAATAAAACTATGAAAAATATCCAACAATTTTTC
AAGAGTTTTTGGCGGTTTTAGTGCGTTACAGTGGGTGTGCCAAAAGTTTT
TTAGCAAATCGATAGA
>2R:71313-71340
ATAATATAATATAATAAAATAAAATATA
>2R:71355-71594
AAATAGGAGAGAATGCTATAGTCGAGTTTCCCGACTATCCAAAACCCGTT
TCTCAGCTAGTGTGAATGCGAACGGGAAATTTGATAATTTCAGATCCATA
GAAATTTACAAGACTAATAAAACTTTAAAAAAATTTAAAACTTTTCAAAA
ATGTGGACGTGGAAGTTTTAGAGCGTTAGAACGGGCGTGGCAAAAAGTTT
TTTGGCAAATATAAATTTACAAGACTTATAAAAATTTGAA
>2R:71595-71648
GGCAAATTTTTTTTAGGCAAATCGATAACAATTTACACGACTAATAATAT
TATA
>2R:71648-71746
CGATAAAAAATCACAAGGCTAATAAAAATGTGAGAAAACATCGACACGTT
TTTCGAAAGTGTGGGCGTGGCAGTTTTCTGCGGCTTGTGGGCGTTAGAG
>2R:72139-72210
ATAGATAAGTTATGATACGTTTATGCTTAGCTCTGGGTGCCTTATTAAGG
ATCATATTAAATGCGGCTATGC
>2R:72669-72742
ATAAATAAATAAATATTAAATAATAAAAAATAAAAACTATTTTTTAAAAT
AACTAAATAGTAACAATTTTAATT
>2R:72807-73011
GGTAAATATATAGAAATTTACAAGACAAATAAAACTTTTAAATAAAATAA
AAAATTTTCAATATTGGCAAATATGGCAGTTTTAGAGCGGACGTGGGAAA
AAGTTTTTTGGCAAATAGAAATTTAGAAGACTAATAAAAATGTGAAAAAT
ATAAACACATTTTTCAAGAGCGTGGGCGTGGCTGTTTTGTGCGGTTTGTG
GGCGT
>2R:73194-74260
AATAAGATAAAATAAATATATAATCCGAAAGCGAAAGAGTCGCTCTATGC
GATGCAAGATCGCTCAAATAAGCATTGTAAATCTTAAAAAAAAAATACTA
AAATAATTAAATAATAAAAATATGAGCCAGAACGACACTCGCGCTCAGCG
TCAGCGCGAGCAAGACGAATTACGGCTCTCAATTCAACGAGACAACGAGC
GGCCAATAACCAACAAATCAAAAAAGAGCGCAATTCTAGCTCCGACACAT
GCCCCGCTATCTGCAACAACAACAACTGGAGCGAGCAATACCGTCAGCCC
GCTCTACTTCGCCGTTGCGAAAAAAAAAACGCAAGAGCCAAACGGTACTG
CTGCACATCTAGCAAAACGAAACACAAACAAAAAAGTTGGGTCAGCCTCG
CAGACTGGAATGGACCGCTACATTACAATAAAGCGGAAGCTTAGCCATAA
AAATTGCGATACAGAAAACAAGCCGAAAAATATACGCGATAATAATACCA
ACAATAAAGCACCCGCAAATAACAACAGATTCGCTTTGCTGGCAGATACC
AAAGAGGACCTCGATAACGAATCAAAGAAAATAAAGCCTCCCCCAATTTA
CATCCGCGAGAAGAGCACAAACGGCTTAGTAAATTCGTTGATTAAAATAA
ATCTTCAATAGTACACGTAGCACAAACGGTTTAGTAAATTCGTTGATTAA
AATAATCTTCAAACGTAAACGGAGGAAAGCTACAGAAAAGTTACAAACGA
TCTTACTGCAAACAAAACATGCTTTTACACCTACCACCTTAAAAGTAGCA
AGGGTCTACAAGTAGTACTGAAGGGCATTGAGCCTGATGTAAAGCCCGAA
GAGATAGCTGAAGCGCTAAAGGAAAAGGCATTTTGCGCCAAAAGCGTTCA
CAATATCAAAAACAGAAACAGGCAGCCGCAACCACTCATTAAGATTGAGC
TTGAATCAGAAAACAAGCATCTAAAAAAAACTGCCAAGACTACGGATATA
CAAGATCGTATTGCACTCTTCGCCCAGTGTAGTCTGTGGAGATCTCCACG
TCTCCACACACTGCCAA
>2R:74264-75197
TTCATGCACTAGGACCACACTTCATTGCAGCAGGCGACTACAATGCAAAA
CATACTCTGGGATCGCGCCTTGTGAATCCAAAAGGAAAACAGCTTCACAA
GACTTTAATTGAAGCCACTAATAAACTTGATCATGTTTCCCCTGGGAGTC
CCACATACTGGCCATCAGGCCTCAATAAACTGCCTGACTTGATTGACTTC
GCAGTCACGAAAAATATTTCTCGCAGTTTGGCTAGAGCTGAATGTCTGCA
AGATCTGTCATCTGATCACTCGCCTGAACTAACTTTTCTCAGCCGGTACG
AAGAAAACGTAAAACCACCTTACAGACCGACTTCCCACAGAACAAACTGG
CTCAGTTATAAAATATATATAAGTTCACACATTGAGTTAAGTCCAAACCC
AATACTGAATCTGATATAAAGAGCTGCACAGGTACACTGGAATTCATTCT
TACGAAAGCAGCTCGTAATGCAAAACCTAAAATCACAAACATTACATTTA
ATTCGAATAAGACTAACGCACAAATCGAGCAACTCGTCCTCGCAAAATGA
CGCTTTCGTAGAGAATGGCAATCTTCCAGATCACCATCTGCAAAACAAAA
GCTAGAAATAGCCACACTGATGCTGACCAACGCTCTGCAACAAGAGGAAG
ATTACGCTCAGAACCGATATATAGAGCAACTTTCACCAACTGGTACTAAA
CAAAAGTCACTGTGGACAGCCCACCCAACTCTTTGGCCACCGACTGAAAC
CGTTTTGCCCATAAGGAATTCCTTAAGCGGTAGACAGAGCCACCACATTT
GCTGCTCACCTACAAAATGTATTTACGCCAAACGAGGCTACTAGCGCATT
TGCGCTACCGCCTTCAATTGTGTTTCGTCCAAAATAAATATGTAACATAA
TTAAAGAAAATCTCAGCCCGAAAAAGTCCCATGG
>2R:75209-75514
CGCCGTTGGCTAGCGACTGCAGTGCTGCTGTAGAGGTGGAGAACTTGGCT
CCTACAGCATCTACGACCGCGACAAGTCAGAAAACGAAGGACCACATTGC
CGTGCCATCGCAAAAGTCGGGAGCGAAGTCCCCTGCTGGATCACCACATC
TGACTTCGGACCTGAACACGGCTCTCCAGAATGAGGACCTTAAGGGATTA
CTCACCACGATGGAGGGCAAAATTAACACCCTGCCATACGCATTCGAGAC
CCAACGGCACGTCACAAGAGAGACAAAGGGCGTAGCTCCTTAACTCTCAG
CCGTTA
>2R:75515-75777
CAAAGACACTAGAATAACAAGATGCGATTTTTTGGCACATGATTTTTTCG
TCGTGGCTCTAGAGGTGGCTCCAGGCACTCTCGAATTTTCGTTCGAGAGC
GCTACTGCGAACAGCTCTTTTCTACGCATACATTGATAGCAGACAACTGT
ATGTATGCACACGTATGCTCATGCATAGTAAATTTGACAAAATATGCCCT
TCACCTTAGAAGTTCTTAGACTTTAATTCTATATTATTTCTGATCAATTG
GCACCATGTAAAA
>2R:75778-75930
GTTAAGCCCAGAGGATGTCAGGGGCCTTCGCAGAATGCGACACAGGACGC
TAATAGCCTCAGTGCTGTTTAACGCTACCGATGCAAGAGCAGTACCAAAG
CAGGGCATCTTAACCGTTGGTTGGTCAAGGTGTCGCATTACCTAGGACGA
CCG
>2R:75949-78352
TTAACTTTAAAAGCGAACGGTCGTGTTTTTTTGCGCCCCGATTTTTATTT
TGTGTTTGTCAAACCAGCCGTGGTTTTTAATAATCTTCTTTAATTATCAT
ATATTTTAAACATAATTATTAAAGATTCCGTTCGCTTCGCGAGTGATTCT
TTTGTGATTTGTGCAGTAGTTTAAACAAATATACAAAGTATTTTGCATTT
TTCGTCTTTGTGTTTTGTTTACTCTCCCTTTTGTGCTTGTTCGCAGTGCT
GTTTGGTGTTGTTTTTTGCATGCACATAAACTTTTCGCTCTCACTCTATC
GCTCTTTCGCTCTCCCACACAAAATCTAAACTTCTCTCGTGCGGTTCTTT
TAACAGCTCGCTTGAAAGTTTTGATCTTGTGTTTTCGTGTACAGTGGTCT
GATTTTAGATAAACATGGAAACCGTAAATGTTGCCAGCTTTTATAAAAAT
TATTGACAGGTTATAAAACCTGAGCAGCCAAAATGACTTGTTGGCTATGT
GATAGAATGGTGCATACTAAGTGCGCTGGTTTTAATGACAAGTGATGACC
TAGCAAAGGGTAAAAATCTAAATTACTGTTGTTATGCTTGCCTTGTGGTT
GCGAACGAGATGAAATCGTTTATGCGACAAACTAAAGGTGTCTTGAAAGA
ACTGATCAACAGTTTTGGCGTAGCTAGAGGTAGTTTTCGTCGATCCGATG
ATCTTTCCGCGCTTAATTCACCGTTTAATGGCCTTAAGCTATTAGATGAA
TCTCCAAAGCGCAAAAAAGCCGCTGGTGGTAGGCTGCCTAAGGCCCCGCA
ACCACGGGCAAATGATCAACAGGACTCCACAACTGATCAGCTGTCAATCG
CAGCTCCGCATGTTACTAAGAACGGCAGTTTAAAAAGATTCGGAGCAATC
CGATCAATCGGATGTGTAAGACCCCACCCTGTGATTGCTAAAAATTCCGA
ATTGTCTGCACTGGTGACTCAACCAGTGATTCCACCTGTCTCGATTAGTT
TACCACAAGTTGACACTTCAGAAATACAATCTGCATGGCCAAAACCCCTC
GCGGTGGTTCCACTAAAGAAACAAATTTTCGTTTCCCGGCTTTTCCCTGA
TCAAACATCGTCTGATGTATTGTCTTATATACAAGATCAAACAAAAGCCG
ATTATATAAAAGTGAAAAAATTTAACTTCTCTTACGCTAGGGACATATCA
TATTTCAAGATAACTGTCCCAAACGAGCTTTTTCCGACCATATGTTCGGG
TGATTTTTGGCCGGATAGTATGGTGGTAAAAGAGTTCGATGCTAAGATCA
AAAATAAGAAAAAGGGGCCCGTGGTAATTAAACTTCCCTCACGTGACCAG
ACCACCAGCATCCGCATCTTCATCTTCTTCCTCTTCAAAAAACTAACAAC
GAATCGTACTATCTCCTTATTACAATTATACAAATTGTATTGTGATACTC
TTTCATTTGCATCCCACATAATAGTGCTCACAGAGACTTGGTTAAAGCCG
GAGATACTTAACTCCGAAGTCTTCCCAGGTATGTACACTATATATAGGTT
TGACCGTCCCTCCAGACGGGGAGGTGGAGTCTTAGTTGCGGTTAGGTCTA
CCCTCGCGTCGGAGGAAGTAACTCCTGGACGATTCCCGTAAAGCTGTCAT
TTTCCGACAGATCAGTTTATATTACGTGCTCGTATATTCCGCCATCTTCT
GAATTCTCAGAATATCAGAATCATCTGTCCGCTATCCAGTCCATCTTAAA
TAAACTGTCTGACAGGGACCAATTGGTAGTTCTAGGTGATTTTAATATAC
CTGGCAAAATATGGTCCCAGAAGAACAATCGAATATCCTTCTCCCTTTAG
CACAACATGGCTTTATTAACGGCTTGCTCGACTTATCGTTGTCGCAAGTT
AATTATATTCGAAACTCTCTTGGTCGACTGTTGGATCTATGTTTTGTAAC
AAGTCCTGAGAGTGTGCTTCTGTCCAGGGTAGCACCTCTTATTCAACCTG
GAGATCCATATCATTCTACATAAGAGGTGGCAATCGACATTAAAAGTAAA
TTCAGAGAAGTCAACAAACCGAATTCCCTGTTTTCGCAAGACAAATTTTC
GGAGGCTAAACAATTTTATAGCTGGCTTTAATTGGTCCGATCTTTACTAC
TGCAACATAATGACGGATGCAATTAATATGTTTTCTACCGCAATTAAATC
AATTTCGACTCTTGTGTTCCGATGTACCATCCGTCAATCTCTAAATCTCC
TTGGTTTAATAAAGAGTTGACACACCTAAGAAATGTAAACTCCAGTCTCC
AGACAAAATTTATAAATACCGTTTCTCAGTCCATCCTTTATAAATATTTA
AGCGCTCGGCTAAACTTTACTGTGCTTAATGCTCAGTGTACAGGAATAAT
TTAA
>2R:78436-78615
CAAAAGTAATCAGGGAGCTAAAACCAAAAAAGGCTCCAGGTGGTGACCTA
ATAACTACAAAAATTATAATAGAACTTCCTTTACTGTGCTATTGAGGTCA
TCTGCAACCTCTTCAATGGAACCGTAAGGCTCGGCTACTACTCAAATGAA
TGAAAAAAAACTATTATCATGATGATACTG
>2R:78689-78741
CTGATAAGGAATTCTTCAGGTTGCTGGGCCCGCAGCGACAAAGACACAGC
CGA
>2R:79023-79098
GTTTTAATTTACAATAGTTATAATAATTTCCTTTGTATTTACTTATTTAG
TATATTTATTAAGTCATTTGACATAA
>2R:79107-79223
GTGGGCGTTAGAATGGGTCAACAAACTTGCACAACGGGTGAATTTCAACC
TCTTAGCTTTTATAGATCCAGAGATCACGACGTTCATACGGAGAGACCGA
AATGGCTAGGTTGACTC
>2R:79233-83157
AGCAGTGCTACCCAGACGGAGGTACAAAAGCCTACCAAAAAGGCTCCACA
AAATGCGCAGGTACACAAGGTGCAAGTGCCAAAAGTCCAGGCGCCCAAGC
CGAGCAACCCTACGTTGGGAGGCAACGGTGAAGAAGAGGCGACATCCATA
CCTAACGAGTCCAAGCCAGGCAGCTACGCATCTGTCGCCAAGAATGCTAG
CACGGGTGCAGAGTGGACCAAGGTGAAGCCTACGCGCCTGCGTAAAAAAC
CGGAGGCACTCATCGTAAAAAAGACAGGAGAGGCTTCGTACGCAGAGATG
CTTCGGAAGCTAAGATCGGACCCGAGCCTTAGCGAACTGGGCAGTCACGT
GCGAAAAATCCGGAGAACGCAGAAAGGTGAGCTGTTGCTTGAGGTAGAGG
GGAAATCTTCGGAAAGCGTTCCCAAGCTTAAGAGCGACCTGGAAGCGGCG
CTCAATGACTTGGCCTCTGTGCGCACAGGAGCGCAAAGAATAGCTCTATC
TTGCAGCGGATTGGACGAGGCTACGACAGCAGAGGAGCTCCACAGCTGCT
TGGTCGCCCAATTCTAGGGCCTGCAGATAAATCCTGAAGATATCAGGGGC
CTTCGCAGAATGCGGGATGGCACGCAAATAGCCTCAGTGCTGCTGAACGC
GAACTTTGCGATACCAGTCCTTAAACAGGGCACCATAATCGTTGGATGGT
CACGATGTCGTATCACCCAGGACGTCCGACCCACGAAATGCTACAGGTGT
CTCGGCTAGGGGCATCGATCAGCAACCTGCAAGAACACTGACAGGGCAGA
CTGCTGTCTTAGATGCGGTGAGCGTGGGCACAAGGCAAAGGGGTGCGTTG
CAGCACCAAAATGCCTGATCTGCAGCAGCGAGGTGGACAGAAACCACCCG
ACGGGTAGCTTTGCGTGCCCGACCTACAGAACGACCCTAAAAGAAGCCAA
GAGCCACCGCTCATATTAGCGTAGTACAGCTCAATGTCAATCATTGCGCA
GCAGGTCAGAGCCTCCAGGCCCAGACTGCGGTGGAGCGCAATGTAGACAT
CATGCAATCGTCTATGATTCTTGACGAGACAGGTAAAGCAGCTATCAAAT
GCTGCAGCTCTCTCCACGTCCAGGAACTGGCTGCTTTACCTATGCGGGGT
ATCGCTTATGCGAAGTTAAAACACGTGCACATGTACAGCTGCTACGCTCC
GCCGAGCGACACCCCCGATCAGTTCGAGGAGTTTCTGGAGGCGCTCGTGG
ACCATGCGAGAGGGCGAAGCCCAAAGGACTTTAATGCCTGGGCAGTGGAA
TGGGGCAGCAGGACAGCACCAGAGGCCGAGCTGTGATTGACGCCATGGGA
ATGCTGGACCATATACTGCTGAACGACGGACGGAAGCCGACGTTTAACAA
CGATAGGGGTACGTCCTTTATTGACGTTACATTTGTCAGCAGAGGGCTAG
TAGACAACAACAACTGGATGGTCATGACGCTGAGCGACCACGCCCTGATC
TCCTTCAGTCTCTCCCCGGAGGGCATGCCCAGGAGACGGCAGAGTAGAAC
AGCCGGGAAAGCATGGGACACCAGGAAGATCGATAAGGCCATGCTGGCCT
ATCAGATCAATATCCCAAATGGGGACCCAGAGAGTATGGCGGCAGGCCTC
ATGAATATGCTGGGAAGAATCTGCGACGCAATCTTGCCAAGGAAAAATAA
GGCACAGCGCAAACCACCCGTTTACTGGTGGATTGCCTCCCTAAGCCAAC
TACGGGCTGATTGCCTTAGGGCTAGGAGAGTACCTAGGCAGTACCCACCA
CGCGGAACTCTTGGAGGCTTTCAGAAGGAAACGCCTAGAGTTCAAGCACG
GCATCGCGGCTGCCAAAGCGCGGTCGTTTAAGGAGCTGCAGGATGGCGTA
GACAGCGATATCTGGGGCCTCGCCTCCAAGCTTGTTACCAACAAGCTAAG
GAGGAGAGCGGTAAGCATATCTGACCCGGGGGTCCTGGCTAACATTGTAG
GGGAGCTATTTCCAACAGAGGCAGCCCCTGCCCCAGATTTCCCGTGCGTC
ACAGAACTTGAAGTCGTCGAGGCAGCCAAGCGCATCAAACCCAACAAAGC
CCCTGGACTAGATGGTGGCGCTGGGTAGACCTGACATCTTCAGGGCCACC
TTCCAGCAATGCCTTCTGGACGGAATCTTCCAACAAGGTGGAAAAGCCAG
AAGCTAGTCCTGTTGTCGAAAGGCAAGGTACCAGCACATGCTGCAAACAG
CTACCGCCCTCTATGCCTACTGGATATAGTAGGAAAACTGTTCGAACGTA
TCCTGTATACCAGAATAGAGGCAATCACCGAGAGCATCAACGGCCTGGGA
AGCCATCAATCTGGCTTCCGGAAAGGAAAGAGCACTCTGAACGCTCTTTC
GGCCGTTTGTAACATCGCCAAGACCGCTCTTTCTGGAGATTGATGGTTAG
GGGGCAGGAAGGAATACTGCGCAATAGTGACTCTGGACGTAAGGAACGCT
TTCAACACCGCCAGACGGAGTACCTAAGGATAGTCGTTGGCAGCTACTTT
AGGGACCGGGTCCTATCGTACAATACGGAAGATGGCCCAAAAAGATACCG
AGTTTCGGCAGGTGTTCCCCAAGGATCGGTACTTGGACCAATCCTATGGA
ACATTATGTACGATGGGATCTTGGGCAGCAACAGGCCCGTAGGAGTAGAG
CTGCACTGTTTTGCTGACGATGTGGCAATCACAGCTGTCTCGAAAACAAT
CGCAGGGTTGGAAGACAAATGCAACTCTACGATCGGTGCTGCCATCCTCT
GGCTCGAGAAAGCCGGGCTAGCAATAGCGGCTCACAAGACCGAAGCAGTC
CTACTAAGTCCCTAAAGTACCTGGGGGTAATGATAGATCGCAGACTATCG
TTCAAGGAAAACGCGAGCTACGCCAGCAAGAAGGCAGCAGTCACAGCCTC
TTCGTTGGCGAGGCTTATGCCCAACGTCGGAGGCCCAAGACACCCGGCCA
GGAAACTGCTGGTGTCAGTAGCAAAGGCTTCGCTGCTATACGCTGCACCA
GTCTGGAGCAATGCCACTTGCAGGGTCTCATACCTGAAATGAGCTCGTTC
GGTGCTACGGTCAATGGCCCTCAGGCTCATTAGAGGATTCAGGACCATAT
CCGAAGACGCGGCGCTAGCGCTGGCAGGCCTGCCGCCTATTGATCTGGAG
ATCAAGGCTCTCAGCCTAATGCGGAGTGGCGCTTCCAGGCAAGAGGCACA
CGAGTATCTATTAGGTGAATGGCAAAGCAGATGGCAAACGTCGCGACGGG
GGAGGTGGACCTATCAGCTCATCCCAGAGATGACGGTTTGGACAGAGTGC
CAACACAAATGCTTGGACTACCACCTAACCCAGTTCCTCACGGACCATGG
CTGCTTCCGGGCCTATCTACTCCGGTTCCGTCACGTAGAGTCAGCCCAAT
GCTTGTTCTGCGTCGACGCTGAAGAAACAGCAGAACATGTGCTAATGCAC
TGCTCCAGGTTCACGGCGGAGAGAGAGCAGCTAAAGACGCTGTCAGGTAC
CCCGTTCAGCCCTAGTGGCTTGTTCGCGGCTATACTGGCGAACAGCGGGG
CTTGGGAGCGGGGACACAGAATAATCATTAATATGATGAAGCGTGTCCGA
TCAGACGAGATGGCCAACAGAGTGGATGTCTAAGCCCAAACTGGTGTCCT
GGGTGACGGCGGGTGAAGAATTCTTCCTCAGCGTTCCCGGCTCGTCGTAA
AAGGCGTCTAAAGGGTGGAAGGAGGAGCCCCCATGGACTACACTGAAGGG
AGGGAGTGCAACCTGGCCTCACATCCTACTCACCGAAGTCATACCTTAAT
TGGCAGTCCCGGTGAGCGAGCAAGGACTGAAGAGCACGCGGAGGTTGTTG
TTTTAGTACGTAGGCATAATTCCAA
>2R:83168-83194
AATAATAAAAAAAAAAATATAAAAAAA
>2R:83195-83463
ACCCGTTATTCAGCTAGTGTGAATGCAAACGCGAAATTTTATTATTTTCG
ACAGATATTGGGGAATAAAATTAGAAAACATTTAAATATTATTCAAAAGG
GTGGACGTGGCAGTTTTGGGCGAGTTGTTCGTGTTAGAGTAGGCGTGGCA
AAAAGTTTTTAAGAAAATTGATAGAAATTTACAAGACTAATAATATTATG
AAAAAAATAGCGAAAAATGGTTCAAAAATGTGGGCGTGGAAGTCTTGTGC
GGGTTGTGGGCGTTAGAGT
>2R:88860-89202
AAAGTTTACCCAATCTCAGTCATTCTATTTCTAAATGCCTACAATTCTTT
TTTTAATATTTTCTCCCCTCCAAAACAAATTAAGATCGACGATTTCCATT
TAATAATTGGGCACAAAATACAAAAAACCCCTCAACTAGACTTTCACCTC
TCTTTAACAATAAAAATAAATGGTGCACTTACTCAGGGGCCTTCCTTTGA
ATAGACAAAGCCAAGCCCTTCATATATGTCGTAAACACAGTGCACACCAA
ATATAAAAACCGGCACTATAAATATTCTAGCAACCAATAGCACAAAAATT
TTAGGGCTAACAATAAGCAATAGATACAACTGGTTAACCCACA
>2R:89268-89302
AATTAATTAATTCATTAATTCATTAATTAATTAAT
>2R:89319-89346
ATATTAATATCTAATTATTATTATTATT
>2R:89463-89572
ATGTCCCACGGAGTATTAAGGTTTGACTTAATAGACTTTATCATATTATC
TGTAATCTCTGTCGCTCTTAAAGCAATCAATTTTTTATTAATCTTATTAA
TATTTATACT
>2R:89839-89952
CGGAGAGCACAGCTCTACGTATACAGTGAGATCCGAAAACTGTATGTGTG
CACACGTATGCTCATGCATTGTAAATTTGACAAAATAGAAGTTCTTAGAC
TTTAAATCTATATT
>2R:89968-90023
TTTTTGCAAAATTTATGTTTTAAATTACAGTAGTCATAATAATTTCCTTT
ATATTT
>2R:90025-90056
GTCGTTTTGTTGCAATAGTAAAGTACGGATAT
>2R:90058-90288
GATCAGAATTGACTTTGGCCCGAAAGTCGTCTTCTAGCACAACACGCATA
CATATACGCGTTCTCGTTTATGGTTTGTACTCATACAAGCAAGCAAATTC
TATTTTTAGATTTCTTACGCTCTCAGCGTAAGCGAGCGGACAGAGGGCAA
TTTTGGCCGTCACCGAAAAGTGGCTGCATAGTGCAAAACCAATTTATGGC
CGTTACGCATCTTGCTATTCTAGTGTCTTTG
>2R:90300-90375
AATTCTTACAGAATAAAACGAGCCTACGAATAAGTCTGCCCCTTACTTTC
GGCATCCAGGGTGGAATGGCCGTGTA
>2R:90388-90579
GAAATGTCAGCGCCGTAATAAAACATCTACGCTTTAGGTTCGGCCGACCG
AAGCAGCTTATACGCAGCCAGCTTAACAGCGTGCGAGTGGTGCACCCGAT
CTCGGAGCACAATTTGGCGAAGGTCATTCGCTTCGCGATTCGAGTGAGCA
ACCTCGCGGACTTCTTGCAGTCAGTGAAGGCGAAGCAGCACC
>2R:90575-90655
GCACCGTCTTGGATGTCGAGGGAAAGGAGCCGAGGCTTCGAGTTCTGCAT
GAGAGCGTCGACCATTACGAAGGCGAACAGG
>2R:90700-90839
CTAGATCTTGCTCTATGCAATCTGAGTGCCAAACCAATGGATGCCGGAGG
ATCCATAATCGTCTGCTACATGTCGCGGACGGGGAGCAACGAGATGGTCA
CAGGGACCAAGAATGAAACAAGCAGCGAGCAGTATCCAGA
>2R:90850-91362
GCGGTGACATTAAGGAGATGTTCCACCAAGTACTGATCCGGCCCGAGGAT
AGATGTTCCCAACGATTCCTCTAGAGAGATAGCAACGACGAGAGAAATCC
GGATGTCTACGAGATGGAGGTAATGACATTTGGAGCATCATGTTCGCCGA
GCTCTGCACATAACGTGAAGACTCTGAATACCCTAAAGTTTTGGGATTCG
GATTCAAGGGCTGTCAAGTTCATCACCGACTACCATTATGTAGATGACTA
CGTGGACAGTTTCGTTACAGAGAGATCCAGCTCGCCCACTGTGGAAACGG
TTTTAGGACCTGGGTGAATCAAGAGCGTTGGATGGGATGAGGCTGAGCAG
AAGATCCTCGGAATGCGTTGGCAAATAAAAAGGTAGACTTCAGGTTCAAG
CAGCTTCCTGAGTACCTGGAAGAGGAAATACTTGTGCCTGGTGATGTCGA
CGTTTGATCCCCTTGGATTCCTGTTCTGCCGCATGGTTACGACGAAGCTG
CTTTTGCGAGAGA
>2R:91358-91789
AGAGAGCAATCGACCTTAGTCAGGATTCAAGGCTTAGAGGACCTCATTTT
TGAGGCAGCCAGCAGCTACCTGGCCGGGGCCCGAGTAAGGAATTGAACAA
GTCCCAGATGTTCCTAATAAAAAAGAGATGCCAAGAGAGTTTGCGTTAGT
TGCGGCAAACGACTTTGTTATCCCTTTTCATAGATTCTCGAGATTTAGTC
GCCTGGTGAGGATCACAGCCTGGTCCTACGGTTTGCGCGCGGGTGCCTCA
AACAAAGAAGCGAATAGGAATAGAATATTCTCTAGGAATACGGCCTTACT
GCAGCAGAATGTAAGACCGCGGAGAACCTGTTTGTCAGACAGGCACAACT
GAAATAGTTCCTCGAGGAGATAAGGTCGACGGAAGCTGGAAAGGACGTCT
TTAGCTCGAGCGACATTTGAGGTTGTTGCCTT
>2R:92158-92309
GCGCAGCATCTTAGTAAACATGTTGTGCCAATGCCACCGTTCTAGTAAAA
AGTCGTTCATAAACCTTTGTGGCTTGGCGCGCCCTTCTTGACTCTGGATC
TCAACTGCACCCTATAACATCACGATTCGCAAATCAGCATCAACTTAAGA
AG
>2R:92763-92827
GTGAATGAGCTGCGTCTGCTGCACCTTAGAAATGCTGTTGAAAGCCACGC
TTCCAACGGGAGAAG
>2R:93089-93520
CAACTGATTTGAAGCTGCACTACGAGCCTACTGGTGTACCAATACACTGC
TTTGTTGACGCGGACTGGGCTGGTGATTCTGGTTGGGTATTGATTACTGC
TGGAGCTGTTTTTACATGGGCTTCAAAAAAAGAATCGAAAAGATGGTTGC
TCAAAGTAGCACAGAAGCGGAGTATGTGGCCCTCTCGACTGCGACGAGGG
AGGCTGCCTATGTGCGAAAGCTGATAAATGAGATGGGCTTTGGAAATCTC
CAAGTGCAGATTTATGGCGATAATCAAAGTGCACAATGTTAGTAAAAAAT
GACACTTACCATTCACGTAGTAAGTATATTGATATTAAGTATCATTATGT
AAGAGAATTATATAAGGAAAAGATAATTGAAATAAAGTATGTGCCATCAG
AGAACTTGATATCAGATGTATTAACAAAGAAT
>2R:93522-94084
TGTTGGATCTCCCAGAGGGTCAGAAAGGTATTGGATCGAAATGGGTGTTT
GCAGTGAAGCGTGGCAAGACAGGCCATGTGGAGCGGCTGAAATCTCGACT
AATTGTAAAGGGATGCGCTCAGCGGTATAGCGATAATTTTACGGAGACGT
TCTCTCCTGTGGCACGTTATTCGTCTATCAAGCTCGTCATTGCTGTGGCA
GTTAAGAGTGGTTTGTACATGCACCAAATGGAATTATCGTCTGCCTACTT
GAACAGTGATCTACATGATACTGTTTACATGCGCCAACCAGAAGGATTTA
TCGATGACCAATACCCGAAGCGAGTGCTGGAGCTACACAAATCTTTATAC
GGGTTGAAGCAGAGCGATCGAGAATGGAATGAGCGGTTAAATGCAGAACT
GCTCAAAATTGGAAAGAGGGGAAATATAATTGTTGTATATGTAGATGACC
TTATTATAGCCAGTTCGAGCAAGGATGAACTTGGGCAAATAAAGCGTCTA
ATTGCAAAAGAATTTATAGTGTGGACGGCGGTGAATCGAAGCATTTCTTG
GAAATTGAAATCG
>2R:94118-94293
GAGGCAGTCAGTTGGACAGCAAGTGGAAGGTGGAAGGAGATAGTGCGTCG
GAGCGGTGCCAGAAGGAGTTCGGGAGTGAGCACGCGCGGTCAAGTCGGAA
ATAGCAAGCAGTGGAAGCGTAGGGCGGCAAGAAGCCCGAAGAACACGGAA
GGAAGATCACTACAAGCGAGTAGAGA
>2R:94603-95427
GGCCACATATGCCGATTACACCGCCTTCCTAGCCTCCGCCTCAGACCCCC
AAGTGGCATCAGCCATCATTTAAAGCCAGCTGGATGACCTCGACCCATGG
TTGAAACGATGGAACATTGCCGTGAACGCAGACAAATCCTCCCAAACCAC
TTTCTCCCTGCGCAGAGGAGACTGCCCCCCAGTCACGCTCAACGGGGAAA
CTATTCCAAACTCAAGCTCCCCGAAATACCTTGGATTGACTCTAGACCGG
AGGCTCACTTGGCGCCCCCACCTAATCACCAAACGACAGCAGGCTGACCT
GCGCCTCAACTCCACTGGCTCATCGGGAAAAGGTCCAAACTTAGGGAAAA
CCTAAAACTCCTCCTGTACAAGGCCATCCTGAAGCCAATTTGGACTTATG
GGATTCAGCTGTGGGGCACTGCCAGCGTCTCAAACCGCAACCGCATACAG
CGCTTCCAGAACAAGTGCCTGAGGCTAATCGCTGACACTCACCCATACCA
TTAAAACTCCGTTATCCACAAGGAGCTTGGAATGCCATGGGTAGCAGAGG
AGATCTCCCGCTTCAGCGAGAGATACGTTAAACGACTGGACAACCACCCT
AACCATCTGGCTAATAACCTCCTGGATAACAGTGAAACCATCAGACGCCC
CCAGAGGAAACACCCGCTTGATCTCCCCCACCTATAACCCACAACAATGA
ACCCCCGACCAATCTACAACTTTGTAATCCCTTAAGTTAATGCCCCCCAC
CCAAACATTTAATTATTGTCCACATGGACAGATTTTAAATTAATAAATAG
ATCGTTACAAAAAAAAAAAAAAAAA
>2R:95460-95828
AATTGGGATGCCAACCTTATATTACCTCCTTATTCCAGTAGACTTCTTTT
AATTAATTTACCTTCCTTAGCTAACGGTATAACGATGCTTGGAACCATTT
TTATTTGTAAGTTTATTCGTGGTAAAGTTTATAGTCCCGAAATGGATATT
CGGCTAAGCTTCACTGTTCTAAGTAGATTCACTAGAAACCCCTAACATTA
AAAAACATGCAGAAATAACTATTGGTTGCATGACCCTTACTGACTATAAT
AGAACTTTTCCTTTTATCTGCAATCTTGACTGTCTGCAGCTCTTAAAGCA
ATCAATTCTAATAGAAATTTAGATTTCTAATTTTTATATTTTTTATATTA
TATTTATTTACTCGATTCT
>2R:95893-96186
AAAAAAGAAAAAAACTGGCAAATGGAGACTGTGAGTGGAATTCTGGATGG
ATTTATACCCAATACCACGGATAAATTATATCATCGACCCTTTAAGGGAC
GCGCGCTTTCTAAGCGGTCCAGTCTTCAGGGAGTGGCAAATACTTTTGGA
AGAAGCAAATCGAGGGTTCACGGCAATCACGGGTTCAGGAAAATGCCTAT
TTCAGTGGCGAGTGATGCCGTTCCACTGTTCCAGGGGACTAGACCTGATG
TGGACCACATGTCTTACTTACCAAGATGATATCATCGTAATTGG
>2R:96419-96645
CGACTATCAGATACCCTTTACTCTGCTAGTGTGAATGCATACGCGACATT
TTATAAATTATCTGGGATATCGATAGATATTGGGGAATAAAATGGGAAAA
AATGTATAGTTCAAAAGTGTTGGCGTGAATAATTTGGCGGCTTTAGGGCG
TTAGAGTGGGCGTGGCAAAAAGTTTTTTTGCAAATCAATAAAAATTTACA
ATACTAATAAAACTGTGAAAAAAACCA
>2R:96641-96825
AACCAGTGGCACAGCAGCTGGGAGAGTCTTTACTTAGCTGTTACCTGCTA
CTTACTGAAAAACGAATAGATTATGACCGAAATCTGTATATAGACTCCTT
TTTGGACTCTTTTTACAAAAATTTAAAAAACACAAAATAGACATTTTCTT
GTTATACTTGTATTATTAGTTAATATTATTTGTTT
>2R:96848-96877
TATAATTTTTCTTTTTAAAATAATAAATAA
>2R:96941-96972
AAATAAATAAATAAAATAAATAAAAAAATAAA
>2R:97268-97414
GTTATTGCGCAGCAGGCACCCGGGTGATATTTTGCAAGTAACAAAAAACA
CCCGGTTGGTAAAACACTTGGGTGTTTGTTATTGCCGCAAATAGAGTGTC
AAAGAGCGGGTGCACTTAGAGTGCCTGTGGCTTGCTGCAGCTCTTTG
>2R:97417-97511
ATATACTTTATATAGTCGGAAACGCGTTCTTCTGCCTGTTGAATACTTTT
CAACGAATCTAGAATACCCTTTTACTCTACGAGTAACGGGTATAA
>2R:97530-97622
CACACTGGGCCAGATTCCCTTTTTTTTTGGAATAAAGTCGAAAAGTTTTG
TAAATTGTATTTTGAATTTAACTATACTAGTTAAAAGAAAATA
>2R:97623-98691
CACTGTCCGGTGCTTTTCACCTTTTGTACCAACTACAAGACATCGAGCGA
CCGTGAAGGCTTACAAGCAATAGGACCAACTGGGCGAGGTCTAAAACATG
TGTTTGTTCCCATACCGGCTTTTCTAGCCCCGTGGAAACCTAGCAAGACA
TTGATCAGTTTGCTGGTGATATAGAATCAATACTTGTCGCAGCAGCAAAA
GCGTCAACACCACAAGACAACCATGTATGCAGTATAAAGTTTAACAAGAC
AAGTAGAGATATTGAACTGCTTGTGCTTGAAAAACGACGACATCGAAGGG
AGTGGCAGGAGCACAGATCACCTAACGCAAAGAGTAAATTAGTAAATTAA
AAGCAGCTTCTCGCTTACCAAAGCGCTTAAGAAAGAAGAAGCGGACGCAC
AACTAAGGTACATCGAGAATCTCACCCCCACAGGCACAAAGAACTCGTTG
TGGAAAGACCACAGGAACGTACAAGGACCAACAGAAACGGTTGTACCTCT
CCGTAACTCTACCGGAAACTGGTCTCGCAGTGACACGGACAGAGCAAGAG
TCTTCGCTGATCATCTTAAAAAATGATTTCAACCAAATCCAGCCACTAAC
TCATTTACTCTCCCGCCTTTAACTGCATCTGACTTAGCACCACAAGATCC
TGTAGAATTTCGGCCAAGCGAGATAACAAAAGTCAGACTGGAAAATCGCC
TGGCTACGACATAATAACCCCGAAAATGATCATTGAGCTCCCAATGTGTG
CAGTTGAATCTGCTTACTAAAATTGGATACTTCCCTTAAAAGTGGAAGAA
ATCAATTATAATCATGATCCCTAAGCCTGGGAGAGACAAAACACAGCCAT
CATCGTACAGGCTTACTTACTTGTCTATTCAAGATATTTGAAAAAGTGCT
GCTGATACACATCAGCCCCCACCTCAAAACACACAACACACTCCCATCGC
ACCAATTTGGGTTTCGGGCAAAACATGGAGCCATTGAACAGGTTAACTGC
ATCACAAATTCGCAATGCCTTTGAACACCATGAATACTGCACAGCTCTAT
TCTTATACTTTGCACAAGC
>2R:98688-99195
AAGCCAAGACGATGCACCTCAGACTAAAAGCAAGGGATATACACAGGCTT
ATAAACGTTCGCTCTCCCCTAAGTCTGAAGTACAAAGTAACTCCGCTTTA
AAACCCATATGGACCTATGGCTCCGAGCTATGGGGCAACGCATCGAGAAG
CAACATCGACATAGTACAGCAAGCACAGTCTAGGATTCTGAGAATCATTA
CTGGAGCTCCATGGTATCTTCGGAACGAGAATATACATAGAGACTTACAA
ATAAAACTTGTCATTGAGACAATAGCAGAGAAGAAAGTAAAATACAATGA
AAAACTAGCCTCACATCCAAATCCTCTTGCAAGAAAACTTATTCGAGTAT
GCACTGGAACGACCAACCAGCCCAGCGTTAAATTTGTTATGCCACACAGC
TCGAATCATTTCATAAAATGATATTTCGTTAGTTTAGAATATGACTTGAA
AACTTATTGTTAGTCTTTTAAGTAAAAGGGAAGATTCAATAAATAGGCCA
AGCATGAA
>2R:99348-100341
ACACGATTTTTTCGCCGTGGCTCTAGAGGTGGCTCCAGGCTCTCTCGAAT
TTTTGTTCGAGAGCGAGAGAGCGCATACAGGGATAGCAGACAACTGTATG
TGTGCACACGTATGCTCGTGCATTGTAAATTTGACAAAATATGCCCTTCA
CCTTAGAAGTTCTTTGACTTTAAATCTATATTATTTTTGATCAATTGGCA
CCATGCGAAAAATTCTTGTTTTGCATTGCCTTAACGTTATTATTATTTGA
AAATAGATTAGAAATAGCCAAAACTATGTACATATTATCACAAAAATAAA
TTTTAAAAATGACTTTATATAAGAATATTTGTCATTAGAGTATTCAACTT
GCGGCGTGTGAAAAATTAATAAGGCAATGATTGTTGAGTGCTTGTGTCCG
CACTTCGTGCCTCAAGATATGAACAAAGCAAACACACAAGAATAATTCTA
GTGTCTTTGATATGACCTTTGCAATAAACAGTAATCATATTTAATTATTT
AGTATATTTATTAAGTCAATTGACTTAATATGATGTTTCAAAAAAAATAT
TTCGCTTTTAAAAAATTGTCAGATGAGAGACAAATTAGAATTAAACATAA
ATATAAATGTTTTTATAACGATTTTAACAAACAAATTTAAAAAGCTTTAA
AATTATAATAGTCAGGGCGCGAATTTTTAAAAATTATTTTATTATATCAT
ATTGCTACGAAATTGGCAAAAAAACTATCCTAATATGTACAATGTAAATT
CGTTTCTTCGATCAGAATTGATTTCGGCCCAAAAATCGTCTTCTAGCACA
ACACGCAAACATATACGCGTTCTCGTCTCTTGTTTTTACAAGCTTTACAA
GCAAGCAAATTATATTTTTAGATTTCTTATGCTCTTAGCGGGAGCGAGCG
GAAAGAGAGCAATTTTGGCCGTTACTAAAAAATTGGCTGCATAGTGCCAA
ACCATTGTATGGCCGTTACGCATCTTGTTTTTCTAGTGTCTTTG
>2R:100341-100438
TTAGGCCACACAGCACGAATCATTTCATAAAATGATATTTAGGTAGTTTA
GAATACGATTTGCAAACTTATTGTTAGTCTCTTAAGTAAAAGCAAAGA
>2R:100474-101451
AAAATGAGTTCGTCAATACATAGACAAATAGGATAATGATAGTTACAGTG
CGTAGGCTGTGCAGATGAAAAGTGTGTTAGTACATTCGGACTTATGGAAA
GTCACATGGGGTCGACTCGTCAAAGAAGAAAACGATAGTCCCGAGAAAAA
GGCTTTATTTGACGAAAAAGACAAAAAAGCCATTGACAGTATAATATTGT
GTATACATAGCAAGTCAACCACATAAAGCATTGTGAAACCGCTAAAGAAG
AATGTCAAAAATTGCGTGAAATACATACACCTACGGGACCGGCGCGTAGT
ATTTGCTTCGTGTTACAAAATTTAAATGTGTGAAACGGGCACAGTGGGGG
CACATATGAACAAATTTTATGACATTGTGCAAAAATTAAAAGAAGTGGGT
TTTCTAGTTCAAGAAGAAATCCTAAGTGTTTTATTATTGTCAAGTTTGCA
TCAATCGTTTGAAGGCTTCGTGATTGCTCCAGAAACACGAGATGAGTTTC
CATTACTAAGAATTCTAAAAATTAAATTGCAAGAAGGACAATGGCGAAAA
GTAACAGATCAAGTAGAAAAATGTGAGCAAACGGTTATTGGAATTCGGTC
CGCGAACGAGAATGAGAAGATCGATAATAAAAGAAACGGACAAAAAGAAC
ACAAGCAAGTAAAAAACGGTAAAATAGTAATAGTAATAGTAAAAGAATAG
TTACATACTGGAATTGTGGAGGTAGTGGTCACAAAGCTGCGAAGTGCAAA
GCGAAGAATAAAATCGCAAGAGAGTTAGAAAGCAAATCCGAAATCATATT
CGGCATTCTGCTCTGTCGCTCAGCTAGACAATTCGCCGAAAAATATGTGG
TGTTTGGGCTCGGGTGCTACTGCTCATTTGTGCACGAAGAGATCATTATT
TAAAAATTTAAGAGAATATAAAGAGCGCATTCTCTTGGCTGGAAACAATT
ACATTGAAGCGGATGGTCGCGGAACAGT
>2R:101490-101536
GAACATGGATTAGTGTTTAACATTACAAAATTTCAAATCGGCTCGAA
>2R:101547-101927
GTACCGATTCTTACATATGTATAAGTAATTACAAACATAAATATAAATAT
GTTAATGAAACCTTATTTTAGCGGCTAATTTATCAAATATTAAATAAAAA
TATTAAAATAATTGTCAGGGCATACATTTTTAAATAATATTAGATTAGAT
CATATAAAAAGAAAATTGGCTCTAAGCATACGAATTCGTTTCTTAGGTAT
AGATTGATTTCGTCTAAAAATAGCACACAGCATACACACTTTTAGTTATT
GTTGTTACTCACACAAGCGGGCGCATACCATTCCTAGATTTGTACGCTCT
ACAGCCGTCACCAAACAAGTCGCTGGAATATTGCATAACCAATGTAAGGC
CGTTACGCATCTTGTTATTCTAATGTTTTTG
>2R:101935-101979
TAAATAAATTACATATAATTATAAATTGTTTAAATAAATATTTTT
>2R:102043-102077
AAATTTAATTATTATACATAATATACATAAAATTA
>2R:102204-102259
TTATTTTATAAAAAATAAATAAATAATTTTTATATAAAATATTAATTAAT
TTAAAA
>2R:102943-103009
ATCAAATCAAATTAAATAAGGAATGAAATTAAATCAAATTAAATCAAATG
AAAAAAAATTAATTTAA
>2R:103687-103768
ATGACATTACATTACATTATATATTATATTTTATATTATAATATATTCAT
TTCATTCATATTCATATCATTTCATATTTTAT
>2R:103891-103998
AAATGACTGTTGGATTAATTGTTATTAGAGTATTCAGCTTGCGACTTGTG
AAAAGTTTTAGAAGACAATGATTCTTAGGTGCCTATTTCCGCACGTCGTG
CCTCAAAA
>2R:103999-104250
CAGTTTTGTGCTGTTTGTGGGCGTTAGAGTGGGCGTGGGTCAACAAACTT
GGGCTGCGTCTGTGTCTCTAGAATCTGTATGCTGAATCTCAACCTTCTAG
CTTTTATAGTTCCTGAGATCTCGACGTTCATACGGACAGATCTTGATCAA
GAATATATATACTTTATATAGTCGGAAACGATTCCTTCTGCCTGTTACAT
ACATACCTTTCAACGAATCTAGTATACCCTTTTACTCTACGAGTAAAGGG
TA
>2R:104461-105008
AAAAAATAGAGAATACTATAGTCGAGTTACCCGACTATCAGATACTCGTT
ACTTAGCTAGTGTGAATGCGAACGCGAAATTTCATAATTTTTCTGGAATA
TCGATAGATATTGGGGAACAAAATGAGAAAAAAATTTAAAAATTGTTCCA
AAGTGTGGGCGTGACCGGTTAGGGCGCTAGAGTGGGCTTGGCGAAAAGTT
TTTGGCAAGTAGATAGAAATTTACAAGACTAATAAAACTATAAAAAAATC
GAAAATGGTTCAAAAATGTTGGCGTGGCAGTTTGGGAGTTTAAGGTCGTT
AGCGTGGGCGTGGCAAAATTTTTTTTTTTGCAAATCGATAGAAATTTACA
AGACTAATAGAAATGTTAAAAAATATGAAGAAAATTTTCCAAAGTGTGGG
CTTTTTAGTTTTGTGCGGTGTGTTGGCGGTTGTCTCAAGAATCTGTATTC
TAAATTTCAACCTTTACTTCCATTAGCTTTAATAATTCCTGAGATCTCGA
CGTTCATACGGACAGACGGACATGGCTAGATCGACTCGGAGGTTAATC
>2R:105009-105084
AAAACTCAAGTTTTGCATTGCCTGAACTGACAATTATTCAAGTATAGCTT
AGAATAGAATAATACATAATAAATTT
>2R:105087-105163
TATATGTATGCACACGTATCCTCATGCATTGTAAATTTCACTAAATATGC
CCTTCACTTTACAAGTTCCTATACTTT
>2R:105461-105552
AATAATCTTGCACAGGGAAGTCTTCGCCAGAATCTGCATGCTTAGTATCA
ACTATCTAGCTTTAATAGTTCCCGAGATCTCAGACGTCATAC
>2R:105553-105593
AATGTATGGCCATTACTTATCTTTTTATTCTAATGTCTTTG
>2R:105597-105664
ATAATTTTGCAACGAAATTGACAAACTCTAAAAATGTACCTTCGATTCTT
ACATCAAAATTGATTTTG
>2R:105669-105695
TAAAAAATTATATATAAAATTTAATTT
>2R:106030-106065
ATAAATATATATATATTTCTTATATATATATATATA
>2R:106130-106527
TAGCAATAATTTATTGAGCTGTCTCCAGATCTGGCTCCCGGCTCTCTCAA
ATTTTTGTTCAAGAACCAAAACCAAAGAGCGGACAGGTCTACAGTCAGCA
GCTCCCTTATACGCATACACGGACAGCCGACCACATTGACAAAATATGCT
TCACTTTACTGGTTCTTAGGCTTTACATTTATATTATTTTTGATCAATTG
ACACCATGTAAAAAATTCTTGGTTTGCACTGCCTTAGCATGATAATTCGA
ATAGAAATTGTAATAGCAGAATCTATGAGCATAATATCACATAATAAATT
TCATAAATGACTTTGTATTGGATTAATTGAAATTCGAGTATTAAGTTGGC
CTCGTGTGAAAAATGAGAGAAAGACAACTATTTTAAGGTGCTTATGTC
>2R:107649-107679
TTTTAAAGAATATTATTATATAAATATTATT
>2R:107784-108063
TATATATACTTATATATATACCTATATATATATACTTATATATATACCTA
TATATATATACTTATATATATACCTATATATATATACTTATATATATACC
TATATATATATACTTATATATATACCTATATATATATACTTATATATATA
CCTATATATATATACTTATATATATACCTATATATATATACTTATATATA
TACCTATATATATATACTTATATATATACCTATATATATATACTTATATA
TATACCTATATATATATACTTATATATATA
>2R:108080-108303
TATATATATACCTATATATATATACCTATATATATATACTTATATATATA
CCTATATATTTATACTTATATATATACCTTTATATATATACTTATATATA
TACCTATATATATATACCTATATATATACTTATATATATACCTATATATT
TATACTTATATATATACTTATATATATACTTTTATATATACTTTTATTTA
TACTTATATATATACTTATATATA
>2R:108785-108987
AGTTAAGACTATCACCCAGCATCCAATCTGCAGAGTTAAATGTAAGCGCC
CAAAGCTTTCAAGATAAGAGTGAAGCCTTGACTCAAGATTAGGGATAGCT
TAAGAGATAAAGATTGTATTAGTTAGTTGATTTCTGGATAATAAACGAGT
TGGTCATCGCCACGTAAATCGAAACTCAAATACTCATTTAGCGCAGACAG
CGC
>2R:109095-109120
TTAATAAATAATTTTATAATTTTAAT
>2R:109145-109278
ATTACCTCCTTATCCAGTTGACTTATGTTGATTAACTTGTCATCCAAACC
TACCCGAAGAACGTTGCTTGAAGCAATCTATCTATATAATATTTTACGTG
GGGAATTGGGTATACCAAACATGGTTAGATGGCT
>2R:109384-109560
GCCGGCTGCACCTCAACGACCGCCCAGCCCAGCAATAAACTTATTAGGAC
ATTAATCACAAACACTACCGCTAAGTGAAAGTAAACTAAGCTAGATTAAG
ATTTAAATACTTATTGTTAGTCTCTTAAAACAAAGGAAAGATTCAACATT
TAAAAAAAAAAACAAACAAAAAAAAAA
>2R:109578-109861
AAACAAGAGAGAATGCTATAGTCGAGAGTCGAGTTCCCCGATACCCGTTA
CTCAGCTAGTGGGAAACCCGAAATTTAATCATTTTTCTGGGATATCGATG
GAATAAAATGAGAAAAAATTTACGAATTGTTCAAACGTGTGGGCGTGACC
GGTTTGTCGGCTTTGCGCCGTTAGAGTGGGCGTGGCAAAGTTTTTTGTCA
AATCGATAGAAATTTACAAGACTAATAAAACTATGAAAAAATTTCGAAAA
ATTATTAAAAAATTTGGGCAGTTGGTAGTTTTAG
>2R:111049-111346
TTCCGGATACTGAATCTACAATAACCCTATCATCAGAATCATTCGTCTAG
AGAATATGCGCATTTCGAACGCACGCACGCACGCATATCAGTTTTTGGTC
TCACAGCCAACACCGTTGGCGTAATCCGAGTATCTTCAAGCTGATCTGAA
TTCGAACCAAACCCTCGAATTAGTCTCTTTTATCTTACCCTCGCTGGCGT
CATCACTTCTAGTTCTGTCGATTTCTCCATCTTCTACTTGGAGGCAACTC
TTCCAGCTTATCTTAGCAGATCCCACATTTTTAACAACGGGATCAATC
>2R:111748-111809
ACCAACCAATTCTTGAAATATCTGACATCTCGTCGCGATACTTTATTGAC
TCTTTAACTCGA
>2R:113101-113174
GCTTAGAAATTGTTAAAAAAACAGATTTGCTAATCGGCGTTTAGCTCTCC
AGGCGCATCCCACTGAGATTATGG
>2R:114709-114746
TAAATAAATAAAAAAGTTTTTTTTTTTGTTTATATTTT
>2R:114811-115073
AAACAATACGGAATGCTATAGTCAAGTTCCCCCATACTACCAGATACGAG
TGCTCAATTACTCAGCTAGTGGAAGTGAGAACGCGAAATTTTATAATATT
TCTGGCCTATGTATTGGAGATATTGGAGAATATAATGACAAAAATGGGAG
GCTTGTGGGTGCGAAGTGGCAAATTTTTTTTTTTTCTGAAATCAATAGAA
ACTACAAGACTAATAAAAATATGAAGAAAAGTATTAAAATATGTTGCGAA
AGTATGGGCGTGG
>2R:115116-115575
GGCGGTTTGTGGGCGATAGAGTGGGCATGGCAAAAAGCTTTTTGGTAAAT
CGATGAAATGCACACAACTAATAAAAATATGACAAAATATTAAAACATTT
TGCAAAACTTTGGGCGGTGTTTGGGCGTTAGAGTGAGATTAGCAGAAAGT
TTTTAGGAAAATCTATAGAAATTAAAATGACTAATACAAAAATGAAAAAT
ATCAAAACATTTTTCAAAAGTGTGGGCGTGTCAACAAACTCGCGGTGCAT
ATGTCTCTAAAATCTGTATGCTTAATCTCAACCTTCTAGCTTTTATAGTT
CCTGAGAATTCGACCTTCATATGGACGGACAGACAGACGGAAAGGTTGAT
CCTGCTCAAAAATATATATATTTATTGTTGTCTGAAACGCTTTCTTCTAC
CTGTTACATACTTTGCAAAGAAATTACTATAGTCTTTTATTTTACGAGTA
ACGGCTATAA
>2R:115652-115733
AAATAAAAAATGTATAAAAATAAAATTTTAAAATTGTACTCCTTATATAA
AATTATTGAATTATATACATTTATAAATATTT
>2R:116690-116758
TTTTTTTATTATTAAAGTATTTAAAAATACATAAATGAATTCAAAGTTTA
AATTATATTAACTTATATT
>2R:116841-116883
ATAATTTAATAAATAAAATAAGAATATCAAAGTTTTAATAATA
>2R:117053-117085
ATATATAGTTTATATATTATAAATATAATATAA
>2R:117712-118094
CAAAGACACTAGAATAACAAGATGCGTAACGACATACGATTTTTTCCCTG
TCCACCTAGAGGTGGCTCCAGGCTCTCTCGAAGCTCGAGCGCTACAGCGC
ACAGCTCTTTTCTACGCATACAGTAGTAGCAGACAACTGTATGTGTGCAC
ACGTATGCTCATGGATTGTTAATTTGACAAAATATGCCCTTCACCTTAGA
AGTTCTTGGACTTTATATCTATATTATTTTTGATCAATTGACACTATGCG
AATAATTCTTGTTTTGCATTGCCTTAACGTTATTATTATTTAAATAAAGC
TTAGAAATAGAAATATCCGAATCATAATATCAAAAAATAAATTTTAAAAA
TGACTATATTAGATTAGTTGTCATTAGAGTATT
>2R:118105-118641
TACTACTGTTATGAAATATTTATTTCTCAATGTAATGTCTTGTTGGATAA
TTTATGTTTTAACTTACAGTAGTTATAATAATTTCCTTTGTATTTGCTTT
AATTATTTCGTATATTTATTTAGTCATTTGACCTAATATGATGTATGTAA
ATGATCAATTTTTATTATTTAAAATTCACATTAGATTTAGTTGTTTTTCA
GTTTCATTTTTTTTATTCCAATTTGATATTTTTAAAAAGCTCTCAATTTC
ATCATATTGCTACGAAATTGGCCAAAACTCCCCAAATGTGTAAATTCGTT
TCTTCGATCAGAATTGATTTCGGCCCGAAAATCGTCTTCTAACACAACAT
GCACACATATACGCGTTCTCGTCTCTTGTTTTTACTCACACCAGCAAGCA
AATTCTATTTTTAGATTTCTTACGCTCTCATCGTAAGCGAGCGGAAAGAG
AGTAATTTTGGCCGTCACCAAAAAAGTGGCTGCATAGTGCCAAACCAATG
TATGGCCGTTACGCATTTTGTTATTCTAGAGTCTTTG
>2R:118643-118699
CCATACTCTTAAGGAAAGTGGTCATAGGTAGGGTAGGGCAAACCGCAAAC
ACAATTA
>2R:119031-119249
CTGTCCGCTGATGCAGAAAACTCGTTTGGGATGGGTTGTGTCTGTAGGTT
GGGTACGGCCAGGTATCACTTCCTTAATATCTTCTCGCGTTCCATTCCAG
ACCCCTGAGGACAATGTTAATGAAAGGCTTAATGTTCTTTCGTAACGCTT
CTGGGAGATAGAAAGTTGTCTGGACGAATATTTTAGTCCACAAGGGAAGA
ATAAGACTTTGAGGTGCAC
>2R:119309-119602
GGTAGTTTGACCCTTCCGCTGTCAAAATTACATTCGTTCCTTTAACTTTA
AGTCGTAGCACTGATGCCACTGCGCATCCTCCCAATGTCACTGCACTCAT
TGCAAAGGATCTCGGTAGTGCTATTGCGCATCTAGCCACTACGTCCGTTT
TAGTTAAACGCTGTAATGAATCGCTCATTCCCGGTCGGGTATTGCTTGAT
TCATAAAATCCCGTTTTGCAAACCATCAAGATCCTGTGGCACAGTTTCAG
GAATATCCGATTTCAATTTCGTTACTGATGGGTTTTTGGTTGAT
>2R:121686-121862
CAATCAGAAGAGAAAGGCCGAAATGCAGTACAAGGTCAACGATCTAGTTG
CAATCAGACTCACTCAGTATGAAGATGGTCTAAAGTTAAATAGAAAGTTT
CTTGGTCCTTACAAGATTGCAAAGGTTCATAAGCATGCCAGGTATGATGT
TGAGAAAGTGGGAGATGGTGAAGGTCC
>2R:122240-122554
AAAAATTTTCAAAAATGTGGACGTGACATTTTTGGACGGTTGTAGGGCGT
TAGAGCAAGCGTGTCAAAATTTTAGCAAATTGATAGAAATTTACAGGATT
TATAAAAATATCAAAAATATTACCACATTTTTCAAATGTCTTTGGAATCT
GTATGCTAGTTCCTGAGATCAAGACGTGCATACGGACAAACGGACATGGC
CACATCAACTCTGCTATTGATCCAGATCAAGAATATTTTAAGAATTTCAA
GAATACTTTATATGATCGGAAACGGCTAATTCTTCCTGTTACATAATTTT
CAGTATACCCTTTTA
>2R:122894-123523
CAGCTCTCTTCTACGCATGCAGTGACAGCCGACAACTGTATGTGTGCACA
CGCATGCTCATGCATTGTTAATTTGACAAAATATGCGCTTTACCTTAGAA
GTTCTTGGACTTTAAATCTATAGTATTTTTGAACAATTGGCACCATGTCA
AAAATTCTTATTTTTCATTGTCTTTGTATGTCATACAAATCGGAATAGCG
GAATCTATGTATATAATATCAAGTAAAAAATTTCATAAATGACTTTGTAT
TGGAATAATTGTCATTACAGTATTCAGCTTGCAACGTGTTACTGAATTAC
TGAAGAATTAGGTGCTTATGACCGCACGTTGTGCCTCAGCAAATTAATTT
TGTACGAAACTAGTCGCCAATATTTATTTATTTTACAAATTTTAACTTTA
CTTTTTAAATGTGTATTTTTGTATTATTTTTATGAAATATGTTTTTGGGA
ATTTATTTTCTAGTTTAGAAATATTTTATTTGAACTTACAAAAAAAATTA
CTACTTTGTTTAAATAATAAAATAATAATGAACTTTATGTTGATGCTGTA
ATCTTCTCTCACTGCTCACAGTCTAGCTGTTGAAGTTTGTCGTCAGAGTC
ATTATACTTATTATTAATTAATAAAAATAA
>2R:123524-123607
ATAATATAAATATAATATAATAATAATATAATATAATATAATAATATAAT
ATAATATAATATAAATAATAAAAAATAAATAATA
>2R:123608-123922
AATAATAAATAATAAATAATAAATAAAAATTAAAATTTCTTTATATGTAG
TAGTAGACCATTTTACAACGAATTTGCCCATAACTCTAAATATGTAATTT
CGTTTTTTGGATAAAAATTATGTTCGGCCCGTCTTTAAGCACGAGTACAC
AGTTACTCGTTTATTGTATAAACACGCTCATTCTATAGATTCTATATAAA
GATTATTACGTTCTCAATTTACCGCGATTGGAGTGAGAACAATATTGGGC
GACACTACTAATAAAGTGGCTACATAGTGCAAAACCAAAGACACTAGAAT
ATTCTAGTGTCTTTG
>2R:123923-123950
GCAAAACCAATGTATGGCCGTTACGCAT
>2R:124178-124714
TACTACTGTTATGAAATATTTATTTCTAAATGTAATGTCTTGTTGGATAA
TTTATGTTTTAACTTACAGTAGTTATAATAATTTCCTTTGTATTTGCTTT
AATTATTTCGTATATTTATTTAGTCATTTGACCTAATATGATGTATGTAA
ATGATCAATTTTTATTATTTAAAATTCACATTAGATTTAGTTGTTTTTCA
GTTTCATTTTTTTTATTCCAATTTGATATTTTTAAAAAGCTCTCAATTTC
ATCATATTGCTACGAAATTGGCCAAAACTCCACAAATGTGTAAATTCGTT
TCTTCGATCAGAATTGATTTCGGCCCGAAAATCGTCTTCTAACACAACAT
GCACACATATACGCGTTCTCGTCTCTTGTTTTTACTCACACCAGCAAGCA
AATTCTATTTTTAGATTTCTTACGCTCTCATCGTAAGCGAGCGGAAAGAG
AGTAATTTTGGCCGTCACCAAAAAAGTGGCTGCCTAGTGCCAAACCAATG
TATGGCCGTTACGTATCTTGTTATTCTAGAGTCTTTG
>2R:124725-125024
CAAAGACACTAGAATAACAAGATGCGTAACGCCATACGATTTTTTGGCAC
ACGAGCGAGAGCTCTTTTCTACGCATACAGTAATAGCAGACAACTGCATG
TGTGCACACTTATGCTCATGCATTGTAAATTTGACAAAATATGCCCTTCA
CCTTAGAAGTTCTTGGACTTTATATCTATATTATTTTTGATCAATTGGCA
CTATGCGAAAAATTCTTGTTTTGCATTGCCTTAACGTAAAAAAAATAAAA
AAAATAAATTTTAAAAATGACTATATTAGATTAGTTGTCATTAGAGTATT
>2R:125083-125200
TTTTTATATTATTATTCATTATTAATTAAATGATAATACATTATATTCTT
ATTTTATAAATATACTAATTTTTAATTTTCAATATTATTATTAAGAAACA
TTATTTTATTAATATTTT
>2R:125918-126273
AACAAGAGAGAATGCTATATTCGAATTCTTCGACTATCCGAACTATTCTG
GGATATCTATCGCTTGTTAGGGAATAAAATGAGAAAAAATTTAAAAACTA
TTCAAAAATGTGGACGTGACAGTTTTGCGCGGTTTTAGGTCTTTAATTTG
CAAATCTTTTGGCAAATCGATAGAAATATACAAAACCAATAAAATTATGA
AAAAATATCCAACAATTTTTCAAAAAATGTGGACATGGCAGTATTGGGCG
GTTTAAGGCGGTATAGTGGGTGTGGCAAATTTTTTTTTTAGCAAATCGAT
AAAAATATACAATGCTAACAAAAATTTAACAATATCAACAAATTTATCAA
AGTGTG
>2R:128538-128560
ATTTATTTAAAAATTTATTAAAT
>2R:129912-130140
CATAAATACATTGTGACACTGTCATAGTAAACGTAAATATACAAAAACCC
AAAAAACCACCAATGACTACATAAGCATTCCAGCGTCCGAGTAATACGAT
CTAACGCTCATACATAAGCCGATCGCGGAGCGTGGGAATGCTGAGCATGC
ACTTTGCAGCTCAAGTGGTCAAGCTATACATAACATATGCATGCCTTCTG
CATACATATGTATATGTATATATGCAATA
>2R:130397-131495
CAAAGACCCTAGAATAACAAGATGCGTAACGCCATACGATTTTTTGGCAC
ACGATTTTTTGGCCGTGGCTCTAGAGGTGGCTCCAGGCTCTCTCGAATTT
TTGTTAGAGAGCGAGAGAGCGAAGAGCGCTACAGCGAACAGCTCTTTTCA
ACGCACAAAGTGATAGCAGACATCTGTATGTGTGCACACGTATTCACATG
CATTGTAAATTTGACAAAATATGCCCTTCACCTTAGAAGTTCTTTGGCTT
TAAATCTATATTATTTTTGATCAATTGGCACCATGCGAAAAATTCTTGTT
TTGCATTGCCTTAACGTTATTATTATTTGAAAATAGATTAGAAATAGTCA
AATCTATGTACATATTATCACAAAAATAAATTTCAAAAATGACTTTATAT
AAGAATATTTGTCATTAGAGTATTCATCTTGCGGCGTGTGAAAAATTAAT
GAGGCAATGATTGTTGAGTGCTTGTGTCCGCACTTCGTGCCTCAAGATAT
GAACAAAACAAAGACACTAGAATAATTCTAGTGTCTTTGATATTACTCTT
GCAATAAACAGTTATCATATTTAATTATTTAGTATATTTATTAAGTCATT
TGACTTAATATGATGTAACATTAACATTAAAAGTGTTTAAAAAAATATTT
CGCTTTTAAAAAATTGTGAGATGAAAGACAAATTAGAATTAAACAAAAAT
ATAAATGTGTAAACGGTAGCTAATTCGGCGATTTTAGCAAACAAAATTAA
AAAGCTTTAAAATTATAATAGTCAGGGCGCGAATTTTTAAAAATTATTTT
ATTTTATCATATTGCTATGGAATTGGCAAAAACTACCCTAATATGTACCA
TGTAAATTCGTTTCTTCGATCAGAATTGATTTCGGCCCGAAAATCGTCTT
CTAGCACAACACGCACACTTATACGCGTTCTCGTCTCTTGTTTTTACTCA
CACAAGCAAGCAAATTATATTTTTAGATTTCTTACGCTCTCAGCGGGAGT
AAGCCGAAAGAGAGTAATTTTGGCCGTCACCAAAAAAGTGGCTGCATAGT
GCCAAACCAATGTATGGCCGTTACGCATCTTGTTATTCTAGTGTCTTTG
>2R:135828-135987
AGTAGCATATGTTCCATAGTACAACACTTGACTACCTATACTTACACACA
CACACACATATATTACCACATAGCAACAGCAATACGCCAAATCATAGAAT
GCCTTAGTAAATTGTAAAGATTAACTTCCGCTGCCGAATCCGTTATTCCC
ACCAAAGGGT
>2R:135989-136673
AGATACTAGATATAAACAAGCACCATTGGTAAAAAGTAAAACAACTAAGC
CATTTAAGAAAACAGGACACATAGAACAAATAGATGAGAAACATTACGAA
GAAACAAAAAGAGGAAGAAAAGTTGAACATTATAAATCTAAATTTAAAAA
ACAAAAGAAAATTAATAACAGTAAATACAATTCCAGCTCAAATCAAATGG
GTTATTCATAATAACACTTATAATATGTTTCGTCCGTGGTCAAAGCCTAG
AGGTGAACCCAATACAAGCTAAAAATGGATATCTTATATTTAAAACAGGA
TCAATTAATAAATACCTGTAAGCTATGAATATTACTATTTGTCCGTAAAC
TTAACAAAAACCGAACAAACTTTTGCAAATTTAATTAAACAAGCTAAAGA
ATATGGTACTATAGCCCAAATCCAATAGTTAACTGAAAAATTAAACAGAG
AAATGAATGGAATAAGAATAATAAAACGCAATAAACGTGGTTTAATTAAT
ATTATAGGTACCGCATATAAATACCTTTTTGGCACTTTAGATCAAAATGA
CAAAGAAGAATTAGAACAAAAAATATACGATCTTTCTCAACATAGTATTC
AAATTAATGAATTGAATGAAGTTATAGAAGTAGTCAATAGAGGCATTGAA
GTAATCAACCATTTCAGCGCAATAAGTGAGGGTGA
>2R:136671-137386
TGAACTTTTTAACATCGTACCATATCTAGACAAAAATAATAATATACTTA
AACAAAATGTAAATGATAAATATTATATTCTTATATTATATTATATATTA
TATTTTGTTTATAAACAAAACTCATGAAAACCAAATGTATTACAGGAATA
TTAAATCAATCAATTAACCAACAGAATGTAGATATTCAAAAACACATAAC
AATATTGGAATAACTTATGTAGAACCAAACATAATTTTAACTTGGAAATT
ATCAAAAATTTTATTAAATCCAAATATAATAATAGAGAAATTATAATAGA
AGGTGACAATATAATAAAAGCTTTTAATTGTTCTGTTCAAATATAAAACA
TATTAATTACAAGCACAACACTAGACTACACACAAACGGTCTATATCAAT
AACAATGTAACAAAATTAGAACCATTATCATATCTAAATGCTAAAGAAAT
AATTAAAGAACACACTTAGACATACAACACATTATAAATTGTTACATTAA
CTATACTTGCTATTATAATACGTGCACTTATACTATATTTTATTTATAAA
TATAAAGGCATTCCCATAAAATTAATTGTTAAATATAAAAAAAGAGAATT
CACAACAAATAGAACAACAAAATAATATAACAACAGATAATATAAATACA
GTAACTAATCCTGTATTGTATCCTAGAATATCCGCCTGGGGACAGGCTAA
GTTTAAAGGATGGTGA
>2R:137387-137429
AGTAGCATATGTGCCATAGTATAACACTTGACTACATATACTT
>2R:137430-137454
ACACACACACACACACACACATACA
>2R:137483-137736
CATCATTCAGCTCAACGTTAACCATTGCGGAGCTGCACAGAACCTCCTGA
CTCAAACGAAGGAGCGCAATGCGGACGTAGTGCTTTTGAGTGAACCATAC
CTTCCTGGTGTGGGTAACTCAGGAGTGCTACTCGATGAGACAGGCAAGGC
GGCCATTAAATGTACATCCAGTCTATTGGTAGAGGAGTGGGAAACCGTAC
CGATGCGCGGCATAGCATACGCTAAAATAAGAGGAATCCACTTCTACAGC
TGCT
>2R:137728-138727
ACAGCTGCTCATGGATAGGCTCAGAGCAACGTGTGATGCGGTGATGCCGA
GAAAAATGAACACGAAACGAAAGCCCCCTGTCTACTGGTGGAGTGACTCA
TTGCACCAGCTTCGGACGGAATTCATTAAGGCGAGGAGGCAAGCGCAGCG
ATCTAGAGGGCAACCGCACCACGCCCAGTGCATTGAGTTATATAAAGCGA
AGCGAATTGAGCTTAAGAACGGCATATCAGCAGCAAAAGCGAATGCATTT
AAGGACCTGATTGATAGCGTGGACGACGACCCCTGGGGTCTCGCCTACAA
AGTCGTATGGAAAAAACTCAATTCCGCTGGTGCAGGATCTCCTCAGGACC
CAGCCGCCCTGGCTAACATCGTGTCGGAACTATTTCCAGGCCAACACACG
TTATGGCAACCCGCTGTTGACCCCCCCGCCTCTGACTTCCCGTGCATCAC
GACATGCGAAGTCGTCGAAGCAGCAAAGAGGATCAGATCGAACAAAGCTC
CGGCCATTGATGGAGCAGCCGCCACTGCAAGACCTGAGGTCTTCAGGGAT
ACATTCCAACAGTGTATGCTGGACGGAGTCTTCCCCAAGCGCTGGAAAAA
GATGAAGCTGGTCCTTCTGCCGAAAGGACATTGTTGGCAAGCTCTTTGAG
CGCATACTGTGAGCTAATCACTGAAAGTCCTACAGGCCTTCAGGGCCAAC
AGTATGGCTTCCGGAAGGGGAAAAGTACGCTCGACGCTCTCAAAGCCGTA
ACAGACGCTGCCAGGAAAGCACTCGACGGTAACCGATGGTTAGGCGGCAG
TAAGAAGTACTGTGCCATCATCACCCTAGACGTCAAGAACGCATTCAATA
CAGCGAGATGGCCCAATATCCTCGGTGCAAAGCGCAACTTGGGCATTCCC
GACTACATACGAGGCGTAATTGGCAACTACTTCAGGGACCATGTGTTATG
GTACGTAACAGAAGATGGTCCAAGAAGCCACCAAGTCTCCGCAGGTGTTC
>2R:138727-139763
CAGCGGTCGCCAAGACAATACCGGAGTTCCAGGACAAAAGTAACGTGGCA
ATCAGGGCGGTCATAGAATGGCTCGAGAAAGTCGGACTTAGAATAGCTTC
GCATAAGACCGAAGTAGTCCTGCTGAGCAGCAGAAAGTCCGTTGAGTGCA
TGCGTGTGGAAGTCAAAGGAGTTGAAATCGCCTCAGCAGAAACGTTGAAA
TACCTTGGTGTTCTAATAGACCGAAGGCTCTCGTTCAAGGCTCACGCAAG
GTATGCCTGCAAAAAAGCGGCAATGACAGCAGCAGCCTTGGCGAGAATCA
TGCCCAACGTGGGAGGACCCAGACTGCCGGCTAGGAGACTGTTAGTGGCG
GTTTCAAAGGCAACGCTGCTTTACGCTGCCCCTATCTGGAGCTGCGTTAC
CACCAAAAAAAAACATATCTAGATAGTGCCCGCGCAGTATCATGACAATG
GCTCTCAGGCTTATCAGAGGCTTTAGAACCATATCGGACGACGTAGCGCA
CGCTCTGTCACCCATTGACCTGGACATAAAAGGCAAATACCTAGCGAGTG
AGGGGTATACTCAGTTAGAGATCAGAGAGTGGATTCGAGGAGTATGGCAG
ACCAGGTGGCAAGAGTCACAAAGGGGACGCTGGACTTACAAACTCATCCC
GGAACTAACGGAGTGGGCTGATTGCGAACACAAAACGGTCGACTACCACA
TGACCCAGTTCCTCACGGACCATGGCTGTTTTCGAGGGTACCTATTTAGG
TTCCGCCACGTGGATACAGCCCAGTGCCTTTACTGCACAGACGCAGTGGA
AACCTCAGAGCACATCCTACTGCACTGCTCCAGGTTCGTCGAGGAGAGGG
CGCAACTCGTGGCGCTCGCTGGGTCACCTCTCAGCCCGAGAGGCCTGGTT
GCCGCTATGATGGCGGACAAAATCGTTGGGATAGGGCTCACGTGATCATC
GTCATCATGATGAAGCGTGTCCGTAAGGACGAGATGGCAAATCGGAACTA
TAGACAAGGAGTACTCCCGTATGTTGGCGGGGCAAGA
>2R:139774-139858
AATACGTAGGCATAATCCCTCAGCTGAGGGTTATGAATCGTGCATGCCAT
CCAAGGACGTTAGATGGTATCTAGAAGATTTCATT
>2R:139855-140194
CATTCGCATTCGCGACTCCCACCAGAGGGTCAAAAATGCTTACACAGCTT
TAAGGATCAAAACTTTCCACGTAGCTCAAACTCGGCTGATCTGTATCCAT
GCGCAATCCACTCAAGAGAGCGCCTAATTAACGTAAACATAAATGAGAGC
CTATGTACGCTCAATATGAAGAAGTAAATAATCTCAGCCAAGGGTTTGCT
AAGCGTTCGCTTTGCAAATTAGATTTAGATTTTATTCATTTTTCAATTGT
GTAAGACGTGAATTTGTCTCCGACGTTTGCTTAAGTTTTTGATTAATAAA
AATATTTTTTTTATAAACCAACAAACCGCGAAGTTGTAAT
>2R:140202-140222
TTATTATTATTATTATTAATA
>2R:140244-140574
ACAAAAAACACAATTATGAAAAAATATCAAAAAAAATTTCAAAAATGTGG
GCGTTGCAGTTTTGGGCGGCTTTAGGGCAAAACGTTTTTTGGCAAATCGG
TAGAAATCTACAAGTCTAATAAAATTATGAACAAATATCCAACAATTTTT
CAAAAATAAAGGCGTGGCAACATGGGTCACAAAACTTGGGTAGCGTCTAT
GTCTCTTAGCTTATATAGTTCCTGAGATCGAGACGTTCATACGCACAGAC
GGACATGGCCAGATCGACTCGACTCATGACCAAAAATAAATAGTATTGAT
ATGTTCGGAAACGCTTCCTTCTGCCTGTTAC
>2R:140727-141102
GTCGAACTCCCCGACTATCAGATACCCGTTACTCAAATAGTGTGAATGCG
AATGCGACATTTCATAATTTTTCTGGGATATCAATAGATATTGGGGAAAA
AATGAGAAAATATTTAAAAACTGTTCAAAAGCGTGGGCGTGGCAGCTTTG
GGTAACTTGTTGTTATTTTTAATGATTTTAAAAAATGTGGGTAGGTTTCA
CCGCGTTAGAGTGGGCGTGGCAACAAGTTTTTTGGCAACAAAATTTTCAA
GACTAATAAAATTATGAAAAAATATCGAAACATGATTCAAAAATGTGGGC
GTGGCAGTTTTGTGCGGTTTGTGGTCGTTAGAGTGGGTCAACAAACTTGC
CCTACGTCTTTGCCTTTAGAATCCGT
>2R:141482-141539
ACCGTTAAAATTCTTAATAGACAGCGGGTCAAATGCTTCATTTATTAACC
CAGACTTC
>2R:142645-143016
CCAATCTGTAGCAATGTCACTACTAGTTGATCATACCTGCAAGAAGCGCG
CTCTGTGCTACGGTTCATGCCCCTTAGTCTCATTAGTGGATTCAGGACTA
TATCCGAAGATGCGGCACTGGCTCTAGCAGAGCAGATGGCAAACGTCGCA
ACGGGGAAGGTGGTCTTTCCAGATCATCCCTGAGTTGGTTCTCACGGACC
ATGGTTGCTTTCGGCCCTATCTACTCCGGTTCCGCCACTTTGAGTCAACC
CAATGCCTGTTCTGCGTCGATTGTGAGGAAACCGCAGAACATGTACTAAT
GTACTGCTCCAGGCTTGTGGTGGAGAGGGAGTAGGTCAGGTACCCTGTTC
AGCCGTAGTGGCTTGTTCACGG
>2R:143002-143353
GCCGTGCGTAAAATCGCAAAGACCGCTCTTGCTGGTGATAGATGGCTAAA
AGACAGAAGAACTACTTCAACACCGCTAGTAGGCCCATAATCCTCGGAAC
CACGAACAGTATTGGGATCCCGGAGTACCTGAGGATATTCGATGGCAGCT
AATTCAAGGACAGTGTCCTATGATACAATACGGAAGCTGACAAAGAATAT
ACCGATTTCCGGCAGGTGTTCCCAAAGGATCTGTAACAATCCTGTGAAAC
AACATGTACGATGCATTGTTTTGCTGACGATGTGACAAGATAAATGTAAC
ACCACGAATGGAGCTGCCATCCACTGGCTCGAGAAAGCCAATCTGTAGCA
AT
>2R:143352-144347
GCATTGTTCGCAGTGCTGTTTGGTGTTGTTTCTTGTATGAACATGAACTG
CACTGTGTACATATTTTCTCGCTCTCACTATTTTACCTCCCACACAAAGT
CTAAAATTTCTGAGCGTGCAGACTGCTCTCGTGCGGTTTTTTTTAACAGC
TCGCTTGAAAGTTTTGATCTTGTGTTTTCGTGCACAGTAGTTTGATTTTG
GACAAACATGGAAACCGTAAATGTTGTCTGCTTATATAAAAATTGCTGCC
AGGTTATAAAACCTGAGCATGCATACTAAGTGCGCTGGTTTTAATGGCCG
TACAAGTGATGACCTAGCAAAGGGTAAAAATCTAAATTACTGTTGTGAGG
CTTGCCTTGTGGTTGCGAACGAGATGAAATCGTTTATGCGCCAAACTAAA
GGTGGCTTAAAAGAACTGATCAACAGTTTTGGCGTAGCTAGAGATAGTTT
TCGTCGATCCGATGATCTTTCCGCGCTTTATTCACAGTTTAATGGGCTTA
AGCTATTAGAGGAATCTCCAAAGCGCAAAAAAAGCAGCTGGCGGTAGGCT
GCCTAAGGCCCGCAAGCACGGGCGAATGATCAACAGGACTTCACAACTGA
TCAGCTGTCAATCGCAGCAAATCCGTAAATATTAATAAGATCGGCAGCTA
AAAAAGATTCGGAGCAATCCGATCAATCCGCTGTGGAGGAAGCCCACCCT
GGGATTGCTAAAGATTCCGAATTGTCTGCACTGGTTTCTCAACCAGTGAT
TCCACCTGTCCCGATTAGTTTACCACCACAAGGAAACATTGAGTCCGGAA
GTGCACAAGTTGGCACTTCAGAAATACAATCTGCAGGGCCAAAACCCCTC
GCGGTGGTTCCACTAAAGAAACAAATTTTCGTTTCTCGGCTTTCCCCTGA
TCAAACATAATCTGATGTATATACAAGACAAAACAAAAGCCAATAACATA
AAAGTGGAAAAATTTAACTTCTCTTACGCTAGGAACATATCATGTT
>2R:144351-145358
GTGATTAAGGCTCAGTGCTACAGGAATTATTTAAACCGCTGTAAGTTCCA
GTTTGAACAAGCTCCGAAACGGTTTTATAATTTTGTTAACACTAAGCGAA
AAACAATTTCTTACCCTTCTTCGCTATTTTTTGAAAACAATACGGTAACA
TCGTACCGATCTATTCGCCAAGTTTTTTTAAACAACATATTCTACGTTAC
CTCATTCCTATCAGCCATACTCTTATGCGGATCTAAGTCGAATCTAATAT
TTTTCCCCACTATAAACGAAAGCTCACTGCTTAACGATCTTCAGCGTGTT
AAACCGGTCTATTCGCCAGGTCCCGATGGAATCCCTGGCTGTGTGCTCAG
ATTCTGTGCGGAAGCCTTGTGCAAGCCTCTTCTGAAACTGTTTACCTTAT
CTATGGAATCTTCACAGTTCCCTCATATATGGAAGGAGTCCTTTGTGATT
CCTCTTCATAAATAAGGTGGATAAATAAATAACTGGATGCAAGCAATTAT
AGAGGAATCTCTAAATTGTCGGCTATCCCAAAACTTTTTGAAAATGTTAT
CACTCCTCATTTGCAGCACCTTTGTAGATCAATCATATCACCGTGTCAGC
ACGGTTTTATGAAACGCAGATCAACAACCACTAGCCTCTTGGAGCTAACT
TCTTTCGTAATACAGGGTTTCAAAAATAATCTTCAAACAGATGACATCTA
CACTAAATTTAGTAAAGAATTTGACTCTGTTGATCATTACCATCTAGTAC
GGAAACTTGATCTATTAAGTTTACCTGTTGATCTTCTAAATTGGATTTCA
AGCTATCTGAATGGCAGGACGCAACAAGTCCTTTTTAAAAATTCCGAGTC
ACATCCGGTGTCCCACAAAGGAACCACCTTGGTCCGCTTCTTTTTACCTT
ACTTATTAACGACCTAACGACCTCCCCTTAGTAATAAAACATTCGCGTGT
AATTATGTACGCAAACGATATTAAATTATGCCTCCAGCACAAGGACATTT
CAAGCCAT
>2R:145360-145560
TACATAATTAGATCCTACTAACACTAATATTTAATATAGTTATTTCATTA
TAATTAATTATTACATTATATTCATTTCCTCGTTTCTGTTCTCTTTTCTA
TATCGCGTCTATCTTCTCGCGAATCGAGCCGTACGATACACGGCAGCGCC
CCTCGGTCGGTTGGGCGGGAGGTGTGGCCGTGGGACCCGTGCAAAAAAAA
A
>2R:145561-145606
AAAAATATATATATATTTACTTATAAAATATTTTTTTAAATTATTT
>2R:145618-145672
TTTATTTATTTTAAAAGTATTTTGTTTAGTTTATTTAATTTATTTGATTT
AATTT
>2R:146255-147314
CAAAGACACTAGAATAGCAAGATGCCTAACGCCATACGATTTTTTGGCAC
ACGAATTTTTCGCCATGGCTCCAGGCTCTCTCGAATTTTTGTTCGAGAGC
GAGAGAGCGGAGAGCGCTACATCGAACAGCTCTTTTCTACGCATACAGTG
ATAGCAGACAACTGTATGTGCATGCATTGTAAATTTGACAAAATATGCCC
CTCACCTGAGAAGTTCTTGGACTTTAAATATATATTATTTTTTATCAATT
GCCTTGCCTTAACGTTATTATTATTTAAATAAAGCTTAGAAATAGTAATA
ACCAAATCATAATATCACAAAATAAATTTCAAAAATGACTTTATATTAGA
ATAATTGTGATTAGAGTATTCAGCTTGCGACGTGTGAAAACTAGAAAAAA
ATAAAAAGGGAAAAAGAAAAAAATAAAAATAATAGGGCAATGATTGTTCA
GTGTCCGCACTTCGTGCCTCAAGATATGACTTTTGCAATAAACAGTTTTC
ATATTTTTATTTATTTTATAAATATTTATTTTCTTCTACGTAATATTGTT
ATGAAATATTTATCTCAATCTAATGTCTTCTTTTTGGAAAATTTATGTTT
TAAATTACAGTAGTTATAATAATTTCCTTTGTATTTGCTTTAATTATTTC
GTATATTTGTTAAGTCATTTGATCAATTTTTATTATTTAAAATGCACATA
GAATTAATTTGTTTTTCAGTTTCAGTTTTTTTTTATATTCCAATTTGATA
TTTTTAAAAAGCGCTCAATTTCATCATATTGCTACGAAATTGGTCAAAAT
TCACCAAATATGTAAATTCGTTTCTTCGAATCAAAATCGATTTCGGCCCG
AAAATCGTCTTCTAGCACAACACGCAAACATATACGCGTTCTCGTCTATT
GTTTGTACTCACACCAGCAAGCAAATTCTATTTTTCGATTTCTTACGCTC
TCATTGTAAGCGAACGGAAAGAGAGTAATTTTGGCCGTCACCAAAAAAGT
GGCTGCATAGTGCCAAACCAATGTATGGCCGTTACGCATCTTGTTATTCT
AGTGTCTTTG
>2R:147542-147637
AAAAAAGAGATAATGGTATAGTCTAGTTCCCCGACTATCAGATACCTGTT
TTTTAAAATTGTTCAAAAGTATGGGCTGACCGGTTTGGCGGCTTTA
>2R:147672-148284
CAAGAGAGAATTCTATAGTAGAGTTCCTTGACTATTGGATACCCAAACTC
AGTTAATTTGAATGCGAACGCGAAATTTCATCATTTTTCTGAAATATCGA
TAGATATTGGGAAAAAAATGAGAAAAAAATTAAAAAATGGTTTAAAAGTG
GGAGGGTGATCGTTTTGGACGTTTTGTAGGCGTGGCCATTGTGTTTTTGG
CATACAGATAAAATTTAGCAAGACAAATAATTTTTAGATAGTGTGGGCGT
GGCAATTTTGGGCTGCTTTAGGGCGTTAGAGTGGGCGTGGCAAAACGTTT
TTGGCAAATCGATAGAAATTTACAAGACTAATAAAAATATTAAAAAAAAT
ATCAACACATATTTCAAAAGTGTGGGCGGTTTGTGGGCGTAAGAGTGGGG
GTGGGTCAACAAACTGTATATATCTCAACCTTCTAGCATTTATAGTTCCT
GAGACTTCGAAGTACGGACAGACGGACATGGACAGCTCGATTCGGATATT
GATCCTGATAAAGAATATATATACTTTGAATAGTCGGAAACGCTTCCCTC
TACCTGTTACATACTTTTCAACAAATTTAGTATAGCCATTTACTCTTCGA
GTAACGGGTATAA
>2R:148373-148746
ACACAAACACATACTGACGGAGCAGATAGTCGGTCACTACCATCGAAAGA
TGAAGCACCGGAACGTAGGTGCGACCATAAGCGAGATTCGAAGAAAGCTC
TTACGGAGAGTTATGACCAACTGCCATGTATGCAAACTCTAGAGAGCGCG
ACCGATTCCACCACTAATGGGTCCGTTGCCAGAGGACCGACTTGAGGCCA
ACAGGTGGCCATTTAAGGTCACTGGCATGGAATTCTTTGGAACGTTGTAA
GTGACGATCGGTCGGGTGGAGAAATTGTGGGTCGCTCAATTTACTTGTCT
AACCGCTAGGGCTATCCACTTGAAGATGGCTCACGATTTGTCGACATATC
CTTGAATCATCGCAATGAAAAATT
>2R:148757-149051
GTATGGGAACAGATGGTTCAATGCGTAAAAAAGGTGCTCGCCACACCGTG
AAGGAATTGACCCCTTAAGGAACACGTGCTGGGGAGCTTACTCGTCGAAA
CGGAGAATGTACTTAGTTCTCGTCCTCTTACCCTTACGGTGGATTAGGAG
TCTCCACTAACGCTGAACAACCTGCTGAAAGGAATATCAAATGTTTCCGC
TCTTCCAGGCGACAACAGACATATGCCTGAGAGATGCGCCACGAGAAAGC
AGTGGCGTATCGCACGGATGTTGAGACCGATTTTGGAAGCGATGG
>2R:149095-149381
GAAAATTCAGTTGCCGATGTATTATCAAGAATTAAAATTGAAAAAAATCA
TTATAGTGAAGTGCAGAAGAAGACAATAGCCACCTTATTCATTTAACAGA
AAAATAAATTATTTAAAAAACAAATGATTTTTATTAAGTCCGATAAAAAA
AAAGTAGAGCAATTCAATATGATGTAATGACATTCGAAAAGGTTAAACAA
CTTTTACTTGATCATTTTATTCATAGAAACATTACCATTTATATTGAGAG
CGATGTAGATTATGAAATTATTCAAAGAGCACACATA
>2R:149380-149419
GCTTAAGTCTTAGGGACTTATGGATATGTCACTGTATATA
>2R:149388-149960
GTGACATATCCATAAGTCCCTAAGACTTAAGCATATGCCTACATACTAAT
ACACTTACAACATATACACCCCAATACAACATACACTACTCCGGATGTAT
CCAACAGATACCAGAAAGAATAAGATTGTTAAAAAAACCCCAATTCTAGA
TAAGTCACCCACTGGTAGACTAAACATCCGTCCCCTAATTTAAACAATTC
CTTGCTTAAGCCTCACCCCATCGTCACATTCCCACGTTCAAAGCTCGGAG
CCGCAATCCCGAAAAACAAAAGTATCGATTTCAATAAACAAATTATAAGA
ATCTAAGAGCACTTGTATCCAAGAGCAAATGCACTTGAATCCAAGAGAAA
CGCAAAGCTTTTCTCTTCACGATCAGAATCCTAAAGTCTAAAGTCCATAT
TAGAAAAGCTCGATACCGAGGCTTGAACGTCAATCAAATCAGAATAATTA
TCAGAGTTCAGTTTGAGACCTAATTGTAAAAGGTCGGTGTTCTTCTCAAA
TAAAAAGATTGTAATCATTTAGTGAAATAAAAATTATATTTTTTTCACTT
ATAAATATTGCAAGTATTTAATT
>2R:150150-150174
AAAAATTAATTTAAATTTTTTAATT
>2R:150595-156210
AAGCGGTTATTAGTGGATTCAGCCTTAGAAGTCGTAACCCAGGAAAGAGC
TAACACATGGCTGGACATGAAGAAAGCACTGGCAATGGCATTCAAAGACC
ATAGACCTTATGTAACTCTCATCAGACAATTAGAAGACATATCATACCCA
GGAAGTATCTGTAAGTTTATAGAAAAATTAGAAACACAATACTGGATTAT
CTTCGATAAGTTAGAATTAGAAAGTGACCATGTTGATAAATCGAATTATA
CCGAAATGTTAAACAAAACTGTTAAATCAGTAATAGATCGAAAACTGCCG
GATAGAATTTATATGTCTTTGGCACGTAAAGATATTGATACAATTTATAA
ATTAAAACAAGCATCAATGGAATTAGGCCTTTATGATGCTATTCCAGAAA
ATCACCGTTCTAATAGAACAGAAATGAATAAACGTAGGAACAGGGGAAAC
TATAATCAAAATAATAATCAAAAATATTACAATAATAGAAATCACAACTA
CAGTAATTATTATCCTAGCACGAATCAGAATCATAATACACAACCACCTC
AGAATTCGACTCAACCTATGACAAATCAAAACCAATATTCACCGCGTTTC
ATACCGAATAATCAAAGAGGGAATTATTATGCATTTAGACGAGACTTAAC
ACAAGCTCAGCAGAACAACCCACTTAATAACACCCTTAACTTCCAACCTT
CGACATCGAATAATATTAACAGACAAGGGCCAGTAAAAAGACAACGCGAG
AGTCAGAGTGACCAAAGCAGGATGGATGTAAATTTTCATCAAGCTGCCTC
GGACACTCAAATGATAGAGAAGGACATACAAGTCCCTATGTAAAAATAAT
TCATCATAATAAAAATTATAAGGGAATGATCGATACAGGATCATCAATTA
ACATCATAAGAGAAAATTTTGAGAACTTAGAAGAAAAGGAAGAAAACCTA
ATAGTATACACTATTAAGGGACCAATAAAACTAAAGAAAAGTATAATAAT
AAAACCTACCTCAGTGTGTCCGTCTGCTCAAAAATTCTACATTCACAAAT
TTTCTGATAACTATGATTTCTTGTTAGGTCGAAAGTATTTAGAAGATACA
AAAGCTAAAATAGATTATGCTAACGAAACAGTAACACTAGGCTCAAAAGT
ATTTAAGTTTCTCTATGAAGAAAAGAAGGGCGAGACCGCATCCAAATGCC
TTGACCCACAAGAAAAGAATGATTCCGCTCTAGTGGACAGAACCAAACCA
AAAATGCAAAAGGTTAAGACCGCACCTAAGTGCCTTAAACCAAAACATCA
ACAGCAGAAGAAAGAGACCGCATTACCCAAATGCCTCATTTCAAATGTTG
TTAAAGACACAGTGGACAATGATGTAACACATCTCGATCCCATGTCCGTT
GACAACGATATAGTCAACTTCGCGATTAATAATGAGTTACGCGAATGTAA
CGAGTATAGACTCGAACACTTAAATGCAGAGGAAGTTGAATGTTTAAAGA
AGGTCCTATACGAATATAGAGACATTCAGTACAAAGAGGGCGAAAATTTG
ACCTTCACCAGTACTATTAAACATGTCATCCAGACTCAACACGAAGACCC
AGTATACCGTAAACCCTACAAGTACCCTCAAAGCGTTGACCAAGAAGTTA
ACAAACAAATTAAAGAAATGATAGAACAAGGGATTGTTCGCAAATCAAAG
TCCCCTTATTGTTCTCCTATTTGGGTGGTCCCCAAGAAGGCAGACGCCTC
TGGGAAACAAAAATTCAGGTTGGTAGTCGATTACAGGAACCTAAATGAGA
TAACTGTTAACGACAAATTTTCCATTCCCCGAATGGATGAGATATTGGAC
AAACTAGGTAGATGCCAATACTTTACCACTATAGATCTAGCCAAGGGTTT
TCACCAAATCCAAATGGATGAAAATTCTATTGCAAAAACAGCTTTTTCAA
CTAAGCATGGGCATTATGAATATACTCGTATGCCTTTTGGTTTAAAAAAC
GCTCCAGCTACTTTTCAGAGATGCATGAATAATCTTCTGGAAGATTTAAT
CTACAAAGACTGTTTAGTCTATTTAGACGATATTATTGTTTATTCCACTT
CATTGGAAGAACACATTTTATCCCTAAAGAAAGTCTTTGAAAAACTGAGA
GACGCTAATTTAAAGTTGCAACTAGATAAATGTGAATTCATGAAGAAAGA
AACTGAATTCCTAGGACACATCGTCACAACAAATGGCATCAAACCAAATC
CAAATAAAACTAAAGCAATTACAAATTTTCCATTACCCAAGACACCTAAG
CAAATAAAATCATTTTTGGGATTATGTGGATTCTATCGCAAGTTTATTCC
TAACTTTGCCAAAATAGTTAAACCCATGACCCTCAAATTAAAGAAAGGTG
CTATAATAGACACCAAATGTAAAGAATACATCGAATCATTTGAAAAATTA
AAAGTTTTGATAACTTCAGACCCGATATTAATCTATCCTGATTTTTCAAA
ACCTTTTTCCTTGACAACTGATGCTAGCAACGTAGCTATTGGTGCAGTGT
TATCACAAAATCACAAGCCAGTTTGTTATGCCAGTAGAACGCTAAACGAA
CATGAAATCAACTATGCTACGATTGAAAAAGAATTGTTAGCTATAGTTTG
GGCTACAAAATATTTCAGGTCATACTTATTCGGCAGACCATTTGAAATAT
TAAGTGATCACAAGCCACTGGTATGGCTCAACAACATTAAAGAACCAAAC
ATGAAATTGCAAAGATGGAAAATAAAACTTAATGAATTCGATTATAAAAT
CAAATATCTTCCAGGCAAAGAAAACCATGTCGCGGATGCTCTTTCCCGCA
CGAAAATAGAAGAAGTTATGGTTGGCGAGGTCGCAAACAGCGCAGACGCA
ACTATACACAGTGCCATTGAAGATAATCTAAATTACATATCCATAACAGA
AAGACCAATAAATTACTTCTCTAGACAAATAGAGATAGAAAAAGGCGATA
ACGATACAACAAGTGTACAACATTTCTTTCAAAAATTAAAGATTAAAATA
GTCTATAAAGAAATGACACCTGAACTCGCCAAAAACCTCATTAAGGAATA
TGTGTGTACCAAAAAGAGTGCAATTTATTTCCCTAATGACGAAGATTTTC
TGATCTTCCAGAGAGCGTTTACTGAAATTATAAGCCCTAACAATTTCACA
AAACTCTTGAGATGTACCACAAAGTTAATTGATATACTAACGTATGCAGA
ATTCAAAGATTTAATCTTAAAGAAACATAAGGAACTTTTACATCCGGGTA
TAGAAAAAACAATCAATTTATTTAAAGAATAATATTACTATCCTGATAGT
CAAAAGCTTATTCAAAACATTATCAATGAATGTGAAATTTGTAATCTAGC
AAAAACAGAGCATCGAAACACAAAATTGACATATCAGACAACACCTGAAA
TATTTAACACAAGAGAAAAATACGTGATAGATTTTTATCTCACAGGAAAC
CAGATATCTATTTGAAATTTGCATCACTAGTTGAAGTAAAAAGTAGAGAT
TGGCTAGAAGCAAAAAGAGCCATTACTAAAATATTCAATGATATGGGAAA
ACCGCAAGAAATTAAAGCAGACAAAGACTCAGCTTTTATGTGTATAGCCT
TACAAAATTGGTTAAGATCTGAAGGTGTACAAATTTCTATAACGACTAGC
AAAAATGGTATATCTGATATAGAAAGATTCCACAAGACCGTAAACGAAAA
GCTAAGAATCATTGGTAGCGAACAAAATATTGAAGATAGGTGCACAAAAT
TCGAAACAATTCTATACATATACAATCACAAAACTAAACATAATAGTACT
AAAAGATTTCCAGCAGACATTTTCCTATATGCAGGCAGTCCAGATTTTAA
TGTACAACAAAACAAAATCGATAGGATAGAATACCTCAATAAGAATAGAC
ACGATTTTGAAGTTGATATAAAATATAGACAAGCCCCACTTGTAAAAAGT
AAAATAACCAATCCATTTAAAAAGACAGGAAGAATTGGACAAGTAGATGA
TAAACATTTCGAAGAAACAAATCGTGGCAGGAAGATCGTTCACTATAAGT
CAAAATTTAAGAAACAAAAAAAGTTTAATAAGAGCAAATATGATAATTCC
AGACCAACCAAAGAAGCACAAAGTACACAACATACTTCTAATAATGCTTA
GTTGCATACTATCACTTATCATCACGGTCAAGTGCAACAATATAGAAGTA
AATCCAATAAACGCGAAAAATGGATACCTTATATTCCAAACAGGAACAAT
GGAAATTCCAACCAGCTATGAATACCATTATTTAAGCATAAACATAACAA
AGACAATGCTCATGTTCGAAGATATAGTAAGTGAAGCAAACAACTATCCT
AATGTACCACAAATACAATATTTAGTCGACAAATTAAAACGAGAAATAAA
TGGGTTAAGAATTATTAGTCGAAGTAAAAGAGGTCTTTTAAACGTAGTAG
GAAAAGCATACAAATACTTATTCGGCACATTAGATGAGGATGACAGAGAA
GAGTTAGAAGAAAAAATAAACAACATGTCAGAAGACTCTGTAAAAACCCA
TGACCTAAACACGATTCTAGATGTAATCAATAGTGGTATAGATATAATTA
ATAAGCTCAAAGTAGATAAAGAACGACACCAACAAATTGCGGTACTAATA
TTTAACCTAGAGCAATTTACAGAATATATAGAAGACATAGAATTGGGTAT
GCAATTAACCAGACTAGGAATTTTCAATCCAAAATTACTAAAGCATGACT
ATTTAAAACATGTAAATTCAGAAAAAATGCTAAAGATAAAAACGTCAACC
TGGCTTAAAACAGACACGAACGAAATTTTGATTATTTCCCATATTCCTAG
CGAGGTTACTAAAGTTCCAATATTCCAAATTGTTCCGTACCCAGATGAAC
ATAATTATATTCTAACCGAGCAAATATTCGATAAATTCTACATATTTGAT
AACCAAGTATTCCATAAAGATACCAATAGGGTAATATTCGACAAATGTAT
TATCGGAATCATCAAACAAGAGCAAACTCAATGCAAATATATTAAAACAC
ATAAAAATTACCAAATAAATTATATAGAACCAAATATACTATTAACATGG
AATATTCCTCAAACAGCTGTTAACCAAGACTGTACAAACAATAAAATATT
AATTTCAGGAAACAACATCATTAAAATTAAAAATTGTACCATGCAAATAG
ATGAATTCTTAATCTCTAATAATCTAGCAGACTTTACACAAACAATTTAT
ATCACCAACAATGTAACACGTCTAGAACCAATAAATCACTTACAAACGAG
AGAAATGATAGAATCGCATGTAAAACACTATAACTTTTTCCAAATTATAT
GCATTACAACGTTCGTCATAATGATAATTAGTTTGACTCTGTATGTAGCA
TATAAGTTTAAAAATATACCTAAGAAAATTATTGTCAAATATCGTAAGCA
AAAAGAACACACGCACCTTGAAAATAATGTCAATGAAAATATTCAACAAG
GAAATAATATTACCTTATACCCAAATTTAACGACCTGAGGACAGGCCAAA
TTCAAAGGTTGGGGGA
>2R:156211-156762
GTGACATATCCATAAGTCCCTAAGACTTAAGCATATGCCTACATACTAAT
ACACTTACAACATATACACCCCAATACAACATACACTACTCCGGATGTAT
CCAACAGATACCAGAAAGAATAAGATTGTTAAAAAAACCCCAATTCTAGA
TAAGTCACCCACTGGTAGACTAAACATCCGTCCCCTAATTTAAACAATTC
CTTGCTTAAGCCTCACCCCATCGTCACATTCCCACGTTCAAAGCTCGGAG
CCGCAATCCCGAAAAACAAAAGTATCGATTTCAATAAACAAATTATAAGA
ATCTAAGAGCACTTGTATCCAAGAGAAACGCAAAGCTTTTTCTCTTCACG
ATCAGAATCCTAAAGTCTAAAGTCCATATTAGAAAAGCTCGATACCGAGG
CTTGAACGTCAATCAAATCAGAATAATTATCAGAGTTCAGTTTGAGACCT
AATTGTAAAAGGTCGGTGTTCTTCTCAAATAAAAAGATTGTAATCATTTA
GTGAAATAAAAATTATATTTTTTTCACTTATAAATATTGCAAGTATTTAA
TT
>2R:156770-157426
TCTCTTCTTATTAAAGAACGTTGCTTCATACGTCGAATTCGAAGAAATCA
TACTTCAATCACATGGAAAACGTTTACACCCTGGTATACAGAAAATGACA
AAATTATTTAAAGAAAATCACTCTTTCCAAATAGCCAACTAATAATTCAG
AATATAATATACGAATGCAACATATGCAATTTGGCTAAAACAGAACATTG
AAACACCAAAATGCCTTTAAAAGTCACACCTAACCCTAAACATTGCCGGG
AAAAATTTGTGGTAGACATTTATTCGTCTGAGGGAAACCATAACATCAGT
TGCATTGACATTTTTTCTCAAATCGCTTCACTTGAGCAAATTAAAACAAA
GGACTGGATAGAATGAATAGAATTACTAAAGGCAGACAGAGACAGAGCTT
TCTTCAGTTTAGCCTTGAAACGATGGCTTAAAGAAGAATCAAATTACAGC
TTAATACAAAACGGAGTAGCAGATAATCAATGAATGAAGATGAAGGGATG
AAGTAAAATCAAGCAAGATATTGTAGAAACAATCTTTTAAACCTACAACC
ATAAAATAAAAAATGACACTACTGGACAAACACCTACTAAAATTTTCTTA
TACGCTGAGTATCCAATATTAGATACTCAAAAAATTAAAGAAGAAAATAG
ATAAAAT
>2R:157705-157734
AATAAAATATTTAAAAAAATAATATTTAAT
>2R:157781-158817
ATCGAGCATTTAACAGCTCCATCAGAGCTTTTTATACATGAGAAAAACTA
CTCAATAGAATCCGACTTCGGGAAATTAAAGGCACCATCTGATTTATTTT
TTAATATTTGCAAAATACACATTAAAGCTTTCGAAAATATTTTTAAAAAT
AATAAAAAACAAATGTGTATAAAAAAATTTATTGTTGAGCAATGCATTAA
GGGCACAAATGAAAGTAGTGCCTTCTCATTATGGTTTTATGAAAATAATT
AATATTATGCACATATAACAGATATTTTAAACAAACTTATAAAAGTTTTG
CTTTTTAAGCATTGTAAGTGGACTGTATTAGCTGATAGACAAAAAAAGCA
AGCTAAGCTCAGCATTCTATCTCATAAATAAAAAAATTTGCGTTATTTAA
ATAACTGACGACTGAAAAATCGAGCAATATATAATAAAAAACAATAGTTA
GAAAAATAACTTAATTGGGGAATATGGAAATGTTTTAATGTTAAACATTA
AAATATTTCAAGTCGACTCGAAGGTCATATACGTAAATATAAGACCCCAT
TACAATTGTAATGGCCTCCCCGTGGTGTTCCCTGGGTACCGATTATTACA
CATATTACACATAAATAATTATCAACATAAATATAAATATGTAAACGGTA
GCTAATTCGATCGGCGATTTTAACAAACAAATTTAAAAAGCTTTAAAATT
ATAATAGTCAGGGCGCGAATTTTTAAAAATTATTTTATTATATCATATTG
CTACGAAATTGGCAAAAAAACTACCCTAATATGTACAATGTAAATTCGTT
TCTTCGATCAGAATTGATTTCGGCCCAAAAATCGTCTTCTAGCACAACAC
GCAAACATATACGCGTTCTCGTCTCTTGTTTTTACTCACACAAGCAAGCA
AATTATATTTTTAGATTTCTTATGCTCTTAGCGGGAGCGAGCGGAAAGAG
AGCAATTTTGGCCGTTACTAAAAAATTGGCTGCATAGTGCCAAACCATTG
TATGGCCGTTACGCATCTTGTTTTTCTAGTGTCTTTG
>2R:158970-159493
AAGCCAAGACGATGCACCTCAGACTAAAAGCAAGGGATATACACAGGCTT
ATAAACGTTCGCTCTCCCCTAAGTCTGAAGTACAAAGTAACTCCGCTTTA
AAACCCATATGGACCTATGGCTCCGAGCTATGGGGCAACGCATCGAGAAG
CAACATCGACATAGTACAGCAAGCACAGTCTAGGATTCTGAGAATCATTA
CTGGAGCTCCATGGTATCTTCGGAACGAGAATATACATAGAGACTTACAA
ATAAAACTTGTCATTGAGACAATAGCAGAGAAGAAAGTAAAATACAATGA
AAAACTAGCCTCACATCCAAATCCTCTTGCAAGAAAACTTATTCGAGTAT
GCAGCCAAAGTCGACTGCACTGGAACGACCAACCAGCCCAGCGTTAAATT
TGTTAGGCCACACAGCTCGAATCATTTCATAAAATGATATTTCGTTAGTT
TAGAATATGCCTTGAAAACTTATTGTTAGTCTTTTAAGTAAAAGGGAAGA
TTCAATAAATAGGCCAAGCATGAA
>2R:159490-160558
CACTGTCCGGTGCTTTTCACCTTTTGTACCAACTACAAGACATCGAGCGA
CCGTGAAGGCTTACAAGCAATATGACCAACTGGGCGAGGTACAAAAAATA
TGTTTGTTCCCATACCGGCTTTTCTAGCCCCATGGAAACCTAGCAAGACA
TTGATCAGTTTGCTGGTGATATAGAATCAATACTTGTCGCAGCAGCAAAA
GCGTCAACACCACAAGACAACCATGTATGCAGTATAAAGTTTAACAAGAC
AAGTAGAGATATTGAACTGCTTGTGCTTGAAAAACGACGACATCGAAGGG
AGTGGCAGGAGCACAGATCACCTAACGCAAAGAGTAAATTAGTAAATTAA
AAGCAGCTTCTCGCTTACCAAAGCGCTTAAGAAAGAAGAAGCGGACGCAC
AACTAAGGTACATCAAGAATCTCACCCCCACAGGCACAAAGAACTCGTTG
TGGAAAGACCACAGGAACGTACAAGGACCAACAGAAACGGTTGTACCTCT
CCGTAACTCTACCGGAAACTGGTCTCGCAGTGACACGGACAGAGCAAGAG
TCTTCGCTGATCATCTTAAAAAATGATTTCAACCAAATCCAGCCACTAAC
TCATTTACTCTCCCGCCTTTAACTGCATCTGACTTAGCACCACAAGATCC
TGTAGAATTTCGGCCAAGCGAGATAACAAAAGTCAGACTGGAAAATCGCC
TGGCTACGACATAATAACCCCGAAAATGATCATTGAGCTCCCAATGTGTG
CAGTTGAATCTGCTTACTAAAATTGGATACTTCCCTTAAAAGTGGAAGAA
ATCAATTATAATCATGATCCCTAAGCCTGGGAGAGACAAAACACAGCCAT
CATCGTACAGGCTTACTTACTTGTCTATTCAAGATATTTGAAAAAGTGCT
GCTGATACACATCAGCCCCCACCTCAAAACACACAACACACTCCCATCGC
ACCAATTTGGGTTTCGGGCAAAACATGGAGCCATTGAACAGGTTAACCGC
ATCACAAATTCGCAATGCCTTTGAACACCATGAATACTGCACAGCTCTAT
TCTTATACTTTGCACAAGC
>2R:160562-160653
ACTGGGCCAGATTCCCTTTTTTTTTTTGGAATAAAGTCGAAAAGTTTTGT
AAATTGTATTTTGAATTTAACTATACTAGTTAAAAGAAAATA
>2R:160672-160766
ATATACTTTATATAGTCGGAAACGCGTTCTTCTGCCTGTTGAATACTTTT
CAACGAATCTAGAATACCCTTTTACTCTACGAGTAACGGGTATAA
>2R:160769-160915
GTTATTGCGCAGCAGGCACCCGGGTGATATTTTGCAAGTAACAAAAAACA
CCCGGTTGGTAAAACACTTGGGTGTTTGTTATTGCCGCAAATAGAGTGTC
AAAGAGCGGGTGCACTTAGAGTGCCTGTGGCTTGCTGCAGCTCTTTG
>2R:161199-161336
TAAATATTGAATTTAATTTTTTTTTTTATTTTATTTATTTATTTTTATTA
AATAGTTAGAATTAGTAAAAAAAAAAACAAAAAATGTTTATACTTAATTC
AATTTCTGTTATTTATTATTTTAAAAAGAAAAATTATA
>2R:161359-161543
AACCAGTGGCACAGCAGCTGGGAGAGTCTTTACTTAGCTGTTACCTGCTA
CTTACTGAAAAACGAATAGATTATGACCGAAATCTGTATATAGACTCCTT
TTTGGACTCTTTTTACAAAAATTTAAAAAACACAAAATAGACATTTTCTT
GTTATACTTGTATTATAAGTTAATATTATTTGTTT
>2R:161546-161767
CGACTATCAGATACCCTTTACTCTGCTAGTGTGAATGCAAACGCGACATT
TTATAAATTATCTGGGATATCGATAGATATTGGGGAATAAAATGGGAAAA
AATGTATAGTTCAAAAGTGTTGGCGTGAATAATTTGGCGGCTTTAGGGCG
TTAGAGTTGGCGTGGCAAAAAGTTTTTTTGCAAATCAATAAAAATTTACA
ATACTAATAAAACTGTGAAAAA
>2R:162072-162293
AAAAAAGAAAAAAACTGGCAAAGGGAGACTGTGAGTGGAATTCTGGATGG
ATTTATACCCAATACCACGGATAAATTATATCATCGACCCTTTAAGGGAC
GCGCGCTTTCTAAGCGGTCCAGTCTTCAGGGAGTGGCAAATACTTTTGGA
AGAAGCAAATCGAGGGTTCACGGCAATCACGGGTTCAGGAAAATGCCTAT
TCCGGTGGCGAGTGATGCCGTT
>2R:162358-162738
AATTGGGATGCCAACCTTATATTACCTCCTTATTCCAGTAGACTTCTTTT
AATTAATTTACCTTCCTTAGCTAACCGTATAACGATGCTTGGAACCAATT
TTATTTGTAAGTTTATTCGTGGTAAAGTTTATAGTCCCGAAATGGATATT
CTAAGCTTCACTGTTCTAAGTAGATTCGCTAGAAACTACATACCCCTAAC
ATTAAATCATTGCAGAAATAACTATTGGTTGCATGACCCTTACTGACTAT
AATAGAACTTTTCCTTTTATCTGCAATCTTGACTGTCTGCAGCTCTTAAA
GCAATCAATTCTAATAGAAATTTAGATTTCTAATTTTTATATATATTATA
TTTTTTATATTATATTTATTTACTCGATTCT
>2R:163066-163242
GAGGCAGTCAGTGAGACAGCAAGATCGCACGTGGAAGAAGATAGTGCGTC
GGAGCGTTAAAGGAAGGAGTTCGGGAGTGAGAACGCGCGGTCAAGTCGGA
AATAATAAACAGTGGAAACGTCGGGCGCCAAGAAACCCGAAGGACACGGA
AGGACGATCACTACAAGCGAGTAGAGA
>2R:163338-163415
GCCTTGCGTAAAAGGGGAAAGACCGGGATCCCCGCGGCCTATAAAGGGGC
GGTGCAAGTGCAGCTCGAGGCATTCAGT
>2R:163416-163734
TGGGGAGTCCTAAAACTCCCCACAAATCTCGTGTAGGGGAGTGGCCTAGC
AACAGCCACGATGCAAGGTGGCCAGGGCAAAGCGGAGAGACCGTGAATTA
ACGGTTCCCCGTTAGGTCTTGGACTCGAGCGGGTCAAGGGCACAGGGGTC
GAACGGTAACGGTGCGGACGTCGGCAGGCACAAAGAAGACGCACCGTGAA
CTAATAAACTAATGGTACCGCTCTGGGCCTTGGACTCGAGTTGACCAAGG
GCACAGAGGTGCACACAGAGGACGCACCGTGAACTAACGGTACAACTGTT
GGACAGTGCACCCGAGCGG
>2R:163742-163997
TTTCAAAAGTGTGGGCGTGGAAGTAATGAGCTTTAGAAAGTGACAGCATA
GGTCAACAAACTATGTGTATCTGTATGATTAATCTCAACCGTTTAGCTTT
CATAGTTCCCTAGATTTCGACAGTCATACGGACGGACAGGGTCCGATTGC
ATAGTCGATTCTGATCAGGAAAATATAAACTTTATATGGTCGGAAACGCT
TCCTTCTATCTGTTACATACTTTTCAACGAATGTAGTTTAACCTCTTACT
CTACGA
>2R:165160-165202
TTTCTTTACTTATTCATTTATTTATTTATTTTATTTAGTTATT
>2R:165822-165937
TGGAACGGTTCCGGAGTCACCAGACGAAGCACGAACGGATGCACGAGCTG
CCTCAGTGCGAAGAAAAGCGAGGGGAAAGCTCCGACGATTACATCCATTC
CATGCAGCAACTCGCC
>2R:166487-166510
TAATTATTATTAATAATTTAATAT
>2R:166514-166724
CTTAAAAGTGTGTAAACTTGGAATTTGTTGTTTATTTTCTTGTATATTTA
ATATTTTTAATTTGTTTTTTGATTTATAAGTAAAATAAATATTGTTTAAT
TATATTTTATAAAAAAATTGCGTTTAATTAAGCAAAAACCCCTTTATTTT
TAGCTTTAAAGTCAAAAATTCAACTTATTTCACAGTGTGTAAACAGTTTC
TTGACAAACTG
>2R:166789-170505
TTTTGGTACTTCGAGAAATTCTGTTGTTTTCCCCCACCAGTGGTAATAAA
CACAGAAGAAAAAACTAGCGCTTCAAAGTAAAAAGAGCAAGGTTATAAGA
GTGATTCTGTTGTTTCCCCCGCCAATGGTAAGAAACACAGAAGAAAAAAA
CAGCGCTTCAAAGTAAAAAGAGCAAGGTTATTCGAGCGATTCTGTTGTTT
CCCCCACCAGTGGTAAAAAACACAGAATAAAAGACCACGCCTTAAAGTAC
TAGGACTATAGGGTGAAACATTGTGTTCTTGCTTTTCCTTCGCTGATCAA
TCAGCTGTGAGTCGAGGCACAGCTAGGTCAACTGGGCGACCAATCAAAAA
ATCCTCCAACGGATCACGCCGAAGAATACAAGCAGAAAGCACAAAAAAGT
CACAGTGATTGTTTTCCCAAGATGTTGTCGAAAAGATCTGTGAAATTGAT
GCAAGACCAAGAAGAGCTGCAGAGCAAAAAACTGCAAGCCATCAAGGAAC
AGTCATCTACACCAGCAATAGAAGTATTGGTAGTCCGATTTACTACTAAC
AACAATGCGCTGGTAAAATTGGGAGTTGGCGATCATAAATATTTTAATGA
TAAAATATTTATTAAAACTATGGATACTACTATGAAAGGTAGAAACACTT
GAAGAAATAAATATACCAAGCGGATCAAAATTATCTGATACCGCTTTAGC
TCGGAGCTCCAGTCCAGTTGATAATCTGGTTCAACTGGTGGATAGAAGAG
CGGACAGGGTAAGGCAACAGATGAGCTTAATCTACGAAACCCTAGATAGT
ACAAGTGAGATTGAACTAGTCAATCAGCTGGCAATGATGAAAAGTCATTG
GTCCAACGTGACGGACACACTGAAACTGCTTGAAAACAAGTATGACAGAA
CTGACTTTGATCAAGATGAGGCAGACATTCTGCAATCTGAAGTTGCCGCA
CTAGAGATGGTACTTCAAATGAAGTTGGAACAGTTCAAAAGTTCCAACTA
CGACGTGCCAGAACTCCCAAAAGTGGACCTTCCAACGTTCAATGGAAATG
CCAAGGAATGGCCAACATTTAACGAGCGGTTCTCTGAGCTAATAGAGAAC
AGGAAGGATCTCAGCAACACAAGGAAGCTGGGATATTTAAGAGCCTGCTT
AAAAGGAAAAGCTCAAATGGTGGTTAACGGGATCATCGGCTAGCTATACA
GCAGCGTGGGAGCTTATCTGCAAACGCTATGAGAATAGCAGAAAAATATT
CTCCCAACACCTTAACAAATTAATGGAACTGGAGTGCTTGCTGCCCCATG
ATGAGAAAAATTTAAGGAAGTTTTTGGATACTGCGACTGAGAGCATATTC
ATCATAAAGAAAAAAGGAAAAATAGAAAGCTCTGCTGACGTAATTTTAGC
AGTATTTTTCGCCAGAAGCCTTACAGCTGTATGTACAGCATGTAAAAAAG
GCAAGAGCTATACAGTCCAAGACGTACTGGAGTTTATTGAGCAACAATAC
AACTCAGTAAATGCCATTACCAAAAATACCGCTCAGCTTGCTACAAGAAA
AGTGCAAGTTAGATCGTGAGCCATTTGCTCTAGGGATGGCCACGATATGA
TAAAGTGTCTCAAATTCAAAGCACAATCAATCGAAAAAAGAAAAGAATTC
GTTCAAAAGAACAGTATGTGCTTAAGATGCTTTGGAAAGCATAATGCTAT
CGACTGCAGAAAGGAAATTACATGCAATCGATGCTCCAAAGGATACAACA
GCCTTCTTCATGAAGACACAAAACGCAGTATCAACAGCAATGACCTCAAG
CAAGGCCAAGACACACTATTGGCTACAGCTGTTGTTTTAGTGAAGAACAA
AGCTGGAGGTTACAACGAGTTGAGGACGCTTATTGACGGTGGATCCCAGA
AGACGCTGATCAGAGGAAGCAGCACAAATATTAAGGATTCCCAGAATAAG
GAGTACTATAGAGGTCGAAGGTATCTCCCAGACTACTCAATTATCAAAAA
ATAGGTTCCACCTGACGATCAAACCAAAAATTCCAAGCAGCTTCAAAACA
TCAACGGAAGCATTGGGTTTACCAACACTCCATAGAGCCCTTCCCAGCAA
CAAGTTTGATATTGATATCAACAAAGAGTGGAAGGGCTACAGGCTAGCAG
ATCCACGATTCAACGAGCCAAGCGGAATTGACATGGTGATAGGTGTGGAT
CTATTTCCCCTGATTATAATGGAGAAAATAAAATCCGGGAATGGAATATT
GGGACAAAAAACCATATTTGGATGGATTGTGTCCGGAAATATAACTCGAG
CAGCAAAGCAAAAAATTATAAGTGCCACTACAACAATAAATCTAAAGGAC
CTGGAACGCTTTTGGGAATTGGAAGATGAAGCCGATGAGACGATTAAAGA
CAATGCAGAACGCGAAAGAATATTCCAAGAAACAACTGTCACCAACGAGG
AAGGCAGATTTGTGGTTGCAAAGCTGGGAGCAATGGCAAGGCTTATGCAA
ATGGAAAAGAAGAACCGGGCTGCATACAACGAATTCATGAAAGAATACCT
TAAGATGGGACATATGGAATCTGTAAAGACTACGGGTCAAGGTAAATACT
ATTTACCCCATCAAGCAATCATCAGGCCTGGAAGCTTAACTACGAAGCTA
CGAGTAGTTTTTGACGCATCCGCAAAGACGACAAATGGACTAAGCCTAAA
TGACGTTATTATAGCTGGTCCTAAGATTCAAAAGGATATATTCGATATTC
TAATTAAATGGCGCAAGTGGCAATATGTTATGGTAGCTGACATTGAAAAA
TGTATCGCCAAATTAAGGTTGCTGAGAAATACCAAGAATACCAATATATC
CAATGGAGAGATGATCCAAAATTGCCGATCAGTCAGTTTAAGTTAACAAC
CGAAACTTATGACACATCGGCAGCACCTTTCTAAGCAGTCCGATGTCTAC
GAGAGTTGGCAGATCGCTTTTGCCAAGAGGATAGCGTCTTAGCAGAAACA
ATTAGAGACGACTTTTATATGGATGACCTCATAGCTGGTGGAGACACAGT
CAACGAGTGCTATGAACTTCAATGGAAATTGAGACATGTGATGGAGAAGG
AGAAAAATCAGCATTGAGGAGAATGAATCGAATAAAACGTATTCGGCAGA
AAACCCAATGCTAACACGCATAACAAAGCGGTTAGTGTTATCACAGTTGT
CCAGAATTTTCGACCCACTAGGATGGTTGGCACCTGTAACAATTCAAGGC
AAATGTTTCATTCAGGAACTGTGGAAGTTACCGATGACTTGGGACGTTGA
ATTGGAATCCAACTTAGCTAACTGGTAGATGGTGGATGCTAAAGGTCTAT
CATATTTAGAAGAAATTAGCATTTCACGCTGGACTGGATGCTCCAAAGGT
ATGGAGCTACATGGATTCTGCGATGCATCAGAGAAAGCATATGCAGCGGC
TGTTTATACAAAAGTAGGCGGCAGAGTTACTTTGCTAGCAGCAAAAAGCA
AAGTATATCCTATAAAAAAGCAGGAAAACAATTTCAAAGTTGGAATTATG
TGCTGCGCATTTATTAGCAAAGTTATTAGCGATGGTGCAGGCTATATGGA
GCAACAAGATCACATCGCATGCATGAAGTGATTCGCAAATTACTATTGCT
TGGATACAGAACAAGCGCAGCAAAGATAAATTCGTCAGAACTAGAGTGGA
AGAAATTAATAAACTAA
>2R:170506-170677
TGCATTTACGAACGCAGACTGCTGCGTCTTACAAGCGCTGCATTATATAA
TTAGATGATAAGAACCTATGTTAGAATGAATAAAAGGCGAAGCCCTCGCA
GTAGCGAGTCAGTTAGATTCAAACACCCGAATTGAACTCATTAAGTGTAC
GCACAAGTTTATAGTGTGAACA
>2R:171339-171438
TCATCAGTCCTCCTTTCAAGAGAAATAATAGCCATAAACGAAGCAGTTAA
GATTGCAATAAAAACCCAGGTAAACATGCTATCTGCTCCGATTCCCTGTC
>2R:171690-171753
ATTGCAATCTGGCTCTTTCTCATAAGCTAGCATTAAGCAATAAGAATGTG
TATCCAGCTCACTC
>2R:171757-171837
AAACAAGGGAGAATGCTATAGTCGAGTTTCCCGACATCTAGATACCCATT
ACTAGTGGGAATGCGAGATTTCATAATTTTT
>2R:171840-172067
AAACCACAGAGAACGCTATAGTCGAGTTTCTCGACTATCAATTACCTGTT
ACGCAACTAACACTATTCTTGTTGGCATTTCGATAGAAATTAGCACAAAA
AAATAATGTTGAAAAATATGAAAAAGAAATCAAAAGTGTGGTCGCGGGGT
TTATGGGCGGTGAGTAGGAGTTCGAGTGGCAAAAAATGTATGGTACCACG
ATAGAAATTTGAAATAAAAATAATAAAA
>2R:173476-173795
CAACAAAAAAATGAATACTCGCCTTTGCATTTTATAAAAGCTGGAGTCCC
ACAAGGAAGCGTCTTAGGACCTGTCTTATACACCCTGTACACCGCCTATA
TGCCGGTAGCAAATGCTTGCACTGTGGCAACATACGCGGATGATACAGCT
ATATTACAATAGCTAACAGCTCATTTAAAGAGGAAGCTTCACAACTCCTG
CTAGCAGAGCTACGCCTTATTGAAAGGTGGTTTCTTCTTTGAAAAATTAA
AGTCAACGCCCTGAAATCTGCGCAAATAACTTTTGCATTAAGATGAGGTG
ACTGCCCAGAAGTGTCATTT
>2R:173793-173932
GCTTAGTTCAGCATAATAATAAAAAAGAAAAAGTGGCGCCCGCTCTCGAA
ATAATAACTTCAATCCTTACTTTTAAATTTTCCGTTTCATACTTCCAACA
TTTTTGTGTTTAGTTACTAATTGTGGAGTCCACACGCCAA
>2R:173933-173985
CATGCACCAGCAAGTACAGGTTCCCTTGCCTTCCATTAATTTATTTCTTT
ACA
>2R:173986-174162
ATATTTTCGAAACTATTGAAGAAATAAAAGTGAAACATTTGTTGAATTGT
TTCAAATTAAATACCTAATGATGTTACAAAAAAATATATCCCATTAAAAC
TTTAAATCATAGGATTTTTTTTATCTTAAACTCGCAGGTCCCAAGCACTG
CTGTTTTTATGAACACAGCTGTATATA
>2R:174164-175424
ATATTCAGCTGTGTTCAATGAAATAGCAGTGCGAGGGAAACTAAACTATA
CAAAATACCATGTTCCTTTTCGGAATCGAATTTTTGTTCCACTTATTTTT
GTAAAATGGAATGTGTAGATAAAAAAACAAGAAAACCCAGTTAGTTTTTC
ATGTTATCCTATTTTTATTTACATTCTTGAGCAAATTCAAAACCTCTAGG
CTGTTCATAAGAAAAGCAGTGTCTGGTTTTGTCCAACGTATACTCCCGAA
ATTATTAATATTTTCTAAAAAGTGTGTAAAAATTGTGGTTAAGTTATTTT
GTATACTTAAAAGACAATACATTAAAAAAAATATTTTAGTGGCTAGAGGA
CAGCACTGCTCCCAGGAGAAAAATGTCAATTTTAAGCTAAGAAAGAAAGA
AAAAACATATTAGCACATTCCAAAAACCCTTGAATGTTCTGCCAAAATGG
TATCCAATGGAAGCCCGAAAACCGTGGTACCATACGTAAAACCACAGATA
TGGAGGATGGACGCATAGTTCGTTACAGCAAAGTCAATCGTTTTGAATCC
TTTAAGGACATAAAGTCTGAGCTGAACTTGGGAATTGGCGACAATACAAT
TTGGAAACGACCACGAAAGGTTCCCCTATATTAAGGCAAGGTTAAGCTTC
GCTAAAACCTACCTAAACTGGCCAGACTCCCAATTGCGGAATATCCTTTG
GACTGATGGGTCAAAAATAGTGCTATTTGGTCGAATTGGTTCACGACAGT
ATGTCCGTCGACCTCCAAACACAGAGTACCATCCAAAACACACACTCAAG
ACTTTTGGTGGACCTAAAATCGTAATTCAATCATGGTGGACCTAAAATCC
TGGTATGGGCCTGTTTTTTTTTTACAATTGTAGGAGTCTAAAACATATGT
TTTATGGTATTATAGACCAAAACGCACATGTAAGTATACTTAGTGAATAG
AATATGCCATTCAAATGGACAATCCAACAGGATAATGATCCGAAACACAC
AAGCAAATCGGCTAAGAATTGGTTCACCCAAAATAAAATAATGCCGTGGC
CAGCACCATCTTTCAATTTAAACCCGATTGAAAACCTGTGGGGGACATAA
AACAATAATGTGACAAAGAACTCCAGGACATCTAAGGCTCAGCTTTGGCA
AGTTGTGCAGATGCATGTTCTAAAATTCCTCTCAAACGTTGCCAGGACTT
GGTGGACTCCATGCCGCGTGGGTGTAAGGTTGTGCTGGGTAAAAAAGGCT
ATCCAACCAAG
>2R:175420-175519
AATATTCTTTAAATAGTCGGAAATGCTTCTTTCTGTCTGTTACATATGTA
CTTTTCGACGAATCTTTTATACCCTTTTAATCTATGAGTAACGGGTATAA
>2R:175544-175614
TTTGGGGCGTAAGAGTTGGAGTGGCAAAAAGCTTTCTTGCAAGTTTACAT
ACCTTTACAAGACTAATAAAA
>2R:175610-175824
AAACAAGAGAGATTGCTGTAGTCGAGTTCCCGACTATCAGGTACCCGTTA
CTCAGCTTGTGTAAATGCATACGCGAAATGTTATCATTTTTCTGGGATAT
CGATGGATATGGGGAATAAAACAAGAAAAAAATTTAAAATTTAAAAAAAA
ATGTGGGGAAACCGGGTTGGTGGCTTTAAACCGTTAGACGAGGCAAGTCA
AAAAGTTGCTTTTGG
>2R:176067-177709
GTCAAAATTAAGGGTTTTTTTGCTTAATTAAACGCAATTTTTTTTATAAA
ATATAATTAAAAAATATTTATTTTACTTATAAATCAAAAAACAAATTAAA
AATATTAAATATACAAGAAAATAAACAACAAATTCCAAGTTTACACACTT
TTGAGACTGTCAAGAAACTCTTTACACATTTTGTTTTCCTACTTTGTTTT
GTTCTTTTTCTTAGAACGAACTCGATTTTTCCGTTATTTTTTGCTTTGCA
TTGCTTTTTACAACGCTTCTATTGAAATTTGTTGACTTTGCTTGTGAAAT
TTTGCTGATCAAACGTGCTTAAAGCGAATTATTAAATTTAATAAAATGCC
TGGAAAGAGATTAACTTTTGAAGTTACCCAATTAATAAACTATAACCACC
AGTTGGCAAAATCTTTTCCAGAATTAGTATAAATGTTTTCTGTATCCCGT
AAGACCGTCTACAATGTTTTAAAAGGCTCGGAAAAAGAGGGCAGCCTTAA
ACCTAAGAGTGGTGGTAGGCGGAAAAATAAAATTAAAAAGCGTGTAGACC
GCTTTATTATGCGAATAGTGATTGCGAACCCCCGAATCTCGGTCAGATCA
TTTGCTCTGGATATCAGGCAAGAATGTCACCTAACTGTGTCACACGAAAC
TGTGCGCCAAGTCATCCTACGCCATAGGTACTCTTCAAGAGTTGCAAGGA
AAAACCCTTTGCTATCAGATGCCAATATTGAAAAGCGTCATTTATTCGCA
GTGAGCATGATGGATCATGCGGAAGAGTACTGGGATGACGTCATATTTGG
TGACGAAACAAAAATGATGCTCTTTTATAACGACGGGCCAAGCAGAGTAT
GGCGCAAACCGTTGAGTGCGCTAGAAAAACAAAATATCATTCCAACGATA
AAATTTGGAAAAATGTCACTGATGGTTTGGGGCTGTATCACCAGCCGTAG
AGTGGGAAAACTAGCCTTAATTGAGGGCACAATAATTGCCGTGCAATATC
TAGGAATTTTAAAAAACAAATTTGAAGGCCAGTGCAGAAAAATTTGGTCT
AGTTAGCAACAACAAGCCAAATTTAAAGTTTTACCAGGACATGATCAGAA
ACATAAAGAGTGCAATGTAATGATACGCCCCCTCAGAGTCCTGATCTGAA
CCCCATTGAAAATTTGTGGACCTACTTAAAGAAGAAGGTGGCAAAAAGGG
ACCTAAAACACAACAACAGCTTATGACTCTAATAGTCGAAGAGTGTGAAA
AGATCCCGTTTGAATATGACCTGCAAAAACTTGTCCAATCCATGAAAAAA
AGGCTTCAACTTGTAGCTAAAGCCAATGGGGAACATACTACATACCAAAA
CTTTTAAAATTTTAATAAAATAATTTAAAAATTTAGGATTAAACTTCGAT
TTAGTGTTTTGTGTAAAGAGTTTCTTGACAGTCTCAAAAGTGTGTAAACT
TGGAATTTGTTGTTTGTTTTCTTGTATATTTAATATTTTTAATTTGTTTT
TTGATTTATAAGTAAAATAAATATTGTTTAATTATATTTTATAAAAAAAT
TGCGTTTAATTAAGCAAAAAACCCTTTATTTTTAGCTTTAAAGTCAAAAA
TTCAACTTATCTTACAGTGTGTAAACAGTTTCTTGACAAACTG
>2R:178085-178423
AATCGACAATACAATACAATACAAATGTGAAAAAATATCAATCAATTTAT
CAAAGGTGCGCGTGGAAGCTTGGAAGATGTGCGGTTTGCGGACGTTAGAG
TAATTCGTCTACAATCTTGCGCTGCGCCTATGTCTTTACAATCTATATGG
TGAATCTCAACCCTTTAGTTTTTATAGTTCCTGAGATCTCGACGTTCATA
CGGACATGGCTAGATCGACTCGGCTATTGATCCTGATCAAGAACATATAT
ACTTTATTCCGTCGACAACGCTTCCTTCTGCCTGTTTCATACTTTTCAAA
AAAATTTCCATATCCTTTTACTCTACGAATAACTGGTAT
>2R:180462-180496
TTAAAATATTAATACATATTTTAAAAACATATTTT
>2R:181076-181305
GCTATTCAGCTAGTGGGAACACAAACGCGAAATATCATTTTTCTGGGATA
TCGCTATATATTAGGGAATATATTAAAAAAAAAATATACAAATTGCTTAA
AAGTGCGGGAGTGACCGTTTGTGGGCGTTTTGTAGGTGAAAGGATGGCCA
CATTGTTTTGGCATACAGATAAAAATAGGCAAGACAAACAATAAAACGAA
CATTTTTCAAAAGTGTGGGCTTGGCAGTTT
>2R:183028-183348
AAATGCAACGTATGTGTTTTTTTTGCTTTGCAACCAAGGCGATACATTGG
GAGCTTATCAAAGACTTCTCTACAGTTGCTTTCTTGCATGCCCTAAAACG
GTGTATATGCACAAGAAGAAGGCCACGAGAAATTTGGTCTGACTAACTTT
GTTGGCGCGAAGAACCAGTTGCTTGATCTGAGACCGCAACTCCTCAGCGA
CGACCACACTAAATCAGTGTGGGATTTTTGCCTGGCGGACAAAATCGAGG
GTCGTTTAAATTCTCCTCGATCACCTTACTTTGGTGATATTTGGGAAGCT
GCAGTGAAGGCAGCAAAGCAT
>2R:183530-183588
AAGGAAGAGTATTTAGCCTTACTAAAGCAGCGATCTAAGTGGCGCACTCC
CAAGCGTAG
>2R:183662-183700
AAATAAATAAAAAATAAATAAAATAAAAAAATAAAAAAA
>2R:184137-184292
ACAGCGATCAGCTCAGCTCAGCCTACGCATACAAAGACAGCAGACAACTG
TATGTATGCACACTTATGCTCATGCATTGTAAATTTGACAAAATGTGCCC
TTCACCTTAGAAGTTCTTAGACTTTAAATCTAAATTATTTTTGATCATGA
GTACCA
>2R:184292-184536
AGAGTATTCAGCTTGCGATGTGTGAGAAATTTATAAGGCAATGATTGTTG
AGTGCTTCTGTCCGCACTTCGTGCCTCAAGATATGACTTTTGCAATAAAC
AGTTTTCAAATTTTTATTTATTTTATAAATGTTTATTTTCTACTACGTAA
TATTTCTATGAAATATTTTTTTCTTAATGTAAAGACTTCTTTTTGGAAGA
TTTATGTTTTAAATTACAGTAGGTATAATAATTTCCTTTGTATTT
>2R:184534-184602
TTTTGTTGCAATAGTAAAGTACGGAAATATAAGCGCAAATAGTAACTGCG
ATAAGTGGTGAAAAATAAA
>2R:184596-184738
AAATAAACTCGAAGGTCATATAAAAAAGGACAGCATTACAATTGTAATGG
CCTCCCCGTGTTGTTCCCTGAGTACCGATTATTATATATATAACATAAAA
ATAATTATTAACATAAATATAAATATGTAAACTGCACCTAATT
>2R:185036-185452
CTGCGCGAAATTCGACATATCTACGAGTCCGGTCAGCCATAATTAATAAT
CCACACTGGGGTTTGTGCCGCGGTTCTGAGCGTCACGGTGTCGTTTCGGA
ATTCACCGAGAGATCCAGCAAATTGGTAAATAATCAGATCAGCTGCATTA
GGTAAGACAGCTGATAGCGTTGCCAACCTATCGCAGTGGACAATCTGGTA
AGTCTGCCGTTGCCAGATCAGCGGTGCGATCATCCAATCTGTCGCGCGTT
CGATGGGCGCGAATTTTAAATTCAAATTTGAATAAATTAATTTGAATTAA
AATTTAAATCTTAATCAAGAATTGAAACTAGTTATAATTCCCTCGGAGAG
CTGGTGACCAACAAGCCGTAGTCCGCCCATTATATCAGTTGTGGGGGGGG
GGGGGGGGTGGCGGCTC
>2R:185448-185866
TAGGAAAAAAACTCAATTCCGTTAGAGCAGGATCTCCGCAGGACCTATCC
GCCCTGGCTAAAATCGTGTCGGAGCTATTTCCAAGCCAACACACGTTATG
GCAACCCGCTGTTGACGAAGTCAACAAAGCAGCAAAGAGGATCAGACCGA
ACAAAGCTCCGGGCATTGATGGTAACCCGGGCGTAATCGTCAAATCAACC
GCCACCGCAAGACCTGAGGTCTTCAGGGATACATTCCAACAGTGTCTGCT
GGACGGAGTGTTCCCCAAGCGCTGGAAAAAGATGAAGCTGGTCTTTCTGC
CGAAAGGCAAGGGGCCCGCAAATGAATGAATCAATTGGATATTGTTGGCA
AGCACCTAGAGCCCATACTGTACGCGCGCATTGAGCTAATCACTGAAAGC
CCCACAGGCCTTAAGAGCC
>2R:185863-185946
CCTAGCGAGAAAGGGGCTTACCCAGTTATAGATTTGAGAGTGGATTCTAG
GAGTTTGGCAGACCAGGAGGCAAGAGTCGCAACG
>2R:185942-186008
CACCTGCAAACTCGTAATACAGTTCCATCGTATCAATTTGGATTCCGTCA
AAATCATGGAATCGTTG
>2R:186078-186201
GATCCACTGAATTTTCCTCCGAACGAAATTGAAAAAGTTATCAAAGAACA
ACTTAATCCAAAAAAATTTACCTGGCCATGACTTAATATCTCCAAAAATG
ATTATGGAGCCACCAAACTGTTCT
>2R:187328-187374
AATAAAAATATTAAAAAATAAAAAATTATTTTTTTTAATAATTTATA
>2R:188010-188045
TTTAATAAATAGTTTTGAAAATTTAAAATTAATAAT
>2R:188389-188790
ATACTACGTAATAAAATCATGGGAGCAGCACACGATGCTCTAACCAACCA
TGGTACCGTTTTAAACTTTCAAGCAATTCTTTCAAGATTGGATTTTATTT
ATAGCGATAAAAGACCAATCCATATACTCGAATCAGAATTAAGCATCCTT
AGACAGGGACGTATGACCATTACAGAATTTTACAACGAAGTAAACAAGAA
AATGACTTTACTCATAAATAAAACTATAATGACTTATGGAAAGGACAACG
TTATGACCAAGGAAACAAATAAAACAATAAGAAGCAATGCTCTTAGAATT
TTTATTTCTGGATTAAACGGTTCAATCTCAGAAACACTCTTCTCTCTTAA
CCCACCAGACTTGCCAAATGCTTTGGCAAAGTGTCAGGAACTAGAGTCTA
AC
>2R:190060-190503
CAATGACAGGGCAATTCATAGCAAACAATATCCATATGCTATATGGGTCT
CAGATTTCGTTAATAATGAAATCGATAGAATGCTAAAAGAACAAATTATA
AGACCAAGTAGAAGCCCTTACAATTCACCAGTCTTAGTAGTGTCCAAAAA
AGGTCGAAACGAAGATGGGTCCCCAAAACATCGACTAGTTATTGACTATA
AAAAATTAAACGAAAGCACAATACCTGACAGATACCCGATGCAAGATCCG
TCTGTAATATTATCTAACTTAGGGAAGTCAAAATATTTCTCAATAATTGA
TCTGGAATCAGGATTCCACCAAATTTTAATGAAAAATTCAGATATTGAAA
AAACCGCTTTCTCTATAAATAACGGAAAATTCGAATTCTTACGAATGCCA
TTTGGGTTAACAAACGCCCCTAGAATATTTCAAAGAGCAATGGA
>2R:190504-190700
TGACATATTGAGAGAACAAGTCGGATGATAATATCTTTATAATCTTTTCT
AACACATTTGAACAACATTACACTGATTTAATTCAAATAATTAATATTTT
ACAAAAAGCACATTTGAAAATTTCTCTAGAAAAATCTAAATTCTTTAAAT
TATAGACAGCATTTCTTGGTTATATTGTTTCTCACAATGTAATTAAA
>2R:190701-191338
ACAGATCCTGAGAAAATTTCCACAATTATGAAGTATCCGATTCCACAAAA
CATTAGAGAGCTTCGAAGTTTTCTAGGCCTCACCGGCTACTACCGTAAAT
TTGTCCGAAATTATGCAAAAATTGCCAAACCTCTAACCAAATACTTAGGA
GGAAATAATGGAAAAAGTTCTAGGAGAATGTCTACAAAAATTAAAATACA
GTTAGATGACCCAGCTGTTGAAGCTTTTAACGAACTTAAAGATAATTTAA
TAGCACAAGTGGAATTAGTTCAACCTGATTATAACAAAAAATTCACTTTA
ACGACAGACGCATCAGATATAGCTATCGGAGCAGTTTTATCACAAGATAA
TAAACCAATTACTTTCATATCCAAAACATTAAATAAAACCGAACAACTTT
ATGCCACAAATAAAAAGGAATTGTTGGCAATAGTTTGGGCTCTTAAAAAT
CTCAGGAATTACTTATATGGTGTTGTTGGTATAGAAATACAAACAGACCA
CCAATCTTTATCATTCACAATCTCAGATAAAAACCCGAACGTGGAAATGA
AAAGATGGTACTCTTTCATAGAAAGCTTCACCCCGAAAATAATATATAAA
CCCGGAACATCTAATGTCGTAGCCGACGCATTATCTCG
>2R:191858-192019
AAATTGTACAATTTGCAACGAAAATAAATACAACAGGCATCCTATTAAAA
TTCCTATTGGGGAAGCCCCTATTCCAACTAAAGAAGGAGAAAATTTACAC
ATCGACATTTATTACGCGCAAAGTCTTATTTTCTTAACTTGTATTGACGC
GTATTCAAAATT
>2R:192198-192265
CACAGTACCTCGAACGGACAAGTAGAAAGGGCACATTCAACATTAACAGA
ATTGGCTCGTTGTATAAA
>2R:192567-192594
ATATATTTTTTTTTATTTTATTAAATTA
>2R:194476-194522
AATAAAAATATTAAAAAATAAAAAATTATTTTTTTAAATAATTTATA
>2R:194878-195037
CTGTCTTCTTCCGAATATATTAATTTGCTTCCTACGATTTTGTATACTAG
CTCCTATATTCTTTTGTCGCAAGCACGCTCAATTCTTGATCTTATTCATT
AATGTCTTTAGCGAAAAAGGATCCCTTGCCCTCCATCAATTTATTTCGTT
ACACGTTACA
>2R:195056-195125
ACATATAAATTCTTTATATGGTCGGAAACGCTTCTTTAACCTGTTATAAC
GAACGAATCTAGTATATCCT
>2R:195301-195483
ATCTATTATCTTGCTTCCGGTTTCGTAAACTTATTCTCTTTTGTCGCAAG
CTCGCTAAATTCTTGTCTTTGATATAATTAATGTATAGTAGTGATAAGAA
CTGTGTACGCAAGACCACCACCCCCATTGTCGACGAGCGAGAGCCGGAGT
CTAAGTCGAGCACCGCAACCTCAGATTCCTTTG
>2R:195855-196794
GAGCTAACTTCTTTCGTAATACAGGGCTTCAAAAATAATCTTCACACAGA
TGTCATCTACACTGACTTTAGTAATGCATTAGACTCTTACCTTCTAGTAA
GAAAACTTGATCTTTTAAGTTTCCCTGTTGATCTTCTAAATTGGATTTCA
AGCTATCTGAATGGCAGGACGCAACAAGTCCTCTTTAAAAATTCTTTATC
TTGTATTCTCCAAATCACATCAGGTGTCGCACAAGGGAGCCATCTTGGTC
CGCTTCTTTTTACCTTATTCATTAACGACCTCCCCTTAATAATAAAACAT
TCGCGTGTACGTTGTACGCAGATGATGTTAAATTATGCCTCCAGCACAAG
AATATTTCGTGCCATTTGGACTTACTATAACTGATAACGTATTAGACTTA
AATGGCTCCAAGTGTAAAGTTATGACCTTTTGTCGTGCCAAACCAATACG
CGCGACTTACACTCTAAGTGGGTGGCCTTTGGACACAATAACACGGGTGG
ATGTTCTTGGTGTTCTTCTGGACCCTAAATTAAATTTTCTGACCATATTT
CGACTATTGTCAATCAGGCCAGGGGGGTTCTTGGTTTTATAAAAAGGTGG
AATTTGATGATCTTGACATGACTAGTCCGTCCGATTCTTGAGTATGAATC
ACCTGTTTGAAGTCCACAATACGTAGTCCACTCAGACCGCATTGAATCGG
TCCAAATAAACTTCTTACTTTTTGCCTTGCGGCGCCTAAATTGGGATGCA
AACCGTATATTACCTTTTAGATCACTTTTAATTAATTTCCCTACCCTAGC
TATCGATAGAACGATGCTTCGAACAGTCTTTGTTTGTAAGCTTATTCGTG
GTTAAGTTGAGAGCCCGACTTGGTTAATCGGCATAACTTCTCTATTCCAA
GTAGATTCACTAGAAACTATATACCCCTTATCTTAAATCA
>2R:196791-197056
GCTCAACCTAAAGAGCGAGCCCAAAAGAACCTATGAGCCACCATAATGAA
CGTTCATACTAACATAATCCAGCTTAATGTTTACCATTGCGCAGCTGCTC
AGAACCTGCCGGCTCAGACTGCGGCGGATCGCAATATAAACATCATGCGA
ACCTTACGTCACTGGATGGGGACAATCATCCATAATCCTAGAAGAGTCGG
GTAATGCAGCTATCAACTGTTGCGGCCCTCTCCTCGTTCAGGATCTGGCT
GTCTCACCTATGCGGG
>2R:197054-197676
GGGTACGTCATTTGTTGACGTTACCTTTATCAGCAGAGGGCTAACACTAA
CTGGATGGTCTATGACGTTGTAACGCTGAGCGACCACGCTCTGATTTCCT
TCTGTCTCTCCCCGGAGGGTACGTCTTGGAGGCAAGCATGGGACACCAGG
AAGATCGTTGAGGACATCTCACCAAATCAATTTCCCGGTAATTCCAAATG
GGGATGCTGAGAGTATGGCGGCTGACCTCAAGAATATGCTTGCTAGAATT
TGCGATGCAAACTGTCTGAATGCCTCAGGGCTAAAAGAACCAGAGATAGC
ACACAGCACGTGGATCTCATGGAGGCTTTTAGAAGAAAACGCTTAGAATT
GAAGCACGGCATTGAGGCTGCCAAAGCGCGGGCCCATAAGGAACTGCTGG
GAATCGTTGACAATAGTACCTGGTCGTAACCAACAAACTAAGGAAGAGAT
CGGACCCTGGTGTCCTGGCTAATGTTGTAGGGGAACTATTCCCAATGCAG
ACGACATTATGGCGGCCAACAGCAGTATTTCCCGTGCGTCACAGAATTTG
AATTCGTCGTGGCTGCCAAGTGGAGCAATTGTTGAAGCAGAGGCGGTAGG
TAGACTTGACATCTTCAGTGGCC
>2R:197701-197743
GTGGCCGATCCGACGAGATGGCCAACAGAGTGGGTGGCCTAAG
>2R:198203-198273
AAGAGGGTCTCGATGGATCTCATGCGTTTGAAGTTACTGGCACCGACTTT
AGTGGACCATATTTCTACAAG
>2R:198352-198412
TTAAAGTAGATGGTCGGTCGGCTAAAGAACTCTTCGTTGGATTTCAATGG
CCGCCACCCGA
>2R:198487-198547
TATTATTATTATATTAATATCATTATTAATATTATTATTTGGAATATCAT
TATTATATTAT
>2R:198697-198732
TTTTTTATGAATTATTTTAATAATTTTATTAATTTA
>2R:198793-198830
ATTTATAAATTTTAAATTACTTTGAATTTATTATAATT
>2R:201035-201422
ATAGTTTTGGTCGGTTTTAGGGCGTTAAAGCGGGTGTGGCAAAAACTTTG
TTCTTACAAATCGATATAAATTTTCAATACTAATAAAAGTGAGAAAAAAT
ATCAACACAGTTTTGTGCGATTTGTGGGTGCTAGTGGTTGTGGCACTATG
GGTCAACAAACTTGCGCTGCGTCTTTGTCTCTAGAATCTGTATGTTGAAT
CTCAACCTTTTTTATAGTTCCTGAGATGTTGACTTTCATACGGACAGACG
GACATGACTAGATCGACACGGCTATTGATCCTGATCAAGAATACATATAC
TTTTTATAGTCGGATACGCTTCCTTCTGCTGTTACATACTTTTCAACGAA
TCTAGTATACCCCTTTACTCTACGAGTAACGGGTATAA
>2R:201596-201620
TATATATATATATATATATATATAT
>2R:202195-202402
TGGGTTGGGGCTATGCCTCTTAAATTAGCATGCTTATTTTCAACTTTATA
TCTCTTAAAGCTCCTGATATCGAGGCATTTAAACGGAAAGACGGACATGA
CCTGATCGACTGATCACAAGTATATATACTTTTTAGGGAGAAGCTCTTTT
CTTCCTGTTACATCCTTTTAAACGGATCACCCTTGTACTCTACGAGTAAC
GGTAATAA
>2R:202473-202493
ATAAATTAAATAAAAAAAATT
>2R:202795-202843
TAAAAAAAATATACATATAAAATTATCCGAAATTAATAAAAAAAATTTA
>2R:203023-203045
ATTTTAATAATTTTAAATAAAAA
>2R:203313-203342
AATAATTAAAACTTAATTTATATAATAAAT
>2R:203350-203917
AAACAAGGGAGAATGCTATAGTCGAGTCGCCCGAATATCAGATACTCGTT
ACTCAGCTAGTGTGAATGCGTACGCGAAATTTCATTATTTTTCTGGGATA
TCGATAGATATTGGGGAATGAAATGAGAAAAAAATTAAAAACTGGTCCAA
GGTGGGCTTTACCGGTTCGGCGGATAAAGGGAGTTAGAGTGGGCGTGGCA
ACATGATTTTTGGCAATTCGCTAGAAATTTAAGAAACTAATAGAATTCTG
AAAAATTATACAACAATTTTTAAAAAATGCGGGCGTGGTAGTTTTTGGCT
CTTTTAATTTGGGTGGCCGTGATAACATGGGTGGCCGTGGTAACATGGGT
GTACCAACTTGCGCCGCGGCTTTGTCTCTAGAATCTGTATGCTGAATGTT
TACCCATTAGCTTTTATAGTTCTTTAGATCTCGACTTTCATATGGACAGA
GTGACATGGCTAGATCGATTGGGCTATTGAACATGATCAAGAATATATTC
ACTTTATATAGTCGGAAACGCTTCCTTCTGTCTGTTAAATACTTTTCAAC
AGCAGTATACCCTTTTAC
>2R:203918-204979
CAAAGACCCTAGAATAACAAGATGCGTAACGCCATATGATTTTTTGGCAC
ACGATTTTTTGGCCGTGGCGCTAGAGGTGGCTCCAGGCTCTCTCGAATTT
TTGTTAGAGAGCGAGAGAGCGAAGAGCGCTACAGCGAACAGCTCTTTTCA
ACGCACAAAGTGATAGCAGACAACTGTATGTGTGCATACGTATGCTCATG
CATTGTAAATTTGACAAAATATGCCCTTCACCTTAGAAGTTCTTGGACTT
TATATCTATATTATTTTTGATCAATTGGCACCATGCGAAAAATTCTTGTT
TTGCATTGCCTTAACGTTATTATTATATGAAAATAGATTAGAAATAGCCA
AATCTATGTACATATTATCACAAAAATAAATTTCAAAAATGACTTTATAT
AAGAATATTTGTCATTAGAGTTATTCAACTTGCGGCGTGTGAAAAATTAA
TAAGGCAATGATTGTTGAGTGCTTGTGTCCGCACTTCGTGCCTCAAGATA
TGAACAAAGCAAAGACACTAGAATAAATCTAGTGTCTTTGATATTACTTT
TGCAATAAACAGTTATCATATTTAATTATTTAGTATATTTATTAAATCAT
TTGACTTAATATGATGTAACATTAACATTAAAAGTGTTTCAAAAAAAATA
TTTTGCTTTTAAGAAATTTTCAGATGAGAGACAAATTAGAATTAAACATA
ACAAATTTTAACAAACAAATTTAAAAAGCTTTAAAATTATAATAGTCAGG
GCGCGAATTTTTAAAAATTATTTTATTTTATCATATTGCTACGAAATTGG
CAAAAACTACCCTAATATGTACAATGTAAATTCGTTTTTTCGATCATAAT
TGATTTCGGCCCGAAAATCGTCTTCTAGCACAACACGCACACATATACGC
GTTCTCGTCTCTTGTTTTTACTCACACAAGCGAGCAAATTATATTTTTAG
ATTTCTTATGCTCTCAGCGGGAGCGAGCGGAAACGGCCGTCACCAAAAAA
GTGGCTGCATAGTGCCAAACCAATGTATGGCCGTTACGCATCTTGTTATT
CTAGTGTCTTTG
>2R:205031-205174
AAAATATGATCAACACATGTTCCATAATTGTGGGCTTGACAGCTTTTTGT
AGTATAAGGGCGTTAGAATGGGTGTATGTAATGATTTTCAAATTTAGATA
AATATTTGAAAGACTAATAAAAAATAAACAACTATTTCAAAAGT
>2R:205241-205276
ATAAAAAAATGTAATAAAATAAAATATTATATAAAA
>2R:205835-205861
AAATATTTTAAAAATTTAAAAATTAAA
>2R:206793-206813
AAAAAAAAAATTAAAAAAAAA
>2R:206814-207422
ACTATCAGATACCAGATACTCAGCTGGTGTGAAAGCGAACGCGAAATTTC
ATCATTTTTCTGGGGTATCGATAGATATTGGGGAATGAAATGAGAAATTA
AAAAAGAATTCAAAATTGTTCCAAAGTGTGGGCGTGACCGGTTTGAACGG
TTTTAGGGCGTGGCAAAAATTTTTTTTGGAAAACCGATGAAAATTTACAA
GACTAATAAAATTATGAAAAAGATCGAAAAATGGTTCAAAAATGTGGGCG
TGGCAGTTTTTGGCGGTTTTAGGGCGTTAGAGTGGGCGTTGAAATTTTTT
TTTTCAAATCAATAGAAATTTACAAGACTAAAAAAAATGTGAAAAAATAT
CAACACATTTTTTATAAGTGTGGCCGTGACAGTTTTATGCGATTTGTGGG
AGCTAGAGGGGTCGTGGCAACATGGGTCAGCAAACTTACGCTGAATTTTA
TAGTTCCTGAGATCTCGACTTTCATACGGACAGACGGAGAAGGCTAGATA
GACTCGGCTATTGATCCTGATCAAGAATATATATACTTCGCTTCGTTCGT
ACTTCGTGATTCGTTACATACTTTTCAACGAATCTAGTATACCCTTTTAC
TCTACGAGT
>2R:207453-207724
AAATCGATAGAAATTTACAAGACTAATAAAAACAAGAAAACAGAAAACAA
GAAAACAAACAGTATTTTCGATTGGTGGGCGTTACAGTGGCAACATCTGG
AAACAAACAAACTTGCGATAGGGGTAGTTCCTCCTGTATGCTTTAACTTA
AGCTTCTATCTTTAAGTTCGCAAGATTTCGACGTTAATACGGACGGACAT
TTCAAAATCGACTGGGCTAGTGATCCTGATCCAGACTATATACTTTATAA
AATAGGAAACGATTTTCTTTCT
>2R:207731-207764
TTAAAAATATTTTTTTAAATACTTAAAATTTTAA
>2R:207972-208000
TTTAAAATACATTTTTTTTTTAAATTAAA
>2R:208002-208021
TTTTTTTTTTTTTTTTTTTT
>2R:208650-208680
TTAAAAAAATAAACAAATATATTTATATTAA
>2R:208700-208977
AACAAAAGAGATTGCTTTCCCGATCGAGTTTTCCCACTATCAGATACCCG
ATACTTAGCAAGTGTGAAAACGAACGCGAAATTTCATAATTTTTCTAGGA
TATCGATAGATGTTGGGGAATAAAATACAAAAAAAAAATACTAAAAATTG
TTCCACAGTGTGTACGTGATTTGTTCGACAGATTTTGTTCGTTAGAGCGG
GCGTGTCAAATTTTTTGGCATAACGATAGAAATTTACAAGACTAATAAAA
AATATTACAAAATATTCAATTTTTTCAA
>2R:208979-209229
TTAGGACATTAGAGTGGCCGTAGCAAATCATTTTTTGGCGAATCGATAGA
CTCTGTCGATAGATAGAGCGTCACAGTTCTGGGCATTTTGTGTTTGTTAA
AGTCAACGTGGGTCAATAAACTTGCGCTGCGTCTATGTCTCTAGAATCTG
TTTGCCTTCTAGCTTTTATAGTTTCTGACATCTTGACGTTCATACGGACA
GACAGGGTCCAATCGACTCGTCTATTGATCCTGATCAAGAATACATATAC
A
>2R:209136-209253
TCTAGCTTTTATAGTTTCTGACATCTTGACGTTCATACGGACAGACAGGG
TCCAATCGACTCGTCTATTGATCCTGATCAAGAATACATATACACTGGTC
TTAGGTTAGACGCACCTT
>2R:210366-210399
TTTATTTTTTGTTTATTTTTTTTTTTTTTTTTTT
>2R:210670-210751
TGGTCGGAAACGCTTCTTTTACCTGTTACATACTTTTCAACCAATAAAGT
ATCCCCTTTTACTATGAGAGTAACGGTTATAA
>2R:210886-210981
TTTTGGTATACCGATAAAAATTGGCAAGACAAACAATGAAACGAATAAAA
ATCTAAACATTTTTGAAAAGTGTTGGCGTGACAGTTTAGGGCAGTT
>2R:210987-211094
CGTCTATTTCTCTAGAATCTTTATGCTTAATCTCAACCATCTAGCTTTTA
TAGTTCCTGACATCGAGACATGGCCACATCGGCTTTTGATCTTGATCAAG
AATATACA
>2R:211102-211193
CCAGCTGATCCCGCTAGTAATCCTGATCAAGATTATATATATTTATCGGT
TTCTTTCACCTGTTACATTCTTGTCAAGGAATTTAGTAAACC
>2R:212771-213032
AAACAACAGAGATTGCTATAGTCGAGTTTCCCCGACTATCAGATACCCAT
TACTCATCTAGTGAGAATACGAATCATTTTTTTTTTTTTTTGGGATATCG
ATAGATATTGGGGAATAGAGTGTGTGCATTAGAGTGTGCGTGGTAAAGTT
TTTTGGCAAATCGATAGACATTTACAAGACGAATAATTCGTGGGCGTATC
AACATGTGTCAAAAAACTTGCGCTGTGTCTATGTCTCTAGAATATGTATG
ATCTTGACGTTC
>2R:213058-213471
ATGTTATAATCGACTTTCCCTACTATCAGATACCCGTTACTCAGCTAGTG
GCTATGCGAACGCGAAATTTGGTAATTTTTCTGAAATATCGGTAGACATG
GTGAAAAAAAATAAAAAATGTTAAAACTGTCCCAAAGTGTGGGCGCGTCA
GTATTGGGCGCTTTGTGGGCATGTCAACATGAATAAAAAAAACTTGCGTT
GCGCTTATGTTTTTGGAAACTGTAAGCTTAATCTCAACTCTCTAGCTGCT
TTTGTTCCTGAGAAATCGACGTTTATACGAACTCACGGACATGTCCAGAT
CGACTCTGCTATATATTCTGATCAAGAATATATATTTCTTATATGGTCGG
AAACGCTTCCTTCTGACTGTCACATACTTTTCAACGAATCTAGTACACCC
TTTTACTCTACGAG
>2R:213638-213736
CCTCTGCACAGCGGATATATTGCAGCACGATATTCCTCGATGTATCTCAA
GCATTTGACCGCGTTTGGCCCAAAAGGTGTCGTGCATAAAATCAAAACT
>2R:213718-214303
CCAAAACAGGGTCCAGGCTGTGACCTAATAACTACAGAAATGATACTGTT
ACTTCCGTACTGTGCTATTGAGGTTACCTGAAAACTCTACAATGGAATCG
GAGGTCTCTATTATCATAATGATACCAAAGCCCGGGAAAGATCACACGAT
TCCGTCACCTTACAGACCAATAATTTTATTATCATACCTGTCTTAAATAT
TAAAAAAATGTCTTCTATCGCGCATAATACCATATATGGAGACTCCCAAC
ATTATCCTAGCCCATTAATTTGGTTTCAGAGAAAAACATGGAACACGGAC
ATGTTAACAGATTAACATCAGAAATTTGCAAAGCCTTCGAGCATAGAGAA
TATTTCAGCGCGATTCCTCGATGAATCTCAAGCATTCGACCGCGCCTGGC
TCAAAGGTCTCATTCATAAAACAAAAACACACTTGCCTGGGGATACACGC
ATAAACTCCTTGAGTCGTACCTCTACAAAAAAGCCCTCGCAGTGAGGTGC
AACAAAATGATATCCGATAACTACACTATCGAAGCTAGAGTCCCACAAGG
CAGCGCACTTGGTCCAACCTCTGCACAGCGGATATA
>2R:214471-214496
GTATACTCTACGAATAACGGGTATAA
>2R:214497-214518
TAGGGTAGGGTAGGGTAGGGTA
>2R:214519-214872
TAAAAACAAGAAATAAAATGAGAAAATTTTTTTAAATTGTTCAAAAGTGT
GGGCGTGACTGGTTTTGCGGCTTTATGGCGTTAGAGTGCAAATCGATAGA
AATTTACAAGACTAATAAAATGTGAAAGAATATCAACACATTTATCAAAA
GTGTGGGCGCGGCAGTTTTTTTGGCTTGTGGGCGTGGCAACATGGGTCAA
CAAACTTGCTCTGTGTCTTTGTCTCAAGAATCTGTATGCCTAATCCCAAC
CCTCCAGTTTTATAGTTCCTGAGATCTCGACGTTCATACGGAGAGACGGA
CATGGCTAGATCTTCCTTCTGCCTGCTGTTACATACTTTTCAACGAATCT
AGTA
>2R:215081-215356
GAGAACTGCAAGGGTTCTGCATTTTTTGCCACTCGACTGACAGCCAACAA
TTTTGGGTATAAATCTGCACGTGCAGACAAGCACCCGGTTGTGCGCGCAC
CCGAATCAATACGGTACTCTGCGTCGCGGGTGCCAATCACACTTGCCACT
CAAAACAGAGGATAGAGAAGGCAAACAGTCAGAAAAAGGAAAAGGCCTAA
CAAGGGATGAGTAACAAAAACACTTATTGGTTTACCGTTAAACACATGGG
TGTTTCCGAAAATACTTGGGTGTCTC
>2R:215379-215726
ATACATTTTTTTTGCATACTATTTTTTCGGAGTGGCTCTAGAGGTCCCTC
CAGGCTCTCTCGGATTTTTTTTCAAGAACGAGAGAGCGGAGAGAGCTCAT
GCATTGCAAATTTGACAAAATGTGCTCTTCATCTTAGAAGTTCTTAGACT
TTAAACCTATATTATTTTTGATCCGTTGGCACCATTTAAAAAATTATTGT
TTTGCATTGCCTTAACTTTATTATTACTTAAATATAGCTTAGAAGTAGTA
ATAGCCGAATCCATGTACATAATGTCACATAATAAATTTCAAAAATGACT
TTATATAAGTCATTAGAGTATTTAGTTTGCGGCGTGTGAAAAATTAAT
>2R:215726-215976
TGTTCGAAATGGGTGGCACCCATTGAGTACATCAAAAAGCAAAAACATGT
GCACGACATTTTTTTTGGGTGTTCCCTTTTACCCTTCATTCATAGACCCG
TCACGCTTCCAGCCATACAAATTTTATGCGCACAAAAAATGACCTGTGGT
CGATCGTTGCTTGTGCGTCCACTCACCCAAACGGTTATTGCACAGCAGGC
ACCGGGTGATATTTTTACTCTTACTAATAACACCACGTTGGCAAAACACC
C
>2R:216052-216218
GAGGCAGTCAGTGAGACAGCAAGATCGCACGTGGAAGAAGATAGTGCGTC
GGAGCGTTAAAGGAAGGAGTTCGGGAGTGAGAACGCGCGGTCAAGTCGGA
AATAATAAACAGTGGAAGCGTCGGGCGGCAAGAGGCCCGAAGGACATGGA
AGGACGATCACCACAAG
>2R:216293-216369
GCCGTGCGCAAAGGGGAAATAACGGGATCCTCGCGGCCTATAAAGGGACG
GCGCAAGTGCAGCTCGAGGCAGTCAGT
>2R:216358-216492
GTACCGCGTTAGGCCTTGGACTCGAGTTGGCCAAGGGCGCAGAGGTCGAC
CGGTAACGGTGCATGCACAAAGAGGACGCACCGTGAACTAACGGTACAAC
TTTTGGACCTTGTACCCGAGCGGGCCGTGCGCAAA
>2R:216490-216680
AACAAGATGCGTAACGGCATACGATTTTTTGGCCCATAATTTTTTGGTCG
TGGTTTTAGAGGTCGCTCCAGGCTCTCTCGAATTTTTGTTCGAGAGCGAG
AGAGCGGAGAGCGCTACAGCGAACAGCTCTTTTCGACGTATACAGTGATA
GCAGGCAATGTATGTGTGCACACGTATGCTTATGCATTGTA
>2R:216764-216788
TAAATAATATTATTTAATTTAATTA
>2R:217003-217050
ACATGTCCAGATCGACTCGGCTATTGATCCTGATCAAGAATATATATA
>2R:217043-217180
AAAGTATGAAAGTTAAAAGTATATAACAGAAAGCATTTAAGACCCTGTAA
CGTATGTCCCTTTGTACCCCTGTCCGGCCGTATGAACCTCAACTAGATTT
GCAGACATTATGACTCCTACGCTTCGCCAGTATATATA
>2R:217359-217562
TAAAACAAAGAGTTCAATTACAGTTACACGCGAATGGTATGTTTTGTCGT
TTACCGTTTCCATTAGCCTTCTGCTTATAAGAAAGCTAGATAGCCAACAA
TTTGGGCGATGGCAAAAGTATTTAGACATCACATTTAATTAGTTCGCATG
GATCTGTTGTAAACATGGGGAAAAAGGATTTGAGCGAATTTATACAAAAT
GAAA
>2R:217560-218100
TTCACTGCTAAAAAAAACAAATGTTTTTTGTTAGATTACCAAATCAATAT
CGGAAAAAAGTGGCATCAGTATGTCAGAGAATAAGTCATTCAGGAGGGTC
TGTTATGTTTTGGGGATGCGTAGCCTTCACTGGCTTGGGAGATTTGGTTC
CTGTTGATGCAACCATGAATCAACGAAAATATTTAGATGTCCTTAATAAT
CATGCATTCCCCTCTGGTGATAAATTGATTGATAAATTCATACTTCAGCA
GGATAATGCTCCCTGTCATAAGGCCAAACTGATTATGCAGTTTCTGAAAG
ATGTTTGCGTGAACACATTGGATTAGCCACCAACATAATAGAACATAATA
GAAAACCTCTGGTCATATATAAAAGAAAAAAAGGCGTGCAAACTTATCTA
GAAGTCGTGAAGAAACGATTTTGAAAATTCAAACCTTATGGAAGGATATT
TCAATAGATTATATCCACAGCTTGGTATAGACGCTAAGAGAGGGTATATT
TTTTTTATTAATTTGTTATAATTTTTTAGTTGACTTTTTTT
>2R:218098-218263
GAAGAAGAAGAAATTGATATCAGTGAAAGAATGGTTCGCAGCCGTTTTAA
GGAAGCCGATTTTGGAACATATGTTAGCCGAGTTATACCACTAATAGCTC
CACGAAACAAGTTAAAGTGCCTCGACTTTGTCAAAAAATATAATGGTCGG
CCTGCATCATTCTGGA
>2R:218269-218624
GAGTGGGCGTTTCAAAATTTTTTTTGGCAAATCGATAGAAATTTACAAGA
CTAATAAAAATAAGAAAATACCAAAACATATTTTAAAAGTGGTCATTCTG
GGCGTGACAACATGGGTCAACAAACTTGCACTGCGTGTTTGTCTCAAGAA
TTTGTACGCCTAACCCCAACCTTCCAGCTTTTTTAGTTCCCGAGATCTCG
ACGTTCATACGAACAGACGGATAGATTCAGATCGACTCGGCTTATGATCC
TGATGAAGAATGTATATACTTTATATGGTTGAAAATGCTTATTGTCCCTA
TTATATACTTTCAACGAATCTTATGTACCCTTTCACTCTACTAGTAACGG
GTATAA
>2R:220166-220204
AAATAAAATTAAATGATATCTTATAATATATTATTATAA
>2R:220221-220419
TACGGGTTGCATGACCCTTACAGAGTATTTTGTTCTGACTATGACAGACT
TTATCATGTTATCTGTAATCTTGGCTCTCTGCCGCTCTTAAAGCAATCAA
TTCTTACTTTTTAACACATAATTAGATCTTTCTAATATTGATATATTTCC
GCGTCTATCTTCTCGCGAATCGAGCCGTACAATACACGGCAGCGCACCT
>2R:220427-221466
CTATGGTCCAGAACTCGCTTTTTTTGGCATAAAGTCGAAATTTTTATGTA
AATATATCGTCCTTTAGCAATTTTTTTCTAAGAGAAAATTGATCATATAA
ATAAAAAACAAAAACAAAATCGAAACTGTTAAGCAACTGATTGAGAGAAG
GCACGTCCCGCCAAATTATTTTTGGACGTGGTACGATTGATAATACGCAT
CCATGAATTATGAATTAATAAATATGGAAAATAAAGGCCAAGGTATGTTG
TTTTTAACGTATGTAGTTTATATATGTGTTGTTGTTTTGTGTAACATCCT
ATTTATGTGTATTTGAACAGAAAATTCTAACGTGTCCCCAGTGTTTCGTG
GAGTATAACTCATTTTCTGACAATTTCTGACAAAAGTTAAAAACGTCATT
TTGTACCTTTAACTATTGTCTTTGACGGTAAAGTAATACCTTTTGCCCAT
TTTTGCTCGTTTTTTGTAAATTTGATTTTGTATAGGCGTAGCAATCGGCA
AATAAGTTATGTTTCAGATTACGTTTATTCTGCAATCAACAACAATAATC
TGAAATCGAAAAAGACAGAAGAGATTGACAAAAAAATTGCTACATTTTGA
ATTATTCATTAAAACAAAACTGCCCGAGTGTAACAGGCAACTAGACCGAG
TTACTTCCAAACATATTAAGTGGATGGCGTCTAAGATAAGAATTCTTGTT
AGTGATTTTGAAAACTCCAAGACACCACAGCAAATGGGAAGCCGAAACTT
ATCTTATCAAAATGCAGGAGAAAGATTAAATCGGAAACTAGCATCTAATC
TGGGAAGTGAAAGTGATCACGACACAAGTCTTTTTATTCATGCAGCAACG
TTTCTGCTAGAAAAGAATGCAATAGGGACGTTGCCTCTGTTCTTAAAAAA
ACTTTAAAACACCAGAATTTCCAAGCAAGTCGAGGATGCAAATTCAATGG
CAAAAACTAACTCCTCTTTCACCAGATTGAAGCTCCAGCTTGTCTTCTGG
AAAACACGTTGACAAAACAGCAATATAAAAACCCTAGGCT
>2R:221468-221662
CCACTACATGCTTGGATCCGGTTTTTTGAATTTGATTTAATCGTATCATA
CAGAGCAGAGATAAAAAAGTGGCATATAAAAGGAGAGCACAAAGTTAAAA
TGAGTATTCGAAAAAAATATATCCAGGAGGAAATGTGAAGAGAAATGGGC
CTTCGAATAAGCATGCCGAAGCAGAATGGCAGCGGAAATAGTAAT
>2R:221664-221726
GTTCAGATTCGGAAATTTATAATGTAGAACTAGAAGAAGAGTGCGATAAT
TCATAAAACAATA
>2R:221734-221759
ATCATTATTATTATTATTATTATTAT
>2R:221780-221961
AAATAAAAAAACAATTTTGCTGAATTCTGAGTCATACCAGTAGTTAATAT
GGGAGGCACGCGAGGGCGTGGTCGCACAGAATTTTGTCTGCAAACTATTT
GTTTGCAAGAAAATGTTTGTATCAAGTCTGTAACTCAATTTTTAGACTTT
AAGCCAAAAAAATCGAATTCTAGACCACAGTG
>2R:221968-222320
GATCTACACAACCAAAACCTTATTCATTTCGCTAGTCCGTCCGATCCTTG
AGTATGGATCACCTGTTTGGAGTCCTCAATACGTGATTCATTTGTACCGC
ATTGAATCGGTAAAAAAAAACTTCTTACTGTTTGGCTTACGGCCCTTAAC
ATAGGTTGCAAACCTTATATTCTATTTTCTTATATTCTCTAATTTACCTC
CCCCAGCTAACCGTAGACCAATGCTTAGAATAGTTTTTATTTGTAAGCTT
ATTCGTGGCGATGTTGCTAGTCCAGACTTGGTTTGTCGGCTGAACTTCCC
TGTTCCACGTAGGTTCACTAGAAACTACATACCCCTAATCTTTAATCATT
GTA
>2R:222321-222424
GTGGGCGTGCCTACATGAATAAACAAACTTGCGACGAGCCTATATCTCTG
GAAATTGTATGCTTAATCTCAACTCTCTAGCTTCTATAGTTCCTGAGATC
TCGA
>2R:222427-222604
AGTGAATCAGGTCGAGGCTATTGTACATCTTGATTGGGAAAAAACGTTGA
ACAAAATGTATGAATTTTATTGGTTAGAAAATATGGCGAAATATGTTCGT
AAATTCGTTGACAGTTCTATAACATGCAAACTGACCAAGGAAAGTTACCA
ATTGAGCTTCACCCCATACCCAAGGTAG
>2R:222606-222757
CACCTAAATAACAAGATGCGTAACGCCATACGTTTTTTTTTTTTGGCATA
CCATATTTTCTGGCTGGCTCTAGAGGTAGCTCGAGACTCTGGAATTTTTG
TTCAAGAGCGAGAGAGAGCTACAGCCAGCAGCCCTGTCCTACGCATACAG
TG
>2R:223271-223613
GACCAAGTAAGAGTCTCTGTTCCGTGGGAAAAGGTACTTTTCCGTGTATA
GGTATGGCTAGCGGCTTTCACCAGAATCCTATACACCCAAATTTAATCGA
GCGAACGGCATTTCTTACTCCTGACGGCCATTTCGAAGTTTTGACTAGAA
GAATGTTCCAACGCTCGATAATTAAAGCGTTAGGAGACCTAGTCCACTTT
TATGCTATCGCTTAAATACATTATATTTTGATTACTGCTGAAGCAATAGA
AAAATCTTTCATGAGATTGATTACAGCATTGCAAATCTTATCACAGGCTG
GCTTTTCATTTCATGTGACTAAATGTTCATTCCAAAAATCATG
>2R:224171-224292
TGATTAATTGGCACCCCGTAAAATGTTCTTGTATTACATTGCCTTAATGT
TATAGTTATTTGAATATAGCATAGAAATAGTAATAGTCGAGTCTATGTAC
ACAATATCACAAAACAAATATT
>2R:224293-224349
AACAAGAGAGAATGCTATAGTCGAGTTCCCGACTACCAGGTACCCGTTAC
TCAGCTA
>2R:224352-225938
TACAGCTGCGGTTAAAATAATAGCACTACTGCAGGTGGAAAGTTGATTTC
CTTAAAAAAAATATTAAATGTTTATATTTTTTAAAATCAGATTGCATGAA
TAATATGTACAATATGTTGGCTCTCTGAGCAAGAAATTTTTAGTCTCTCA
ATGTAACGGTTCTTTTTGTTTTTGGGCACTTGTTGCAAAAGTGCGCGAAA
TGAGGCAACAAAAATAGCACTGACCACGAATTTGCTGAATAAAATTGATA
AGAATGGATGCTTTGGGTTTTTTTTCGACAAATTTTGAAAAAAGGAGTTG
TATTAAAGGTTTTAATTGAATTTTTTCCAAACGAAGTCCAAAAATTTTCT
AGTTATGTGTCGCGGAAAGCATTGTACCGCCGAAAAAAAAATTTGATTAA
AAACATGATCTCTGAAGGTAAAAAATACGATGAAATTGGTCGCATTGTCG
GTTGTTCAAGCAAAATGATCCGCAAAGCACTACTGTTTGTCGAAAAGAAA
GAAACACGGCGAAGAAAGCCCTCAATGTCCAACGTGGAGATCAAGCGCTT
GGTTCGGCAAGGCAAGAAGGAGCCTTTTAAGCCGGCGACGGAACTGAAGA
AGGAGCTTCAGATAGCTGAAAGCGTGGAAACTGTTCGCAAACGCTTAGGA
CAAAACAACCTTAATGCGTGCAGCCCAAAAAAGTCCCCCTTTTGACTGTT
AAGCATGTGGCAAAGCGAATCGAATATGCCAAGATTCCCAAGGACTGGCC
TGTGGAGAAGTGGCACAACATTTTGTGGTCAGATGAGACCAAAATTGTGT
TGTTTGGTGGGAAAGGCTCTTGGTCTTATGTTCAGCGTCCACCACGAACT
GAATATAATCCTCGCTTCACCTTTAAGGCGGTAAAGTACGGGGGATCAAA
CATAATGGTATGGGCGTGCTTTTCACACTATGGAGTAGGTCCGATCCATT
GGATTCAAGGCATCATGGATCAGCACATTTACACAGATATCCTGGAAAAT
GTGATGCTGCCATATGCCGAGGATGAAATGCCGTTGGTTTGGACATTTCG
ACAGGATAACGACCCAAAACACACGAGCAAGAAAGCTCGAAAGGGGTTAG
AGCAGAAATCGATCCGAGGAATGAACTGGCCTGCTCAGTCACCCGACTTA
AATCCAATCGAAAACCTTTGGGCGGACGTGAAAAAAAAGGTTTTTGAAGC
CAAACCCAATAATAACGATGATCTTTGGGGTCTGGTCAAGGATCCATGGA
CTTGGTGGTCACGCAACCAAATATTAAGATTCTTTAAACATAGTTCATAA
GATATAATCCATTTGTTGAATTATTTTTTTATTTTTTTGGTTAGTTTTAG
CAAACTACGAGAAACAGTGCTATTTTTGTTACCGCCTAAATTTGAAGGTT
TTTTTTTGTTTTACCAATTATTTTTAAAATATCCATTAGATCTGTTACTA
ATTTTTTTATTTTGATTGAAAATCATTGTAGTATTTAAGTTTAGTGAGTA
ATATTATTATAAAGTGTCAGAAAATAGAGAATCGCTGGGACAAACACGCA
ATGTGCTTATGGTGCTATTATTGTTACCGCAACTGTA
>2R:225939-226367
TATGCGAGCGAGCCCGAAATTTCATCATTTTTCTGGGATATCGATAAATA
TATAAGTAAAATGGCAAAAAATTTAAAATTGTTTAAAGCGTGGCAGTGAC
CGGTTTGGCAGCTTTAGGGCGAGTAATAAAATTATGAATAAATATCAAAC
AATTTTTAAAAAATGTGGGCGTGGCAGTTTTAGGTGCTTTTAGGGCGTTA
GAGTGGGTGAGTGCTTTTAGGACGACAACATGGGTCAACAACATGTATGC
TTCTAGCTTTTATAGTTCCTAAGATCTCGACGTTCATACGGACATGGCTA
GATAAACTCGGCTATTGACCCTGATCAATAATATATATCCTTTATATAGT
CGGAAACGCTTACTTCTGCCTTTAACATACTTTTAAAAGAATCTAGTATA
CCCTTTTACTCTACGAGTAACGGGTATAA
>2R:226391-226435
TTTTTTTTATTTATAAGTTTAAATATTAATGAACTTAATATTAAT
>2R:226477-226712
AATTAATTTCGGCCCGAAAATCGTCTTCTAGCACGTGTACGGAAAGGTTA
TTTATTGTTTCTTACTTTTATTTAGTTTCTTACTCCCACCAGCAAGCAAC
GTCTATTTTAAGATTTTCTGCGGTCTCAAGTTAACGAGAGCGGAGGCAGG
GCACTTTTGGCCGTCACCAAATAAGAGGTTGCATAGTGCAAAACCAATGT
ATGGCCGTTACGCATCTTGTTAGTTAAATGTCTTTG
>2R:226818-226918
ACATATAAATTCTTTATATGGTCGGAAATGCTTCCCTCTACCTGTTACAA
ACTTATCAACAAATCTAGTAATCTCTTTAACTCTACGAGTAACTGGTATA
A
>2R:226987-227048
GAAAAGATTATAGTCGAATTTCCTGACTATCAGTTAACCGATATTAATCT
TGTATGAGGGCG
>2R:227616-227646
TTAATTATTTATTTATTTAATTATTTAATTA
>2R:227742-227795
TATCAGATACCCGTTACTCAGCTAGTGTGAAGGCAAACGGGAAATTGTAT
CATA
>2R:227793-227889
ATATATATGTACATATGGTCAGGCACGGCTTCTTCTCCCTGTTGCATTAT
TTCAACGAAGCTAGTAAACCCTTTCACTCTAGAAGCAACGGGAATAA
>2R:227951-228039
AATCCATGGCATCGTTTCTGGAACAGCGATGCAGGGCTCAGGAAAATATA
GAGTTCGCAATGACAAGTAATACGCTAGCTAATCAGGTG
>2R:228964-229155
AAACAAGAGAAAATGCTATAGTCGAGTTCCCCCACTACCACATACCCTTA
ACTCAGCTAGTGTGAACGCGAAATTTAATCATTTTTCTGTGATGCCCATA
GTTATTGGGGAATAAAATGAGAAAAAATTTTAAAATTCTTTGAAAGTGTG
GGCGGGACCGTTTTGTGAGATAGGACAAATTATGGGCGCGGC
>2R:229176-229220
TTTTAAAAAAAGTACTAAAAAAAATTTTTTTGTTTTTTTTTTTAT
>2R:229798-229842
ATATATAATTATATATATATATATATATATATATATATATATATA
>2R:229847-229883
TAATAATTATAATAATAATATTAATAAGAATAATAAT
>2R:230108-230235
GGCGCCCAATATTATATTAGATATTAGAACCTACCATAACTAAATAAATA
TAAATATATATCAATTGGAGCATTCGGAGACAAAACCAGCGGCAACTGGT
TAACTTAAATAATAAATATTTTCTGATT
>2R:230252-230467
AAACGAAAGAGAATGCTATAGATATCAGATACCCGTTACTAAGCTGGGCG
TAACCGGCTTGGCGGCTTTAGGGCGTTATAGTGGTTATTTGGCATCGATA
GAAATTTACATAACTTATAAAAATTTGAAAAAAATATGAACACGTTTTTC
AAAAGAGTGGGCGTGACAGTTTTTTGCGATTTGTGGGCGATAGAGTCGTG
GCAACATGGGTCAACA
>2R:230743-230786
AAAAAAAAAAAAATAAATAAAAATAAAAATGATATAAAAATAAA
>2R:231193-231245
GTTACATACTTTTCAACGAATCTAGTATACCCTTATAATCTACGCGTTAC
GGG
>2R:231249-231434
AATAATCGACTTCAAGTACCCTAAAGCAAACATAGTATCCATCTTGTCAA
ATTTAGGAACGCGCCAGTTTTTTACAACCCTTGAGAAGCGGACAGGGAAG
AAAACTGCCTTTTCGGTAGGAAATAGAAAATAAGAGTTTTGTAGTTTGCC
GTTTGGCTTGAAAAATGCCCCGAGTATTTTTAAACG
>2R:231462-231528
TTGTAACCAATGAACGGGAACTTTTGGCCATCGTTTGGGCTTTAAAGTCT
CTTAGGAACTACCTGTA
>2R:231600-231709
TAATACAATTTCTAAGAAAGGAGACTTTACTCGGAAGAATTCGTGATAGG
GTTTATGCGGATGTTGCGAATTCAATACACTGCGTTAATTGAACTGGGTT
TCATGCAAAA
>2R:231710-231746
TACTTTGCGTTTACTTTACTTTTACTTTACTTTACTT
>2R:231747-233156
ACGTTTCCAGCAATAATTTTCCGAAACACCATGAAAATTGTTAGCGACAT
TTTTAATAAAACCGAGAAACGGGAAATAGTATCTTTGGAGCACAACAGAA
CGCATGGGGAAGCTCAGGAGAATGTAAAACAAATTCTTCAATACGGCTTT
TTTCCTAAGGGAGGTAGGAAAATTAACGGCTAGTTTTGTAGCTAACTGCT
TGGTTTGTCAAGAAGCCCATAACAACCGCCATCCGCAAAATCAAAGCCTT
GGGAAGGCTTGTAGGCGATACATGTAGGCGATACATAGCACATTGATATA
TTTTCCACGGACAGGAAGTACTTTTTGATATCTATCGATAAACTTTCCAA
ATTCGCTATTGTGCTATTGCCATTGGCTAACGAACGATAACTGATTTAGA
ACCTGCAATTATTCAATTAATGAACTTCTATCCCCATTCAAAGACAATAT
TTTGTAACAATGAATCGTCGATTAAATCCGAGTTAATCAAGTCACTTTTA
TCAAATCGTTTCAATGTTGAGATAGAGAACGCACCACCATTCATAGTACG
TCAAACGGACAGGTAGAAAGGTTTCACAGCACGCTTTTGGAAATATCTTG
ATGCCTGAACCTTGAAATGAATGCCTACAGTCAACCTAATTATTTAGGCA
ACCACCAATAAAAGACCATTCGACATTATTCATTCAACTCCTCCCGAACT
GGCAAACAAAATAGTAGAAATGGTTAATGAAGCTCAGGAAAAACAGCTAA
GGTAGGAAAAACCGTCTTGGTAAAACAAAACAATCCCTTGGGAAACAAAG
TTACCCCACGGTATACGGAAAAAATATTCGAAGCAGACCTCTGGACAGCA
ATCCTCATAAAAGGAAGGGTCGTTCATAAAGATAATTTACGCTAGCTTTA
CTTTTAAAGTGTTCCTTTTGTGACCATCGCCAAGTTAGCAATATACACAC
ATGACATGAAACTAGAAACAGAGTTGGTAAAAGTTTTTCAAATAAACATT
TCTTAAGTCCTACGACTTATTTAACCTTTAAACCATTTTTAATATTTTAT
AATCATTCATTCATGTCAGTCTCTTTAGAACAGTTCAAAGTATGCGATGA
AATGCTAAACTAAAAAAAAAAACTATAAATCCACGCAACCAGAAATATTT
CCCTGAAATACCATCAAAAGCGAAAACAAAACGGCATAGTCTCAGTAAAC
TGCACTCACCCTAATTAGATTTGAATTCCTGATAAAAAAAAATACTTATG
CTATCAATACCCTTCTCTGATTCTGTTCAACTAAATAACAAGGTCAATGC
GTGCAATCAACAAGCGTTTTACTAAAATCACTGAAAGAAATGTATTATTT
ATTATTATTACTTGATTATTGTCAAAACTGTGACTTAAAACTGTAACTAC
CTCCTAAGTA
>2R:233164-233351
AACCTTTCAGCTAACCCATGACAAGGAGAATCAAGAGGGTTAAAGAAATA
CACGGATCATCCAGATGATCAAAGCTGGCATTCCTTTGATGGTTTAAACC
AGTACCAAGTTGGCAAAAAATCGGAATATATTGACAAGATTTGTCACCAA
TAAAAACTCTGTGGACAGCCTTCGTCTTATGAAAAAGA
>2R:233453-233606
CAATTAATATTGGGGAATAAAATGAGAAATGTTTTTTAAATTGCTCTAAA
GTGTGTGGTTGACCGGTTTGACAGCTTTAGGGCGTTAGAGTGGGCGTGGC
AAAAAGTTTTTGGCAAATCGATAGAAATTTAAAAAATTAAAAATATGTGA
AAAA
>2R:233671-233909
CAAGCTTTCGCTGCATCTTTGTCTCTAGAATTTGAATGCTGAATATCAAC
CTTCTAGTTCATATATTTCCTCCAATCTCGACGTTCATACGGACAGAGTG
ATATGACTAGATCGAATCGGCTATTGATCCTGATCAAGGATATACATATA
TACTTAATATAGACGGAAACGCTTTATTCTGCCTGTAACATACTTTTCAA
CGGATCTAGTATACCCCTTTACTCTAAGAGTAACGGGTA
>2R:234700-234720
ATTTTTTTTTTTTTAAATATT
>2R:237709-237773
TTACAAACAATAATACCAACTGGGTCTAGTTTAAGAAAATTTCTGTTCCC
ACACTGAACTTTGCT
>2R:239553-239588
ATTTTTACTTTTTAAATTAAATATTCATAAATTTAT
>2R:239858-240015
GGGCGTGGCCACAGTGTTTTTGGTATACCGATAAAAGGAAAGAAAAACCA
TAAAACGAAGAAAAATCGAATTATTTATCATAAGTGGTTGTGGCAGTTAT
GATCGGTTTTTGGGCGTTAGAGCGGGCATGGCAAAATGTGTCAACAAACT
TGCGCTGC
>2R:240013-240301
GAAGCAAATAGAGGTAGAATACACTGTAAGTCTAAGTTTATAAAGAAAAA
GAAAATAATAAAAGTAAATATAATAACGATAATTCCAGGACTACTCTCGA
GCATGATGCTAATGTTATGCCTCCTATCGACAATTAACACACAATACCTA
GAAGTAACCCCTATCCAGGCCAAAAACGGCTACTTAATCTTTCAAACCGA
AACCATAGATTTACCGATAAACCACGAATATCATTATTTATCTATAACTT
TACTAAAACAAAGAATACTTATGAAGAACTTATTAAGCA
>2R:240300-243321
TCCTAGCGTCTCCTTCGCTAGTGCCTTAAAATCGGGAATTAAATCTGTGA
ATCCGCTAACACAAAAGTCGACTTCTACTCGGGAAGAACAGAAAATAACT
ACCTTGAACGAACAAACGCAGCATATATCAACTGGCATTGAAACGATGAT
GATCTCACTCCAGCAAACCCTAAAAGAGTTTATGACATTCATGCAAACCA
CAATGCAAGAGCTTATGCGAAACCAAAACATGCTGATACAGCTTCTTCTG
TCATCCAAATCAATATAATGTCTCCACTTCAAATATCTATGTGGAACGCG
AATGGCGTTTCACGGCATAAAAACGAACTTGCCCAGTTCTTATTCGAAAA
AAATATTGACGTCATGCTCCTCTCCGAGACACATCTAACAGCACAACTTC
CATATCCCAGGATACTTATTCTACGCCACAAGCCATCCGGACGGCAAAGC
CCATGGGGGCACTGGTATACTTATCAGAAGTCGCATCAAACACCACCTTT
ATAACAGAACTGAATTGGACTACCTGCAATCCACTTCCATAAGCATGCAA
TCCAGCAGCGGCCCCGTCACTCTGGCCGCAGTCTACTGCCCGCCTCGTTT
TGTAGTTTCTGAGGACCAATTCTTGGAATTTTTCAACTCACTCGGTGAGC
GATTCATAGCGGCCGGTGACTACAATGCCAAGCATACGCACTGGGGATCA
CGTCTTTTGACCCCAAAGGGCAAACAACTTTACAACGCGCTCATTAAGCC
GCGAAACATGCTCGATCATGTGACTCCGGGTAGGCCTACATACTGGCCAG
CAGATCCAAATAAGCTACCGGATCTCATTGACTCCGCAATAACAAGAAAG
ATTCCAAGAAATAATATTACGGCCGAGTCACTTGCAGAACTATCATCTGA
TCCAGTTCTACTTACTCTCTGGCACCGACCACATATAACTGAGCGGCCCT
ACAGGCTGACAGGCAACAGGACCAACTGGGCAAGGTACGCGAAATATGTT
TGTACTCACATGGAACCAACTCAAACAGTATTCACCGACGAGGATGTTGA
TCGCCTGGTCAAATCGATAGAGGAAACACTTGTTGCTGCAGCCAAGGCCT
CTACACCTCCAGACACACACAAAATGACAAATCATAGCAAGACAAATCGT
GAAATCGAACAGCTAGTACTTGAAAAACGAAGACTAAGAAGAGAATGGCA
GAATCATAGATCCCCAACGGCTAAAGAACATCTAAAAATAGCAACACGTA
AACTAACCAGGGCACTTAAGCTTGAGGAAACCAACGCCCAGCATCTATAT
ATCAAACAACTATCGCCCACCAGCAAAAGGAACCCTTTGTGGAAAGCACA
CAAAAGCATACACCCACCGGCAGAAACAGTCGTTCCACTGCGAGGTCCCT
CTGGAAGCTGGACACGCAGCGACGAAGATAGAGCTAATGCGTTCGCCGAT
CACCTTCAGAAAGTATTCCTACCAAATCCTGCTAGCAACTCATTTCTCCT
CCGTGTAGTAACTAAAGGCTTGCCCCCTATAAATCCAGTAACATTCAGCC
AAAGTGAGATAGCATCTATCATAAAAGATCTTAAGCCCAAAAAATCACCT
GGACATGACTTGGTGACACCAAAAATGATCATAGAACTCCCACCGTGTGC
GGTTCTGACCTTATGCCATCTCTTCAACGCTATTACGAAACTTGGATACT
ATCCCCAAAGGTGGAAAAAATCTGTTATAGTAATGATTCCCAAGCCAGGC
AAAGACAAAACGCAACCCTCATCCTACAGACCAATCAGTCTCCTAACGTG
TCTCTCGAAACTGTTTGAAAAAGGCGAAATACAATACCATCGCATCAGTT
TGGCTTTCGCAAAAATCAAGGAACGATCGAACAGGTCAATCGCATCACAA
ACGAAATTCGTACCGCTTTTGAGCACCGGGAATACTGTTCAGCTATATTC
TTAGATGTTGCACAAGCATTTGACCGAGTCTGGCTGGAAGGACTAATGTA
CAAAATAACAAAACTGCTTCCCCAGAACACGCACAAATTGTTCGAATCTT
ATCTCTTCAAAAGAGTGTTCTCAACCAGGTGTAACAGTTCGACTTCACAC
GACCGCGTTATCAATGCTGGAGTCCCCCAAGGTAGTGTACTGGGCCCCGT
TCTTTACGCCCTATTCACTGCAGACATGCCTACAAACTATCAGCTCACAA
CCTCTACGTTTGCTGACGATACCGCAATACTTAGCCGATCTAGATGCCCA
GCAAAGGCAACAGAGCAACTTGCCTGCCATCTTAAAATAGTGGAAAGATG
GTTTGCGGACTGGCGCATTAAGATAAACGAGACCAAAAGCAGACATGTAA
CCTTCACACTGAACAGACAAACCTGCCCACCCTGTACCCTGAACAATACA
TTTATCCCACAAGCAGACGTAGTAACATATCTCGGCGTTCACCTAGATAG
ACGCCTCACCTGGCGGCGACATATAGAATCTAAGAGGACTCATATGAAGC
TTAAAGCAGCCAATCTTCGCTGGTTTATTAATTACAACTCTCCCCTTAGT
CTGGAATACAAAGTACTCCTCTACAATACCGTGCTGAAACCCCTCTGGAC
ATACGGCTGTGAACTATGGGGAAACGCTTCAAAAACCAACATTGAAATCA
TACAGCGAGCTCAGTCCACGATTCTGCGAACTATCACTGGGGCACCATGG
TCCCTACGCAGCGAAAGCATCCATAGAGACCTCCACATAAATCTTGTCAA
TGAGGAAATTCAGATGAAAAAAAGTAAACATCAAGCAAAGCTCGCCGCAC
ACGAAAATCCTCTCGCGAAGTCGCTTACGCGAGTCTACAGTCAGAGCCGA
CTGAAGCGCAAAGATTCTCCAGCCCAGCAAAGAAATCCTAGGGCCGTCTC
TAACTAATACAATTACTTCATATTGTAATTAATATAAGTTATATAATAAG
ATTTGAATAATTATTGTTAGTCTCACAAGAAGAGAAGATCCAATAAATAA
CGCAATAAGTTTAAAAACAAAA
>2R:243339-243392
TAGTTAGATCAAAAACGAATAGCCCATTCAAAAAGACAGGAAATTTAAGA
CAAA
>2R:243401-243664
TGGACAGCATAAGTGGTAACTACAGATAAGTACGATTGCAGCGGCCTACT
GCCGAAGGCGGTCATAGGCCTCAAACATAGATTTAAGAATAAAACTCACC
TGCATTTACCAACGCAGACTGCGGCGTCTTACAAGCGCTGCATTATATAA
TTAGATGATAAAAACCTATGTAAGAATGAATAAAAGGCGAAGCCCTCCCA
GCAGCGATTTAGTTAGATTCAAATCGAACTCATTAAGTGTACGCACAAGT
TTATAGTGTGAACA
>2R:244525-244580
AAATTATTTAATAAAAATAATTTATTATTTTTTTTTTTATTTTTAAATTT
TAATAT
>2R:244645-245636
TATGGCGGTTCATCCCACCAGGGGCTCCACATATGGGGGTTTGTGGGAAG
CAGGGGTGAAAAGCTTCAAAACCCTGTTCCTTAAATCGACGTCAGTCCGC
AAATATACATTTGAAGAGCTGGCGACGCTTCTCGCTAAGATTGAGGCTTG
CCTCAACTCTAGACCCCTCTCCCCTATGTCCGAAGATCCCTCAGATTTGC
TGGCCCTCACACCAGGCCATTTCCTTATTGGAGGGCCGTTGCTTTCCACG
GCGGAACCCGAGATAAAGGGCGAAGCCAAGTCGATAATAAATCGATGGCA
ACACCTCAAGGCACAACATCAGCAGTTTAGTGCACGGTGGAAAGAGGAGT
ATCTTAAAGAACTCCATAAACGAAACAAATGGCAATTTCCGACCAGGAAC
CTCCAAGCCGACGATATGGTAGTTGTCAAGGAGGACAATCTACCACCGAA
CGAATGGCGGCTCGGCAGAATCGTTTCTGCCTTTCCAGGAGCCGACGACC
GTATTCGAGTCGTTGAGATCCGTACGTCTCGCGGCACAATAAAACGCCCT
GTCCACAAAGTTATTCTGCTACCGATGGAGGACAAAGAGTCCTCCGTTCC
TAGGGATTAGGGCACTTCCCCCATTCCGGGGCCCAAATAGTAGTCGGCTC
ATACTAAGCTTTTTCATTTCTTTTATTGGCAGACTTACTCACTTCCTCCA
ATAATGGCTCCTCGTCCTCGTGCCACCCAGTCGTTGGAGAGCAGACGTAC
TCGAGGTATTAAATCCTACCGCTGCCGAGTCTGCTCTGGAATCCATCCTC
TTCGAAAGTGCAAGAGGTTCCACAAACTGAGCGCTGAAAAGCGCCTTCGG
GCAGTACTTATTAATAAGTATTGCTCGAACTGCCTCGCCCATCAGCACTC
AGGAGGAGACTGCCGCAGCCAAGAGGGATGCAAGAAGTGTGGAGGAGACC
ACCACACTCTACTCCACATACACGAGGTCCTCCCCGCTCCGA
>2R:245636-245839
TGTTCACGCCAGAAGGGCGCAAACAGTTGAGCGGCAGTGTAAGCGGCCAA
TACTTGTACTCAAAACTCCTCCACGGCTCGCAAGCACCGCTGCTCGCGCT
CTCCTTCTCTCCTCTCGCTCTCCTCCCTTCCCGCAAGGTCTTCACCACTC
CGCGGTCCCGCGGTATTTCCAATGTTAGGTTTAAGTTAGTCTTAATTTAC
AAGT
>2R:247010-247278
CAACCACCAACCTTTTCGAACTAACTTCCACTGTAATACAGAGGGCTTCA
AAAATAATCTTCAAACATTGACTTTAGTAAAAATTTGACTCTAAATTGGA
TTTTAGGTAATTTGAATGGCGGGACGCAACGGGTCCTATTTAAAAGTTCT
CTTTCTTGTATTCTCTGATCCGGTGTCAAGGGAGCCACCTTGGTCCGCTT
CTTTTTACCATATTTATTAACGACCTTTCCCCTGAGTAATAAAACATTTT
TTTTTTTTCGTGTACTTAT
>2R:247288-248021
CAGCACAACACTGGTTGATGATCTTGGTGTTCTTCTGGACCCTAAACTAA
AATTTTCTGACCATATGACTTGGTTTTTATAAAAAGATGGTCCAAGGAAT
TTGATGATCCTTACATGACTAAAAATTTCGTTAGTCCGTCCGATTCTTGA
GTATGGATAACCTCTTTGGAGTTCACAATACCTAGTCCACCGCATTGAAT
CGGTCCAAAAAAACTTCTTAATTTTTGCCTTGCGGCGCCTAAATTGGAAT
GCAAACCGTATATTACCGCCTTATTCCAGTAGACTACTTTTAATTAATTT
ACCGTCCCTAGCTAACCGTAGAACTATGCTTGAACAGTCTTTTTTTGTAA
GCTTATTCGTGGTGATGTTGAGAGTCCCGACTGGATTAGTCGGCTTAACT
TCTCGGTTCCAAGTAGATTCACTAGAAACTATATACCCCTTATCTTAAAT
CTAACTATGAGTTGCATGTTCTGACTATAAAGACTTTATCCTATTATCTG
TAATCTTGACTCTCTGCCGCTCTCAAGCAATCAATTTTAACTTTTTTATT
ACATAATTAGATCCTATTAGCACTAATATTTAATATAGTTATTTTACATT
ATATTAATTTCCTCGTTTCTGTTCTCTTTTCTATATCGCGTCTATCTTCT
CACGAATCGAGCCGTATGATGAACGACAGCGCCCCTCGCTCGGTTGGGCG
GGAGGTGTGGCCGTGGGACCCGTGCGGGAAAAAA
>2R:248036-249222
ATTGGTAGTTCTAGGTGATTTTAATATACCTGGCACAATGTGGTCCCAGA
AAAACAAACGAATACCCTTCTCTCTTTAGCGCAACATGACTTTATTAACG
GCTTGCTCGACTTATCATTGTCGCAAGTTAATTATATTCGAAACTCTCTT
GGTCGACTGTTGGATCTATGTCTTGTAACAAGTAGTCCTGAAAGTGTGTT
TCTGTCCAGGGTAGCACCTCTTACTTAACCTGGAGATCCATATCATTCTA
CATAAGAGGTGGCAATCGACATTAAAAGTAAATTCAGAGAAGTCAACAAA
CCGAATTCCCTGTTTTCGCAAGACAAATTTTCGGAGGCTAAACAATTTTA
TAGCTGGCTTTAATTGGTCCGATCTTTACTACTGCAACATAATGACGGAT
GCAATTAATATGTTTTCTACCGCAATTAAATCATTTTCGACTCTTGTGTT
CCGATGTACCATCCGTCAATCTCTAAATCTCCTTGGTTTAATAAAGAGTT
GACACACCTAAGAAATGTAAACTCCAGTCTCCAGACAAAATTTATAAATA
CCGTTTCTCAGTCCATCCTTTATAAATATTTAAGCGCTCGGCTAAACTTT
ACTGTGCTTAATGCTCAGTGTACAGGAATAATTTAAGCCGTTGTAAATTC
CAGTTCGCACAGGATCCGAAACAATTTTATAATTTCGTTAACAGTTAGCG
AAAAACAAGTTTTTACCCTTTCTCTCTATTTTTTGAAAACACTACGGTAA
CATCGGATCAGGCAATAGCCGATCTATTCGCCAAGTTTTTTCAAACAACA
TATTCAAATTAACCTCATTCCGAACAGGCATACTCTAATGCGGTATCTAA
GTCGAATCTAATATTTTGCCCCACTATAACCGAAAGCTTACTGCTTAACG
ATCTTTATCGTGTTAAACCGGTCTATTCGCCAGGTTCCGATGGAATCCCT
GGCTGAGTGCTCAGATTCTGTGCGGAAGCCTTGTGCAAGCCTGTACTGAA
ACTGTTTACCTTATCTCTGGAATCTTTACAGATCCCTCATATATGGAAGG
AGTCCTTTGTGATTCCTCTTCATAAAAAAGGTAGCAAACTGGATGCAAGC
AATTACAGAGGAATCTCTAAATTGTTGGCTATCCCAAAACTTTTAGAAAA
TGTTATCACTCCTCATTTGCAGCACCTTTGTACATCA
>2R:249246-249750
TCCCCTGATCAAACATCGTCTGATGTATTGTCTTATATACAAGACAAAAC
AAAAGCCGATAATATAAAAGTGGAAAAATTTAACTTCTCTTACGCTAGGG
ACATATCATCTTTCAAGGTAACTGTCCCAAACGAGCTTTTTTCGACCATA
TGATCGGGTGATTTTTGGCCGGATTGGATGGTGATATAAGAGTTCGAAGC
TAAGATCAAAAATAGGAAAAAAGCGCCAGACCACTGCACCATCCGCCTCT
TTATCTTCTTCCTCTTCTTCAAAAAAACTAACAACGAATCCTACTATCTT
CTATCAAAATGTTAGAGGCTTGCATTGCAAACTAACCAAATTGTATTGTG
ATAGTCCATTTGCATCCCATATAATAGTGTTCACAGAGACTTGGTTAAAG
CCGGAGATACTTAACTCCGAAGTCTTCCCAGGTATGTACACTATATATAG
GTATGACCGTCCCTTCAGACGGGGAGGTGGAGTCTCAATTGCGGTTATAT
CTATC
>2R:249752-250669
TTAGCTTTCAAAGCGAACGGTCGTGTTAGTTGCGCTCCGATTTTTATTTT
GTGTTTGTCAAACAAGCCGTGGTTTTTAATAATCTTCTTTAATTATCATA
TATTTTAAACATAATTATTAAAGATTCCGTTCGCTTCGCGAGTGATTCTT
TTGTGATTTGTGCAGTAGTTTAAACAAATATACAAAGTATTTTGCATTTT
TCGTCCTTGTGTTATGTTTACTCTCCCTTTTGTACGTTGTTCGCAGTGCT
GTTCGGTGTGGTTTTTTGCATGCGCCCACACAAAATCTAAATTTCTCAGC
GTGCAGACTGCTCTCTTGCGGTTCTTTTAACACCTCGCTAGAATGTTTTG
ATCTTGTGTTTTCGTGCACAGTGGTCTGATTTTAGATAAACATGGAAACC
GTAAATGTTGTCTGCTTTTATAAAAATTGTTGCCAGGTTATAAAACCTGA
GCACCAAAAATTGTTTTGTTGGCTATGTGATAGAATGGTGCATACTAAGT
GCGCTGGTTTTAATGGCCGAACAAGCGATGACCTAGCGAAGGGTAAAAAT
TAAAATTACTGTTGTGATGCTTGCCTTGTGGTTGCGAACGAGATGAAATT
GTTTATGCGCCAAACTAAATGTGGCTTGGAAAGAACTTATCAACAGTTTT
GGCGTAGCTAGAGATAGTTTTCGCCGAGTCGATGATCTTCTTTCCGTGCT
TAATTCACAGTTTAATGGTCTTTAGATATAAGATGAATCTCCAAAGCGCA
AAAAAGCCGCAACCACGGGAAAATGATCAACAGGACTCCACAACTGAGCA
GCTGTCAATCGCAGCAAATCCTCATATGTTGCTAAGATCGGCAGCTAAAA
AAAATTCGGTGTAATCCGATCAATCTGTTGTGGTGGGACCCCACCCTGTG
ATTTCTAAAAATTCCGAA
>2R:250727-250756
AAAAAAAAAAAAATTAAAAACTTTTTTATA
>2R:251139-251185
TTCTAGCTTTTATATTTCCCCAGATCTCGAAGTATACACGGACTGAC
>2R:251232-251266
TAAAATTAAAAAATTATTAAATTAAATTAAATTAT
>2R:251552-251584
TTTAATAAATATATAATATATTTAATATATATA
>2R:252107-252128
ATATTTATTTAATATTTATATT
>2R:252222-252377
AAAATTCCTTTAATCTCTAAATAAATTAATTTTTAAGATGAAAATTGATA
CCTGGTTGAAAATCGTCTTTTTCCACAAATATGCACACATACTCACTTTC
TTGCGTATGCCTTAATTTACTCAAACAAGTGCGTAAAAAAAATTAGATTT
GATTTC
>2R:252590-252679
ACGCTTACAGTGTGTAGGCAGTGTGCAGGCAGACGTAGTATAAGCTCATG
CTTTGTAAATTTGACTAAATGTGACATTCATATTTTAGAA
>2R:253187-253231
TAAAAACAAGAATTAAAATATAATGAAAATAAAGAAAGAAATAAA
>2R:254895-255156
AAACAAGAGAGAACGCTATAGTCGACTTGCCCGACTATCAGATACCCGTT
ACTTAGCTAGTCCAAGTGAGACGTACAGTTTCAACCTTTTTAAGAAATTT
CGGTAGAAATCGGGACAACAAAGTTAATATATTAGGGCTGTTTTTAGGCG
CCAGAGTGGGCGTGGAGAAAATGTTTTCGGCAAATTTTTTCAAAAGCGTG
GGCGTGGCCGTTTTCGGAGGTTGTGGACATGGCACATCAATAGAAATTTA
CAAGACTAATAA
>2R:255870-255963
TGTCTCTAAAATTTAAGTTTAATCTCAACAATCTAGCTAGTTCCTGAGAT
AGAGGCGTTCATACGGACAGACGGACGGAAATGACTATACTGAC
>2R:256433-256510
AAACAAAAGAGAACGTAAAAGTAGAGATCCCTGACTTTTAAGTACACATG
CTTCAGCTAGTGGTAGTTCAAATGTGAA
>2R:256511-256549
TTTTTTTTTTTAAATAATTTTTATAAAAAGTATAAAAAT
>2R:256912-256939
TTATAAAATAAATTAATAATTATTATTA
>2R:257213-257434
GAGGACTCTTAAAACTCCCCACAAATCTCGTGCAGGGGGGTGGCCTAACA
ACAGCCGCGATGCAGGAGGAATCAAGGGCGGTCAGGGCAAACGGTTGATA
TATGGACCTTGGACCCCGGCAAAGCGGAGAGACCGTGAACTAACGGTGTC
GCTCTGGACCTTGGACTCCAGCTGTCCAAGGGCGAAGAGGTCGACCGGTA
ACGGTGCGTGCACAAAGAGGAC
>2R:257440-257469
ATAAATATTTAAAGTATAAATATTTTTAAA
>2R:257716-257751
TATATTAAAACAAATATAAAAAAATATCTTAATATT
>2R:257786-258882
CAAAGACACTAGAATAACAAGATGCGTAACGCCATACGATTTTTTGGCAC
ACGATTTTTTCGCCGTGGCTCTAGAGGTGGCTCCAGGCTCTCTCGAATTT
TTGTTAGAGAGCGAGAGAGCGGAGAGTGCTACAGCGAACAGCTCTTTTCA
TCGCATAAAGTGATAGCAGACAACTGTATGTGTGCACACGTATGCTCATG
CATTGTAAATTTCACAAAATATGCCCTTCACCTTAGAAGTTCTTTGACTT
TAAATCTATATTATTTTTGATCAATTGGCACCATGCGAAAAATTCTTGTT
TTGCATTGCCTTAACGTTATTATTATATGAAAATAGATTAGAAATAGCCA
AATCTATGTACATATTATCACAAAAATAAATTTCAAAAATGACTTTATAT
AAGAATATTTGTCATTAGAGTATTCAACTTGCGGCGTGTGAAAAATTAAT
AAGGCAATGATTGTTGAGTGCTTGTGTCCGTACTTCGTGCTTCAAGATAT
GAACAAAGCAAAGACACTAGAATAATTCTAGTGTCTTTGATATGACTTTT
GCAATAAACAGTTATCATATTTAATTATTTACTATATTTATTATGTCATT
TGACTTAATATGATGTAACATTAACATTAAAAGTGTTTAAAAAAAAAAAA
TATTTCGCTTTTAAAAAATTGTCAGATGAGAGACAAATTAGAATTAAACA
TAAATATAAATGTGTAAACGGTAGCTAATTCGAGCGGCGATTTTAACAAA
CAAATTTAAAAAGCTTTAAAATTATAATAGTCAGTTAAAAATTATTTTAT
TTTATCATATTGCTACGAAATTGGCAAAAACTACCCTAATATGTACAATG
TAAATTCGTTTTTTCGATCAGAATTGATTTCGGCCCGAAAATCGTCTTCT
AGCACAACACGCAGACATATACGCGTTCTCGTCTCTTGTTTTTAATCACA
CAAGCAAGCAAATTCTATTTTTAGATTTCTTATGCTCTCAGCGGGAGCGA
GCGGAAAGAGAGCAATTTTGGCCGTCACTAAAAAATTGGCTGCATAGTGC
CAAACCAATGTATGGCCGTTACGCATCTTGTTATTCTAGTGTCTTTG
>2R:258970-259099
GTTATAGTTTTGGGAAGCTTGTGGGCGTTAGAGTGGCCATGACAAACATT
TTTTTGGCAAATCAATAGAAATGAAAAAAATTCAAAAATTTTTTTAAAGT
GTCGGCGTTGCAGTTTTGGCCGGTTTGTGG
>2R:259299-259620
AAAAAAGAGAGAGTGCTATAGTCGACTTCCCCGACTACCAGATACCTGTT
ACTCAGCAAGTGTGAATGCGAATGCGAAATTTCATAATTTTTTTAGTATA
TCGATAGACTTTGGAATAAAATGAATGGGCGTGGCAAAAAGCGATTATAT
AATTATAAAAACATATTTAACCAATTTTCAGATGTGGGCGTGGCAGTTTT
CGGCGGTTTGTGGGCGTGGCAAAATGTTTTTGACCAATTGATAAAAAACA
TGAAAAAATAACAAAACATTTATCAAAACTGTGGGCGTAGCGGTTTTGGG
CGGTTTGTGGGCTTTAGAGTGG
>2R:259773-260198
ACGGTCACCGTCCGTATCAGACATTCCAGGGCTGCTCAGAGTCTACACCA
CAAACAAGCAGGTGACGCAGAATAATAGGGTAAAAAGTCAAGGAGCAGTC
CAATAGCCAACCCCTCCGCTTATGGGGCACACTTGAAAACCGAGACCCTG
GCGACCGAGCTGGAGCGGTATATTTCTCACCGGTGAAACTTCCCCCTTCA
CAACCTCCCGCATTAGACCAAGGTGCGTGGTCTGCGCGTATTCTTGAAAA
GACAGGCAGCTTATAAAAAATCCCATTCTGCGTCTGAGGCGCATCGGCCG
GCAGCATAACCAACACCTGGCGGAAGGTATAAATTCGCACACCTGGCAGG
AGTATGAAATGCACAACCTAAGCACAAAACATAAATACTCCAGGTGGCAA
CCATATATGTGGAAATCCAACCTCGG
>2R:260240-260868
CTTCTAACGAAGATCAATAAGGAGGACCATAATTCTTGCAATGAAGAACG
CATTTTCCATATAGGAGCTTCAATTGAAGCTACGCGTAAGGCTGCGGGAG
GCGGAATCAATGGATCCAAACGCACTGCAACAATGAATGCTAGCCACCAG
ACCACCCCTACAGGCCCCCCTAGCTATGAGGAACCGAGTAACGACAAAGT
CGGTGCCAAACCGAAGGATAGCACGGCTCAGTCCGCTCTAAAAGCATAGC
GTCCACAAAGCGCTTCACCCTTCGCCACTACAGCGGGCAAAAAGTCACAT
GTTAGGCTGCAACAGCAACGCTGATTATCAGCCCATCAGCTGGGCAACCG
GAAAGAGAGGTGCTTTCGTTGCTCACAAGAGGCCAGGCCGCCGGGCTCAG
GGATATTGGAGAAAATGTAACCAAGGTTAAGATCCAAGGCAGATATCCCA
ACCGATGTGGTGGCACTCAAGAGCTTTCGAGTATCCCAAAATGGAGGGAA
GGGTGCTCTAATATTAAGCGGACCCGCTGGTTAAGCGTGGCAAGCAAAGG
GTAGGAATCCTACCGTAGGATGATCCCAATGCCGGGTCAAGGAGCTGGAG
CCTCGCCAAAGGTGATTCAAATTTGTGAA
>2R:261462-261513
TTTTTTAAATTTTTTAGTATTTAAAATCATTAATAAAAATTAAGTTTTAA
TT
>2R:261859-261879
ATTATTAATTTATTTATTTAT
>2R:262320-262740
TAGAGGAATCTCCAAAGCGCAAGGAAGTCGCTGTTGGTAAGCTGCATAAG
GGGAACGCCCTGCAACCACTGGGAAATGATCAACAGCACTCCAGAGCTGT
CAATCGAAGCAAATCCTCAAATGTTGCTAAGATCATCAGCCAAAAAAGAT
TTGGTGCAATTCAATTAATCCGTTGTGGAGTGATTTCAGCTTGGAATTGC
TAACGATTCCAAATAGTCTTCACTGGTTTTTCTACAAGTGATTCCAGCTG
TCCCGATTAGCGTACCATCACAAATGAATATTAAGTCCGGACTACCGGCA
CAGGTTGGCCCTTCAGAAATACAATCTACAGGGCTAATACCCGGTGGTTC
TACTAAAATTTTCGTTTCTCGGCTTTCCCCGGATCAAACATCATCTGATG
TATTGTCTTATATACAAGACA
>2R:262741-263210
AAACAAGAGAGAATGCTATAGTCGAGTTCCCAGACTATCAGATACCCGTA
ACTCAGTGTGAATGCGAACGAGAAATTTCATAATTTTTCTGGGATAATGA
TAGATATTGGGGAATAAAATGAGGAAATATTCAATAATTGTTCAAAAGTG
TGGGCGTGACCGGTTCTTCAGCTTTAGGGCGTTAGAGTGGGCGTTGCAAA
ATTTTTGTTGGATAATCGATTGAAATTTTCAAGACTATTAAAATTATAAA
AAAGTGTGGACTTGGCAGTTTTGTGCGGTTTGTGGGAGTTACGGTGGGCG
TGGCAACAACAAACTTGCTCTGCTCTGTCTTTGTCCCTGGAATCTGTATG
CTGAATCTCAACCTTTTTCCTTTTATAGTTCCTGATATCTCGACGTTCTT
GATCCTGATCAAGGATATATATACTTTATATACTTCGGAAACACTTCCTT
CTGCCTGTTACATACTCTTC
>2R:264554-264589
TTATAATAATAAATAATGTTAATAATGAAAATAATT
>2R:264893-264927
TTTTTTAATATTATAATTAATTTAAAAGATATAAA
>2R:265619-265657
ATATATATATTATATAGCATATATATATATATATATATA
>2R:265658-265926
CTAAGTTCGTTCTAAGTCAAGATTAATTTTGTTACTATTTTTTCATAGCA
CTGCTATTTCATTGAACACCAGAATTTCTGCCTATTATGTTGTTTTAATC
TATATTTTCGAAACTATTGAAGAAATAAAAGTGAAACATTTGTTAAATTG
TTTGAAATTAAATACCTAATGATATAAAAAAAAAATTTCCCATTAAAAGT
GTAAATCATAGGAATTTTTTATCTTAAACTCTCAAGTCCAAAGCACTGCT
ATTTTTCTGAACACAGCTG
>2R:265922-266927
AATAGGCAGTGCCTGGTTTTGACCAATGTAGAGTTCCGAAATGATCATTA
TTTTCTAAAAAGTGAGTTTGGTTAAGTTAATTCGTATATTTAAAAGGGCA
ATAAATTAAAAAAAAGAAATTTTAAATTATATTTTAGTGGGTGGAAAACA
GCACTGCTCCCAGGAGAAAAGAATGTTAATTCTTAAGCTTATAAAGGAAG
GAAAAGCATATAAGGACATTCAAAAAACTCTTGAATGTGCTGCCAAAATG
GTATCCAATACCATTAAATATGAATGGAAGCCCGAAAACCGTGGTACCAA
ACGTAAAACCACAGAGATAGAGGATCGACGCATGGTTCGTTAGAGCAAAG
CCTATCCTTTTGCATCCTCTAGGGACATAATGTCTGAGCTGAACTTGGGA
ATCAGTGACGTTACTATTCGGAGACGACTACTAAATCAAAATTTCAGTGC
GAGGAGTTCACGAAAGGTTCCCCTACTTAGCCCAAGGCATATTTAGGCAA
GGTTAAGCTTCGCTAAAACCTACCTAAACTGGCCAGTCTTCAAATGGCGT
AATATCCTTTGGACTGATGGGTCAAAAATCGTGCAATTTGGTGGAACGGG
TTCACTACAGTATATATGACGACCTCCAAACACGGAGTACCACCCAAAAC
ACCCACTGAAGACTTTCAATCACGGTGGACCTAAAATCCTGGTATGGGCT
TGTTTTTTTTACAATGGTATGAGTCCATAACATATGATTTATGGTATTAT
AGACCAAAACGCATATGTAAATATACTTAGTGATGTCTTACTGTGATATT
CTGAATATAATATGCCCTTAAAATGGACATTCCAACAGGATAATGATCCG
AAACGTAGATGCAAATCGGCTAAGAATAGGTTCACCCAAAATAGAATAGA
TGCAATGCCGTGGCAAGCACCATCTTCCGATTTAAACCCGATTGAAAACC
TGTAGGGGGACATTAAACAATATGTGTCGAAGCAGTCCCCGACGTCTAAG
GCTAAG
>2R:266924-267172
TATTGGGGAATAAAAGGCGCCACACGGTTAACTTTATTAGACGAACGAAT
ATAATCGTCCCACGGGCCGTAAACGCTTTTCATTGCAATTTGCAGACGCT
CGCAATGGTACAGAATGAGAAAGTCCGGAGGTTCCCAGCCACAAAGTTCT
GGCAGCGCAAGAAAATGTAAAGCAGGTATTGTCAGAATACTATTTCCCCA
AAATGGCCATGCTGGCCAACGAAATCGTGCAGAACTGCATGACTTGTGC
>2R:267170-267834
TGCGAACGAGCCGTCGTTGAAGTCGCACACGATCGTGTCCATGCTCTGTA
ACAATTTTGGTGTACGCATTATAAACGCACCACCACTGCACCGTACCTCC
AACGGACAGGTGGAGCGTTTCCACAGCACGTGGCTGGAGCTAGCTAGGTG
CATAAAGATAGACAAGGGTATACGGTCGAAATAGTAATGTTGGTCTCTAC
CCAATATAATGGGTCGATCCACTCGGTCATCAACAGGAGACCGGCTGATA
ACGTCCTAACGCACCCTGATGAGTCACAGGCAGAGACCCGTAATAGGACC
CAGAAAGCTTAAACCGCGCTAAGGGTCAGAGAAAACGCATCGCGGTAGAA
TAGGGTATTCGATGTTGCCGAAAAGGTGTTGGTAAAATCCAACCGAAGAC
TCGGCGAATAGCTCACGCCGTTGTGCGAGGATAGAACTGTAGAAGTGGAC
ATGGGGACCACGGTCCTTATTGAGGGGAGGGTGGTTAACAAGGACCATTT
AAAATGCCGCGCTCATCAGCGAAGTCCGTGTAGCGCTTAATTTTAAATTT
TTTAGCCACTTGGTAGATCTAAGCTTAGCACCATCCGCGCATATTATATT
CTTAAGCATTTTTCTTATTATTGGTGTTGGGTTCCCCAACAGAACAGAAA
AATCAACCATTTAAA
>2R:267842-268216
ATGCGAACAATAGGCAAATACAAGTCAATAACAAAATTCAGCGTCAAATG
AATAAACTAACTGCCACTTTATCCTCATGACAGCAAAAGAGTCGCAAATT
GACACCGATCATTTGTATGAAACATTGCTCGCGAGAAATAGAATGCTCAT
GAAGGAGCTTTAAAATTTAATGTTGGTTGTGACACTTGCAAAAATTTACA
TTGTTAGCCCGAATATTCTTGATCACGCAGATTTAAGCCAAACTGAGCGG
CTGAAGGAGCCCACCAACACCCCCATTGGGGACCTCATGTCCGTATCGTC
CGTAAAGGTTCTGCAATCCAATAACGCATTACACTTTATAATCAAATTTC
CGGTAATTAAGTTGCCTGTAAGAAA
>2R:268219-268295
AGCAGCCAGGATCCAATCACCTATGTAGATGAGGGGATCGTCATCATCAA
CGATAGGTCCGCCAAGGTACAAGTGGA
>2R:268340-268488
ACGGCAACAACAACATTATGTCGGATGTCGTTACGTAGCCGGCAAACACT
GCTTATTTGCGTGGCCGCTACGAATATGAAACCGCAACAATGTGTTTCGT
TTTAATTTTAGCTCTTAATTTTAATTCTTGTATTCGTATATTTAATTCT
>2R:268727-269142
GTTTATTTATTATTTAATCTAACCTAATTTAATTATTTTCCCTAAGTTAA
ATGAGTTAGGTGCGCGTTTAAATTTTCGTAGTAAATTTGGCAAGAAAAGT
TTATTTAAATTCGTTTCGATTCGAAATTCGTACATATGTGTTTGTATATT
TTCCAAGTGTTCGTGGAAAATGCCATGCTTTTATTTCAGCTCACCTGCGC
CGGAGATAGATCTTTCGCCGAGGATTAAAATTTGAGTGAGTTTTTTTTTT
AATTAAAATTGAAACTGGAAATGGCACAACAAGAGAAATTACGAAGAGTA
GTCAACGTAATAACAACAGTTTTTTTCAACTATACAACGGCACAAATCAT
GGAGGCTAAATAGCCAAAGTAAATAAATTTAAAACAATTTTATTTATTTT
GTTAGAACTTTAATTT
>2R:269158-269188
ATATTATATTAAATTATATTATATTAAATTA
>2R:269189-269300
AAATCTAACCGAATTAACTCGCAGCCCACTCTCATACATTTTTTTTGTCA
TGATTAAGGAAAAGAAGCTGATTTGAAAAAAAAAATATAATAATTTATGA
AACAAGAATATA
>2R:269301-269333
TTATATAATTATATACTAATTAATTATATTATA
>2R:269346-269386
TGTAGTAGGCTAGAGGTACACATACATAAGTTCAGTTAATA
>2R:269387-269972
AAAAAGACAAACAATGCGTAGAAGTTGACATTGTATCGAATATTAATTGG
AATGAATATGCCAATGTTGATGCAGATGAGGCTTGCCATGGTCAATTAGA
TGATGATGAAATCGTGCGCTCTTTAGTTCAAGATGCAAAAACCAGCGATA
ACGAAGAAAGCCATAGTGATGAAGATGTGGACGATACTGAGCGTCCTACT
TTTAAGGATGGGTTTGCAGCAATTAAGGCTTTAAAGTCCATTTTTATGCG
AAACAATAATGATGAGTTTTTGCAAAACTTGAATTCTATGGAAGACAAGC
TGTTTAATTTACATATAAACTCAGCTGTATTGCAAAAAAAAATTACTGAC
TATTTTTAAGTTAGTTTTAAAAAGTGTTTTAATCAATTCACCATCACTTA
AATTTATATGTCGATCTTACTTATCATTAAGAATGAAATTATCAGTTCCT
TTTATGTTTAACATTGTTATAAAGAAATAAATTCTTTATTTTTCCTTAAA
AAAAAAAATTAAGTTAGCTGCATTTTTAAGTTACCTGCATCGAGGCATTG
TGCAAAGTACTCGAGGCAGCTAAGCGAATTATACTG
>2R:269971-270877
CAGTATAATTCGCTTAGCTGCATCGATAGTTAGCTGCATCGGCAAGATAT
CTGCATTATTTTTCCATTTTTTTGTGTGAATAGAAAATTTGTACGAAAAT
TCATACGTTTGCTGCATCGCAGATAACAGCCTTTTTAACTTAAGTGCATC
ATATCAGCTGTTTTTTTTGCCAATTTCAATGAATATCATCAAAGTTAGCT
GCGCCATCTATGAATCATTTTTGCATATCTAAAAGATGGCAAGAATGCCA
ACTCGTTTCAGTATCTGCGCATGTCCGTTTTTGTTTTTGCTTTGATCGTG
ATTTTTGTGTTTTTGTTTCTTATGACACAAAGTTATTAAAATGGGTAAAA
CAAAGCGTGTCGTTGGACTAACACTAAAGGAAAAGCTTCAAATAATCGAG
TTAGTGACCAACAAAGTGGACAAAAAGGAAATTTGTGCCAAGTTCAAATG
CGACAGATCCACAGTCAACCGCATTTTACAAAAAACAAATGAAATTCATG
AAGCTGTGGCCGCGTCAGGTTTAAAAAGAAAGCGTCAAAGAAAAGGAGCG
CACGACTTAGTAGAAGAAGCCTTATACATTTGGTTCGGACAGCAGGAATC
AAAGAACGTAATTCTTGACCGGCACGTCATATTAGCAAAAGCGAAAGAAT
TTTGCCAAAAATTTAACGACGCCTTTGAACCTGACGCCAGCTGGCTTTGG
CGCTGGCGCAAGCGCCACAATATAAAGTATGGCAAAATACACGGCGAAAC
TGCTACAAATGATTCCGTATCAGCAAATGAGTACAAAAATGATATTTTGC
CAGGATTGCTTAAAGGTTATAACCCAGAAGACATTTTTAACGCTGACGAA
ACTGCACTCTTTTATAAAGCAATGCCGAATGCGACATTTTTTACTTGTGG
AAAGCAA
>2R:270878-271104
TAATAGCAACATAGTATATAAACATGAAGTACTTGTTCGCTTTCGGGTGG
CATTCTCTCTGTTTCGCAATATCGGCCCTGTAGCAACAAGCATAGAGGCA
GATCGCAAACGGAGAGGGAGTCAGTCGAATGCTAAAGCTGAACACGGGAA
GTAACAAATAAATCAAAGAGTCCAATTCCTGCCTTTGTGTGTTTTAGTTA
ACTAAGAGGATATATAATACCCCTACA
>2R:271105-271165
ATATCAGAAGTGGGCCGATCACGAGCCAAAGAGAAAAAAAAAATGAATAT
AAGCAATGCAT
>2R:271364-271978
AACATTATGTATGATGGGATATCGAGCAACAGCAAGCCCAGAGGCGCAGA
GCTGCACTGCTTCGCTTAGGACGTTGCGGTGAGAGCCGTTGCCAAAACAA
TACCGGAAGTCCAGGATCATCGAGTGGCTCGCGAAGTAGAAGTAGTCCTG
TTGAGCAACAGAAAGACCATTGAGAGCATGCAGGGAGTGTAGAAATCGTT
TCAGAAACTCTGCAGTATCTGGATGTCCTAGCAGACCGTAGACCAATATA
TGCCAGCAGGAAAGCGGAAATGACAGTTGCAGCTCTGACAAGAATTATGC
CCAACTCAGATTGCAGGCCAGGTTAGATTGATTAGGTTACAAAGGTAACG
CTGCTTTATCGTATTTGGCTTTAGAAACATATCGGATGACGCAGCGCATG
CCTTTACGCCCATTGACCTGCAGATGAAGGGCCAATATCAGCTCGAGAAA
GGGTTAGCCAGATAGAGATCCGACAGTGTAATCGAGAAGGGCTTAGCCAG
ATAGAGATCCGATAGTGGATTTGATGAGTCAGAGAAGGGCTTATTCTTTC
CCTTACGGAATGGGCGGAGTGTGAGCGCAAAATGGTGGACTACCACATGA
CCCAGTTCCTCATGG
>2R:271991-272092
GCTTGCTTGAAAGTTTCTGATTTTTTGTCCCTGTAGAGTGGTCCGAATTA
AACTAAGTAATGGAAACAAATGTGGTCTGCTTCCAAAACAAATTCCGTCA
GG
>2R:272121-272260
AACTATCAAGAACACGGTCATATTAAAGCTTACTGCACCTTGATCTCAAT
CAGTGTCGTCTCTAGCGAAAAAAACAAGAAAGATAGCTCAGTCATGTTAT
GCAGCAACTGTTGAGAGGAACACACAACCAATTGGTGAGG
>2R:272509-272739
TTAGTATATAGTACAACATAGTATAAAACATTAAGTCATTGTTCGCTTTC
GGGAGGCATTCTCTCTGTTTCGCAACATCGGCTCTGTAGCAACAAGCTTA
GAGGCAGATCGCGAACGGAGAGGGAGTCAGTCGAATGCTAAAGCTGAACA
CGTGAAGTATCAAATAAACCAAAGAGGCCAACTCCTGCGTTTGTGTTTTA
TTTAAATAGGAGGATATATAGTACCCCTACA
>2R:272741-275913
TATCAGAAGTGGGCCGATCACGAGTCAGAGAAAAAAAAAAATTAATAGAA
GCAATGCATCGACGGCGCAATTAAAAGGATGGTTGAGTGAAGTAAAAGAA
CAAACCACGGGAACAAAAAGAGATTTGAAATTTTGCGTTTGAATAATTTA
ACAAACGAAAAGCGAAATCAATTGAAATTATCATTAAAAAGCGCGGAAGA
AGATTTCGACGCAAGCGGCAATAATAATGTTCAAAAAGGAAAAAGAAATA
ACGGAAAAGACGGAGAGCATAAAGACGACGAAAGTGACAGCGAAGCTGGA
GATAGCAACGAAGACGGCGATGAGAAGAGCACTGTGCCCAACGACAAAAG
TAACGGCGAACATGACGACAAAAGCGGGATACGCAGTTACAAGAACAACA
GTGCAGACGGCGCCCGCAACAACAACAGCGGCGACGGGAATAGCGACGAA
AACGAAGTTTGCGACAGCGAAGACGGCGGCGGTGAGAAAATGAACAAAGA
ATGTGGCAAGAATTAACGAAATACAGTGGGACAAGCTGTGCAAAATATGG
ATTTATTATTGCTTATGGCAACCGAGGCAGTAAATGAATTTTCGGGAGAT
ACATGTGCGCGCAAATGGATCTTACAGGTGAAAAACATAGCCAGCGTTTA
TGGAATAAAGGAACCGTATATAAAGATGTTGATTGTCAGTAAGATAAAAG
GAAAAGCATGCATGTGGTTGCATGCAGATCCAGAACGTGTATTGCTACCA
ACGGAGCAGTTGGCGGCTGAGCTAATATCAATGTTTGGTGAGAGGAAGTC
GAAGTTAGAAACAAGGCGAAAATTTGAGGAACGAAAGTGGACAGCGAGCG
AAAGCTTTGTTGCTTATGCAGACGATAAGGTGATGCTTGCACATGGAATA
AAAATGGATAAGGAAGAATTGGTGGCGCTCCTCATTGAAGGTATTCCGAA
TCAAATGCTACGTAACCAAGCCCGTATCCAATGCTTTGAACATATCTAGC
ACATAAAGAAGGCATTTGCGGAAGTGAAACTACCGAAAGTGGATGAAGCA
GGCAAGAAGGTGGCATCGGTGAACAATAATAGCAGCACACTCTTGCGTTG
TTTCAATTGTAATTCGAAGGGACACTGAGCCAAAGAGTGCAGGAAGCCAA
AGCGCGAAAAAGGGTCATGCTATGCCTGTGGTGAGATGGGGCACTTTGCA
GCAAAGTGCCTGAAAAACAAGAATGGGGATGAAAACAATTACGTAAGATA
TTTTGAAATTAATTTTATGAACAATGCTAAATCAAAATTTATTACAGCAT
GCCTCATAGACACGGGAAGCCCCATTTCGTTCATAAAAATTAGTAAAGTA
CCCAAAGATGTTATTGGAGTACCAGTTTTAAGTTCATTTTACGGATTAAA
CAAAAGTCCCTTGAAAACATATGGAAAAATATTGTGTTACATTATGAAAA
ATTTGAATAAAATAAACTTTAATTTAATAATGGTGGCAAACGAGTCTATG
AATCATGATGTAGTATTGGGAAGAGATTTTATGGAAGCATGTAATTTAAT
CTTGAATCTGGACACCTTGAAAATGATTACAGTGGATAAAATTGAAAGTC
GATGTAACAAGAAAAGCGATAAAATGTTAAAGGAAGAAAATATGTACAAC
AACAATAAAACAGTTAGCGATAGTGTTAGTCAAGGTAGTAGTAAAAGTCA
AATGAGTAGTGACACGGTTAAAAATAAATTAGAGAAAGCTGTCAATGCTG
AAATAAGCAAAGTGGAGAGGGAAATGTTTGAAATTAATGTAATAGATGAC
TCAATTGATTACAAAATAGGTGATCAGGTGGATCATAGTATAAAATGTAT
AGTATGTATAGTATGTAGTATAAAATTTATTGAGTTTGTAGAAAACTGTT
ATGTTAATAAAGAAAGACCGAATGAACCGGAGATTCGGTGTGAAATACAA
TTAAGATTAAATGACCTAAAGCCGTTTAGTTGTTCTCCTAGAAGATTAGC
ATATTCTGAAAAAGAAAAGCTGCAGATTATCTTAGATGAATATCTAAAAA
ACGGAATTATTAAACCGAGTGATTCAGAGTATGCATCTCCGATAGTGTTA
GTGAAAAAGAAAACAGGAGACCTAAGATTATGTGTTGATTACAGAAAACT
TAACAAAACAATGGTCAAAGATCATTATCCTTTACCATTAATCATGATGA
TCTGTTGGATAGATTAGTAAATAAAACGATATTCTCGAAGTTAGATCTTA
AACATGGATACTTTCATGTTTTTGTTAATAAGGAATCAATGAAATATACA
TCTTTTATGACGCCTTTAGGACAGTTTGAATTTTTAAGGATGCCAATGGT
GCTGAAAAATGCACCGGCGGTCTTTCAGAAATTTATTAATAGAATTTTCG
AGGATATGATAAGGCAGGATAAAGTTATTATATATATGGATGACATTATG
ATAGCTAGCAAAGGAATTAAGGAACATATGGAAGTACTTAGGGAAGTTTT
TGACAGGTTGACGAGGAACAAATTAGAGCTGAGAATGGATAAATGTGAGT
TTCTGCAATCGAGTGTACAATATTTAGGATTTTTAATAACAAGTTAGGGA
ATACAGGCCAATGACAAGGGAATAGAAGCAATTAGAGATTTTCCAGTACC
AGATAAGGAGCATGGTGTCAGAAGCTTTTTAGGATTGTGTTCATATTTTA
GAAGATTTATTAAGGGTTTTTCAACGATTGCAAAACCTTTATATGACTTA
TTAAAGAAAGACAAAGAATTTTCGTTTGAAGAAAAAGAGTTAGAATGTTT
TGAGACACTTAAGAAAAAGTTAGTGGAAGCTCCAGTGTTAGGGTTATATT
GTTATAAGGATGAAATAGAGTTACATACAGATGCAAGTGCACACGGTTTT
GGTGCAGTGTTATTGCAAAAGACCACAACAAAGGATGAGGCCAAATATCA
TAGTTTTGAACTTGAAACATTGGCCATCGTGTATGCATTAAGAAGATTTA
GAATCTATGTACAGGGAAAGAGATTTAAAATTGTTACGGATTGCAACGCA
TTAAGTCTAGCGTTAAATAAAGTAGAATTAAACCCTAGGATTGCGAGGTG
GGCATTAGAACTATTAGAGTACGATTTCGAGGTAGTTCATAAAGCAGGAA
AGCATATGCAACATTGCATTGGG
>2R:275903-276525
ATTGCATTGGGATGCAGTTATTGAAGACGTAGAATTTTCTCTGAATAATA
CCCAACAAAGAAGTGTAGCGCAATCTCCCAGCAAGATGTTGTTTGGAATT
GAACAAAAGGGAAAAGTTGTTGATGAATTAAGACAAAAATTAGAAGAGTT
AGATAATGTTAGTGAAATTAGAGACTTGAAAGAAATTAGAAGAAAAGGAT
CGGAATCGCAATTAAAAGCACAGAGGGATAATGAAAAAAGATATAATAAT
AAGAAAAAAGAAAGTACGCAGTACAAAGTAGGAGATTACATTATGGTTAA
GAATTTCGATAGTACAGGAGGAGTTGCTAGAAAGCTAATACCTAAACATA
AGGGTCCATATGAAATAGAGAAGGTATTGAAAAATGATAGGTTTTTAATT
AAAGATGTTGAAGGTTTTCAATTAGCGCGAAATCCATATCAAGGTGTCTG
GAGTAGTCAAAATATTAAACATTGGATAGGGAGTAGAAAGTAGTAAGTAG
TAAGAAAAGTACAAAAAAAAAAAAAAAAAAAAATTTAACAAATAGCGGCT
AAGAACAATGTAATAGTTATAAGTTGGAAATTTCGACAAGATCAGGTGAT
CTTAAATGTCAGGATGGTCGAAT
>2R:276526-276791
TGTAGTAGGCTAGAGGTACACATACATAAGTTCGGTTCATAATAGCAACA
TAGTATATAAACATGAAGTACTTGTTCGCTTTCGGGTGGCATTCTCTCTG
TTTCGCAATATCGGCCCTGTAGCAACAAGCATAGAGGCAGATCGCAAACG
GAGAGGGAGTCAGTCGAATGCTAAAGCTGAACACGGGAAGTAACAAATAA
ATCAAAGAGTCCAATTCCTGCCTTTGTGTGTTTTAGTTAACTAAGAGGAT
ATATAATACCCCTACA
>2R:276798-276895
TATCGAAAAATTTAAATAAATGATGTGTTCTTTTTCTTCTTTTAGCAACT
AGTCCTCTTAGCATATATTGAATTATAACTTTCCTATACAACTTTTAT
>2R:276896-279052
GGACACCACGCCAGTAGGTACCACACGGGGATTAACGCGCCACCAACGGT
GGCACGCGCCGCAGTTGTGACACACTACTGGAAGTGCAACTACACTCTCC
ACGCGAGGGCGGCTGGAAACAGGCACTTAGTTAGGCCACGTCTCTGCTAA
GAGTGCTTGCTAATCGTAGTTGGGCTGGAGCTGGTAACTCTCAAAAATTT
CCACATCTCCGGGCCAGACTGAAGTGTCATTCGACCCGTGCCGAGAGTCT
GCCAGGCTGAGGGCCCGGGAATCAACTAGCCCAGTCGCTAACGGACAGTC
CGGGCAAGTGGCGTCCGCCCGGTCTAGTTAGCCTGACCCGCGTACTGCGG
ATCTCTGCCCGGGTGGACCGTTAATTTCTCTGCAACTCATGGGAACTATG
AACCATAGACCCAAAAATATTAAAATACCGCAGGCCTTGACTGCGGGTGG
TCTCCTTGACGGAGAGCGGCCTACTTCGGTGGTAACACCAAAAAATGCTC
ATAATCGGAGTGCGCCAACGGCACAAGCACGCCCAGTTGCGGGAGGGAAG
AATCGGGCAGCCACACCGAATCACTCGAATGTAGTCCAAGCCGGGCAAGC
GGTACGGGCTAAAACCCCATTACCGCAACTTGGTCAGCCTGGGGCCCGGG
ATGACCCTAACCTTAAGGGGCTGAGCGGGGCCAGAACGAAGTGGTATCTT
CGTTACCTTCAGCAGGGCAAGTCACCCGCAGAAGCTTTGTCTCTGGCCAA
GACATCGCAGCCGCTAGAGCAAAGGCCCAACTCTGCTTCGAAGCGGGCAA
ACTCCCCCCTGACGCCTCCGACGGAAAACCTAAGAGGCAGAAGGTGGAGA
AGAGCAGGCCACTGACTGCTCCCTTCGATGGCCCCAGTACCTCAAGGGCT
GCAAAGGCAACTGAAGTACTCAAGCCATCATATGCGGCCGTAACTGGGGC
CATTAAAGTTGCGGTCGTACCAGAGGATTACCCCAAAGCCGTCCTCAGCA
GTGAGAACCTCTCACAGCTCGAGGACGCACGACTGGAAGAGATAGGTAGA
TAACCAGAGAGGACCGGTTGGGATTCTCCAATTAAGTTTGGAGGAATCCA
CTTCAGGGTGGGTCAACTGATAGTGGACTGCCGCAACGCAACCACTGCTG
AGTGGCTGCAATTAGCAGTCCCCAGCCTCAGTAAGTGGAGCGGTGTCTCC
CTGGAGGTAAAGATGGGCGACGACTTGCCATCGTCACACCACATCACCAT
CTTCTGCCCTAGGACAGGAGACAAGACAACAAAGTGGATCATGGAATTGA
TCAAAAAACAGAATGACTTGGACACTGAGAACTGGCGTCTTATATCAAGG
AAGAATGAGGGTGGTGGCTCGTTCCTCAGCCTGGGCATTGATGACAACTC
ATGTGCCAAGATCTTTTCTAGCGACCACAAGCTGAGCTTCAGGTTTGGAG
ACATCTCAGTTTGTGGTCTAAAGAAGGCTAAGGCGATCAAAGCCGGCACA
AGACGGGTCGAGACTCCTCGAAATCTACCAGTCTCCGCGGAGAAGGAGAA
GCCCAATAAACTCTCCGAATCCAGCGAGGATCTGGCGGATGATGAGGATC
TCGATGCGATCGTCATCAAGATGGGGATCAGACCCCGATATCCTCTCAAG
AGCTAGGCATGGAACTAGACCTGCTGAGTAAGAAATAAGCGGTACCGGCG
GACGCTGATCTGGGCATCTCCAGATCAGTAACGCCGACGATGGACCCGAT
CATCTAATGGTCGGGAGTACAGGGATAGCTCAGGTGAACATCCATCGCGT
CAAGGCGGCCTCGGCCGTGCTGGCAAGGATGTTCACCAAGCAACATCTTG
AGCTAGCCCTGTACAGGAACCCTGGTATAACCAGGGAATAAAAGGACTGT
ACGTGAAGAACGCCAAGGTAATTTGGGATCAACGGGCTTCTAGCCCTAGA
GCCTGTATCCTCGCATGTAGAAGTATTAATTATTATATACTTACAGAATT
TCTCACGAGGGACTGTGTACCGATCGTGGTAGAAGATGTGGGAGCAGTCA
AGAAGACTGTGGTGGTACGGCATACTTTGCCGGTGACGAGGCGTGCCCAC
CTCCCGAAATCACTGCACTGGCTGAGCACTGTAAGAGGATGCACTCACCC
ATCATCA
>2R:279065-282079
GTCGGCAATGTTCTGACATTTGTTACTAGGGTAAGATCTGAGGTTCTGGA
CATTACACTTTGCCAGCAGATCAGAGGCTCCGCATATAAGCGACTGGCAC
GTATCTCCTGAGGAGTCAATGTCAGATGACAGAATTATTCGTTTTAACAT
GGGACTAAATCTAGAATGTAGCGAGCGTAAGCGCAATCCTAGGAATACGA
ACTGGAAAGGGTTCAATGCCTCTTTACTGCGAGATCCAGTTACTAGGGTA
ACCGGGAAACTCCTTACCACTCTAGAACTGGAGGCCGCCGTAGAAGATAT
TTACTCGTGTCTTATTAACGCATTCAGAGAAAACTGCTCCCTTGGCCGAG
CCAAGAGGGATAAAGATGCTCCATGGTGGAACGACCGATTGGAGAAATTG
CGGAAAGCGACTAAGCGTCTCTTTAACAAAGGAAAAAGAGAAGGGAACTG
GGATGCCTACCGGAATAAACTGACCATGTATAACCATGAGATCAGGAAAG
CCAAACGAAGGAATCATAGAACTTTCTGTGAGGCAATAGTAAACACAGCA
ATCTGAAAGGAGTGCCAGAATCAAATCACTAGAGCTACTACTGGCAACTC
ACTTTCCGGGAAGCACGCTTCAAACGGATGGGAATACCCCGGTAACGGCA
CAAAGTAGACCGCGTTCTACTGATTGGGCCAAAGCAAATTCAATAGTAAC
AACGGAGATATTAAGATGGGCAATTGGTACATTCCAGCCCTACAAATCTC
CTGGTCCTGATGGCATTCAGCCAATCCTGCTTCAACGAGCGCTAAGTTAG
CTCGCAGCGCTGATCAGCAGCATAGCTTTGGGACACATACCTACTGCCAG
GAGTTTGGCAAAAGTGGTCTTCATTCCGAAAGCTGGAAAGAAAGACATCA
CTGATTCAAAGTCGTTCAGACCCATCAGCTTCATCGTTTTTGCTAAAAAT
GTTGGAAAATCTAGTGGATGTCAGCATTAGAAGCACTCTGCTTGTGGAGC
ATCCTCTCCAATGGACGCAGCACGCCTACAGGGCGTGCAGATCAACTGAT
ACTGCCCTATATCACCTGAAAAGCCTTATTGAGGATTCACTGACTCATAA
GGAAGTGGCGTTATGTGCCTTCTTAGACATACAGGGTGCTTTCGACAATG
CCTCCCATGAGGCTGTCAACGCATCCCTGGCAAGAAGAGGACTAGATACG
ACAATCAGCAGATGGATCAAATCACAACTAGCATCTAGCGAGCCATGGCC
ACTATAGGAGGACAGTCGTCCACAGTATCTACCACAAGGCGTTGCCCCCA
AGGGGGTGTCCTCTCGCCTCTCCTGTGGAGCTTTCTGGTAGACGAGTCTG
TTTGGACAGACTGACCCGCAGGGGTATACTTTGCCAAGGCTATGCTGACG
ATATTGTCATTATAGCTAGAGGTAAATATGAGGAAACACTCTGCGATATT
ATTCAACTGGGCCTCAATATAACCAGCGAATGGTGCAAGAAAGTATGCCT
GAGCCTAAATCCTAGCAAAACTGTTATTGTTCCTTTCACAAATAGGTACA
AGCTACAGAGAATGAAGGCAATAACCCTGTCAGAATGTCCCATAGAGGCC
AGCCAAGAAGTTAAGTATCTTGGGATAACCCTTGACTCCAAACTTAGATT
CAAAACTCATGTCGATAACACAATTGATAAGTACACCAGAGCACTTTTCA
CGTGTATAAACATTGCTGGTAAGTCGTGGGGAACCCATCCACGCATAATA
AGATGGCTGTACCTCATGGTAGTCAGACCCATACTAACTTAAGGGGCCTG
GGGTGATAGAGCACGCCTTAGCACCACTAAGGTGAAACTCCATAAGCTGC
AAATGCATGACCTGCGTATGCATGACAGGAGCAATGCGTACCTGTCCCAC
TGCAGCCCTAGAAGTACTTATGGAGGTGACGCCGATTCATATCGTCATTG
AAATGAAGAGGAAAGCCACCCTAATAAGAATTGAGGGAGCAGGAAATGGC
TGCAACCTCACAAGTAAGGATGCTGAAAACCTAAAACGGGATATCCCTTT
GCTAATGCAACAAAGGGATGAGATGCCAGCTGAGCACAGGTTCGCTCAGA
ACTTCAGCACTCATTTCAGTAATAAAAACAGTTGGACAACCCTGGGGAAA
GTACACCCTATGAAACCACAAACAATAAAGTGGTATACAGACGGATCCCT
CACCAACGAAGGAAGTGGGCTGGGGGTTGTAGGCCCCAGGTTGAAATACC
ACGAATCGATGGGCAGATACACCAGTATTTTTGAAGCTGAAGTCTGTGGT
ATTGGACGCTGTGCGGAGTTTAATCTGATAGTCAAGCATCCATAAAGGCG
CTCAGCAAAGCTAAAATAACATTTAATCTAGATGTGAGGACAGCCCTGAC
CAGCCCTATGAGGCCTATGAGCTGTCAGCAAACTCACAATAAGGTGGGTC
CTGGGACACAACAACATCCCGGGAAATGAGCTAGCGGACAACCTCGCCAA
GAAAGGGGCAGAGAACCCTCTAACTGGGCCCGAACAGTTCTGTGGTGTTG
GTCACCACAGAGTACTGGGCTTTTTTAGTCAATAGAGGAAGAAAAACGTC
TGTCCTTCTGGGAACACCAACCAGGACTTTGGCAGTCTAAGATTCTCCTC
CGTGAATGTAACCATAAAAGATTCAAGACCTTAATGACACATGGGAAAAA
ACACCGTGCGCATTTTAACTGGCCTTCTTACGGGGCACTGCCGACTTCGC
ATTTGCATAAGATTGGCATTGCAGACAGTGAACTCTGTCGCTTCTGCTGC
ATGGAGGAGGAGAGCTCTGCACATATTATATGTGACTGCATGGCGCTTTC
CATCAGGAGGAACAGACTCCTGGGCATGTATGTAGTCCCACGGGAAACAA
TTGCAGCCCTGAACCCCAATAAAATTCTGGCATTTATACAGTGCATTGGA
CTTCAATGGGATCTTTATAGGGGTATTACAATAGATCAGACTGGGTCGCA
GTATACATATAAACC
>2R:282081-282118
ATAGATCAGGTCGCAGTATACATATAAACCCACTTAAT
>2R:282151-282207
TTATATTTCTTTTTATTTATTAAATTTTTTTCAATTTATTAAGTTCTTAT
AAATATT
>2R:282237-282467
CGTTTTTTGAATCGCCTTGTTTATGGATTGTTAGATTCAGGCGCGTCGTT
GTTGTATTGGTTGTAATAATTTTATTGGATGAGAGTTAAATATGCGATAG
AATGCAGGAGTTTCAAGTCGATAAAAGAAGAAGATGCGACCGCAGACGGT
AATTCCCAGCAAATAAGAGGACGTGGAATACGGTGATGTCAAGAAGCTTT
TGAAATTGTATGTCCTACCATCCCTTAAACA
>2R:282476-282795
GTGGCAGATCAGCGGATATTCCGAAGGTGACAAACTAAGTTAGCGAATGT
AATCAATTGTTTTCCATCATTTAGTCAGGAAAGATTAAGAAAGAAAAATT
TAGTTTCTCACTCGATTGATGTGGGAATAGCTAGATTGGTAAGGCACGGC
ATTTCCCCGTCTCCCCCGCTGTCGAAAAAGCGAATGGGGTAATAGAAGAG
TCTTAGAGTGCTTGGTCTTCTCCAATCGTAATGGTAACTAAGCCAGGTAA
AGTGAGAATTTGACTTGAGGGTCGCAAGGTCAATAATTTTACAGAGGATT
CATATCCGTTACCCAAAATA
>2R:282889-284349
CGAAGTTCAAAGAAAAAAGAATTCCCTGGACAATTCATCAAGCACCAGAG
CAAATAAATTCGCTCTTTTAAGCGACGAATTGTCCGACAAAACAGGAAAC
AAATATAACAAAAACGAATATCCCGAAATGGTAAATGAAGACAGCGCAAC
TGATTCTGCTAAGCCCCCACCTATCATTCTGTCTGACGTCAATGATATAA
GTGAAGTCAAAAGGTCATGTTGTTAGAAACATAAGTAATATTAAAAGCCG
TGCGACCAAAACGCCACTGAACATGTTTTATGTAGATATTGAACCTAACA
ACAAAAACCGAGACATATATAATGTAGAACACATAAGTAACGCTATTGTC
AATATAGAGCCTCCCCGAAAAACCTATGAAATCGTTCAATGCTATCGCTG
CCAGGATTTCGGACTTACTCTTCTCGACACCCAAGCAACATCTGCCCGAA
AAATACAGAACAACCAGCAAAATGTGCCAACTGCTACGAAGAACACGCCG
CCAGCTACAAAGGGTGTAGAACTTATCAGAAACTCTTGTCAAAAAAATCA
GCAACCAATCTATTAAACGTGTTTACAGCGAAGAGGTTTATTGGTAACTG
AATTCAAATTATGTATACTTGCTGCACACAGGCAGCGTCAAAATATGCAA
ACAAAGAGTGATCGCCGATTAGTACCGAAATCACTCAAAAAGGAATTAAC
CGTTGCTCGCAGGCAACTTGAGTGTTTGAGTACACAAGTTTCTTATATAC
ATACATCGTTGTTCATTATACATATATGTTCATTATATATTCAACACAAT
CGAAAATCCATGAATAGCAATAGAGACCAGAGAAAAATAATTTAGGAATC
CAGCAATCGTTTGCTCCGCCTAACAAGCCAACATATACCGAACAAAGTAA
CGATTATCAATCCTATGCCCAAATTGCTGCAGGAAATAGCAAAACAAACA
CATCACTGGAGGGAATAGAGCAACTATTAGAAAAACAGTGTGAACATACT
AATAATTTACTTATCATGATAATGTTACTTGTAAACAAATTATGCAAGTA
AATCTTAACCTAGGAATATGGAATGCCAATGGGCTCTCCAGCCATGTAAA
TAAAATATCCATCTTTATTAAAACGAATGAAATTGATATTATGTTAATTT
CCGAGACACACTTCACCAGCAAATCATATATAAAGGTTGTTGGATATGCT
ATAATTAGAGCTGACCCCAACCTTCGGGCAGAGCTCATGGTGGCGCAGCT
CTTTTAATTAAACAAGGCCTAAAATTTCAAATTATGGACAGCATTAGAGA
AAATGCTATGCAGGCTGCCACGGTCAAGATCAAATGTATGCATGCGGACG
TATCTGTAACAGCAATTTATCTTCCCCCAAGATTTGCTCTCAAAGAAGCA
GATTTTAAGAACTTTTTTCAAAAACTTGGACCATAGTTAATAGTAGGAGG
CGACTTCAATG
>2R:284356-284689
AAGTTACCCCTCTTGGGGATCAGATCAATTTTCACAGCAGCCGTTATGCC
GACAGGCTTATGGTCCACCCGAACCAACTAGCAAATATCCTAGCTAATCC
CATCTCCCTCCGAAGGCTGAAGAGGGTACACCCCACCGATCTCCCTACCC
GGAGGATAGTATAAAATATTACACATTATGTAATTAATAACTAGAAAAAT
TTTTTTTTCTTTTCTACTTAATACTTAACCACTTTGTCTCATATACATTT
ATACACACAATAGGTTAAGTTCAGAGGAATTGACTGAACGATTCTTTTTG
GATCCAAAATAAATAGAATGATTTATATAAAAAA
>2R:284678-286047
GAGGGGTAACTTCAATGCTAAGCACCCCTGGTGGGGCTCCAGATTGACAA
ATCCGAAGGAAAGCGAACTGTACAAATGCATAGTAAACAACAGCATAACA
ACACCTTCAACCGGCAAGCCTACATACTGGCCTACTGATAGTAGAAAGAT
ACCAGACATAATAGACTTCGTAGCATACTTAGGAATTGCACAATCACAAA
TGCGAATAATGGAAAGTTTTGATCTAAGCTCAGACCATTCTCCAATAGTA
GTGACATACAGTACAGTAGCTCATATATTGACAAAACCATAGAAAGTAAA
ATACAGATATCAATGCATTTAAAAGTTATCTGGAAACAGCTATCATCCTG
GATATCTCGCTAAAATCAGGAGAGGAGATAGACCATGCCGTGGAGCTACT
CACAAACAAGATCCATAAAGCAAGCTATATATGTACGAAGCTACCAGCCA
GATACTCACAATCAAATCAAATAGCTGAAATCCGACAACAAATACAACAC
AAGAGAAATTTGCGTAAAAGATGGCAAGAAACTCTCTATCCTGCCGACAA
AAGATCGTATAACAAGGCTGCAACTGATCTCAAAAAACTACTGTCAACTT
TATGAAATGAATCTCTCGCTGAATATCTTAGAAATCTAGATCCACATTCT
TGTAACCACGAACATAATTTATGGAGAGCAACCAAATATCTCAAGCGACC
GCAAAAAGAAACACAGTAGTCCGAAACTGTAATGGCGAATGGTGTAGATC
TGATGATGAACAAGGCAAAGCATTTGCTCAACACCTGCACTCTGTATTTC
AGTCAAATGATATTGATAAACCGCAAACAGAAATCGAAGTAGATAACTTT
CTCAAGTCACCCTGCTAAATGAGCTTATCCATTCGTAAAATCAGTATTAA
TGTAGTTTCATCCGGAATTAAATAGCCTGAATAGTAAAAAGGCTCCAGGT
TCAGACACAATAGATGGCATAACCTTGAAATATCTACCACCAAAGTGTAT
ACGATTTCTAACGTTTATATTTAATGCGATGTTAAGAGTTGACGACTTCC
CAAGCCAATGGGCAGAAATTATAATGATCCTTAAACCAAACAAGGCAGAA
AATGAAGAGACATCGTACCGTCCCATTAGTTTGTTGTCAATATTTTCTAA
AGTATTTGAAAATAGATAGATAATAATCTAATAATAATAATAGATAGATA
AATAGAATGTTGCCAATCTTGGACGAATTCGCTATCATACCCGAACACCA
GTTTGGATTCAGAAGAGGCCACGGAACCCCTGAGCAATGTCACAGGATTA
TAAATGAAATTTTGTCAGCATTTGAGAGCAAAAAATACTGCACTGCAACA
TTTCTTGACGTTCAAGAAGC
>2R:286041-286404
AAGAAGCCTCACAACTCCTGCAAGAAGAGCTACGCCTTATTAGAAGCTGG
TTTCTTTTTTGGAAAATTAAAGGCAACTCCCTGAAATCTGCGCAAATTAC
TTTTGCATTAAGAAGAGGTGTCATTTAATGGATCAGCAATCCCACAAAGT
AAGTGCATAAACTACCTTGGCTTGCACCTCGATCGCAGACTAACGTAGAA
ATACCTGGTTGCTTGGCCGAAAATCTGCAATCACCCTGGAAAATAAAGTC
CGATTATACAAAGCTATACTAAAGCCCGTGTAGACTTATGGCATACAGCT
CTGTGGTACTGCCAGCAACTCAAATATTGAGATTTTACAACGCTACCAAT
GAAAAATATTAAGA
>2R:286417-286951
AGTAGCATATGTGCCATAGTATAAGACCACATATACTTACATACAGACAC
ACATACATAACCACATAGGAACAGCCATACACAAAATCATAGAATGCCTT
AGGATATAAGTCATAAAATCATGTATCCAATAAGAACCCAAATTCTGGTG
ACAATAACAAATCCAGCCTACCCTAATGTAAACATTAACATCCGCTGCCG
AATCAGTTATTCCCACCAGAGGGTCAAAACTGCTTACACAGCTTTAAGGG
TCAAAACTTTCCACGTAGCTCAAACTCGGCTGATCTATATCCATGCGCAA
TCCACTCAAGAGAGCGCCTAATTAACGTAAACATAAATGAGAGCCTATGT
ACGCTCAATATGAAGAAGTAAATAAGCTCAGCCAAGGGTTTGCTAAGCGT
TCGCTTTGGAAATTAGATTTAGATTTTATTCATACTTCAATTGTGTAAGA
CGTGAATTTGTCTCCGACATTCGCTTAAGTTTTTGATCAATAAAAACACT
TTTTTTTATAAACCAATAAACCGCGAAGTTGTAAT
>2R:287063-287113
AGTTTCGTCTGCTCTCTCTGAGGCTCTCCTCAACGTAAACATCCAAGAAC
A
>2R:287223-287290
TTCTGTAACCCATAGAGGCCCCTCCTCAATCTCACTCACATTTGAAATTA
GTCTTAAGTTGAAAGTTA
>2R:287308-287425
AGTCCTAAACCGATATTTAATAAAAACCAAAACCGAATTTAATAGTGTTT
AATTTATTTCGGAGTTGATCCTAGTTTAAATACGGATCATTTGTTCGACT
TGAAAAATAAAAACAATT
>2R:287430-287494
TTTCAGCGTTGATCTTAGTTTAAATACGGATCATTTGTTCGGCTCAATTA
AAAAACTATTTAACT
>2R:287503-287655
AAAATATTAAATTGTTAATGCTCCATTTTATATTTCAAATGCCAGTATAC
ATAAAGACTTCGGAATCCCTTATGTTAACGTCTACGGTTTTTATAGACAG
ACTAAGAACACATGAAAATAACTTAGCCTTAAGTTTCGTAAATAATAATA
ACA
>2R:288310-288381
AGTTCAATATAGTTCGTTAGTTCAATTTAGTTCACTTAGTTCAATATAGT
TCACTTAGTTCAATATAGTTCA
>2R:290048-290115
TTTATTATTTCTTATTATTATTATGTATAATTGTTTTTGACATAAATTGA
ATAAATAATATTATTTTT
>2R:290144-290171
ATATATAGATATATATATATTTTTTTTT
>2R:291369-291437
AAGTTGGACTTCTTCGAGTAGATGGTCGACTGCAGAACTCTTCGTTGGAT
TTTAATGACAGTAACCCAA
>2R:291633-291694
TGCATCTTACATACTTCTTAATGAATCTTGTATTTCCTGCACCCTACTAG
TAACGGTTATAA
>2R:291773-291952
AAAACAAACAAAAATCTGAAAATTTACGAAAATGTGGGCGTGACAGGTTT
GCTTTTTCAGCTTGCGGGCGCTAAAATGGGCACAGATAAAGTGATTTTGG
TATTTCAGTTATATTGTAGACAAGTAGACAGTTTCCAAGTAATAAAACTG
AAAATTTTTTTTTTCAAAAATGTGGTCGTG
>2R:291986-292083
GTATAAGCAGATGGATGGACGACGGACATGGTCAGATCGACTTGGCTAGT
GAGAACATAACACAGTCGGAAACGCTTTCTTCTATCTGTTACATACAT
>2R:292653-292797
TTCACAATTTGGTGGATTCAGTAACGGACTTACTACAAAAAGTTATTTGT
GCCAAAGGAGGGTATATATTTTATTAATTGTTTCAATACTCCTAATGTAC
GTTTAACCTTTTTTGGCATTAAAGGCTTGTCAAAATACGTATGCC
>2R:292856-293575
CAAAGATACTAGAATAACAAGATGCGTAACGCCAAAGATTTTTTGGCACA
CGATTTTTTCGTTGTGGCTCTAGAGGTGGATCCAGGCTCTCTAGAATTTT
TGTTCGAGAGCGGAGAGCGTTACAGCTCCTTTCTACGCATACAGTGACAG
CAGACAACTGTATGTGTGCACACGTATGCTCATGCATTGTGAATTTGACA
AAATATTCCCTTCACCTTAGAAGTTTTTAGGCTTAAATCTATATTATTTT
TGATCAATTGGCACGTTATTATTATTTAAATATAGCTGAGAAATAGTAAT
AGCCGAATCATAATAACACAAAATAAATTTCAAAATGACTTTATATTAGA
ATATTTATAGAGTATTCAGCAAAGCAAAGACACTAGAATAATTCTAGTGT
CTTTGATATGACTTTTGCAATAAACAGTTTTCATATTTTTTTTTATTTTA
TAAATTTATAAATTTTTTTTATAAATTTATTCGTATTATTTTTATGAAAT
ATTTATTTTTCAATGTAATGTCTTCTTTTTGGAAAATTTATGTTTTAAAT
TACAGTAGTTATCATAATTTCCTTTGTATTTGCTTTAATTATTTTATATT
TATAAAGTCATTTGACTTAATATGAAGTATGTAAATGATCCAATTTTATT
ATTTAAAATGCACATTAGATTCAGTTGTTTTTCATATTCATTTTTTTTTT
TTTGTATTCCAATTTGATAT
>2R:296073-296094
AAATTTAATATTATAATTATTA
>2R:296264-296356
TTTAGTCTTAAACTGTGATCAAAAGAATAAAGACGTTATCCTTAGTCAAC
TGACGGGACATTAGTTCCACTCAATAAACACAAGCATTTCACT
>2R:296588-296702
AAATTTGGAAAACAAGACAAAGTAATCAAGAACCACTACAAGAAATAGAA
CCGGCACAAAACTAGTTGCCTACCCTGTAATACCAGCCCAAGCATTATAA
TTTTTAAGAGAGGAG
>2R:296738-297155
AAATGATTAAATTAAATTAATTTGACAAAATAGGTTCACGTTTTATCAGA
ACATCAACTTGAATTGACCACAAAAATAACGAGTTCTTCTTACTCATTTC
ACATAGCCCTGGTAACCAGGAAACCATCAACACCATTAAAATAATTCCCT
ATCCTGACCATATGGGTATCAGTTAAACTATTTAGATAAAAAAAACATAT
TTTTTGAAGATGAGAATACAATTTATCATAACAAAAAAGAAGTTAACAAT
GAATGCATTAAAAATATAATTAAGCGGAAGAATCCAATTTGAAATTATAT
GCCGACTCCCTCAAAGGAAATTATCTAGTACGTTGAACCAAATATTATAC
TTACATACAATCTCTCAAAATAAACAATGTAAAATAAAGATTGGAAATGC
TATTTTAGGCGAAAATTA
>2R:297235-297582
AATATTGACACTAAATACAGGAAAGATCCACTTCAAAGAGGAAAATAAAA
AAAATTAAACCAAACCCATTTAAAAATGTAGATAAATAGATCAAGACCAT
TACAAAATACGAAATAGGGAAACCGAATACTACAAAACACAATTTAAGAA
ACAAAAGAAACCTAATACCGTTAAACTTCCACAGGAACCTTGTGTATAAT
TATGTTGTGTCTAACATTCACCACGGACCACAGTCAAAATATTCAAATAA
TCAACAAAGATTCCGACCTAGGCTACTTACTCTTCTTAAGCAATCCAATT
CAAATATCATCACTGTCTAATAATTAATTTAACGGAAATCATTGTGAT
>2R:297570-297987
AACACAGAACACAGAAACACCAAATTGCCTTTAAAATCACTCCTAATTGC
TGAGGCAATCAACATCAGTTGAATTGTCATTTATTTTAAATTCGCTACAC
TTGAAGAGAAGAGATATGTGAAATTAAAACAAAGGACTGGATAGAATGCA
GAAACGCAATAATGTGCATTTCCAATCAATCAGGTAAACCCAAAATACTA
AAGGCAGACAGAGACGGAGCTTTTTCCATTTTGACTCTAAAGCGACGGCT
TTAAGAAGAAGGAATCGAATTGCAACTTAATACGGCAGGAAACGGTGTAG
CAGACGTCTAAAGACTAAATAATATAATAAATGATAAAATCCGTATAATC
AATTCATCTGTTAAGCAAATTAGAAACAATCCTTTACTCATACAACCATA
AAATAAATATTGACACTA
>2R:297991-298159
AAAATCGATTATATTGAAGGGATGGAGAATTCAGTTGGCGATGCATTATC
TAGAATTAAACTTGAAGAAAACCATCATAGGGAAGTTACTCAACATAGCG
CAAAAGAAGACAACCTTATTCATTCATTCATTCAGTTATACAGAACATTA
CAAAATTAATTAAAGAACA
>2R:298186-299605
ATTCAAAATACAATATCCGAAGTTTTAACATCAAATGACACTATTACGTT
GAAAAGCTTGATTGTCTTACCCAGCAATAGTATTTTTAAACAAAAATCAA
CCATTTGATCTACACAGTTTTTCTAATAACTAATAATAATTATTACGATA
TGTTAATTGGCAATAAATGCACAAGCATTTATAAATTAACAATATAGCAC
AATAATAGCACAGTTAACCTTTTTGACAAAACATACAAGTTGATTACTTC
AGAGCCGAGAAGATATAAAAATTTTTAAATTCAAAAGAAACCAGAACCAA
ATAAAAACTCAGGTTTATTAAATAAATTAAAAAATCTTTAATATAAAGAG
ATGGATAAACAAACATTTATAAATACCATTAAACACACACTAAATACAAC
ACATAACACATAACAAAATTTATTCCAGACATTACCCACTTGCTCAAACG
CATGAAATTGAAGTCGAAAACCAAGTACACGAAATGCTCAATTAGGTATA
ATTCAGGGAAAGTAATTCGCCATACAACAGTCCCAGCTCGGTAGTTCGAA
ACTGATGCGTCTAGGAAACTTGTGTACAGAGTAGTAATTGATTATAAAAA
TTTAATGAAATAACTATCCCGGACAGATAACCAATATAATACATGGACGA
AATCCTTGGTAAATTAGGAAAAGGTCAATATTTAATATTTAAAAACCATT
GACCCAGAATCAATATGTAAATCTGCATTCTCCACCAAAAGCGGACATTA
TGAGTACATTCGAATGCCATTTGGCATGAATAATATTCTAATAAACATAT
ATACACATATAAATAGATAATAAACACTGTTTAGTTTTTTCTCCACATCC
CTTATTGAACATTTTAAATTCATTACAGATAGGCTTTTTAAAACTCCCAA
AAGCAAATTTAAAATTGCAGCCAGATAAATGTAAATTTTTGAAAAAGGAA
GCTAGTTTTCTTGGTCACATCGTAACCCCTAATGGTATAAAATCAAAACC
TCTTAAAATAAAAGCCATAGATTCATATCCAATTCCAAAAAAAGGTAAAA
GAGATCAGAGCTTCTCTTGGATTAACCGATTACAGCAAATGTATCCCCCA
GACATAGCAAGACAAATAACCAAAGGTTTAAAAAAAAAGCGCACAGATAT
GTAGGTGCACAAAACCTTGGCTACACAGAGGCATTCAAAAAACTTATAGC
TTTAATCCGTTTTCAAAAAAGTCTACTTTAACCACAGATGCCAGTAATTT
AGCCCATTTGGCAGTACTTTCTCAAAATGGTCATCCTATATTCTTTCTTA
TCAGAACACTTAATAAACACAAATTAAATTACAGCGCTATCGAAAAATAA
TTACTCGCCATAGCTTGGGCAACAACAACTTTTCGACATTATTTACTAGG
ACGACAGTTTATCATTGCTA
>2R:299612-301894
AATATGGGCAATTGGTACATTCCAGCCCTACAAATCTCCTGGTCCAGATG
GCATTCAGCCAATCCTGCTACAACGAGCGCTAAATCAGCTCGCAGTGCCG
ATCAGGAAAATACTGATCAGCAGCCTAGCTTTGGGACACATACCTACTGC
CTGGAGTTTGGCAAAAGTTGTCTTCATTCCGAAAGCTGGAAAGAAAGACA
TCACAGATCCGAAGTCGTTCAGACCCATCAGCTTGACATCGTTTTTGCTA
AGAACGTTGGAAAAGCTAGTGGATGTCAGCATTAGAAGCACTCTGCTTGT
AGAGCTTGAAAAGCCATATTGAGGATTCACTGACTCATAAGGAAGTGGCG
TTATGTGCCTTCTTAGACATACAGGGTGCTTTCGACAATGCCTCCCATGA
GGCTGTCAACGCATCCCTGGCAAGAAGAGGACTAGATACGACAATCAGCA
GATGGATCAAATCACTACTGGCATCTAGGCGAGCCATGGCCACTATAGGA
GGACAGTCGTCCACAGTATCTACCACAAGGCGTTGCCCCCAAGGGGGTGT
CCTCTCGCCTCTCCTGTGGAGCTTGCTGGTAAAAGAGTTGCTGGACAGAC
TGACCCGCAGGGGTATACTTTGCCAAGGCTATGCTGACGATATTGTCATT
ATAGCTAGAGGTAAATATGAGGAAGCACTCTGCGATATTATTCAACTGGG
CCTCAATATAACCAGCGAATGGTGCAAGAAAGTATGCCTGAGCCTTAATC
CTAGCAAAACTGTTATTGTTCCTTTCACAAATAGGTACAAGCTACAGAGA
ATGAAGGCAATAACCCTGTCAGAATGTCCCATAGAGGCCAGCCAAGAAGT
TAAGTATCTTGGGATAACCCTTGACTCCAAACTTAGATTCAAAACTCATG
TCGATAACACAATTGATAAGTACACCAGAGCACTTTTCACGTGTAGAAAC
ATTGCTGGTAAGTCGTGGGGAACCCATCCACGCATAATAAGATGGCTGTA
CCTCATGGTAGTCAGACCCATACTAACTTAAGGGGCCTGGGGTGATAGAG
CACGCCTTAGCACCACTAAGGTGAAACTCCATAAGCTGCAAATGCATGAC
CTGCGTATGCATGACAGGAGCAATGCGTACCTGTCCCACTGCAGCCCTAG
AAGTACTTATGGAGGTGACGCCGATTCATATCGTCATTGAAATGAAGAGG
AAAGCCACCCTAATAAGAATTGAGGGAGCAGGAAATGGCTGCAACCTCAC
AAGTAAGGATGCTGAAAACCTAAAACGGGATATCCCTTTGCTAATGCAAC
AAAGGGATGAGATGCCAGCTGAGCACAGGTTCGCTCAGAACTTCAGCACT
CATTTCAGTAATAAAAACAGTTGGACAACCCTGGGGAAAGTACACCCTAT
GAAACCACAAACAATAAAGTGGTATACAGACGGATCCCTCACCAACGAAG
GAAGTGGGCTGGGGGTTGTAGGCCCCAGGTTGAAATACCACGAATCAATG
GGCAGATACACCAGTATTTTTGAAGCTGAAGTCTGTGGTATTGGACGCTG
TGCGGAGTTTAATCTGATAGTCAAGCATCCATAAAGGCGCTCAGCAAAGC
TAAGATAACATTTAATCTATATGTGAGGACAGCCCTGACCAGCCCTATGA
GCCCTATGAGCTGTCAGCAAACTCACAATAAGGTGGGTCCTGGGACACAA
CAACATCCCGGGAAATGAGCTAGCGGACAACCTCCCCAAGAAAGGGGCAG
ACAACCCTCTAACTGGGCCCGAACAGTTCTGTGGTGTTGGTCACAACAGA
GTACTGGGCTTTTTTAAGTCAATAGAGGAAGAAAAACGTCTGTCCTTCTG
GGAACACCAACCAGGTCTTTGGCAGTCTAAGATTCTCCTCCGTGAATGTA
ACATACATTCCTCCGTGAATGTAATGTAATGACCTTAATGACACATGGGA
AAAAACACCGTGCGCATTTTAACTGGCCTTCTTACGGGGCACTGCCGACT
TCGCATTTGCATAAGATTGGCATTGCAGACAGTGAACTCTGTCGCTTCTG
CTGCATGGAGGAGGAGAGCTCTGCACATATTATATGTGACTGCGTGGCGC
TTTCCATCGGGACGAACAGACTCCTGGGCATGTATGTAGTCCCACGGAAA
ATAATTGCAGCCCTGAATCCCAATAAAATTCTGGCATTTATACAGTGCAT
TAGACGTCAGGGGGATCTTTGAAGGGGTAGTACAATAGAGCCGACTGGGT
CGCAGTACACATAGAAACCCACTTAATAATAAT
>2R:302309-304033
TGTATCTGTTGGACATTGTTGGCAAACTCCTTGAGCGTGTACTGTACGCT
GTACATTGAGCTAATCACCGAAAGTCCCACAGGCCTTCAGAGCTAACAGT
ATGGCTTCCGGAAGGGGAAAAGCACGCTCGACGCTCTCAAAGCCGTAACA
GACGTTGCCAAGAAATCACTCGACGGTAACCGATGGTTATGCGGCAGTAT
GGAGTACTGGGCCATCATCACGCTAGACGTCAAGAACGCATTTAATACAG
TGAGATGGCCTAATATCCTCGGCGCAATGCGGAACTTGGGCATTCCCGGC
TATATACGAGCCGTAATTGGCAACTACTTCAGGGACCGTGTGTTATGGTA
CGTAACAGAAGCTGATCCAAGAAGCCACCAAGTCTCCGCAGGTGTTCCCC
AAGGGTTTGTACTAGAACCGATCTTGTGGAACATTAGGAGGAGCCCAGAG
GTGTGGAGCTGCACTGCTTCGCCGACGACGTTGCGGTAACAGCGGTCGCC
AAGACAATACCGGAGCTCCAGGGCGGTCATAGAATGGCTCGAGAAAGTCG
GACTAAGAATAGCTGCGCATAAGACCGGAGTAGTCCTGCTGAAACGCTGA
AACGCTGGGTGTCCTAATAGACCGAAGGCCGTCGTTCAAGGCTCGAGCAA
TTTATGCCAGCAAAAAAGCGGCAATGACAGCAGCAGCCTTGGCAAGAATC
AAGCCCAACGTGGTAGGGCCCAGATTGCCGGCTAGGAGACAGCTAGTGGC
GGTTTCAAAGGCAACGCTGCTTTACGCTGCCCCTATCTGGAGCTGCGTTA
CCACCAAAACAACCTACTTGGATAGTGCCCGCGCACTGTCGCGACCGATG
GCTCTCAGACTAATCAGAGGCTTTAGAATCATATTTGATGACACAGCGCA
CGCTCTTTCATGCATTACACCTAATGACCTGGACATAAAGGGCAAATACC
TAGCGAGAGAGGGGTTTACCCAGTTAGAGATCCGGGAGTGGAGTTAAGGA
GTTTGGCAGACCAGGTGGCATGAGTCGCAACGAGGACGTTGGACGTACCA
GCTTATACCGAATCTAACAGAGTGTGCTGAGTGTGTATCATAAAACGGTG
GACTACCACATGACCCAGTTCCTCACGAACCATGGTTTTTCCGAGGGTAC
CTATCCAGGTACCACTACGTGGATACATCCCAGTGCCTTTACTGCACAGA
CGAAGTGCAAACAGCAGAGCACATCCTTCTGCACTGCTCCAGGTTCGCCG
AGAAGAAGGTGCAGCTAGAGGCGCTCGCTGGGGCACCTCTCAACCCGAGA
GGCCTGAATGCCGCTATGATGGCGGATAACGTCGTTTGGAATAGGGTTCA
TGTGATCATCGTCACCATGATGAAGCGTTTCCGTAAGGAAGAGATGGTCA
ATCAAAGCGATGGATGAGAAGTGCTGCCGTGTGGTGGCGGAGATAGAATT
CTACCACAGTACGCTCGGCTGGTAGTAAAAGGTGACTAAAGAGTCGAGAA
AGGTGAGTCACGCTGCTGTTCATCGCAAAAGAAGATGGCGTGCGACTTGG
CATAACACCCTGCCCACCGATAAAATACTTTGACTGGCAGTTCCGGTGAG
CTCGACAAGGATAGGAGAGAGCGGAGGTTTTTGTTTAGTACATAGGCAAA
ATTGTCTAACTGAGGGTTAGGAATCGTGCATGCCATCTACGGACGATAGA
TGGTATCTTTAGAAGATTTTACTTT
>2R:304074-304162
CAAAGGTCATCCTCCGTTCTCGCCTAAGCAGAGCTCTGGTGTCCGATTTG
AAGCGGAATAAACTTCCACCGGTAAAACGCCAGGGAGAA
>2R:304164-304351
CATATTTACGAGTCCTGTCAGCCATAATTGACGGCAAGTCTTTAAATCCA
CACTGAAGTTTGTGCCGTGGTCCTGAGAATCACTGTGTCGTTTTAGAATT
CAACGAAAGACCCAGGAAATTGGTAATATAATCAGATCACCTGCATCAGA
TAACGTTGCCCACTTATCGCAGTGGGCGATATCGTAAG
>2R:304364-304438
GCTAAAGAAAGTGAGGCTATCATCGTATCTACACAGGAGAAGGAGATATA
TGAGAAGGCTGGATTGGATTTATGC
>2R:304437-304563
CTTGTATTTGATGCTGTAGCCAATGTGAGAGGAACTTCGATAAATTTGGC
ACTGGACAAAGGGCCTCAGCACTATAAGCCTTTGCCAGATGTGCTCTTAC
ATTTCAGAGGGAGTATTCGGAGCCTGC
>2R:304562-304615
AGAAGCATTGGCTGTGCTTAAAATGTCTGCGAAGCGGGCACACGGCTAGA
TCCT
>2R:304622-304918
AGCACCTTTTAGCATAAAGATAATTCCCTTCGCGACACGAGCGAGAAACG
TCATGGCCTTCTTGCAGACAGCGAAGCTGGAGCAACACCTGTCGAACCTA
TCCCTAATAGAGGATCTTGTGGTAAATTTTCCTATGAGCAAGAAAGTGGA
CAGGGTCCGGCATGCTGCAACTAGTGCGCCCTTTCCAACCGTAGTTCACT
GTAGCGCGCCGTTACAGGAATACGCAAACGTGGTGTGCACGGCTTTGGCG
TTGCAAGTTCTACATGCGAGCATCTTACGTAACGAATTCAATAAACA
>2R:304918-305072
TAAAAGGCAATCCTCAAGCCGATCTGGACTTGCGGGATTCAGCTGTTGGG
CACGACAAGCGCATCCAACCGCCTGAAACTACAGCGGTTCCAGAACAAAT
ACCTAGAAATGTCTCCGACGCACAACCACGAGAGTTCCATTATCCACCAG
GAACT
>2R:305107-305909
ACATACTCACTGGAGATCGCGACTTGTAAATGCAAAGGAAAACAGCTTTA
TAAGACTATAATAAAATCCCCTAATAAACTTGATTATGTTTCTTCTGGGA
GTCCTACATACTGGCCATCAGACCTCAAAGAGCTTCCATGCTTGATCGAC
TTCGCAGTTACAAAAAATATTTCTTCCAGCTAGGTTAGAACTACATGCCT
GCCTGATCTGTCATTTGATCACTCGCCTGTACTAATTCACCCCTGCCGGT
ACGCGGAAAACTTAAAACCATCTTAAAATTAGACTTCACATACAAACAAA
CTGGCTCAGGTATACAAAATATATAAGTTCATACATTCAGCTAAACTCAA
AACTTAACACTGAATCTGATATAAAGAGCTGCGCAGGGTTACTAGAATCA
ATTATTACGGCCGCATCTCGTACTGCCGTACACCAAAAATCACAAGTGGT
AAAATTGAGCCGAACAAGACATGCTACAAATCGAGCAACTTGTCCACGAA
AATCGACGCTTAGGTAGATGCAGATCTCCATCTGCAAAACAAAAGGTAAA
AATAGCCACACGGAAACTCTGAACCAAGATTATGAATACGCTAGCGCCGA
TACATAGAACAGCTTTCACCAACCGACACAAGAAATAACACACTGTGGAA
AGCCAATCCAACTCCTCGCCCACCGACTGAAATTAATTTGCCAATAAGGA
ATTCCTTAGGCGGCTGGGCCCGTAGTGATGCAGGCGGAGCCACCACAATT
GCCGCTCACCTACTAGATATATTTACCCCAAACGAGGCTACTAGCACATT
CGC
>2R:305955-306075
GCTCTTTACTGCCATCAGCAAACTTGGTTACTTCCCACATGCAAAATATC
GAACATCACAATGTTTCCAAAGTGAAGGACCACAGAGTTCCTTCATCTTC
CAAACCAATAGGGCTGCTTTC
>2R:306091-306599
AAACAAGAGAGAAAGCTATAGTCGAGTTCCTCAGCTAGTGTCAATGCGAA
ATTTCATCATTTTTCTGGAAGAAGATATTCAAGATATTGAAGAATAAAAT
GAGAAAAAATTTAAAAATAGTTCCAAAGTGTAGGCGTGACCGGTTCTCCG
GATTTTGGGCTTTATAGTGGGCGCGGCAAAAAGTTTTTTTCAAATTTATA
GTAATTTACAAGACTAATAAAAATGTGAAAAGATATAAACAGTTTTTTCA
AAAGTGTGGGCGTGGCAGTTTTGTCCGCTGTGTTTTTGTTTATAGAATCT
GTATGCTGAATCTCAATCTTTCAGGACCTATCCTGAGATCTCGACGTTTA
TACGGATAGACGGACAGTCGGACAAACGGACATGGCGAGATCGGCTAGAT
TCGGCTATTGATTCTGATCAAGAATATTTATACTTTATATGGTCGAAAAC
GATTCCTTCTGCCTGCTACATACTTTTCAACGAATCTAGGATACCCTTTT
ACTCTACGA
>2R:306619-306913
TAGTCGGCTAAACTTCTCTGTTCCAGTCCGATTAATTAGAAACTACATAC
CCCTTATCTTAAATCATTGTAAATTTAACTAAGAATTGCATGTTCAGTAC
ATAGTATTATAATAGCCTTTATCGAATTATCTATGATCTTGACTATCTGC
CACTCTTTAAAAAAACAATTCGAACTTTTTCAACACATATTTAGATCTTA
CTAATATTTATATATTTCCTCTTTTCTGTGTTCTTTTCTATATCGTGTCT
ATCCTCTCGCTAATCGAGCCCCTCGGTCGGTTGGGAGAGAGCTGT
>2R:306922-307614
TTATGTAACGCAGATCAGCAACCACTAACCATTTTAAGCTAACTTACTTC
GTCATACAGAGTCTGCAAACAAATGTCATCTTCACTGACTTTAGTAAAGC
ATTTGACTCTGCCAATCATTCTCTTTTAGTAAGGATCTTCTAACTTGGAT
TTTAAGTTATCTGAATGGCAGGACGCCACGGGTCCTCTTTAAAAGTTATC
TTTCCTGTATTCGCCGAGTCACATCCAGTGTCCCACAAGGAAACTACCTT
GGTCCGATCTTTTTTACCTTATTTATTAACGACATTCTTATGTATGCAGA
CGATGTTAAATTATGCTTCCAGTATAGGGACATTTCGTGCCATTGGAATT
TACAATACGATCTAGACAGCTTTTAAATATGGTGCCGTGATAACGTACTA
AACTGAAGTGGTTTCAAGTGAAAAAGTTATGACCTTTTACTCTAAGTGGG
TGCTCTTTGGACAGAATAACATGGGTTGATGATATTTGTGTCCTTCTGGA
CCCAAAAGTAAAATGTTCAGACCATATATTGACTATTGTCAATAAGGCCA
GGGGTGTGCTTGGTTTTATAAAAAGATGGTCAAAGGAATTTGATGATCCT
TACATGACTAAATCCTTATTTATTTCGCTAGTCTGTGCGATTCTTAAGTA
TGGATTACCTGCTTGGAGTCCACTTGGACCGCAATGAATTGGT
>2R:307605-307675
TGGGAGCAATTCTGGACGACCTTCTGACGAAGGTCAACGACAAAGGGGTG
AGGCGTTACAATTATGTAACG
>2R:307677-308770
GGGGACTCGCGCGAGTAGCTCTGTGAATGGAGTTGGCGCTCCTGGAAAAC
CCCAAAATTACCCGTGTCGCGGCGGCTTGTTGGAACCAGTAATGGCTGTC
TCTAACACACAGTGCCGATATGAGTACTCACCAGCAGAAGGTAAGCTCCA
AGTATCCATGGATCGCCCGCCGGCGCCGATCCTCAAGGCCATAGGGCAGG
TCAAGGTGATAGAACTTAGCAGCGAACTTTCTCTGCACTACTTTCTCTTC
TGTCGCTTTGTTGTTTCTCTTGGCATCTTGGCTGCCACCAGACTTGCCGA
TCACGTCAGCTGATCTCGCAGTCAGTTTGGAAAGCAGTACTGGTAAATGG
TTAAAGCAGCGTGGTCTGGCGGCGCTGGTCGGATGCATGAGTCCCCTAGC
ACTGGTGAGCCGTTTTCTCGGTGCAAGCACTACGAAAATCGCCAAACGAT
CGGTTCACCGGCCGTAGAATACATTTTTGGGCTGCTGACAGTTATGATTG
GCAACATCCCATGGAAACCCAGGGACAGGACCACAAACGAGCTGGAAAGG
CAGAATAATAGTGTAAGAAGTCAAGGAGCAGATCAATAGCCAACCTATCA
GCTTATGCGGCACACTTTAAATACGGGGCTCTGTCGACCAAGCTGGAGCG
GTATACCTCCCACCGTCGCAACTCCCCCCTTCACACGCACCCCATAAGTC
CACGACGCGTCTGACCCAAAGTGTGCGGGTACGTGGCCTGCGCCTGTTCT
CTTTTCCAGCCCGGCCACAGCATAATAAAAACCCATTCTGCGTCTGAGCC
AAGTTGGCCAGCGGAATGGTCTGCGTCTGAGCCGCATCGGGCGGCAGCAT
AACCATCACCTGGCGAAAGGTATAAATCCGCAAACCTGTCAGGAGGTATA
AAATGCACCAACTAACTGGAATGTCTGTTGAAAACTTTAATACTCCAGGT
GGCAGCCACAAATGTGGAAATCCACCCTCGGATTCTGGAGGCCCAGAACG
GACAGCCAACTAACTACTAAGCACTCCACCCAAACCTCCCAGACCGCGTC
ACACTTGACCGTCGGACCGAGCAATGCAACAAGTGCACCAACAA
>2R:308802-309037
TATATAAAGAGTTTCTTGACAGTCTCAAAAGTGTGTAAACTTGGAATTTG
TTGTTTATTTTCTTGTATATTTAATATTTTTAATTTGTTTTTTTTTATTT
ATAAGTAAAATAAACATTCTTGAATTATATTTCATAAAAAAATTGCGTTT
AATTAAGCAAAGAATTCTGAATTCTTACCTTTAAAGTCAAAAATTCAAAT
TATTTCGCAGTGTGTAAACAGTTTATTGACAAACTG
>2R:309089-309168
TTGAAAATATTTAGTTTTAAAAGAAGGACAAACGAAAAAAACTTATTATA
AAGGGTGGGCAAACGAAAATATTTATTTTT
>2R:309180-309401
AAGAAGAGAGAATGTCGAGATCCCCGGCTATCAGATACTCAACTAGTGGA
AATGCGAACCCATAATTTCATATATTTTCAGCGATATCTACAGATATTGG
TGAATAAAATGAGAAAAAATTTAAAATTTGTCAAAAGTGTGGGAGAGAGA
GAGGGTGAGTGTGGCAAATAGTTTTTGGCAGATCCATAGAAATTTACAAT
ACTAATAAATATATGAAAAACA
>2R:309402-309447
TCTCCCAAAGAATGTAGGGTCACGTAAACGATATAAACACAGTTCT
>2R:309460-309932
ATATTATCAATTGAAACCGTTTGACTAGCCATTATTATTAGTTTTTATAG
TTGTCCTTTAAAAACATTTTTTTCATATGCCTTCTCTTAAAAAAAAACCA
ATTAAGTTAGCCCACCTCTTAAAAATAAATATTTTCAAAAAAAAAAAAAA
AACGTTTGTCCACCCTTTAAAAATAAATAATTTCGTTTGCCCTTTTTTAA
AATCAAATAATTTTGATCATGTTTGCCCATCTTTAAAAATAAATATTTTG
TTTGCCCACCCTTTAAAATGAGTTTTTTTCGTTTGCCCACTCTTAAAAAT
ATATAATTTCGTTTGACCACCCTTTATAATTAGTTTTTGTTGCTTGTCCA
TCCTTATAAATAAATAATTTCGTTGGACCACCCTTTAAAATTAGTTTTTG
TCGTTTTCCCATCCCTAAAAATAACTAATAATAATTAGTTTTTTTGTTAG
CCCACCTCTTTAAAAAAAATTTC
>2R:309933-310267
AGGGTGCGGCAGCATAACGTCCTTTTTTAAAATGCGGTAACCATTTAGTT
AGTTGATGACATAGCAGAGGGCGCTAGTGGTCCCGCCATCATGCGTTAAA
ATAGTGAGAGCGTGCCTTTGCATTTGACTCCTACTTTTCAAGCGGATGTT
CGGTTATTAAAACACAGCGTTCATTTCGGACCGCACATCAAATATTACAT
GTGTGCAAGTGCGACAAAAAGAGGAACTGGAGTCCCTCGGCCCGTTAGAT
CACCTGAGAGCATTGAAGCCGTGAGAGCGTCAATATTGCAATCTTCACGG
CGTTTTGCGCGCAAACACGCATCTGCCCTTAGACT
>2R:311004-312582
AGAGGTGGTCAAAAGTACTGTTTATGGGCCAAAAATAGGAGCATTTAACT
GATCCTTGCCTGTTGACAAAAGTATTTACACACAATTTTTACGCGTCAAA
ATTATTTACACAGTGCAAATTGAGGATTAGTCTTTGATTTGCATTGAGTA
AGTGAAGTTCTAGTTGATGTTGATCGAATAATTGTTAACAGTTAAGTTAA
AAGATAAAACTAAGCATTTAATTTGTAAAATGGCAAAAACAAAGCAGCTA
TCAGGTGGGCATCGAGCCGAGATTGTCTCTAAACTTAAGACTTGTACTTC
TGCATCCAAATTAGCTGTGTTGTACAAAATATCACGTAAGACTGTGTACA
ATTTAGTTAAAAAAAAGGACACATTGGGAAATTTGGAAAATAAAAAGAGA
ACTGGCCGAAAAGTTGCATTGAACCCAAAAGACTGCAGACACATTATAGG
AGTTGTACTCAAGAATCCCACCATTAGTCCCGTTAAAATTGCCCCGGCTT
CGAAAAATTTAATTGGAAAACAAATGAAGGAAGTTGACATCAACTCCCAT
GTTATTCGTGCAGTAGTTGATATTAGCCCAAGAAACAAGGAAAAAAGTCT
CGCATTTGCCTTGGAGTATAAAGAGAAGCCTATCGAGTTCTGGTTTGATG
TTTTATGGACTGATGAAGTTGGGTTTCAGTTTCAGGGATCCTCTGGCAAA
GCAATGCATTTCCCAAAGCAACTAAAGGGTAATGCCGGTTAGCCAATCAA
TCGGTTTGGTGGTGGAGCGGTGATGTTCTGGAGCTGTTTAAGCTACTATG
GATCTGGAGACATGGTACCGATAGAGGGTACACTAAATCAAACAGGATAC
CTCCATATCTTAAATGAGCATGCATTCACCTCAGGAAATAGACTGTTCTC
CAAGAATGACTGAATCTTGCAGCAGGACAATGCTCCATGCCGAGTACCAA
CCAAGTTCTTGAAAGACATAAATCAGGCGGTACTTCCATGGCCCGCACAA
AGCCCCGATCTGAACATTATCGAAAATGTCTGGGTTTATGTTATGAGTCA
GAGGACATTTGAAAGAGATCGCCAGCGCGATAAAAATAAAATTACCTCTT
GAATTTGCGCACAACTTGGTCCGGTCAAAGACACTAGAATATTCTAGTTA
TTCTAGTGTCTTTGGTCCGGTCAATACCAGCAAGGCTGCAAACAGTCATT
AATGCCAAAGGCAGAGTAACTATTTATTAATTGGCTTAACATAATCACAT
ATTAAAATAATAGAAAAAATATTTCGTTTAAATTAAAAAAAAACGCAAAA
AACAATTAAAACAGCTGTGTGTCAATAATTTTGACGCGTAAAAATTGTGT
GTAAATACTTTTGACAACAGACAAGGATCAGTTCAATGCTTCTATTTTTA
TCCCATTAACAGTTATTTTTCCACTTTTGCTTCTGTTTGCTTCTGTATAG
ATGTAAAAGTATGACAAATACCGTTATGTTCGTTTCTGAGTACAAAAGCA
GCAGCAATAAGCGATCAAAGTTGACAATTGAAAAAAGAAGCACGTTGTGT
AAATACTTGTGACCACCTCTGTATGTATA
>2R:312592-315084
GTCGGCAATGTTCTGACATTTGTTACTAGGGTAAGATCTGAGGTTCTGGA
CATTACACTTTGCCAGCAGATCAGAGGCTCCGCATATAAGCGACTGGCAC
GTATCTCCTGAGGAGTCAATGTCAGATGACAGAATTATTCGTTTTAACAT
GGGACTAAATCTAGAATGTAGCGAGCGTAAGCGCAATCCTAGGAATACGA
ACTGGAAAGGGTTCAATGCCTCTTTACTGCGAGATCCAGTTACTAGGGTA
ACCGGGAAACTCCGTACCACTCTAGAACTGGAGGCCGCCGTAGAAGATAT
TTACTCGTGTCTTATTAACGCATTCAGAGAAAACTGCTCCCTTGGCCGAG
CCAAGAGGGATAAAGATGCTCCATGGTGGAACGACCGATTGGAGAAATTG
CGGAAAGCGACTAAGCGTCTCTTTAACAAAGGAAAAAGAGAAGGGAACTG
GGATGCCTACCGGAATAAACTGACCATGTATAACCATGAGATCAGGAAAG
CCAAACGAAGGAATCATAGAACTTTCTGTGAGGCAATAGTAAACACAGCA
ATCTGAAAGGAGTGCCAGAATCAAATCACTAGAGCTACTACTGGCAACTC
ACTTTCCGGGAAGCACGCTTCAAACGGATGGGAATACCCCGGTAACGGCA
CAAAGTAGACCGCGTTCTACTGATTGGGCCAAAGCAAATTCAATAGTAAC
AACGGAGATATTAAGATGGGCAATTGGTACATTCCAGCCCTACAAATCTC
CTGGTCCTGATGGCATTCAGCCAATCCTGCTTCAACGAGCGCTAAGTTAG
CTCGCAGCGCTGATCAGCAGCATAGCTTTGGGACACATACCTACTGCCAG
GAGTTTGGCAAAAGTGGTCTTCATTCCGAAAGCTGGAAAGAAAGACATCA
CTGATTCAAAGTCGTTCAGACCCATCAGCTTCATCGTTTTTGCTAAAAAT
GTTGGAAAATCTAGTGGATGTCAGCATTAGAAGCACTCTGCTTGTGGAGC
ATCCTCTCCAATGGACGCAGCACGCCTACAGGGCGTGCAGATCAACTGAT
ACTGCCCTATATCACCTGAAAAGCCATATTGAGGGTTCACTGACTCATAA
GGAAGTGGCGTTATGTGCCTTCTTAGACATACAGGGTGCTTTCGACAATG
CCTCCCATGAGGCTGTCAACGCATCCCTGGCAAGAAGAGGACTAGATACG
ACAATCAGCAGATGGATTAAATCACAACTAGCATCTAGCGAGCCATGGCC
ACTATAGGAGGACAGTCGTCCACAGTATCTACCACAAGGCGTTGCCCCCA
AGGGGGTGTCCTCTCGCCTCTCCTGTGGAGCTTGCTGGTAAAAGAGTTGC
TGGACAGACTGACCCGCAGGGGTATACTTTGCCAAGGCTATGCTGACGAT
ATTGTCATTATAGCTAGAGGAAACACTCTAGAGGAAACACTCTGCGATAT
TATTCAACTGGGCCTCAATATAACCAGCGAATGGTGCAAGAAAGTATGCC
TGAGCCTAAATCCTAGCAAAACTGTTATTGTTCCTTTCACAAATAGGTAC
ACGCTACAGAGAATGAAGGCAATAACCCTGTCAGAATGTCCCATAGAGGC
CAGCCAAGAAGTTGAGTATCTTGGGATAACCCTTGACTCCAAACTTAGAT
TCAAAACTCATGTCGATAACACAATTGATAAGTACACCAGAGCACTTTTC
ACGTGTAGAAACATTGCTGGTAAGTCGTGGGGAACCCATCCACGCATAAT
AAGATGGCTGTACCTCATGGTAGTCAGACTTATACTAACTTAAGGGGCTT
GGGGTGATAGAGCACGCCCTAGCACCACTAAGGTGAAACTCCATAAGCTG
CAAATGCATGACCTGCGTATGCATGACAGGAGCAATGCGTACCTGTCCCA
CTGCAGCCCTAGAAGTACTTATGGAGGTGACGCCGATTCATATCGTCATT
GAAATGAAGAGGAAAGCCACCCTAATAAGAATTGAGGGAGCAGGAAATGG
CTGCAACCTCACAAGTAAGGATGCTGAAAACCTAAAACGGGATATCCCTT
TGCTAATGCAACAAAGGGATGAGATGCCAGCTGAGCACAGGTTCTCTCAG
AACTTCAGCACTCATTTCAGTAATAAAAACAGTTGGACAACCCTGGGGAA
AGTACACCCTATGAAACCACAAACAATAAAGTGGTATACAGACGGATCCC
TCACCAACGAAGGAAGTGGGCTGGGGGTTGTAGGCCCCAGGTTGAAATAC
CACGAATCGATGGGCAGATACACCAGTATTTTTGAAGCTGAAGTCTGTGG
TATTGGACGCTGTGCGGAGTTTAATCTGATAGTCAAGCATCCATAAAGGC
GCTCAGCAAAGCTAAGATAACATTTAATCTATATGTGAGGACAGCCCTGA
CCAGCCCTATGAGCCCTATGAGCTGTCAGCAAACTCACAATAAGGTGGGT
CCTGGGACACAACAACATCCCGGGAAATGAGCCAGCAGGAAAC
>2R:315097-317253
GGACACCACGCCAGTAGGTACCACACGGGGATTAACGCGCCACCAACGGT
GGCACGCGCCGCAGTTGTGACACACTACTGGAAGTGCAACTTCACTCTCC
ACGCGAGGGTGGCTGGAAACAGGCACTTAGTTAGGCCACGTCTCTGCTAA
GAGTGCTTGCTAATCGTAGTTGGGCTGGAGCTGGTAACTCTCAAAAATTT
CCACATCTCCGGGCCAGACTGAAGTGTCATTCGACCCGTGCCGAGAGTCT
GCCAGGCTGAGGGCCCGGGAAACAACTAGCCCAGTCGCTAACGGACAGTC
CGGGCAAGTGGCGTCCGCCCGGTCTAGTTAGCCTGACCCGCGTACTGCGG
ATCTCTGCCCGGGTGGACCGTTAATTTCTCTGCAACTCATGGGAACTATG
AACCATAGACCCAAAAATATTAAAACACCGCAGGCCTTGACTGCGGGTGG
TCTCCTTGACGGAGAGCGGCCTACTTCGGTGGTAACACCAAAAAATGCTC
ATAATCGGAGTGCGCCAACGGCACAAGCACGCCCGGTTGCGGGAGGGAAG
AATCGGGCAGCCACACCGAATCACTCGAATGTAGTCCAAGCCGGGCAAGC
GGTACGGGCTAAAACCCCATTACCGCAACTTGGTCAGCCTGGGGCCCGGG
ATGACCCTAACCTTAAGGGGCTGAGCGGGGCCAGAACGAAGTGGTATCTT
CGTTACCTTCAGCAGGGCAAGTCACCCGCAGAAGCTTTGTCTCTGGCCAA
GACATCGCAGCCGCTAGAGCAAAGGCCCAACTCTGCTTCGAAGCGGGAAA
ACTCCACCCTGACGCCTCCGACGGAAAACCTAAGAGGCAGAAGGTGGAGA
AGAGCAGGCCACTGACTGCTCCCTTCGATGGCCCCAGTACCTCAAGGGCT
GCAAAGGCAACTGAAGTACTCAAGCCATCATATGCGGCCTTAACTGGGGC
CATTAAAGTTGCGGTCGTACCAGAGGATTACCCCAAAGCCGTCCTCAGCA
GTGAGAACCTCTCAGAGCTCGAGGACGTACTACTGGAAGAGATAGGTAGA
TAACCGGAGAGGACCGGTTGGGATTCTCCAATTAAGTTTGGAGGAATCCA
CTTCAGGGTGGGTCAACTGATAGTGGACTGCCGCAACGCAACCACTGCTG
AGTGGCTGCAATTAGCAGTCCCCAGCCTCAGTAAGTGGAGCGGTGTCTCC
CTGGAGGTAAAGATGGGCGACGACTTGCCATCGTCACACCACATCACCAT
CTTCTGCCCTAGGACAGGAGACAAGACAACAAAGTGGATCATGGAATTGA
TCAAAAAACAGAATGACTTGGACACTGAGAACTGGCGTCTTATATCAAGG
AAGAATGAGGGTGGTGGCTCGTTCCTCAGCCTGGGCATTGATGACAACTC
ATGTGCCAAGATCTTTTCTAGCGACCACAAGCTGAGCTTCAGGTTTGGAG
ACATCTCAGTTTGTGGTCTAAAGAAGGCTAAGACGATCAAAGCCGGCACA
AGACGGGTCGAGACTCCTCGAAATCTACCAGTCTCCGCGGAGAAGGAGAA
GCCCAATAAACTCTCCGAATCCAGCGAGGATCTGGCGGATGATGAGGATC
TCGATGCGATCGTCATCAAGATGGGGATCAGACCCCGATATCCTCTCAAG
AGCTAGGCATGGAACTAGACCTGCTGAGTAAGAAATAAGCGGTACCGGCG
GACGCTGATCTGGGCATCTCCAGATCAGTAACGCCGACGATGGACCCGAT
CATCTAATGGTCGGGAGTACAGGGATAGCTCAGGTGAACATCCATCGCGT
CAAGGCGGCCTCGGCCGTGCTGGCAAGGATGTTCACCAAGCAACATCTTG
AGCTAGCCCTGTACAGGAACCCTGGTATAACCAGGGAATAAAAGGACTGT
ACGTGAAGAACGCCAAGGTAATTTGGGATCAACGGGCTTCTAGCCCTAGA
GCCTGTATCCTCGCATGTAGAAGTATTAATTATTATATACTTACAGAATT
TCTCACGAGGGACTGTGTACCGATCGTGGTAGAAGATGTGGGAGCAGTCA
AGAAGACTGTGGTGGTACGGCATACTTTGCCGGTGACGAGGCGTGCCCAC
CTCCCGAAATCACTGCACTGGCTGAGCACTGTAAGAGGATGCACTCACCC
ATCATCA
>2R:317254-317351
TATCGAAAAATTTAAATAAATGATGTGTTCTTTTTCTTCTTTTAGCAACT
AGTCCTCTTAGCATATATTGAATTATAACTTTCCTATACAACTTTTAT
>2R:317358-317623
TGTAGTAGGCTAGAGGTACACATACATAAGTTCGGTTCATAATAGCAACA
TAGTATATAAACATGAAGTACTTGTTCGCTTTCGGGTGGCATTCTCTCTG
TTTCGCAATATCGGCCCTGTAGCAACAAGCATAGAGGCAGATCGCAAACG
GAGAGGGAGTCAGTCGAATGCTAAAGCTGAACACGGGAAGTAACAAATAA
ATCAAAGAGTCCAATTCCTGCCTTTGTGTGTTTTAGTTAACTAAGAGGAT
ATATAATACCCCTACA
>2R:317624-318246
ATTGCATTGGGATGCAGTTATTGAAGACGTAGAATTTTCTCTGAATAATA
CCCAACAAAGAAGTGTAGCGCAATCTCCCAGCAAGATGTTGTTTGGAATT
GAACAAAAGGGAAAAGTTGTTGATGAATTAAGACAAAAATTAGAAGAGTT
AGATAATGTTAGTGAAATTAGAGACTTGAAAGAAATTAGAAGAAAAGGAT
CGGAATCGCAATTAAAAGCACAGAGGGATAATGAAAAAAGATATAATAAT
AAGAAAAAAGAAAGTACGCAGTACAAAGTAGGAGATTACATTATGGTTAA
GAATTTCGATAGTACAGGAGGAGTTGCTAGAAAGCTAATACCTAAACATA
AGGGTCCATATGAAATAGAGAAGGTATTGAAAAATGATAGGTTTTTAATT
AAAGATGTTGAAGGTTTTCAATTAGCGCGAAATCCATATCAAGGTGTCTG
GAGTAGTCAAAATATTAAACATTGGATAGGGAGTAGAAAGTAGTAAGTAG
TAAGAAAAGTACAAAAAAAAAAAAAAAAAAAAATTTAACAAATAGCGGCT
AAGAACAATGTAATAGTTATAAGTTGGAAATTTCGACAAGATCAGGTGAT
CTTAAATGTCAGGATGGTCGAAT
>2R:318236-321409
ATATCAGAAGTGGGCCGATCACGAGCCAAAGAGAAAAAAAAAAATGAATA
TAAGCAATGCATCGACGGCGCAATTGAAAGGATGGTTGAGTGAAGTAAAA
GAACCAACCACGGGAACAAAAAGAGAATTGATTTTGCGTTTGAATAATTT
AACAAACGAAAAGCGAAATCAATTGAAATTATTATTAAAAAGCGAGGAAG
AAGATTTCGACGGAAGCAGCAATAATAATGTTCAAAAAGGAAAAAGAAAT
AACGGAAAAGACGGAGAGCATAAAGACGACGAAAGTGACAGCGAAGCTGG
AGATAGCAACGAAGACGGCGATGAGAAGAGCACTGTGCCCAACGACAAAA
GTAACGGCGAACATGACGACAAAAGCGGGATACGCAGTTACAAGAACAAC
AGTGCAGACGGCGCCCGCAACAACAACAGCGGCGACGGGAATAGCGACGA
AAACGAAGTTTGCGACAGCGAAGACGGCGGCGGTGAGAAAATGAACAAAG
AATGTGGCAAGAATTAACGAAATACAGTGGGACAAGCTGTGCAAAATATG
GATTTATTATTGCTTATGGCAACCGAGGCAGTAAATGAATTTTCGGGAGA
TACATGTGCGCGCAAATGGATCTTACAGGTGAAAAACATAGCCAGCGTTT
ATGGAATAAAGGAACCGTATATAAAGATGTTGATTGTCAGTAAGATAAAA
GGAAAAGCATGCATGTGGTTGCATGCAGATCCAGAACGTGTATTGCTACC
AACGGAGCAGTTGGCGGCTGAGCTAATATCAATGTTTGGTGAGAGGAAGT
CGAAGTTAGAAACAAGGCGAAAATTTGAGGAACGAAAGTGGACAGCGAGC
GAAAGCTTTGTTGCTTATGCAGACGATAAGGTGATGCTTGCACATGGAAT
AAAAATGGATAAGGAAGAATTGGTGGCGCTCCTCATTGAAGGTATTCCGA
ATCAAATGCTACGTAACCAAGCCCGTATCCAATGCTTTGAACATATCTAG
CACATAAAGAAGGCATTTGCGGAAGTGAAACTACCGAAAGTGGATGAAGC
AGGCAAGAAGGTGGCATCGGTGAACAATAATAGCAGCACACTCTTGCGTT
GTTTCAATTGTAATTCGAAGGGACACTGGGCCAAAGAGTGCAGGAAGCCA
AAGCGCGAAAAAGGGTCATGCTATGCCTGTGGTGAGATGGGGCACTTTGC
AGCAAAGTGCCTGAAAAACAAGAATGGGGATGAAAACAATTACGTAAGAT
ATTTTGAAATTAATTTTATGAACAATGCTAAATCAAAATTTATTACAGCA
TGCCCCATAGACACGGGAAGCCCCATTTCGTTCATAAAAATTAGTAAAGT
ACCCAAAGATGTTATTGGAGTACCAGTTTTAAGTTCATTTTACGGATTAA
ACAAAAGTCCCTTGAAAACATATGGAAAAATATTGTGTTACATTATGAAA
AACTTGTATAAAATACACTTTAATTTAATAATGGTGGCAAACGAGTCTAT
GAATCATGATGTAGTATTGGGAAGAGATTTTATGGAAGCATGTAATTTAA
TCTTGAATCTGGACACCTTGAAAATGATTACAGTGGATAAAATTGAAAGT
CGATGTAACAAGAAAAGCGATAAAATGTTAAAGGAAGAAAATATGTACAA
CAACAATAAAACAGTTAGCGATAGTGTTAGTCAAGGTAGTAGTAAAAGTC
AAATGAGTAGTGACACGGTTAAAAATAAATTAGAGAAAGCTGTCAATGCT
GAAATAAGCAAAGTGGAGAGGGAAATGTTTGAAATTAATGTAATAGATGA
CTCAATTGATTACAAAATAGGTGATCAGGTGGATCATAGTATAAAATGTA
TAGTATGTATAGTATGTAGTATAAAATTTATTGAGTTTGTAGAAAACTGT
TATGTTAATAAAGAAAGACCGAATGAACCGGAGATTCGGTGTGAAATACA
ATTAAGATTAAATGACCTAAAGCCGTTTAGTTGTTCTCCTAGAAGATTAG
CATATTCTGAAAAAGAAAAGCTGCAGATTATCTTAGATGAATATCTAAAA
AACGGAATTATTAAACCGAGTGATTCAGAGTATGCATCTCCGATAGTGTT
AGTGAAAAAGAAAACAGGAGACCTAAGATTATGTGTTGATTACAGAAAAC
TTAACAAAACAATGGTCAAAGATAATTATCCTTTACCATTAATCATGATG
ATCTGTTGGATAGATTAGTAAATAAAACGATATTCTCGAAGTTAGATCTT
AAACATGGATACTTTCATGTTTTTGTTAATAAGGAATCAATGAAATATAC
ATCTTTTATGACGCCTTTAGGACAGTTTGAATTTTTAAGGATGCCAATGG
GGCTGAAAAATGCACCGGCGGTCTTTCAGAAATTTATTAATAGAATTTTC
GAGGATATGATAAGGCAGGATAAAGTTATTATATATATGGATGACATTAT
GATAGCTAGCAAAGGAATTAAGGAACATATGGAAGTACTTAGGGAAGTTT
TTGACAGGTTGACGAGGAACAAATTAGAGCTGAGAATGGATAAATGTGAG
TTTCTGCAATCGAGTGTACAATATTTAGGATTTTTAATAACAAGTAAGGG
AATACAGGCCAATGACAAGGGAATAGAAGCAATTAGAGATTTTCCAGTAC
CAGATAAGGAGCATGGTGTCAGAAGCTTTTTAGGATTGTGTTCATATTTT
AGAAGATTTATTAAGGGTTTTTCAACGATTGCAAAACCTTTATATGACTT
ATTAAAGAAAGACAAAGAATTTTCGTTTGAAGAAAAAGAGTTAGAATGTT
TTGAGACACTTAAGAAAAAGTTAGTGGAAGCTCCAGTGTTAGGGTTATAT
TGTTATAAGGATGAAATAGAGTTACATACAGATGCAAGTGCACAAGGTTT
TGGTGCAGTGTTATTGCAAAAGACCACAACAAAGGATGAGGCCAAATATC
ATAGTTTTGAACTTGAAACATTGGCCATCGTGTATGCATTAAGAAGATTT
AGAATCTATGTACAGGGAAAGAGATTTAAAATTGTTACGGATTGCAACGC
ATTAAGTCTAGCGTTAAATAAAGTAGAATTAAACCCTAGGATTGCGAGGT
GGGCATTAGAACTATTAGAGTACGATTTCGAGGTAGTTCATAAAGCAGGA
AAGCATATGCAACATTGCATTGGG
>2R:321410-321675
TGTAGTAGGCTAGAGGTACACATACATAAGTTCAGTTAATAATAGCAACA
TAGTATATAAACATGAAGTACTTGTTCGCTTTCGGGTGGCATTCTCTCTG
TTTCGCAATATCGGCCCTGTAGCAACAAGCATAGAGGCAGATCGCAAACG
GAGAGGGAGTCAGTCGAATGCTAAAGCTGAACACGGGAAGTAACAAATAA
ATCAAAGAGTCCAATTCCTGCCTTTGTGTGTTTTAGTTAACTAAGAGGAT
ATATAATACCCCTACA
>2R:321680-321722
TTTTTTAGTATAATATAATTAATTAGTATATATAATTATATAA
>2R:321723-321834
AAATCTAACCGAATTAACTCGCAGCCCACTCTCATACATTTTTTTTGTCA
TGATTAAGGAAAAGAAGCTGATTTGAAAAAAAAAATATAATAATTTATGA
AACAAGAATATA
>2R:321835-321865
TAATTTAATATAATATAATTTAATATAATAT
>2R:321881-322297
GTTTATTTATTATTTAATCTAACCTAATTTAATTATTTTCCCTAAGTTAA
ATGAGTTACGTGCGCGTTTACATTTTCGTAGTAAATTTGGCAAGAAAAGT
TTATTTAAATTCGTTTCGATTCGAAATTCGTACATATGTGTTTGTATATT
TTCCAAGTGTTCGTGGAAAATGCCATGCTTTTATTTCAGCTCACCTGCGC
CGGAGATAGATCTTTCGCCGAGGATTAAAATTTGAGTGAGTTTTTTTTTT
TAATTAAAATTGAAACTGGAAATGGCACAACAAGAGAAATTACGAAGAGT
AGTCAACGTAATAACAACAGTTTTTTTCAACTATACAACGGCACAAATCA
TGGAGGCTAAATAGCCAAAGTAAATAAATTTAAAACAACTTTATTTATTT
TGTTAGAACTTTAATTT
>2R:322536-322741
AGTTAACTTAAGTTAACGCCGCTACGGCGAGTATGTGAAAAACGGCAACA
ACAACATTCTGCAATGTAAGCATTATGCCGGATGACGTTACGTAGCCGGC
AAAAACTGTTTATTTGCGTGGCCGCTACGAATATGAAACCGCAACAATGT
GTTTCGTTTTAGTTTTAGCTCTTAATTTGAATTCTTGTATTCGTATATTT
AGTTCT
>2R:324219-324295
ATAATATTATATATTTTTAATATATAGTAATATACTTTTTATTATAGAGT
ATTATATTTTTCATTATATTATATTGT
>2R:327406-327513
GAGAGAATGCTATAGTCGACTTCCCCGACTATCAGATACCCGTTTCTCAG
CTAATGGATATGAGAACACAGAATTTCATAATTTTCCTGGAAGACTGATA
GATATTGG
>2R:327517-328037
GCCGGCAGAATCCTTAACGACACCGAGATAAACTACTCGACCATAGAAAA
AGAAATGCTGGCTATCATTTGGGCGTACCATATCAGACCATATTTATTAG
GTAAAAAATGACGGATCACAAGCCTCTAATCTGGCTATTGAATTTCAAGG
AACCGAATTCTAAGATCATCCGTTGGGGTCTTTAACTGCTAGAATATGAG
TTCGAGACCATTTTCAAAAAAGGCTCCCAAAATGTTATAACTGGTGCATT
AACCAGGGCAGACGTTAACTTGAACCATAACGAAATGATTCCCGAACCTG
CCCCTAAACCTCCATACATCCGACAAACCTCTCAAAGAATTTCCCCCGAT
AATAAACACTTAACAGTTACACACTTAAAAGAGAAAATTAGAAGAGAATA
CTACAAGCCCTTATTTGACTTTACCGGTTGTGCAAATATACTCAAACAAA
AATTAAAGCCAAATAAGACATGCGCTGTCTTTGCCGACGAAAGCATTCTC
AAAACACTGGAACACGTATAC
>2R:329090-329485
AGTAACGTAATTATGCCTTCCTCATAATTCACTTATACAAAAGACCGACC
GCGATGGTCCGCCGTCGTATCGATTACCCGTTAAATAAAAAAAACATTTC
TCTATATTTCGCATTCACTCAAGCCGTAACCAAAACCCAGCCATTAGGCA
GGCACATAGCCACGTAGCACATAAGAATTCTTTTTAACATGTATGCACAT
AAACATAAGCATAAGCAAGAACAACCCACTAACCCAGTACATCTAAGATT
TTCTCACCACAATTGTTTCAGTCTTAAGCTGATATTCAATCAATAAAATC
GCAAAGTGGATTCATTCGGAGTTTTTATTTATTTCAACGTTGATCTTAGT
TCAAATACGGATCATTTATTCGGCTCAGAACAATAACTATTGTACT
>2R:329792-329914
TTTTCAAAAATGTGGACATGGCAGTTTTGAGCGGTTTTAGGGCGTTGAAG
TGGGAGTTTGCAAATAGATAGAATTTTACAAGACTAGTAAAAATGTAAAA
AAATATTCAAAAATATTTCAAAA
>2R:329946-330234
AAAAAAGCTTATTTTAAAGGGTGGGCAAACGAAATTATTCATTTTAAAGA
GTGAGCAAACAAAAAAACTAATGTTAAAGTATGTGTAAATGATAATTTAT
TTTTAAAGGCTAGGCAAACGTTTTTTATTCTTAATTTTTATTTTCAAGAG
GTAGGCTAACGAAACTGGTAATATTTTAAGTGTGGGCAATCGGAAAAAAC
TTTGGTTAAAGATTTGTTTAAGGATGGGCAAACCATAAAAACTAATAATA
ATGGTTGGGCAAAAAATATTTATTGATAATATTTCGTTT
>2R:330236-330431
CTATCAGATACCCCTTACTCAGCTAGTGGAAATGCGAACTCGAAATTCCA
TATATTTTCAGCGATATCTACAGATATTGGTGAATAAAATGAGAAAAAAT
TTAAAATTTGTCAAAAGTGTGGGAGAGAGAGAGTGGGTGTGGCAAAAAGT
TTTTTGGCAGATCCATAGAAATTTATAATACTATTAAATATATGAA
>2R:330432-330471
AAACATGAGAGAATGCTATAGTTGAGTTCTGCGACTATCA
>2R:330589-330846
CGTAATGCCACCCAGAACCGGATGCGGCACCGTCAACAGTAACATCGACG
GTACCGGGCCGGGCGAGCTTCTTTCCCCTTCAGCAAAAGCGATGTGCAAC
GTTCAGTTCAATACGGGACGGGCATGTCCGCTGCCCTCAACGGAAGACTT
TGTGAGATAAATAAGTGAGCTCTAGAAGTTATTTTGTAAGAGACCGAAAA
CAAGAGAAGTTGGCTCAATAAATACCTATTTTATTATAATAATCTAATTG
ACTTAATT
>2R:331901-331948
TTTAATTATTTATAATAAATAATTTTTTTATTATTATTTAAATTTATT
>2R:332851-332893
ATATATATAATTTTATATTATTATATATTATTTTTATTTTTAA
>2R:333555-334089
AGATAAAATACTATAGTCGATTTCCCCGACTATCAGATAAACGTTACTCA
GCTAGTGGAAGTGCGAGTCTGAAAAAATTACAAAAATGGTTCAAAAGTGT
GGGGCATGACAGTTTTGGGATGTTTAACGGCGTAAGAAGAAGAGTGGCCA
AAGTGTTTTTGCTATACTGGCAGCAAGATAAATAATAATATTAAGAAAAA
TCAAAACATTTTCCAAAAGTTGCGGACATTATGCTGTGTACTTAATCTCA
GCTTAGGAAGGGTAGTTTTGGGCGGTTTTCGAGCGAAAGAGTGGCCGTTG
CAAAATGCTTTTTTTTTGCATATCGATAAAAATTTACTACACTAATAAAA
ATGTGAAAAAATATCATCATATTTTTCAAAAGTGTTTGTGGGGTTTGTGG
GCGTTAGGCAACATGGGCCAACAAACTTTTCCTGCGTCTTTGCCGCTAGA
ATCTGTATGCTGAGTCTCATCCTTCTTCTTTTATAGTTACTGAGATCTCG
ACGTTCATACAGACAGACTGATCGACTCGACTATT
>2R:334165-334737
TTGTGATTCCTCTCCATTAAAAAGGTAACCAATTGGATTCAAGGAATTAC
AGTGAAATCTCTAAATTGTCGGATATCCCTAAGCTTTTTGAAAATGTTAT
CACTGTTAACGTTGAGCATGTTTGTATTTCAATTATATCAACATGTTGGA
GCTAACTTCCTTCAATATACAGTGCTTCAAAAATAGTCTTCAAATAGATG
TAATCTGCATTGACTTAAGTAAAGCTAATGTTAATCTTTCTCTTCTTGTA
AGAAAGCTTAATTTATTAGATTTCGTTGTTGATCTTCTAAATTGGATTTT
TAGTTATCCGAAAAAGAGGACGCAACGGGCCGTCTTTAAAAATTCTCAAT
CTTGTGTTCCCTGTATTCCCTCCCAACAAGGGAGCCACATTGGTCCTCTC
TTTTTGACCGTATTTATTAACGACATTCCCTTAGTAGTAAAACATTAGAG
TATACTTATGTATGTACGAAGACGATGATTCCAGTTACAAGGAATTTGGT
GCCATTTGGACTTACAATACCATCTAGATAGATTTCAAATATGGTACGGT
ACCGTGACGTACTACACTTAAAT
>2R:334740-335496
TCTATTGGTCGATTATTGGATCCTATGTCTTGTAACATGTACTGAAAATG
TTTTTTTTGTCCGGAACCGAAAGATCAATATCATCATAATTTCGAGATGA
CAATCGACATAATACCATAATAAAAGAGAAATCAGAGCAGCAAACCAAAA
GAATTCATTGTTTTCGCAAGACTAATGCCTCAAACTGAACCAAACTGTCA
CACCCATACTTTTGAAAAATGTGTTGATATTTTTTCACATTTTTATTATA
CTTGTAAATCTAATCTATTTGCAAAAACACTTTTACGCACTAGCTGAATA
ACGGGTATCTGATGGTCGGGGAACTCGAGTATAGCATTCCCTCTTGATTT
TAAGCTCTTGTGTTCCGATTTACTTTCCGTCCATCTCTCACAAGACTCTT
TAGTTTACGAAAGAATTGACAGACCTAAGAAATGTAAAGTTCAGCCTTCA
TACAAAATTTAAAAATAACGGTCTATCCTTTTAAAATCGGTAAAATTTTA
CTGTGCTCAATGCTCAGTGTTAGATTAACTAATGTACTGTACGTTCCAGT
TCGCGAAACAATTTCTAACCGTTCTCGCTATTTTTTTTAAATACCACGGT
ACCATCGGATCAGGCATTTGAAAAGTTTTTTCAAACGAAGTGTTCCAAGT
TACCTCATTCCGAACATCCATACTCTTAAACGGTGCCAAATGTAAGTGTC
CCATTCTAAACGAATGCTAACTGCTCTACGATCTTTAACGAGTTAAGCCT
GTCTATT
>2R:335555-336166
TAGAAAATTACAAGACTAATTAAATTTAAACAAACGCGGCACTGTATACA
AAATTATAAAAAATTTAAAAATTTGGGCGTGGCAGTTTTGGTCTGTTTTA
GGGAGTTTGAGTGCATAAATATTTTCAGCATAAACATATTTGGCCAATCC
ATTGAAAATTACAAGACTTATAAAATTATGAAGAAATATCCCAAAAAATG
TGCAGGTGGCAGTTTTCGGGAGGTTTAAGGGCTTCAGAGTGGGCGCGGCA
ATAAGTTTTTTGGCAAATCAATAGAAATTAATAAAAATGTAAATAAATAT
CAAAGCATTTTGCAAAAGTGTAGGCGTGGCAGTTTTGAGCTGTTAATGGG
CGTTGGAGTGGCAACAAACTTTGCGCTGAGTCTATGTCTCTAGAATCTAT
ATTCTTAATCTCAACTTTCTACCTTTTATAGCGCCTGAAATCAAGACGTT
CATCGGCAGACGGACATGCCCATCTCGAATCGACTTCAATAGAATATATG
TACATATGTATGTACAATATATACTCTAAATGGTCGGAAACGCTTCCTTG
TGCCTGTTACAAGCTTTTAGTAAATCTAGGATATCCTTCTACTTTACGAG
TAACGGGTATAA
>2R:336383-336413
TTATAAAGTTTTTAATTAAATTAATATTTTT
>2R:337532-337686
CGTGCCAAAGGTGCTGATAACCGAACACGGAGTTAAGTTAATAAGCAAGG
CGTTCAAGAGCTTCAAGCGTATAGGAGCTGGGGAGCGACACAATCTAACG
GCTTCATACAACCCACAGGAGAACCCGACGAAAAGCGCCAATAGTACCGT
GATGA
>2R:337749-338277
AAAGACACTAGAATAACAAGATGCGTAACGCCATACGATTTTTTGGCACA
CGATTTTTTCGCCGTGGCTCTAGAGGTGGCTCCAGGCTCTCTCGAATTTT
TGTTCGAGAGCGAGAGAGCGCATACAGGGATAGCAGACAACTGTATGTGT
GCACACATATGCTCATGCATTGTAAATTTGACAAAATATGCCCTTCACCT
TCAAAGTTCTTTGACTTTAAATCTATATTATTTTTGATCAATTGGCACCA
TGCGAAAAATTCTTGTTTTGCATTGCCTTAACGTTATTATTATTTGAAAA
TAGAATAGAAATAGCCAAATCTATGTACATATTATCACAAAAATAAATTT
CAAAAATGACTTTATGTAAGAATATTGGTCATTAGAGTATTCATCTTGAG
GCGTGTGAAAAATTAATAAGGCAATGATTGTTGAATGCTTGTGTCCGCAC
TTCGTGCCTCAAGATATGACCAAAACAAAGACACTAGAATAATTCTAGTG
TCTTTGATGTGACTTGTTGTTGCGATAAA
>2R:338267-339337
GTTGCGATAAATGCAGATCGGTAATTTTAAAAGAAATCGAGCATTTAACA
GCTCCATCAGAGCTTTTTATACATGAGAAAAACTACTCAATAGAATCCGA
CTTTGGGAAATTAAAGGCACCATCTGATTTATTTTTTAATATTTGCAAAA
TACACATTAAAGCTTTCGAAAATATTTTTAAAAATAATAAAAAACAAATG
TGTATAAAAAAATTTATTGTTGAGCAATGCATTAAGTGCACAAATGAAAG
TAGTGCCTTCTCATTATGGTTTTATGAAAATAATTAATGTTATGCACATA
TAACAGATCTTTTAAACAAACTTATAAAAGTTTTGCTTTTTAAGCATTGT
AAGTGGACTGTGATAGCTGATAGACAATAAAAGCAAGCTAAGCTCAGCAT
TCTATCTCATAAATAAAAAAATGAGCCTTATTAAAATAACTGACGACTGA
AAAATCGAGCAATATATAATAAAAAACAAAAGTTAGAAAAATAACTTAAT
TGGGGAATATGGAAATGTTTTAATGTTAAACATTAAAATATTTCAAGTCG
ACTCGAAGGTCATATACGTAAATATAAGACCCCATTACAATTGTAATGGC
CTCCCCGTGGTGTTCCCTGGGTACCGATTATTATATATATAACATAAAAA
TAATTATTAACATAAATATAAATATGTAAACGGTATCTAATTCGAGAGGC
GATTTTAACAAACGAATTTAAAAAGCTTTAAAAATATAATAATCAGGGTG
CGAGTTTTTAAAAATTATTTTATTTTATCATATTGCTACGAAATTGGCAA
AAAACTACCCTAATATGTACAATGTAAATTCATTTCTTCGATCAGAATTG
ATTTCGGCCCGAAAATCGTCTTCTAGCACAACACGCAAACATATACGCGT
TCTCGTCTCTTGTTTTTACTCACACAAGCAAGCAAATTCTATTTTTAGAT
TTCTTACGTTCTAAGCGTGAGCGAGCGGAAAGAGAGCAATTTTGGCCGTT
ACTAAAAAAGTGGCTGCATAGTGCCAAACCATTGTATGGCCGTTACGCAT
CTTGTTATTCTAGTGTCTTTG
>2R:339338-340326
CTGTGACCTACCCATGGCCAGTTTTCAACATGACTTTCAAATTCTCATTT
CCCGGCTACACAGTTTCGCTATTGTAAGAATGTTGTAGTGGACGTAACCA
ATAGAAACGAACAGTTAGAAAGCATCACGGCAGAACACAATCGTATACAC
AGAGCTGCTCAGGAAAATATCAAACAAGAACTTAGCAAGGTAAGTGGTTA
CAAATTGCAGAATATGCACCAAAGCCAAATATGACAGAAACTGGGGGAAA
CACCCATACCAAGCTACACCGGCGAAATGTTGCAACTGATAGGAAGCAAA
GCTCAACATGCGTTGGTAAGTTCTCGAAGTTTGCGGTAGTACAGCCAGCG
CTGTCCAGAACGATAGTGGAAGTCACAGGGCCCTTGCTTCAACTCGTAAA
CTTGGTCCCCAAAATCAGAACAATATATTGCAACAATGAGGCAGCTTTCT
GTTCTGAAACTCACCTCTTTACAGCTACCACATTGACAGCTACCACGTCG
TCAAACGGTCAAGTGAAATGGTTCCACATCACCTTGACAGAAATCGCCAG
ATGTTTTAAGCTAGACAAAAAAATCTGCCATGCGGTAGAACTAATCTTGA
GGGCAACGGTAGAATACAACAAAACCCTACACTCGGTCTTTCAGGGGAAA
CCGGTCGAGATCCTCCACACGGGTTCCGATGATCGCTGCCTAGACATTAA
AGTCAGGTTGATAAAGGCACAGCAAAACAACATCGAAAGAAGTAACGCAG
CTAGGCGAACCCGTGTTTTTGAGGTAGGAGATGAGGTATTTGTCAAAAAC
AATAAAAGGTTAGGAAACAAGCTAACTCCATTATGCACGGAACAGAAAGT
GCAGACACACCTGGGAACGTCTGTTCTTATTAAGGGGAGGGTGGTTCATA
AAGACAACCTCAAAGAGATCCCCCCACTTCTAATTTGATGTAAGCCATAT
TTTTTAATAGTAAGCCAGACTTAGGTTAAAAAATCGTGG
>2R:340347-340543
AGCTTCGATTTTTTTGGGGTCAGCCCTTAAAGTGGTTGCGGGAACCCCTG
ACGCCACGGATTTTTTGAAAATCCCGATGACAGAAGCTTAGCTAGTGGAC
TCAAATTCCAGACAGATTTCTATAAATTTAGAAACTCAAAAAAAGATAAA
CAAATTAACCGACGCTATTGATAGAATTATTAAAGTCCGAAAGAACG
>2R:340570-340601
ATATTATATTATTATTATTTACATAAATAATA
>2R:340607-340665
GCAACTAAGTAGATTCACACAAACAATGCTGACGCGCCCAATATAAGTTC
ATCACCCCA
>2R:340959-343107
GGCCGCAACGTCAGTAGGTATCACAAGGGGATCAACGCGCCACCAACGAT
GGTACGCGCCGTAATTGTGACCCACTACTGGTAGTGCAACTACACTCTCC
ACGCGAGGGCGGCTGGAAACAGCGTGCGCTGGCTAATCGTAGTTGGGCTG
GAGCTGGTAACTCTCAAGAATTTCCACATCTCCGGGCCGGACTAAGGTGT
CATTCGACCCGTGCCGAGAGTCTGCCAGGCTGGGGGCCCGGGAAACAATT
ATCCCAGTCGATAACGGAGAGTCCGGGCATGTGGCGTCCGCCCGGTCTAG
TTAGCCTTACCCGGGTACTACGGATCTCTGCCCGGGTGGACTGTTAATTT
CTCTGCAACTCGTGGGAACTGTGAACAATAGACCTAAAAATATTAAAATA
CCGCAGGCCTTCACTGCGGGAAATGTCGCAAGACAATTTGAGTACCGTCT
CCTTGACGGAGAGCTGCCTACTTCGATGGTAACACCAAAAAATGATCCTA
ATCGGAGTGTGCCAACGGCACAAGCACGCCCAGTTGCGGGAGGGAAGAAT
CGGGCAGCCACGCCGAATCACTCGAATGTGGTCCAAGCCGGGCAAGCGGT
ACGGGCTAAAGCCCCATTACCGCAACTTGGTCAGCCTGGGGCCTGACCCT
AACCTTAAGGGGCTGAGCGGGGCCAGAACGAAGTGGTATCTTCGTTACCT
TCAGCAGGGCAAGTCACCCGCAGAAGCTTTGTCTCTGGCCAAGACACCGC
AGCCGCTAGAGCAAAGGCCCAACTCTGCTTCGGAGCGGGCAAACTCCACC
CTGACGCCTCCGACGGAAACGCCTAAGAGGCAGAAGGTGGAGAAGAGCAG
CCACTGACTGCTCCCTTCGAAGGCCCCAGTACCTCAAGGGCTGCAAAGGC
AACTGAAGTACTCAAGCCATCATATGCGGCCTTAACTGGGGCCATTAAAG
TTGCGGTCGTACCAGAGGATTACCCCAAAGCCGTCCTCAGCAGTGAGAAC
CTCTCACAGCTCGAGGACGCACGACTGGAAGAGATAGGTAGATAACCAGA
GAGGACCGGTTGGGATTCTCCAATTAAGTTTGGAGGAATCCACTTCAGGG
TGGGTCAACTGATAGTGGACTGCCGCAACGCAACCACTGCTGAGTGGCTG
CAATTAGCAGTCCCCAGCCTCAGTAAGTGGAGCGGTGTCTCCCTGGAGGT
AAAGATGGGCGACGACTTGCCATCGTCACACCACATCACCATCTTCTGCC
CTAGGACAGGAGACAAGACAACAAAGTGGATCATGGAATTGATCAAAAAA
CAGAATGACTTGGACACTGAGAACTGGCGTCTTATATCAAGGAAGAATGA
GGGTGGTGGCTCGTTCCTCAGCCTGGGCATTGATGACAACTCATGTGCCA
AGATCTTTTCTAGCGACCACAAGCTGAGCTTCAGGTTTGGAGACATCTCA
GTTTGTGGTCTAAAGAAGGCTAAGGCGATCAAAGCCGGCACAAGACGGGT
CGAGACTCCTCGAAATCTACCAGTCTCCGCGGAGAAGGAGAAGCCCAATA
AGCTCTCCGAATCCAGCGAGGATCTGGCGGATGATGAGGATCTCGATGCG
ATCGTCATCAAGATGGGGATCAGACCCCGATATCCTCTCAAGAGCTAGGC
ATGGAACTAGACCTGCTGAGTAAGAAATAAGCGGTACCGGCGGACGCTGA
TCTGGGCATCTCCAGATCAGTAACGCCGACGATGGACCCGATCATCTAAT
GGTCGGGAGTACAGGGATAGCTCAGGTGAACATCCATCGCGTCAAGGCGG
CCTCGGCCGTGCTGGCAAGGATGTTCACCAAGCAACATCTTGAGCTAGCC
CTGTACAGGAACCCTGGTATAACCAGGGAATAAAAGGACTGTACGTGAAG
AACGCCAAGGTAATTTGGGATCAACGGGCTTCTAGCCCTAGAGCCTGTAT
CCTCGCATGTAGAAGTATTAATTATTATATACTTACAGAATTTCTCACGA
GGGACTGTGTACCGATCGTGGTAGAAGATGTGGGAGCAGTCAAGAAGACT
GTGGTGGTACGGCATACTTTGCCGGTGACGAGGCGTGCCCACCTCCCGAA
ATCACTGCACTGGCTGAACACTGTAAGAGGATGCACTCACCCATCATCA
>2R:343120-343643
GTCGGCAATGTTCTGACATTTGTTACTAGGGTAAGATCTGAGGTTCTGGA
CATTACACTTTCCAGCAGATCAGAGGCTCCGCATATAAGCGACTGGCACG
TATCTCCTGAGGAGTCAATGTCAGATCACAGAATTATTCGTTTTAACATG
GGACTAAATCTAGAATGTAGCGAGCGTAAGCGCAATCCTAGGAATACGAA
CTGGAAAGGGTTCAATGCCTCCTTACTGCGAGATCCAGTTACTAGGGTAA
CCGGGAAACTCCGTACCACTCTAGAACTGGAGGCCGCCGTAGAAGATATT
TACTCGTGTCTTATTAACGCATTCAGAGAAAACTGTTCCCTTGGCCGAGC
CAAGAGGGATAAAGATGCTCCATGGTGGAACGACCGATTGGAGAAATTGC
GGAAAGCGACTAAGCGTCTCTTTAACAAAGGAAAAAGAGAAGGGAACTGG
GATGCCTACCGGAATAAACTGACCATGTATAACCATGAGATCAGGAAAGC
CAAACGAAGGAATTATAGAACTTT
>2R:343645-344107
GCACAAAGTAGACCGCGTGCTACTGATTGGGCCAAAGCAAATTCAATAGT
AACAACGGAGAGATTAAGATGGGGAATTGGTACATTCCAGCCCTACAAAT
CTCCTGGTCCTGATGGCATTCAGCCAATCCTGCTTCAACGAGCGCTAAGT
TAGCTCGCAGCACTGATCAGCAGCATAGCTTTAGGACACATACCTACTGC
CAGGAGTATAGCAACAGTGGTCTTCATTCCGAAAGCTGGAAAGAAAGACA
TCACTCATCCGAAGTCGTTCAGACCCATCAGCTTCATCGTTTTTGCTAAA
AATGTTGGAAAAGCTAGTGGATGTCAGCATTAGAAGCACTCTGTTTGTGG
AGCATCCGCTCCAACGGACGCAGCACGCCTACATGGCGTGCAGATCAACT
GATACTGCCCTATATCGCCTAAAAAGCCTTATTGAGGATTCACTGACTCA
TAAGGAAGTGGTG
>2R:344100-344232
CAGCCCTTCAGAACGGGGATCTGACGACAATCTTCGCCAGGATTAATGGC
AAATTAAACATTCTATTCGAAATCGTGACCCAGCGGTACGTCACCAGGGA
GACCAAGGGTGCAGTTACTGAACTTCACCACTT
>2R:344233-344427
AAACAGCTGATAGAGCTGCCAACTTAACGCAGTGGGTGATTATGTGCGGG
AGGCGTTGCCAGATCAACGGTAAGATCCGTGTTGAGTTGGGACCGATGGG
CGCGTAATTCAAACTTAAATTTAAATCTTTAAATTTAATTTCATACTGGT
TCCTTGAAAGCGTACTATTCTTTAAAAAAGGGGAAAAGGCACAAA
>2R:344620-344695
CTTCACGTATGGATGGAATGCTGAGTCGGCTTGCCGACTTGTCTTGGTGG
CGCGATGCAATGTTGTGAAACTTAGT
>2R:344874-345481
ATAAAACTTCTGATAGAGCTGCCAACTTAACCCAGAGGGCGATCACGAGC
GTGTGGCGTTGCCAGACCAACGGTGATATTAGTGTTGAGTTGTAACCGTG
GATAGCGTAGTTCAAAATTAAATTAAATATTTTAAATAAAATTTGATACT
GTTTCCTTAGGAGAGTACCATAAAAGGCATAAGGATCGCGGACATACTTA
AAATCATCCTGTCACCGTGTTGGTGCATGGGCAGTGCAGAGGAAATTCGT
GGCCCACGTGGGAGTCTTGTTTAAAGTTCATTCTCTACAAAGGTAACCGT
AGGCCGTTGTATACTAGATGGATAGCGCTGTGGGGGACAGTCCCCCCATC
TCCAGGCACTAGAGGAGTTGGAAACCCGATTCAGGGAGACGGAATCACGG
TTCCGGCGGTGGCGAGGGGTGAGCAAGCAGGCCCCCAGCCGCCGTTGACT
AGCGACTGCAGTGCTGCTGTAGATGTGGAGAACAAGGCTCCTCCACCTAC
TACCGCGACAAGTTAGAAGACGATGTAGTGAAGTCTCAAGCTGGATCTCC
ACATCGGTATTCGAACACGCCAACAGCATTCCAGAACGGGGACCTGAAGA
GCATTCTT
>2R:345653-346212
ATGGTAACGAGGTCATAGTCGTCCCTAAATCAATTGAGAACCAAATAATA
AAGGAAGCACACATTTTGCCTGCAGGAAACTATAAATTCCTTACAGCAAC
ATTTTTGTATTCTGCATATGGGGAAAAAAATAGGTCAAATCATCAACAAC
TGCGTGAAATGTATTCTGTTGAAAAAAAAGGTTGAAAAGAAAGAATGTTA
GCTTTGCATTGACAAGATGAACCACTGCACAGTCTTCATGTTGATTATTT
CGGATGATATAAACAGTATCGGTTTATCTTTGCAGCCGTATATGCATTCA
CCAAGTTTGTTATTCCTAACCTAAAGCACTGGAAACCGACGAGGTCGTGA
AGAAGTTACACGAATGGTCAGCTGCCTTTGGCCACCAAGTTCGGCTCATA
AGCGATAGAAGAGTCGCGTCAAATCAATTCCAAGAGCATATAATGAGAAA
TGGAATACAACAGAAGTTGCAAGAGAAAACGGACAAGTTTAACGTGCAAA
CAGATGCATAATCTCAATTATAGCTAAATTGTCCGCTGAAGATCCATCCA
AGTGGTACAA
>2R:346316-346926
GGATATCAAATCAATAATTCGGCGTTGGTTCCACTTGGATGCCTAGGCGA
AAATGCGAGTGAAGCCCGGAATAAACTTTACAAAAGGGACCGATTATCAC
ATGCAAGGAAAAATAGTCGGATCAATACGATGAGCGATATTTTCCACAGA
GCTATTGATTCCTCGGACCCACTATTATCAACAATATGTTTAAAAGAAAG
AGAGAGAAAAAATAGGAAAAAACCACTTCCGAAGGCAGTAATAAGTCTTT
TGGAAATACAGTCTAGTCTTAAACCTGATCCATCAGACAAAATATTGGAC
TCACATTCTGATTCTGATTCGAGTTCAGATTCGGAAAATTATAATGTTGA
GCTAGAAGAAGAAGAGGGCGATTATTTTTAAAACAATAATGTACACACTT
TTATTTAAAAAAAAAAAAAAAAAAATGAAATTTCGTTGACTCCTGAGTCA
TACCAGTAGTTAATATGGGAGGCAAGAGAGGGCGTGGTCGCACAGACTTC
AAATTTTGTGTGCAAACTATTTGTGGTTTAAAAACAAAATGTACAAAGTT
TCAAGTCTGTAGCTCAATTTTTAGACTTTATGCCAAAAAAATCGAATTCT
GGACCACAGTG
>2R:346927-347780
CACTATGGTCCAGAATTCGTTTTTTTTGGCATAAAGTCTAAATTTTTATG
TCAATATATCGTCCTCTAGCAATTATTTTCTAATAGAAAATTGATCATAG
AAATAAAAACCAAAAACAAAATTGACCGAAAGCTTCACTAAATCGTTTTA
TGAGCTTTTAAAGTTGAAGTTTTAAACAGCTGATTGAGAGAATGCAATTC
CCGCCAAATTATTTGTTTACTTTTGCACGTAGTACGATCGTTAATACGCA
TCCAAAAATTATAGTAAAATATGGAAAATAAATGTCAAGGTATGATGTTT
TTAACGTATATATGTAATATATGTGTAGTTGTACTGTTTTTATGTTGTGT
GACATCCAATTTATGTGTATTTTAACAGAAAATTCTAACGTGTCCCCTGT
GTTTCGTGGAGTATAACTAATTTTCTGACAATTTCTGACAAAAGTTAAAA
ACGTCAGTTTGTACCTTTAACTATTGTCTTTCACGGTAAAGTAATATCTT
TTGCCCATTTTTGCTCGTTTTCTTAAAAATTTGATTTTATATAGGCAAGT
TCGAGTTCTCACATAGCGACCTCCTGGACATTTGGAGGCGTAACAATAGA
CAAATAAGTTATGTTTCAGATTACGTTTATTCCGCAATCAACAACAATAA
TCAGGAATCGAAAAAGACAGAAGAGATTGACAAAAAAATAGTAAATTTTA
AATTATTTATTAAAAAAAAACTGCCCGAGTGTAACAGACAACTAGACCGA
TTTATTTCCAAACATACCAAGTGGATGGCGTCTAAGATAACAATTGTTGT
TAGTGATTTTTAAAACTCCAATATACCCCAGCAAATGGGACGCCGAAACT
TATC
>2R:348482-348857
AAAGACATCAAAACATTTTTTAGAAGGGCCTGGCAGTTTTGGTCGGTTTG
TGGTCGTAAGATAAGAGTGGTAAAAAGTTGTTTGTAAATCGATAGAAATT
GACAAGACTATTAAATATATGAAAAAATATCACATAATTTTTCAAAAGTG
TTGGCGTGGCATTTTTGGGCGGCAAGCGTTAGAGTGTGCGGGGCAAAAAG
TTTTTTGCCAAGTCGATAGAAATTTACAAGATTTGTAATGGTTCAACAAA
CTTGTGCATGCAGCACGGTGTGCTCAACTTAAACTTTCCAGCTTTTATAG
ATCCTGAGATCTCGACGGGCAGAAGGACGGACAGGGTCAGATCGACTCGG
TTATTGATCCTGACCAAGAATATATA
>2R:348946-349189
TCTGCATTCTTTCCGCTGTCAACGACCAGCTAAAAGTGCGATCATCTGCA
CTTCTCCGCCGCGTAGCCGCTGACGATCACTGATTCGCTGCCGACGCCTG
CTGCGACGCTGCCGACGCCCACACTTGATTGCTAGGGACTTAGGGAAATA
TTTTGTATCTTAGCTTTAGTTTCAAATGAACAATTACAATAAACGGTCGC
TTGCGATCTACAAAATAAAAATCAATAAACTGTAATTATTTACT
>2R:349189-349534
TGGCGCCCGAACAGGGACCAGCGAATAACGCGTACGACAGACACAATTCT
AAGTCGCGAAGCAAAATAAAATTTTGCAAAAAAAATTCGTTGGTTAAATT
AGTGCCGAAGAAACTCCCGTGAGTTAATAAAAAATTCGCGGTCGGCATTT
ATAAAAAAAAAAAAAACTTTTGTTTTCCGGAAGAGGAAAATATTCAACGG
CAGAATATTGCCCATCGGTGGATCACATCTTTTGTCAGGCCAGCCCGCAG
AAGACCTTCTTTGGAGTGCTGACGTGGATCCCCAGTAGCACAAGGCAAAA
AGGATGACCTTCACCCAGCCAGGAGGAGTGACCACAGCAATTTTAT
>2R:349550-349594
AAATATTTTTTTATAGAATTTATTTTAAGATTTAAAAATTTAATA
>2R:349757-354187
TTTGTTTAAGATCGTTTTGTGTAAGTGTTGTCCGAGTTAAAAGCCAACAT
GGCAAACCCCAATAATCTAAGTTCTAATGAGAGACCGGTACCCGTAGAAA
GACTCGACCTGCCTGAACGGCAGCGCGTAGATATGAATGTTGAACAGTTG
ACAGGGTTAATTGGCCAAACGGTAGCAGAAACAATTTAGGGGATTTTGAC
AGGGTACCTGATATCGTAAAATCGATCAGGCAATTCTCTGGGGACCCAGC
AGAATTCGGCTCTTGGAAAAAGAGCGTTGATAGAATCGTGGAAACTTATA
CCCCATATGTGGGTACTCCAAAATATTATGGTATACTTCATACCATAAGA
AATAAAATTGTCGGAAATGCCGACGTGGCACTCGAGTCATACAGCATTCC
GCTGGATTGGAATGCCATGTCAAGATGTCTCACTCTGCATTACGCAGACA
AACGAGACATAACAACACTAGAATACCAAATGTCAATTTTGGTCCAAGGT
CGTCAACAGTCGGTGGAAGACTTCCACCAAGACGGTTATAAAAATCTCTC
GCTTATTTTAAATAAGCTTAGCTGCATGCAAATGACCAGAGAATCCGAGC
ATTTCATTACAAAAATGTACAGAGATAAAGCTCTGGACACTTTTATTAGA
GGCCTTCGAGGAGACTTACCCCGCCTCTTGGCTATAAAGAAGCCAGCCGA
TCTCCCTTCAGCTTTGCATTATTGCTTAAAACTTGAAAACCAAACATACA
GATCAAACCATGCGACAAATAAAGGGCAACAGTCGAGCTTCAGGGTAAAC
GAAAAACCCATACCGGCACCCCGCAATTTTCAGCCATCGAACGCCTTTGG
CCATCGACAGCCTCCACCGGTCCCTCCACGAAACTTCATGAGGGGACCAC
CACAACACTTAGGTCAGCCATCGCTGCGCCAAGACAACACATGCTCAATT
TCGGTAATGCACCGTTCGCCGCACCCCGACAAAATTATCAACAATTGCAA
CAATATAATGCCCCAGCCCGTCCTTTCGCGGCCAAACCGCAACCAAGACC
AGAACCAATGGACGTGGACCGCAGTATACAGACGAGAAATGTCAATTATA
TGAACCGACCACATTTTGACGCCGGCAAACGACCGAGTGGACAGACTACA
GACATAAACAAAAGACAAAGAAATTATAATATCCAAACTAGGGGCATGGA
ACATCCAAGTGTCAAAATAGCTGGGCCCAGTTCAAGCATGACAGACTATC
AACGGTCGATGCAAGAATATGAAACCCAGAACGACATAAACGGCACCATG
GACGAATATTGCAACGAACTGACGGACTACTTAAATGACGATGAGCAACA
ACAACAGATGCATTTTTTAGATTAGAAGACTCCTTACTGCCATACTTCGA
ATGTAGAGTGAGGAGTGGAAAGGTTCTAAAGGTGTTGATCGACACGGGCT
CCAACAAAAATTATATTCAGCCAAAACTGGTGTCGAATGCAATACCAAAT
TACAAGCCTTTCATAGCTGCCACTCCGGGTGGCGATATAAAAATAACACA
CTACAAAAGAGCAGACCTTTTTGACTGGGAAATAAAATTTTTCCTATTAA
CATCTCTTACGACATTCGACGCAATTCTCGGCAAAGACACCCTGTAAGAA
ATGGGAGCACAGATAGATTTAGGAAATTTGGCCATGACACTAGGAAATGG
GAAGAGGATTGCTATCAAAAAAAAAAAAAAAAAAAACTGAATCGGGTAAT
TAATAATTATCCAGGTCTCTTCGCAGACCCAAACCAAAAACTGACCTTCA
CAACAAATGTAAAGGCAGCAATTCGAACCTCATCGGATACACCTGTGTAT
TCGAAGTTTTATCAGTACCCGATGTCCCTAAAAGATGAAGTCAATAAACA
AATAGCGGAGCTTTTGCGCGACGGAATAATTCGACCATCAAGGTCACCCT
ACAATTCACCAGTGTGAATTGTGCCAAAAAAATTCGACTCCTCTGGTAAA
AAGAAATACAGAGTCGTGATTGATTACCGAAAACTCAATATGGTAACAGT
AGCAGATAGGTACCCAATCCCCGATATTAACGAGGTTTTAGCCCAACTTG
GTGACAACAAAGTTTTCTCGGTGCTCGATCTTAAAAGTGGGTTTCACCAG
ATCCCACTAAAAGACTCCAAAATCGAAAAGACCGCCTTCTCCATAAATCA
TGGAAAATACGAGTTCACTCGACTCCCATTCGGTCTGAAAAATGCACCAT
CAATATTCCAACGCGCACTCGACGATATCCTTCATGAGCATATTGGCAAA
ATATGTTTCATCTATATCGACGATATCATTATCTTTATCAAAGATGATGA
AACCCATTACAAAAACCTGGACATAATTTTCAAGACCTTGCAACAAGCCA
ACATGAAATGTCAGTTGGACAAATGCGAGTTTATGAAGAGGAAGGTAGAA
TTCCTGGGATTCGTCGTGTCCGACAAGGGCATAGAAACCAATCCAATCAA
AGTACATGCAATTTCAGACTTCCCAATTCCAAAAACACTCAAAGAACTGA
GATCATTCTTGGGATTATCTGGATATTACAGGAGATTTATACCCAACTAC
GCTAAGTTGGCAAAACCACTTAGCTCGCTTTTGAGAGGGGAGGATGGACG
AATTTCCAAGACATTATCGTCAAAAAAATCCGTCTCCCTTAATAACGAAG
CAATGGAAGCCTTCAAGAAATTGAAGAGCAGTTTGATTTCCCCAGACGTG
ATACTCCACTACCCAGATTTTAAAAAAGAATTTCACCTAACAACGGACGC
TTCCAATTTCGCAGTGGGTGCTGTTCTTTCACAAGAAAACAGACCCATTT
CATTCTTATCGAGAACACTCTCGAAGGCAGAGGAAAACTACGCCACAAAT
GAGAAAGAAATGCTAGCCATTATCTGGGCTCTAAAAAAGCTCAAAATTTA
CCTTTACGGTAAAGCAAAGGTGAAAATCTTTACCGACCATCAGCCTCTGA
CCCATACCTCTGAGTCATACCTCGAGGAATACGACTATGAAATTCTCTAT
AAACCAGGCAAAGAAAACGCTGTGGCCGACGCTCTGTCCAGAGGACCAAC
AGCCGCGCAAATAAACTCGGTAACCTCAACAATGCACAGCTCTGACAGTT
CGAGCCATGGGTTAGATACCTAGCGTTGAAGCCCCAATAAATGCATTTAA
AATTTTCTTCCGGAAATCAGAGTCGGAGAATTACTCAGTTAGCATCCCAT
TCCCGACATTCCATAGGCATTTCGTGGACCGTAAATTGTTCACACCTGAT
AGCCTCTTGTCAGATTTGAAGAAATTAACCCATCCGTGATAAACGGAATT
TTCACATCCAAGGATGTAATGGGGAAAATACAAATCCTCTACCCCATCCA
CTTTAAGGGTTTCAAGATTAGATTCACTCAGACTGAGGTCAAAGACCTTG
TTACCGAAGCCGAACAGGAGGAAGAAATACTTAGGACACACAACAGAGCA
CACAGAAACGCTTTGGAAAATAAAGCTCAGCTGTCTGAAAGAGTGTATTT
TCCTAAAATGAGGAAAAAAGTTTCAGCTATCGTGAGTCAGGGTTTGGTGT
GTAAGACCTCTAAATATGACAGACACCCCACACATCCGGAAATCAGAGAA
ACTCCCTTGCCAGAATACCCCGGACAAATTATTCATGTCGACATCTACTC
GACAGAACGATATCTGGTGCTCACAGCAATCGACAAATTCTCCAAGCTGG
CTCTGGGAAGAGTCATTAAATCGAAAGCTATAGAGGACATTAGAAAACCC
TTAAGAGATATCGTATTCTATTATGGAGTGCCCAAACTAATAGTAATGGA
CAACGAAAAGTCCCTCAACTCAGCTTCTATCAAATTCATGTTGGCAGACC
AGCTGGGCATTGAGCTCTATAAAGCACCTCCGTACAAGAGTACGGTAAAC
GGACAGATAGAAAGATTTCACTCCACACTCTCTGAAATAATGAGATGTTT
GAAAGGAGATGGAACACATAGAAGCTTCGAAGAACTTCTTGATAGAGCTA
TCTATGAATACAACTTCACTGTCCATTCGGTCACAAAGAAACGACCCCTA
GAGGTGTTCTTCGGTAGGGTAACTACCGCGTCACCAGAACAGTATGAACA
AGCTAGACTGGACAATGTAGACCGTCTTAGAAAGAAACAGGAAACTGACA
TTAAAAATTACAACCGGACAAGAAAGCCCATAATGACCTACATCAAGGGC
CAAGAAATTTTCGTTAGGGTTAATACAAGATTAGGATCTAAGCTATCAAA
CAGATTTAGAAAAGAAATAGTTAAGCAAGATAGGAATACTACAATACTAA
CAGAGTCAGGAAAAATAGTGCACAAAAGTTACATCAGATCATGATTACTT
TCAGGATACTCACTGTGGTCGCATTGACAAA
>2R:354567-355122
ATCAATAGACAGCTGGAAAATAGAATGAACCTACTAACTGACGTGACCAC
GAAAATACAAAACTCAATCAGAAAAGATTCTACCTTAAAGGATGAGCTGG
CCATAAGGCTACAGAACCAGATTAGGCTCGTAAAAGAAGAGATAGTCAAC
ATTAAATTTGCCATTCAATGGGCAAGGCTGGGTGTTATGAACACATTCCT
GCTAAACGAGTTCGAGTTGAAAGAGATCGACAGCCTACTACTCTCAGACG
TTTCCGTTTTACATAACGGAACTACAATTTTGTATGTTATCAAAATCCCA
ATTTTAAAACCAACTAATTTCCTAAATTATCAAATAAGGCCGGTAAAGAA
AAACAATAATATCATTAATTTACCAGCTAAGGAAATTTTTAAATTTAAAG
ACGAAATGTACGGAATTAATGCCTTTTGCAAAAGTTCAAACAGTTTAAAA
ATATGTAAAAATAAATTCATTAGTAATTTAAGTAAAGACCTTTGTCTACC
CGAACTTTTAAATGGAAAGCAATCAAGGTGTGAGTTCGCCAATGCAGAAC
ACATCC
>2R:355357-355431
TAGAAGCACTCGAGCAACTTCATCTGAATAACACATCCGAGTTGCGCAAA
CTTCGAACGTACTCAACAATAAACA
>2R:355531-355656
CACCTGGCATTCAAACCATTGACGCGGTGCCCAAACCACCACAGATCACC
CCACCAACAATGCGTTTCAACAACATCCCGTTTTTTTGATGACCGCTTGA
GGACAAGCGTCGATTAAGAGGGGAGG
>2R:355657-355967
AGTTATTGCCCTATAAGTTATTGTCCCACATCTTATATTTCAACATCATT
TCTGGGTAAACACAAGTGCCCAAAATGCTGACCAAAGGTCTGCATTCTTT
CCGTGCGATCATCTGCACTTCTCCGCCGCGTAGCCGCTGACGACCACTGA
TTCGCTGCCGACGCCTGCTGCGACGCTGCCGACGCCCACACTTGATTGCT
AGGGACTTAGGGAAATATTTTGTATCTTAGCTTTAGTTTCAAATGAACAA
TTACAATAAACGGTCGCTTGCGATCTACAAAATAAAAATCAATAAACTGT
AATTATTTACT
>2R:355968-355996
TATATATACATTTATATATATATAAAATT
>2R:360303-360407
TTTTTCCTTTTTCCTTCTCTTTTTTTTTTTTTAATTAAATTTTTTTAATT
ATTAAAATATTTATTTTTTTATATATTTCGTGTTCTGTTTCTTTTCTTTT
TTTTT
>2R:362270-362333
CATGCATACACTACATTCTTGCACACATACAATATACACATTCTTACATA
CATACATACTTACA
>2R:362415-362517
TACATATATATATATTAATATGGTCGGAAACGCTTTCTTCTACCTGTTAC
ATACTTTTCAACGAATCTAGTATTTCCTTTTACTGTACGAGTAACGGGTA
TAA
>2R:363204-364606
GGCAGCCCGATTTACTACTAACAACAATGCGCTGGTAAAATTGGGAGTTG
GCGATCATCAATATTTTAATCAGAAAATATTTATTAATTAAAGGTAGAAC
CACTTGAAGAGATAAATATACCAAGCGGATCAAAATTATCTGATAATCTG
GTCCAGTTGATAATCTGGTTCAACTGGTGGATAGAAGAGCGGACAGGGTG
TGGCAACAGATGAGCCTAATCTACGAAACCCTAGATAGTTCAAGTGAGAT
TGAACTAGTAAAGCAGCTGGCAATGATGAAAAGTCACTGGTTCAACATGA
CGGACACACTGAAACTGCTTGAAAACATGACAGAACTGACTTTGATCAAG
ATGAGGCAGACATTCTGCAATCTGAAGTTGCCGCACTAGAGATGGTACTT
CAAATGAAGTTGGAACAGTTCAAAAGTTCCAACTACGACGTGCCAGGACT
CCCAAAAGTGGACCTTCCAACGTTCAATGGAAATGCCAAGGAATGGCCAA
TATTTAACGAGCGGTTCTCTGAGCTAAAGACAACAGGAAGGATCTCAGCA
ACACAAGGAAGCTGAGATATTTAAGAGCCTGCTTAAAAGGAGAAGCTCAA
ATGGTGGTTAGCCATTTGATAACGGGATCAGCGGCTAGCTATACAGCAGC
GTGGGAGCTTATCTGCAAACGCTATGAGAATAGCAGAAAAATATTCTCCC
AACACTTTAACAAATTAATGGAACTGGAGTTCTTGCTGCACCATGATGAG
AAAAATTTAAGAAAGTTTTTGGATACTGCGACCGAGAGCATATTCATCAT
AAAGGAAAAAGGAAGAAGAGAAAGCTCTGCTGACATAATTTTAGCAGAAA
TTCTACTGCGAAAATTTTCGCCAGAAGCCTTGCAGCTGTATGAACAGCTT
GTAAAAAAGGCAAGAGCGTCCTTACAAGACGTACTGGAGTTTATTGAGCA
ACAATACAACTCAGTAAATGCCATTACCAAAAATACCGCTCGGCTTGCTA
CAAAAAAAGTGCAAGTTAGATCGTGTGCCTTTTTCTCTATGGATGGCCAC
GATATGATAAAGTGTCTCAAATTCAGAGCACAATCAATCGAAAAAAGAAA
ATAATTCGTTCAAAGGAACAGCATGTGCTTTAGATGCTTTGGAAAGCATA
ATGCTATCGACTGCAGAAAGGAAATTACATGCAATCGATGCTCCAAAGGA
CACAACAGCCTTCTTCATGAAGACAGAAAACGCAGTACCAACAGCAATAG
CCTCAATCAAGGCCCAGACACACTATTGGCTACAGCTGTTTTTTTTAGTG
AAAAACAAAGTTGGACGTTACAACGAGTTAAGGGCGCTTATTGACGGTGG
ATCCCAGAAGACGCTGATTTCAGAGGAGGCAGCACAAATATTAAGGATTC
CCA
>2R:364611-365252
TCCAAGATTCAACGAGCCAAGCAGAATTGACATGGTGATAGGTGTGGATC
TGTTTCCCCTGATTATGATGGAGAAAATAAAAACCGTGAATGGAATCTTG
GGACAAAAAACCAGATTTGGATGGATTGTGTCCGGAAATATAACTCGAGC
AGCAAATCAAAAAATTATAAGTGCCACTACAACAATAAATCTAAAGGACC
TGGAACGCTTTTGGGAATTGGAAGGTGACGCCGATGAGACGATTACAGAC
AATGCAGAATGCGAAAGAAAATTCCAAGAAACAACTGTCACCAACGAGGA
AGGCAGATTTGCGGTTTAAATTCCATTCCACAAAGAGGCAAAGCTGGGAG
ACTCTCGTAACCAGGCAATAGCAAGGCTTCTGCAAATGGAAAATAAGTTT
CAAAGAAACCGTTAAGATGAGACATTTGGAATCTGTAAAGGCAACGGGTC
AAGGTAAATACTATTTACCGCATCAAGCAATCATCAGGCCTGGAAGCTTA
ACTACGAAGCTACGAGTAGTTTTTGACGCATCCGCAAAGACGACAAATTG
GCCTAAGCCTAAATGACGTTATTATAGCTGGTCCTAAGATTCAAAAGGAT
ATATTTGATATTCTAATTAATTAATATAATTATTAATGGGTT
>2R:365245-366421
AATGGGTTGCAAATGACAAACGTATTTTAGCCGAAATTCCAAACGACGGT
GCTACGGAGAAAGTCTGCATTGAGGAGAATGAATCGATTAAAACCTTAGG
ACTTCAATGGGATCCGAAGAAGGATACATTTACGTTTTCGTTTTCAGAAA
ACCCAATGCTAACACGCATAACAAAGCGGTTAGTGTTATCACAGTTATCC
AGAATTTTCGACCCACTAGGATGGTTGGCACCTGTAACGATTCAAAGCAA
ATGTTTCATTCAGGAACTGTGGAAGTTACCGATGACTTGGGACGTTGAAT
TGGAATCCAACTTAGCAAACTGGTAGATGGTGGATGCTAAAGGTCTATCA
TATTTAGAAGAAATTAGCATTTCACGCTGGACTGGATGCTCCAAAGGTAT
TATGGAGCTACATGGATTCTGCGATGCATCAGAGAAAGCATACGCAGCGA
CTGTGTATACAAAAGTAGGTGGCAGAGTTACTTTGCTAGAAGCAAAAAGC
AAAGTAAATCCTATAAAAAACAAGAAAACAATTCCAAGGTTGGAATTATG
TGCTGCGCATTTATTAGCAAAGTTATTAGCGAAAGTGCAGGCTATATGGA
GCAACAAGAACACAACGCATGCATGGAGTGATTCGCAAATTACTATTCCT
TGGATACCGAACAAGCGCAGCAAAGATAAGATGAAGAAATCAATAAACTA
ATTCCCAATGTCAAATGGAATTACGTTAAATCGAAAGACAATCCAGCAGA
CGTGTCTTCAAGAAATATCACCGCAAGCTCTTAAAATCTGTGAAATTTGG
TGGAGAGGGCCGAATTGGCTAGCTATAGATGCACAACACTGGCCCACTCA
AATGGAATCGGAAATTGTTGTGGTATCCACATTGATAAAAATCCGAATAT
CTGCAAAATCATCTTTTATCGAAGTATTCATCGATCGACAATCTTCTTAG
AGTAATGGCGTATGTATTACGCTTCATAAAAAAGATGAGAGGAAAATCGC
AACAGCCGTCACATCTTACGGCTGAAGAATTAAAGCTAGCAAAGATTGCC
GTGGTAAAGATACAACAACAGCTGGATTTTGGACACGAAGTCAGACTACT
TAAAAACAAAAGACCATTAGACCCAAAGAGTAAGTTACAGGCGCTAAATC
CGTTTTTGGATAGTGATGGCCTACTTC
>2R:366419-367325
TTCTGGATATTTGGCATACAAAATTCCTTAAGGAAATATTTAAGGGAATG
TATTGTAGGCATACCGTACAAGAAAGAGATGTCCAGTCAACTGATGAGAA
ATTGACCAGTTTATTGAGTAACGGCTGATAACTCGTTTTAAAATACTTGA
ATCGACTACGCCTGACCGTTCCAGATTCGCTGCTCAAAGGGAAGAGGTCA
AAAAACGTATAAAGGATACATTTGTGTATTTGTTTGTATGGCAACAAAAG
CAATACATCTGGAAGCTGTTAGCGACCTTTCGTCAGACAAATTCCTGGAG
GCTCTTCGACGGTTCTTTGCAAGACGAGGCAAGAGTGAGAACCTATACTA
AGATAATGGAACAAACTTCGTGGGAGCTTCAAGAGTATTGGACAAAGAAT
TTGTAGCTGCCATTAAAAACAATAATGAGTTAGCACCTACTCTAGAAAAA
GAAGGCATCAAGTGGCACTTTATTCCCACGGGAAGCCCCCACATGGGGGG
TTTATCGGAATCCGGTGTAAAATCAGTGAAGCATCACCTTAAACGAGTTA
TTTGTGAAAACAGCTTTACATATGATGAATTTGTCAAATAGAAGCAGTGC
TAAACTCGCGTCCATTAGTCACTGTAAGGAGCAAAAACGATGGCCAGGAC
ATATTAACGCCGGGTCATTTTCTAGTGGGAAGACCTCTAATTGGAGCTCC
TGAACATTTTGACGAAAGTAAGACAATCAGCTCTTTGGATAGATGGAAGT
TTATTCAACGCATCAGAGGTGATTTTTGAAAGAAATGGAAATAGGAGTAT
CTGGTGTCATTGCAACAGCGAACCAAATGGCGCCAAGAAAAGCCGAATCT
GAAGGAGGGACAGCTGGTTCTTATAAAACATGAGAACACTCACCCTGCAA
AATGGCC
>2R:367577-367632
TGAGAGACTTCAAGGACTACTGGGATTCCTTCGGCACGACAATACGGACA
AAATTT
>2R:367643-369678
CAGTCGCGATCGAACACTCGACGAGTGCAGACGTGCCTGCGGATCGACAG
CAAATTGTTCACAGTTTTAAGTCCCGTTACTTGTGCCCAGCCACTTCGCG
TCGCGTGATCTTGTCGCGCGTTCTGATTGGCCCAGCCAACGTACCTAACG
GTAGTTCGCACTAACACCATCGCACACCCGAGTGTGCGTGTTATCAGCGC
AAAAAAAAACCCAGTGCTGGAAGCAGCGGTATATTTGCAAAGCAGCAGCC
ACGTGCTGCCTGGCTCACCGGCTTACGGTGCCCAGCTTCCCCCCCCTCCT
CACTCCTTATCAACTTTGGAGAAGATGGACTGGCAGGCCCCCCCGCGCAC
CCACAAGCTTGGAACAACACCACGCAAAAAGGCTCTGAGAACACGCAAGA
GCAGCTCCAGCAGCGAGGGAAGCACCTCGCATACAGAGCCGAGCGAGATA
AAGCGAAAACCGGCAAAGAAAGCACAGGGAGAGGAGCTGGAAGAGAAGCC
AAGCACTAGCGCAGCTCTGCGCAAGAAGCTCGCCAACAACGCCTTCGCTT
TACTCTCGAGCGAAGAAGACGAGGACGACCAAGAGAGCTCTGATGACGAA
CCCGGACCTAAAGACGATTCCAAGCCCAAGACCCCCGAGAAACCAAAGCC
CACCCCGAAGACCATCAAGCCACCTCCGATTTTTATCCCCGATGTGACCA
ACATCTCGGCACTCGTCAAGATGATCACGACTCTTGTAGGCCCGAAGAAC
AATTTTACCTACAAGACCGTGAATGGCAACAACGTACGTGTCATGATGCC
GGACAAAGAGTCCTATACAGCTCTGCGTCTCCAACTTGTGGCCCAAAACA
AGAGGCATCGGACTTTCCAGCCGAAAGATGAACGTGCATACAAGGTTGTC
ATCAAAGGACTCCACCACTCCACCGATCGTGAGGAAATCATTGAAGACCT
TCGCAGACAAGGGCACGCTGTTAGAGATCTGCACAATCCCATTGGCAGAA
GAACTAAAGAACCGCTGGGAATATTCTTCGCCAACCTGGAGCCTTCCAGC
AACAACAAAGACGTCTACCAAGTCAAGCGGATCTGCAGGTCGGTAGTAAC
CATTGAACCGCCGCAGAAGTTCAACGACGTGCCTCAATGCTTCAGGTGCC
AAGAATTCGGTCATACACAGCGTTACTGCTTCCTGGAATACCGATGTGTA
AAGTGTGGAGGCCCTCACGAATCGAGGGCATGTGAGAAGAGGGAGGACGA
CAAAGCGTGCTGCTTCCACTGCCAGGCGGACCATCCTGCGTCTTTCAAGG
GATGCCCTGCATACAAAAGGGCCAAAGCACTCGCTGCTCCGAAAACAAGG
CCCGTCGCTAATGCTAACAAGGCGCCGCCCGTGGCATCACCAAACGTCAC
CTCTGGCAGGAGCTACCGAGACGCCCTCAACGGAGTGCACGCAGCACCGC
AGAATCCCACAACCCCAGTCCAAACCCAAACAGAAACCCCACACTCCGGT
CAGATAGAAGCGATGTTCGCTCGCATGGAAGGAATGATGGAAAGGATGAT
GGAAAGGATGATGGAGCGCATGTTCACCCAGATGACACAGCTGGTGGCCA
CCATTCTCAACAGCAAGTCATGCAATTAAAGCTCCACCTAGTCGTCTGGA
ATGCGAACGGCCTGCAGAACAGCAAGGCCATAGTCGAGCACCATCTGAAG
ACCCACCAGATCGATATCCTACTCGTAGCCGAAACCCACTTCTCCCCCAG
ATCCCACTTTAATATCAGCGGATATGACCTCATCCATGCAGACCATCCTT
CTGGCAGAGCACGCGGTGGAGCAGCCATCCTCATCAGGAGCGGTATTCAA
TAGCCAAACAAGCAGACGTCTCATGAGGAGACACCCTCTCGATCTTCCAC
AACAATAGACAACACATATAAAACCCGCCACAAATACATGTACAATAGTA
TCCCTTAAGCTAATGTTCCCCCGCAAAACCATTTAATTATTGTCCATTAG
GACAGATTTTAAATAAATAAACGCACGCAAAAAAAA
>2R:369678-370930
GGACAAAAATTGACAACATCAAAGAAAAAGGCAAAATACTACGGAACCGT
ACCAACCGAAAGAAAAGGTTTATACTGTTTTTTGATATCGGAAATTCAAA
TAGAATACAGGAAAATATGCAAACGATCATAAAAAACGAAAAACAGCTAA
TGGAATATGTTGACAATCAGACCTCGGTCATCAATGCCACGGAAAAATTA
GTAAGAGCAACTACGATGGAAGCAAACCGGAATTTGGGAAAACTGACCCA
ACAAGTCAACATTATTGCAGAAACCATGAAGGAGCACTTTATTATATATA
AGGAGTCAATTAAATTCCTTATGTTATCAAATCAAGTGCGAAACTGGATT
GAACAGGCAGAAAGCCTACAAGCAACAGCGATCTCAATGATAACGGACAT
TAGTGAAGGAAGAATTCATCCTACACTAATTGCGCCTAACAAAATGCTGG
AGGAGTTCGAAAAAGTTAAGCAAAAATTAGGACGAAATCAAATGCTAACG
GGTGGAAATTCAGTTGTACAATTACCACTGATCTATAAACTGATGAAGGC
ACAAGCAATATTGCCGATATATCAGGCAATCAGGAAACGGATCTCTTTGA
AGTAATCCCAATACCACTGTGGACAAACGGAACAAAGCTTATTCCGAAAT
TGAATTCTACATTTTTTGCGTATTTTTTTTTCAATACAGACATAAACGCA
TATCACCTAATGCCTGAAATGGAAATTAACCAATGCAGACAAGAGGATTT
GACAAGGCCTTCGCAAGGCCAGAAAATAATTGGGCATGGAAAAACGCGGA
TGATCACTCTTGCGAAATATCACCATTGAAACCAAGCAAGGCACACTCAT
GCGAAGTGATGGAATTCCAAGGCAATTCGTTCATCAAAGAGATAAGTGGA
TCCAACCGTTGTCTATTTAGACTGTTTCGGAATACAACAGCTTATATAAG
ATGCAACGAACAGCATCAAGTTATAAGACTGCCCCAAGGCATTATACAAC
TACTTGCAGGATGTACAGCAATATTAGGGGATACACCAATAATTACTCCT
CAAAAAGTAATTTCGACAGCGTCTGAAATGTCTCTCTTTCCCAGTCGAAT
TATAGACGACAAGGAGACATGGAACTTGGTCCCGCTGAAGCACTTGATTG
TCAACAACACTAATGAACTGCAAAATCTTCAAATGCGCATCAAGACTCTG
AAAAATAACAAGGTACACATTAATGACTTGATTTTCCACACGGCAAGCGG
ACA
>2R:370931-376285
CGGACGTGTTTTCGTTGCGCTCGTGGACATAGTGCGAAGAACTTTGTTTT
CCGTATTTGGAAGTATACGAATAATTAATTTAGTGTTCCGTGGAAGTGGT
GCGCAAATTTTCGCGAATTAAAAACAAGCGGTTTGGAAGTAATTGACAAT
AAATTATTGGAAATTTTCCACTCCGCACGTGTTGAGCGGCGAGCTTGCGG
GTGAGCTTTTCGAACAGCTGAGAGAAGCTTATTGGTGGTAGTCACCGCTA
AGGATTGTGTCTTGGGACAGCTTAGTGCACTCTACCAATAGGTGGAGCTA
TCACCATAGCAACTAGCCCGTGTCAGCGAGCATACGATTGCTGGACTCGT
CAAAAGGAGGAGCCACCATCGGAGCAACGCCGATGGAGAGCGACAGCAGT
GTGAGTGCCTTGAGCGGAAGCAGTGCCTCAAAGGTGTCAAGACGAGGCAG
GCGTAGAGGCCATCTGGCCTCCAAGAGCTCGGCGCCAACGCAGGCGAAGC
TGGTTGCCCTGGCCTCGAATGGAGTGCCAGAACCCGTTGGTGTGCTGGAG
GAGACGTTTTCATCGCTGGAGGATGCCCGGGCGGCTACGTCAAGCGCTGC
CAACGATGCTGCCCCCCCCCCCCCCCCCGCTGCTGCCACCGCTGTTGATC
ACACTGTTGCCCCTGATGTTTCCACTGCTGCTAAAATCGCTGCCACCACT
GCCACCGCTGCCGCCCGTGCTGGGCAAGCAGCCATGATGGCAGAGCTGTC
GGCCACCCAGCGCATGGTGCGAAACAGTTTCCGCAGCCTAGGAGGCGTAG
ACACGGAAGAGCTCTCGTGTGCCATCAGCCGCTATGATGAGCTGGTGATG
GCATTAATGCTCCGGTGTGGAGAACTGGAGACGCGGCTCGCTATGCCACC
ACCGCCGCCGCCGCCGTCCAAGGCGAACACTACTGCCGCCAATGCTCCCC
AGATGCCTCAGGTTGCACCCATCGCTGCCCCGCGGACCACCAAGGTTCGT
GAGACGTGGTCAGCGGTGGTGAAGTGCGACGACCCTGCGCTATCGGGGAA
AGCCATAGCCGAAAAGGTGCGGACGATGGTTGCACCCTCCCTCGGAGTCA
GAGTACACGAGGTACGTGAGCTCCGTCGAGGTGGTGGTGCGATCATTCGT
ACTCCTTCGGTTGGAGAGCTGCAGAAGGTGATGGCATCGAAAAGATTCGC
AAAACTTGGACTGAATGTGGCACGGAACGCGGCCGAGAAGCCGAAGGTCA
TAGTCTATGACGTCGACACAGCCATCGGCCCAGAAGAGTTCATGCAGGAG
CTTCACGAGAACAACTTCGACAGTGAAATGACTCTGGCCCAGTTCAAAAA
GTCGGTGCACCTGGTGACCAAGGCGTGGTCGGCTACTGACGGTGCCACCG
TAAACGTGACGCTAGAGGTAGACGACCGGGCGATGGCGAAACTTGATGTA
GGACGTGTCTACATTAAGTGGTTTTCGTTCCGATGCCGATCGCAAGTCCA
CACCTATGCCTGCCACAGATGTGTGGGTTTCGACCACAAGGTTAGTGAAT
GCAGGCAGAAGGAGAGTGTTTGCCGCCAGTGCGGGCAACAAGGCCACACC
GCGGCAAAGTGCCAAAACCCGGTGGACTGCCGGAACGGCCGTCACAGAGG
GCAACCTTCGGGGCATTATATGCTCTCGAATGCTTGCCCGATATACGGAG
CGTTGTTAGCGAGGGTGCAAGCTAGACACTAATGTTTAGCTTCATCCAAG
CGAACTGTGGCCGAGGCAGAGCTGCGACCATCGAGCTCGGAGTCCGACTC
AGGAGATCGGAGTCAATGTTTGCTCTGGTGCAGGAGCCGTATCTTGGCGG
GGATGAAATGGATGTGCTGCCTGAAGGAATGAGGGTTTTCACGGACCGGC
GAGGGAAGGCAGCCATCCTAGTGGATCATCAGGAAGCCATCTGCATGCCA
GTGGAAACTCTCACCACAGATTATGGCGTATGTCTGGTCGTTAAAGGGAG
TTTTGGCTCAATCTTCCTTTGCGCCGCATACTGCCAGTTCGATGCACCTC
TGGAACCGTACCTCCGGTACATGGATGCGGTCCTGCTGCAGGCCAGCAGA
ACCCCCGCAATCCTGGGCCTCGACGCGAATGCAGTGTCCCCCATGTGGCT
TAGCAAACTCTCTCGTCATGCCGAGGGGCAAGCTTACTACAGACGGGGTG
AGCTGCTGTCTGAGTGGATGCTGGAGGCAAGAGTCGCCGCCCTAAACCAG
TCAACAGAGGTGTACACGTTCGATAATCACAGAGCGACTAGTGATATCGA
CGTGACAATCGTCAATGAAGCAGCATCTATGTGGGCCACATATGAGTGGA
GAGTGGACGAGTGGGAATTGAGTGACCACAACATCATTACTGTTGTGGCC
GAACCAACTACCGCGCGCGCAGTTGAGAGCATAGCTCCTGTGCCGTCCTG
GAACTTCTCCAATGCACGTTGGCGATTGTTCAAGGAGGAAATGGTGAGTA
GAATAGCCGAACTTCCGGAAAACTTTTCAGAGTCGCCGTTGGACCAGCAA
GTTTCGACCCTGCGCAGTATAGTACATAGTGTATGTGATATTGCGCTGGG
AAGGAAGTTGACTCGATCGCCCAGCAGGAGAGCACGTTGGTGGACTGCCG
ACCTCTGCGCTGCAAGGCGCGAAGTCCGAAGACTTCGTCGCCTGCTCCAA
GATGGAAGGCGTCGAGATGACGATGCCGCTGTAGAGCTTGTAGTGGTCGA
GCTGAGGCGTGCCTCAGCCTACTACAAGAAGCTCATTGGAAGGGCGAAGA
TGGATGACTGGAAACGCTTCGTGGGAGATCATGCCGACGACCCATGGGGG
CGCGTCTACAAGATTTGCCGAGGTCGCAGGAAGTGCACGGAGATTGGGTG
CCTCCGCGTGAATGGCGAGCTGATCACTGATTGGGGTGACTGCGCACGAG
TGCTCCTCCGCAATTTTTTCCCAGTTGCGGAGTCCGAAGCACCGACTGCC
ATCGCGGAGGAAGTCCCACCGGCCCTCGAAGTATTCGAGGTTGATACATG
TGTTGCCCGGCTGAAGAACAGGCGCTCTCCCGGGTTGGACGGCATCAATG
GCACTATCTGCAAGGCAGTCTGGCGCGCCATACCCGAGCACCTAGCATCA
TTGTTTTCCCGATGCATCCGATTGGGATACTTTCCAGCCGAGTGGAAGTG
CCCACGAGTTGTCTCGTTGCTCAAAGGGCCAGATAAGGACAAGTGTGAGC
CCTCCTCATACAGAGGAATATGCTTGTTAGCAAAGACTGGTTAACGTGAT
CGAGGCCATCATGGTGAATCGTGTGAGAGAAGTTCTTCCGGAAGGCTGCA
GATGGCAATTTGGATTTCGCCAAGGACGATGTGTGGAGGATGCTTGGAGG
CACGTGAAGAGCAGTGTTGGCGCCAGCCCGGCGCAATACGTGCTCGGCAC
ATTCGTGGACTTCAAAGGAGCATTCGACAACGTCGAATGGAGTGCTGCAC
TCAGCCGACTAGCCGACTTGGGATGCCGGGAAATGGGCTTGTGGCAGAGC
TTTTTCTCCGGCCGAAGAGCAGTGATCCGAAGCAGTTCCGGTACTGTGGA
GGTAGCGGTAACTAGAGGCTGCCCGCAGGGATCAATCAGCGGCCCATTTA
TCTGGGACATACTGATGGATGTACTGCTTCGGCGTCTCCAGCCGTATTGC
CAGCTGAGTGCATACGCGGATGACTTGCTGCTTCTCGTCGAGGGAAATTC
CCGAGCTGTGCTAGAGGAAAAAGGAGCGCAACTAATGTCCATCGTAGAAA
CGTGGGGAGCGGAAGTTGGCGTTGCCGTCTCGACCAGCAAGACGGTAATC
ATGCTGCTGAAAGGTGCCTTGAGACGTGCGCCTACGGTGAGGTTTGCTGG
AGCGAACCTTCCGTATGTGCGTAGCTGTCGGTACCTTGGCATCACGGTTA
GTGAAGGAATGAAATTCCTCACGCACATAGCTTCGCTTCGCCAGCGGATG
ACAGGAGTCGTTGGAGCATTGGCGCGTGTGCTTCGAGCCGACTGGGGCTT
CAGTCCTCGAGCCAGGCGGACCATATATGACGGACTCATGGCACCTTGTG
TGCTGTTTGGTGCCCCGGTATGGTATGACACCGCGGAACAAGTAGCTGCC
CAGAGGCGACTAGCCTCCTGCCAGAGGCTAATCCTGCTTGGATGCCTTTC
GGTATGCCGAACAGTGTCCACAGTGGCACTGCAGGTACTTGGTGGAGCTC
CCCCGCTTGATCTGGCTGCTAAGTTATTAGCGATCAAATACAAGCTAAAA
CGTGGATTCCCGCTGGAGGAGAACGACTGGCTTTACGGCGAGGACATTGC
GTGTCTTAGCTGGGAGCAGAGGAAGACACGCCTAGAGGAGTGTTTAATCC
AGAGTTGGCACAACAGATGGGACGATGACAGCGAACCAGGACGGGTGACG
CATAGGTTTATCCCATACGTCACTCTTGCCTATCGGGATCCAAGTTTTGG
ATTCTCGATGAGGACGTCTTTCCTGCTTACAGGGCACGGGTCGTTCAATG
CATTTTTGCACGGGAGAGCCCTCAGCGATACCACTGCTTGCGCATGTGGA
GATCCATATGAGGACTGGATGCATATCTTGTGCGCTTGCCCCCTATATGC
AGATCTGCGGGACCTAGATGGACTTGGAGTGCAGCGCCTTGGCGAAAACT
GGATCTTCGAGGGAATCCTGGATGATCAAGAGAAGACTCAACGGCTGGCA
ATGTTTGCGGAAGAAGTGTTCCTGAGGAGGAGGGGCGTTTAGCTCAACAT
CTCTGCCGTGTGGTTAGCGGGCGAGAATACTACCACAGTCCGCTGTTGCT
TGTCGTAAGAGACGACTAATACAGCGATAGGATTCCTCTAACCCTGCTTG
TCGGAGCAAAAGGGGGAGGCCCACCGAGCCTCTTTTCGGTACCACGGGTT
GAGCAGCTATCCAAGACTGCTCATTGAGGTAGGCCCCCTGGTGGGAGTAT
CGTGGTGGCTGTGGTTGGTACCCATATCGCGGGTAGAGCCTTCATGCTCG
ACGTTTGAGTTACGGTGCTGGTTGCGCAAAACTCGGGTGCTGAGACCCAG
AGATAAGTAGAGATTTTAGGTAGATCTCGCTCCTCAGCAAGGGGGAGTGC
TTGCCCGGCAAGCAAGTACTCGAATTGCTACCGGGGTGGTCGCTATGTAC
ATAGCTATAGCTTCTAGTCCGGGACGCTTGTCTGGCGTATCCAGACACAT
GCACCATATGCTCACTTGTGGGTGTATAGGGTGCCGTGGTTGTAATCCCT
TCAGTGTGGAACACGCCACGTAAAATAAGTTCGGAGGGATCCGAAAAGCA
TACAT
>2R:376314-376421
CGGCAAGCGGACATTCGGCTCTAGGGTTGACAACGATTATCATAATTATA
TTGGTCATTTATATCCGGAGGCAACGCCTAAATGAGAGACGACTACTGGC
CGTACACT
>2R:376438-376499
TGTCTAAATATGTGTTTAGACATGATAAGTAGGCAAACTATAAATATGTT
TTATTTACGAAC
>2R:376490-376664
ATTTACGAACGCAGACTGCGGCGTCTTACAAGCGCTACATTATATAATTA
GATGATAAAAACCTATGTAAGAATGAATAAAAGGCGAAGCCCTCGCAGTA
GCGAGTCAGTTTCAGTCAGATTCAAACGCCCGAATTGAACTCATTAAGTT
TACACACAAGTTTATAGTGTGAACA
>2R:376697-376761
AGCTCAAGACACTATCAGGCAGTAGCTATAATTAGAAATAAAGTCAAAGG
TCGTATTGCATGTAG
>2R:376750-376911
TATTGCATGTAGATGTTTACTCCACTGCCGGTAAATATTTTCTGACACGC
ATTGACAAATTTTCGAAGTTCGCAGTAGTACAGCCTTTACGGTCTCGCCG
AATCATAGATATAAAAGCTTCACTTTTGCAGCTTCTGTACGAGTTTCCCA
AAACCAAAGACA
>2R:377281-377537
CTCGGAAAAATATATTTAATCAGCCCCGTTATACTAGACAGCATCGACAT
AAAGAAATATTACTTGAACAACTCACTAATACTAGTATAACTGACCTTTT
AGAAGGCTTTCATATAAAATTTCTGAATTATTCTACTCTCTGATCGAATA
TCCCAAACCTTTGTTAAGCTGTAACAAATTGATTATTCCTGTTCAGCATA
ATAACATAATAGTAGACTTAGAAGAAGGTAATATGGTAATACGAAGACCT
TCGCTGT
>2R:378153-378641
GTCCTTGGAACTTCTCCAATGCACGTTGGCGATTGTTCAAGGAGGAAATG
GTGAGTAGAATAGCCGAACTTCCGGAAAACTTTTCAGAGAAGCCGTTGGA
CCAGCAAGTTTCGACCCTGCGCAGTATAGTACATAGTGTATGTGATATTG
CGCTGGGAAGGAAGTTGACTCGATCGCCCAGCAGGAGAGCACGTTGGTGG
ACTGCCGACCTCTGCGCTGCAAGGCGCGAAGTCCGAAGACTTCGTCGCCT
GCTCCAAGATGGAAGGCGTCGAGATGACGATGCCGCTGTAGAGCTTGTAG
TGGTCGAGCTGAGGCGTGCCTCAGCCTACTACAAGAAGCTCATTGGAAGG
GCGAAGATGGATGACTGGAAACGCTTCGTGGGAGATCATGCCGACGACCC
ATGGGGGCGCGTCTACAAGATTTGCCGAGGTCGCAGGAAGTGCACGGAGA
TTGGGTGCCTCCGCGTGAATGGCGAGCTGATCACTGATT
>2R:379099-379402
TGAGGAGTCTTAAAACTCCCCATAAATCTCGTGTAGGGGAGTGGCATAGC
AACAGCCGCGGTGCAGGGTAAAGCGGAAAGACCGTGAATTACAGTACAGT
ACTGGACCTTGAACTCCAGCGGGTCAAGGGCGAAGAGGTCGAACGGTAAC
GGTGCGTGCACAAAGAAGACGGACGGTGAACTAACGGTATCGCTCTGAAA
CTTGGAGCGGGCCAAGGGCAAATAGGTCGAACGGTAACGGTGCGTGCGCA
AAGAGGACGCACCGTGAATTAAAGGCACAATATGTGGACCTTGTACCCGG
GCGG
>2R:379403-383749
GCCGTGCGCAAAAAGGGAAATAACGGGATCCCTGCGGCCTATAAAAGGTA
GGCGCTAGCACGGATGCGGGGCAGTCAGTGAGACAGCAAGATCGCGCGTG
GAAGGAGATAGTGCGTCGAAGCGTTACCAGTAGGAGTTCGGGAGTGAGAG
CGCGCGGTCAAGTAACAAACAGTGGATGCGTCGGCGGCAAAAAGCCCGAA
GGACACGGAAGGAAGATCACTACAAGCGAGTACAGAAGGTGCCAGGATGA
CACCGCAGGCCCGTCGAGGAACGACAACAACAGATGAGAACTGGACCCGG
TGCGGCGCGGTTTTGTGCCAAACCCAGCACAAGCCTGCCACAGATGCGGT
GGCCAGGGCCACTGGTCTCAGGAGTGCAGGAACCGGCCGATTAATTTTTG
CTGGACCTGCGGGAGAATCGGTCCAAGGACTTCGGAATGCTGCCACAGAT
CGGGAAACGCCATGCGACCCCAGCCTCAGAGGGGCAACCAGGGTTCGCAA
GAATTAATGGCCAAACTGAAGGCGGAAGAAAGGCAACTGTCCGCCACAGT
GCTCATAGACGGAGTAGAGATAAAAGCCACTGGCGGACAGGTTGCAGGCG
GCAGGAGAGGTCTTACCTACGAGGAGAGAAGTGAGAATGGCAGATGGACG
GTACGAAGAAGTCACATCGGTGATCGAAGTCAACATAGGATTTGGCGAGA
GGACCGTTCGGATGCAACTGCTGATCCTACACAACATAATCGACGCACTG
GTATTGGGTTGGGATTTCCTAACGAGAGTGGGAGCACGTATGGAGTGCGC
CGGACTGAGCGTAACAATACCAGTTTGCTCAACGGGACAAAGCAGGCCAA
GGGAAAAGCTTTCAGTGGCAGTCGTGGAGAGGGCTGACTTCTCAGAGAAG
GACGTGGACGAATTCCTGAGGTCGGAGTTGACCAGTTTAGAAAACATACA
AGGGACGTCAACCGTGACAGTGCACCGAATAACGATGAAGGACGATCAAC
CAGTCAAGCAGCGGTACTATCCGAAAAACCCCAAGACTATGGGCTGGGCG
CAGCCCTCACACAGCATTCCGAGCGAGGCGAGCGAGTAATCTCCTACTCC
AGTAGAACGCTGAACGCAGCGGAAAGAAACTACTCTGCAACGGAAAAGGA
ATGTTTAGCAATATTATGGGTCGTCAGAAAGTTGAGACCGTACCTGGAGG
GCCGATGTCATCACGGACCATATGGCTCTGAAGTGGCTGAATAGCATTTA
GAGTCCGTCCGGCAGGATAGCAAGGTGGGAGTTAGAGCTGCAACAGTACG
ATTTCGAAATCTCGTACAGAAAGGGCCAGTTGAACATCGTCGCGGACGCG
CTTTCAAGACAACCTCTGCAGGAGACGAGCCGAAGAGTGAGCGTGGAGGA
CGACGAACAATGGAGAGAGCAGCAGGGATGGAGGAGATGCAAAGAAAAGT
GAAGCAGCAGCCGCAGAAATTTCCGGACTATTTGGAGGAGGACGGCAAGC
TTCCGCATCGGGCGGGCAACGAGGATGTGGCATCGTGTAAGATGTGTGTA
CCAATCGGTCAGAGGCAGTGCGTCATGACCGAAAACTACGACATCCAACT
ACGGGACACTTGGGAAGTAGCAAGACGATTGCCAGGATTGCAGCTCGTTT
TTATTGGCCGGGAATGCATCGAGACATAAGAAAGTACGTGCGAAACTGCG
AGAGATGCATGAAGTACAAACCCAGCCAGCTACAGGCGGCCGAAGAAAAG
GTTAACACAGGAGCCGGTAGAAGCATGGGCAACCGTGTGCGCAGATTTCG
TGGCCCCTTGCTGCGGTTGAAACACGGAAATGTTCGTGCAGTTCACAAGT
AGGGCGTTCAGGAGGTTTCTGGATGAGCTGGGGGTGCGACACCAGCTCAC
GGCTCCATATACTCCGCAAGAGAACCCTACGGAAAGGGCCAACAGGACCG
TCAAAACAATGATCGCTTAATTCACAAGTGCCGATCAGAGGACATGGGAC
GAGCAGTGGCCGGAGCTGCAGCTGGCGGTTAACACAAGTGTGGCGGATCA
CAGGATACTCGCCGGCGTTCATAACACAGGGAAGGGAGCCGAGTCTGCCC
AACGCGTTGTTTACGAAAAGACGACCGGGACCGGCAAGTGCACGCAGACA
CCAGCGGAAAACGCGGAGAAATTGAAGGATATCTTCGAGATGGTGCGGAG
AAACATGGAGAGGGCGGCACAGGATCAGGCACGCCACTATAATCTCCGAA
GACGAAGGTGGGGGACACAGCATGGGCCAAAGAGCACCACCTGTCAAAGG
CAGCCGAAGGTTTCGAGGCAAAATTGGCCCCGAGATTTGACGGGCCGTAC
ACAATAAAGAAGTTCACATCACCAGTAATATGCGTCCTAGAACACAACAC
AACCAAAAAAGAAAAGACGGCACACATCAGCGATCTGAAGCCGGGAAGTG
CGGGCGCCGGCGTGCCAGGAGACTTCGAGGAATAAACGGAAAAAAAAACA
CAAAACGTTGGTGAGGAAGGGGGGAAGACGATACAAGGTATCGATACGGA
TCAGAAGTCAACATCACACACACACACACACAGGCCCGTCAGAGCGCGAG
AGCGGGACAGGGAGGGTACGCAGCCAAGAACCGTTAACGGGTAACACACA
CACTCAGCTGCGAATTCCGTGGGAGGCGAGTGTACGGACGAGAAAAGCTC
CGTTACCGGTACGGGCCCACGGAATAACGGCACAAGGAGCAGAAAGAAAA
CCGAGGTTTCGTTGCGGAGAGTGCGGCTCGAGTCTGTCTTTTCAAATTCG
AGATCGTCATGGCAGCACACAGTTTTCACGGCCGGGGAGTACGAGAGACC
GGCGCCGGGGAACAGCCCGGGGCGATATGGGATTCCGATTCCTATCTCCA
GCTCCTGGCGTCACCCCTGGTATCGCGATCTCCATCCCCGGGGAGTGGGG
AGGACCCGGAGGAAATTCCGGACGTGGAACTTGAGGAAGACCAACCGATG
GCGGATACGGAGGGCGCGGCTGAGGTCATCACCCTCTCTTCGGAGAGTGA
GGAACATGACGACGGAGGCGAAACGGTCACCCCGGAGTTGTCATCGGACG
AGGATGAGACCGCGCGGATGGCTTACCGAAGCGTCCGGCGGGCTACGCAG
GGCCAGTCGTGCCGCCGACCGAGGATCCGGTGGACATGAAGAGATTCATG
GAGGAGCGAGTCGCCACCCTGCGGCGATTCCAGCAGATGGTGGATGAGCG
AAAGGTCGCCGACGCCAAGGCCGAATGGCAGGAGCGGTTGGCTTGGCTGC
AAGAGGAAGAAGCGTTGTGGGCACCAACAGGGGAGAAGAGCCCGGGAGAA
GCGAACCCGGAGAAGAGTGGAGCTGGCCCGCGCCAGATGAGGCGCCGCCA
CCACCAAAGCCGCGCGGCAAGGGGCGCGGGGGCGAAAGGTGCACTGGGCG
AAGTTGTTAGAGCTTGGCGGGCTTCAATGTGCGGGGGGACGGAGAGGTAA
AAGTCACGATATCAGAATAAAAGATACCGGACGGCAAAAAACAAACCGTA
TGTCCGAGTTTGTCGTAAACGGGCACTGGCACAATAACTTAAACAAAAAA
TGGTTGCGGGTGTCATCTGCAGCAGCCGAATTAACGCGCGAGGGGGTGAC
GCGCGGCCAGGCACGCAGGCCGGCAAACGACGCGTGGCTGCTGCTGGCGC
GGGACGAAGGAGGGGCCGTTGCAGATGCAAGCGATCCTCCGGGGCGCTCG
GGGCCAGGGGCAGCCACCCCAGAGCATGAAGGGGCATACATGTGTTGGTG
GAGCTGGAAAGAAGAGAGGATTCGTTAATATGGCGATACGCAAGAAAGCG
TTAGACTCACCTTTCAATGAGCTGCTACACCGGATCACGTGTGAAAAAGA
ATTGGGATGGTGGCGTCGCGATAATGGCGACCGATCGATAGTGTGATCGA
TAGAAATACTGGATGAGCACGGATGCGCAAATGCGGCCACACTGTGGGCA
GCGATCCGCACGCGATGGCAGCGCCGGAATATCGGTAGTGACAACGCCGC
TTACCGATATCGATAACACGAGTTCGGCAATGTTGCCAGGCGGGAAAATT
CAAATATCGAACTGGTGGAGCAGAGCAGACAGCAGCAGCACATGGAAGGT
GAAAGAAGACCGCTAGGACAGAGGAGAACGGAGAAGGATATGTGAAGGGT
CAAGATGCCCCGTCGAGATGGCTAACGCCAAAGCTGAGACCAGAAGGATG
TAGGACAACGAGCGGAGAAGTTGGAAGGAAGAGACACCGGAGCGGAGGAC
CGTCGGGATCATTAAGTTTTTAAAATCTTCTGAAGAAAGGGGGAGAT
>2R:383751-384032
TGAGGAGTCTTAAAACTCCCCACAAATCTCGTGTAGGGGAGTGGCTTAGC
AACAGCCGCAGGCTAAAGCGGAGGAACCGTGAATTAACGGTACCGCACTG
GACCTTTGACTCCAGCGGGCCACGGTGCGTGCACAAAGAAGACGCACCGT
GAACTAACGGTATCGCTCTGGACCTTGGACTCCAGCGGGCCAAGGGCAAA
TAGGTCGAACGGTAACGGTGCGTGCGCAAAGAGGACGCACCGTGAATTAA
AGGCACAATATGTGGACCTTGTACCCGGGCGG
>2R:384816-384881
TCAACCACGGACGGTCTTTTTGAATTAAAGCTAATGCCGTTCGGACTAAA
GAATGCCCCAGCAGCT
>2R:386377-386397
ATGTTATGTTATGTTATGTTA
>2R:386578-386761
AAACTTGCGCTGCGTCTATGTCTCTAAAATCTGTATGCTTTATCTTAACT
TTCTATCTTTTATAGTTCCTCAGATATCGACGTTCATACGAACGGACAGA
CGGTCAGGCAGACATGGCCAAGTTCGCTGTTGATGCTGATCAAACATATG
CATTATATGGGCGGTAACGCTTCCTTCTGTTACA
>2R:387493-387770
ATGCTTGGAACATTCTTTATTTGTAAGCTTATTCGTAGTGAAGTTGATAG
TCCCAACTTGGTTAGTCGGCTAAACTTCTCTGTTCCGAGTAGATTCACTA
GAAACAATAAACCCCTTACCTTAAAGCATTGTAGATCTAACTATGAGTTA
CATGACCGTTACAGAGTATTATGTTCTGACTATAATAGACTTTATCTTAT
TATCTTTAATCTTGACTCTCTGCCGCTCTTAAAGCAATCAATTATAACTT
TTTTTGTTACAAATTTAAATCTTACTAA
>2R:387771-388270
TAAGGTGTAGGAGGGGCGAGGCCAAAGTGGTTTTGGTATATCGATAGAAA
TTGGGAAGACAAACCATAAAACGAAGAAAAATCAAAACATTTCTCAAAAG
TGTGTTAGAGTGGGTGTGTCAATTTTTTTTGCAAATCGGTATAAATTTAC
AAGACTAATAATAATGTGAAAAAATATCAGCACATTTGTGTTGTGGGCGT
GGTAGTTTTGTGCGGTTTGTGTTGTTTGAGTGGGCAACAATATGGATTAA
CAAATTTGCGCTGCGTCTTTGTCTCTAGAATCTGTATGCTGAGTCTCAAT
TTTCTAGCTTTTGTTCCTGATATCTCGTCGTTCATACGGACAGACATATA
TTTAGATCGACTCGGCTATTGATCCTGGTCAAGAATATATATAGTTTATC
TTGTCCGAAACGATAACTTCTGCCTGTTACATACATTTCAACGAATCCAG
TATACCCAGTATCCAATATATACAGGATACTCTACGAGTTACGGGAATAA
>2R:388475-388536
TGCCTGATACATGCTTTTCAACGAATCTAGTGTACCCTTTTGCTCTACAA
GTAAAGGGTATA
>2R:388527-388577
AACAATAGAGAATGCTATAGTCGATTTCCCGGACTATCAGATGCCTGATA
C
>2R:388578-388633
TTCATAATTTTTCTGGGATATGAATAGATATTAGGGAATAAAATGAGACA
ATATTT
>2R:388641-393351
AAAGGTTCGTGTCTAACAATACGCACCTGACAAAGTGGATTAAGTGAAAT
TAGTTTTCGCGGTAATAAACTTATGGACAAGACCAGAATACTGGCACACA
TAGCAAATAGTGACCCCCCAAGTCACTAACAGTGAAATAATAGTGAAACG
AAAACATTTTCATTCAAAAATACAAAGTTAAGTTTCTCGAACTGGGGCTC
CGCTGCCCAGCTGCCACGCGATCGCACAAACAGCTGTTTGCGAGCTTAAA
GCTTTCTATCCCAGGGTTCAAGTTTTGGCTAGAACCCTGGTGATTTGGTG
CACACTTCAATATGAACACTTTAAATGAAACCGCTGCGGCTGATGAATCG
TTGGATACTGCGTTTCTCTCGAGCCCCCAATGTGCTGCCCCGCAGCGCTT
TCAAAAAATAAAGCGAAAGTCTCGTGCTTCTCCGGAGACTGAAAGGAAAA
AACCCAAATCAACCATCGGCAAACAAGGGGAAAACCCTTCGGCTACAGAA
CCTAGATATGGCGGCAATTCAAACCGATTTGGTTTACTTGCGCATCTCAC
AGCTGACAAACAAGTAGGCAATGAAATTGGCGATCTGTATGACCAGCCCA
GTACCAGTCATCAAGCTGCAATTGCTGCCGCTAAGCGGGATGCAGCCTCC
GCTGGTACCACTAGCTCAGCCAAAAAGGCGCAGTCCAAACCACCTCCTAT
AGTAATGGAGGGAGTGGACGACGTATGCCTGATGATGCAGAGCATCGAAA
ATATAGTGGACCTAGAAAAGATTGAGGCTAGGGCGTCAATGAGCGGTGTC
CTAAGGCTTTACGCGGCTGACGCTAATACATTTCGCACCATAGTGAACTG
GCTCGAGATCAAAGAGTATGAGTTCCACTGCTACCAGCTTAAAGAGGACA
GGCCTTACAGGGTATGCGTGAAAGGCCTGCACCACAGTACGCTACATCAC
CAAATCAAGGATGAGCTGGAAAAGATCGGGCACAAGGTTCTCGATATTCA
CACACCGCTTAGGCGAAACGAACCGGGTACCTCAAAAGCGTCGCCAGTCA
ATATGTTCTTCCTAAATATTGCTGCTGCGGCAAACAATAAGGAGATCCTG
GCGGTAAAGGCACTATGCCATATGAGAGTAGTTATTGAGCCTCTCCGCAA
GCGTAACGCTATTGTCCAGTGCCATCGTTGTCAGCAGTTTGGCCACACAG
CCAAATACTGCCGTAAGGCCCACATTTGTGTGAAATGTGCCGGCGAACAC
CCAGCCAAGGACTGTACCAGGCCACGCATCGAGCTGTGCACTTGCTACAA
CTGTGGCGGCCAGCATCCTGCAAACTATAAAGGTTGCAGCAAGCTACAAG
CGTTCCTGCAGCGATCCAGACCCAGAAGTGGAGTGGCTGGAAGAACAGAA
GTAAGCGAGCGACCAACTCCACGGGGCTTAGCTGGAGGTAAGGAGATCCC
CTCTTCTCGAGGCGGAATATCTTATGCAGATGTGGCTAGAGGGTCCATTC
ACCACAAGCAACCAATGAGCCTGACGCACCAGCAACAGAAGCAACAGCAA
CAGCCCTATGATGGAAGCCCCAGTCGTCAAAGGAGCCGCAGCCGGACAAG
GGCGTCTAGGGGTACACTCCAGCGCTCGACGGATGCTAGCAGCAGCATTG
AAGCCATCCTGCAGACGCTTAATGAGAACATTAATTCTTTGCGCTCGATT
CAAGAGAAGCAAATGGAATTAATGATGATGATGATGAAGCAACAGCAACA
ACAGTCACATCAGCAGGGGCAGATTATCAATCTGCTCACTGCTCTCCAAG
CGCGTCAAGCGCCATAATGATGCCGCTGCGCATCCTAGTGTGGAACGCCG
ACGGCGTATCCACGAAGTTGCCTGAAGTAGAGTGCTTCGTGCGACGTCAC
GAAATCGATGTATTACTGCTCAGCGAGACACACTGCAAGGGGGCAGAGAC
GCCTAAGCTATTCGGATTTGTAGCCTACACTGCCAATGATCCGAGTGGTG
GCAACGCCAAAGGCGGAGCAGCTATCTTAATCAAAAATAGCCTTGCCCAC
TTTCCGCTAACACCAATAGCCACTGCCAAGGTGCAACTTGCGCCGGCGGT
TATTGAAACGGCACTTGGTCCTATAAGCTTTGGAGCGGTCTACTGCCCAC
CGAGATTTGCATGGACTACGGACGAGTTTAAGGACATTTTGGAAGAGTTC
CAGACGAAGTTCATTGTTGCAGGCGATTGGAACGCGTCCCACTGGCTCTG
GGGTGCGGGAAGGAGCAACCAAAGAGGCATTGCATTAGCGAATCTCGTCC
TAAATTCGGAGGTGGACTCGCTAGCAACAGGAGGACCAACAAGATACCCG
TACGGCTGTAGAGGCTCACCAGGGTACATCGATTTTGCACTGACAAAGGG
TGTGCTGGGCATCCACGCTAACATAAGTGCGGTTGTTGAGCTTAGCTCCG
ACCACCTGCCTCTGGTAATTACGCTGGATGCGGGGGCAATATCCTACCCT
AAGATGGAGCGGCTTATCACTAGGCGTACTAACCTGGAGGTATTCCAATC
GCAACTGGAGTCCACACTGCCCCTCAACACTGCCATAAACTCTGGACAGG
ACGTTGATGATGCTATCGAACTGCTCACCAACAATATCAAGTCAGCAGCT
AGATTGGCAACTCGCAGCATATCTCGGCAGCCCGCGGCAGATCGAATCCC
AATACCCAGGGAGATCCTGCTGCTTATAGCTGAGAAGAGGCGCTTACGCA
CTAGGTGGATGAGGTCTCGGCACCCGTCGGACAAAACGGAACGGAACCGA
GCTCTGAGTAGGCTCCGATGCGCGTTGGTGCTGCACAAAGCCGCATGGTT
CGACGAAAGGCTTGCCAATACCGGAGTCGAAAGCGAAGCGACGCATTCGC
TGTGGAAGGCCACGCGCGCAATCAAAAGGCGTTGCACGAGGAAGGCGCCT
CTAGTCGATAGCAACGGGACATGGTGTCGGACCGACTTGGGACAAGCGGA
GGTATTCGCTGCGCACCTCGCCGAGCGATTTCAACCATTCAAGCTTGCCA
GCCTGCAACAGGTTGAAGAAACTCAGGACCAGCTGAACCAAGCGCTTCAA
ATGGATATGCCAATCACGCCGTTTGAACCCTGCGAGGTAGCCGAAGTCAT
TGTGCGCCAGAGTAACAACAAAGCACCTGGACATGACGTCATCTGCAACG
CCACATTGAAGGCCCTGCCCAGACAAGCGATCCTCTACATAACGTTGGTT
TTCAACGCTATTGTGAGGTTGCAATACTTCCCTTATCAGTGGAAGCTCGG
GATAATCTCCATGATCCACAAACCTGGCAAGCCGGAAAGGGAGCCCGCCT
CCTACCGGCCGATCAGTCTCCTCCCTTCAATTTCGAAGGTGTTTGAGAGA
CTGATTGCTGTCCGGATTGTAAGGATTATGGAAGCCCAGGGGATTACCCC
TGAGCACCAGTTCGGTTTCCGTGCTGGCCACTGTACTGTCGAGCAGCTCC
ATCGAGTCGTCGAGCAAATTCTGACTGCCTACGACAGTAAGGAATATTGT
AACAGCCTCTTCTTGGACATTCGAGAAGCGTTTGATCGAGTGTGGCACAT
TGGACTCCAACTGAAAATCAAGCAGACGCTGCCTGCTCCATATTTTGGGT
TGCTGAAATCGTACCTGGAAGGAAGGAGGTTCGCTGTGCGCTTTCATTCA
GCAATTTCCACCGAACACAACGTGGCAGCTGGTGTTCCACAAGGTAGTGT
CCTCGGCCCCCTGCTCTACTGCCTGTATAGCCACGACATGCCGCAGCCAG
ATGTAAGCCTTTACGGGAAATCTATGTTGGCCACATTTGCCGATGACGTG
TGCGTCACCTACAGGTCCCGATGCGAGCACGACGCAGCCGATGGTATCCA
GGACTTTGCATACCGGTTCTCGGAATGGGCAAGACGATGGAATATTGGCA
TCAATAGCAGTAAATCCAACAACGTCTGCTTCACTTTAAAGCGGAGAACG
CCACCGCCCGTCTACATCGAGGAAGTCCCCGTACCACAGCCGAACGCAGC
AAAGTACCTTGGAGTGCTTCTGGATCGCAGACTCACATTTTCCAAGCATG
TGACCGACATCAGAACGCGCCTACGTGCTAAGGTGGCGAAGCACTACTGG
CTACTTTCCTCGCGCAGTAAATTGTCGCTATCCAACAAGCTGACAATTTA
CAAACAGATCCTAGCACCAAACTGGAAGTATGGGTGCCAAATCTGGGGCT
TAGCCTGCGACAGCCACATCAAAAGGATCCAGGCTATTCCAAATAAGGTA
GCAAGACTCATCACCGGCTGCGAGTGGTTTGTTCGAAACACCACCCTGCA
CAGAGACCTGAAACTCGCAACGGTATTTGACGAAATAAACAAGCACTCGA
GCAGATACCATGACAGGCTGGAGCGCCACAGAAATCGGCTGGCCAGCGCT
TTAAACAGATCTCGCCCACCAAGGAGGCTCAATAGAAGGCAACCGAGGGA
TCTCATTACCCGATCTCCTTTGACAAGGGTCCGCAGAAGCTGACGCTTAT
CTTAAATCCTATTTGTTATATGTGATTGTTATGTAATTGTAGTTAAATTA
CTGTAAATTTGAAAAAGCTAACTATAGTTAGCCGGCGAGCCCAAATGGGC
TGAATTAATAGATAAGAAGGACACAAAGGGGCTTCAAGACTTCCCCGTAT
GCCTTAATAAA
>2R:393358-393383
AAAAAAAAAAAAAAAAAAAAGAAAAA
>2R:393625-393713
TGACCAGGTCAACTGATCCTGAACAAGAATAAATATACTTTATATAGTCG
GAAACGCTTCCTTCATACTTTTCAACGAATCTAGCACAC
>2R:393713-393906
CAAAAGTGTGGGCGTAGCAGTTTTGGGCGGTTTTGGTGCGTTAGAGTGGC
ATAGAATTATGTCTATAGAATTAGCTTAAGCTCAACCTTCTTGCTTTTAT
ATATACTTTACCTGTCCGGAAACGCTTCCACCTGCCTCTTACATACTTTT
TAACGAATCCAGTATACCCCTTTACTCTACGAGTAACGGGTATA
>2R:395285-395629
CCAGAGATATCGAACGCGATCTGAATGGGACAAAAATTGGAAACAAGATT
CAGAAAATAGCGAAAAAATACAACGACAGACTAGAATCTCATCCTAATAG
TCTAGCTAAACGACTAAGTATCGCAGCCCAAGTACGAGAAGAAGATTAAA
ACGCCACCACCCTCAAGACCTGTCTGACCGGAACTTGACATAAATCATAC
TTAATGCAAATCATCTAAATATTACTAAACATTCCATTTCATTAATACTC
TTAATTATATAATCTTTGTAAATAAAAACTTAGATAATAAGAATATTTAA
AATTATACCAAGAAGGATAATAATATACTAGTCAATTAAATAAAA
>2R:395630-395650
TAATTTAATTTAATTTAATTT
>2R:396116-396473
GTTAACTAAGTTAACCGGACCGGACGTCCGCTCGCCAGCACCCGTCAAAT
TGCTGACCAAGCGTCTGGCCGTAAGCTCGCAAATAGCCGGCAACAGCTCT
GCACATTTTCAGAGGCCGCTATGAAGCTTTTTCTATGTTCGCTTTTAAGT
CAGTTCTTTTTGGGCAATCGGACAATAAAGAGCACAAGGTCATAAAACCA
ACTCCGGAAATCTATCATAGCTATCTGAGTCCCTAGGACAGAAGCCAAAA
GGACGACACTCATCTTCCCTACATAATCATAATAAATCTTCAAGTGAGAC
CTGGAGATCATCGCCCAACCGGCAATATACCAGTGACTGTGGCGAGGGAT
CCCCCTGC
>2R:396485-396666
CTTAAAAGTGTGTAAACTTGGAATTTGTTGTTTATTTTCTTGTATATTTA
ATATTTTTAATTTGTTTTCGATTTATAGGTAAAATAAATATTGTTTGACT
AAGCAAAGAACCCTTAATTTTTACCTTTAAAGTTAAAAATTCAACTTATT
TCACAATGTGTAAACGGTTTTTTGACAAACTG
>2R:396668-397135
TACAATGTTTTAAGTCGCTCGGAAAAAGAGGGCACGCTTGAACCTAAGAG
TGGTGGTGGGCGCAAACCTAAAATTAACAAGTTAATTATAATGCGAATAT
TGACTGCGAACCCCAAAATCTCGGCCAGAGCACTTGCCCAGGATATTAGG
GAAAAATGTCACCTAATTATGTCACACGAAACTGTGCGCCAATTCATCGT
GCGCCATAGGTAGTCTTCAAGAGTTTCAAGGAAAAAGCCTTTGCTATCAG
AGGCCAATATGGAAAAGAGTCTTTCATTCGATGTGAGCATGGTGGATCAT
CCGGAAGAATACTGGGATGACGTCATATTTTGTGACGAAACGAAAATTAT
GCTCTTTTACAACGATGGGCCAGCAGAGTATGGCGCAAACTGTTGAGTGC
GCTAGAAAAACAAAATATCATTCCAACGATAAAGTTTTGAAAAATGTCAC
TGATGGTTTGGGGATGTA
>2R:397136-397353
AGTTAACACATTCAACCAGCAGCAAAGAGAGGCCAATGTAAGCCCTGAAG
CTTTCACGATAAGATAAGTTTTTGGCTTTGGACCAAAGGCGAGCTTAAGA
AAGAAGGGCAGAGCGAATTGGATCATCGAACGCGACGGTCGTCGCCACGC
AGACATTGATTCAAATATAATTCGTAGGCCATAGCCACTACATCCATAAA
AACTCACACCTATTAACT
>2R:397354-402337
GGCGCCCAACATTCACCTACATTTCCCGAGACAACAAAACTACGTTCAAC
CGACTTCAACTGCGGATTTTCTTTCAACATCAACAATCAACATCAATACA
ATAACAAATATTAATTAATAAAAAAAGGATTAACTTAACTTCTGTAAGTA
CAACGCATATTGGTTACTTAATAAGATCTCTAACTTTCATAACGACCTTT
AAATTAACGAAGGTTATTGATGGTTATTAATGACAAATAGAAGAAGACGA
AGTTTTAGGCGACTTAGAGTAAAGTTTGAATAGGTGGCGAGAGCATTTAC
AAAACCAAAGTGTGGGAGGTGGGAGAGAAGAAAATTGATGGTCAAAGAAG
AATAAAGCTTGCGAAATGAACTTATCGGCAGATCAGTTGAAAGCAATAGT
GGAGAGTGCCGTTGCTGGTGCGATTGCTAGTCAAAAAGAAATATTTGATA
AACAGCTGCAAGAAATAAGTGCGCGTATAGAAAAAATTACAGTGAACACC
CCAGAAGTGGAAACTTATAAAGATGCTGAAATTGTACCAGGTGTAAGATG
TACTGAACCATTAGACATAGTAAAGTCTTTGCCAGATTTTGACGGAAAAA
GTGAAACCTATGTGTCATGGAGAAAAGCTGCCCATGTCGCTTTTAAAGAT
TTCGAGAATTACGAGGGCAGTTCAACATACCATCAAGCACTTGGCATAAT
GCGAAAATAAAAAACTCGGCAAACACTGTGCTGGCGTAGTTTAACACTCC
GCTGAATTTCAAGGCAATGATAAATCGTCTCGATTTTACATACGCCGACA
AAAGGCTAGTATATTTAATAGAGCAGGAGTTATCGACGTTAAGAGAGGGC
GACATGGCAATGACTGAGTTTTACGACGAAGTTGAAAAAAAACTTACTCT
CCTTACAAACAAGACAATAATGACATGCGATACCACTTTAGCGATTAACG
AAAAATACAGGTCAGACGCGTGTATTCATAAGGGGAACATAAAAGTCTTT
GAGAGAGACTTACCAACAGCTCTCGCTCTAGCACAGGAAGTCGAATCAAA
CCACGAACGCTACCAATTTGCACTGAACTATTCTAGAAGCTTAGGAGAAG
GCCAGAAGGCTGAGAAAAAGCAAACTGATAGGGATTGGCATACGAACGTT
CATCAATAGGGCATAAACCCTCATTTTAGTAAACGGAAGCCAGTGCCCAA
CCCTGGCAATCAGGCAAGTCAGACACGACACACATGATCAGTTAATGGAC
ACTGACGTATCAAAGAGAACTATTAGAACGGGTCAATACCAACCCGGGCA
GCCACCTTCCTTGCATCAGGAAAGCGTACCCTTACATCAAAACACTTGGC
CGGCTCAGCAACAAAACACACGGCAATACAGGCAAACTAGCTATGATGCA
ACAAAAAGACCCTATAGTGGAACTGGCTAACAGCACCAAAGCAAAAAAGA
ATTAACCATCTAGCTTACGAAGAAGATTTAGCTGATACAGAAAATTACGA
ACAGGAAGCAGAAGTGGCTGTGGAGGAATGGGAGGACGAACTTGCATTTC
ATGATAGTGTTCATTTTTTAGACTTAAGTCCCTGTTACCATTCATTGAAA
GGAAAATTGCAGGGAGAACCATAAAACTCTTGATTGGCACCGGGTCGTCG
AAAAACTACATACAGCCTCTTGCAGAACTAAAATATATAATGCCGGTACA
AAAAGAATTTAAAGTAAAATCGCTTCACGGTTACAACACAATAAAACTTA
AATGCCTAGTTAAGATATTCGATAAAAACGTTCCATTTTTCATTCTTCCA
GACCTCTCAAGCTTCGACGCCATAATAGGTCTTACCACATTGACACAGAC
AAATGCAATATTGGACCTAAAAAATAAAACTTTAAAAACTGGTAATACAG
TTTAACCAATTAAATTCATAAGGTGTAACAGCGTTAATTTCTCCGATATT
AAGGACATCATCGTACCTAAGCCAATTGCTGATAAATTTCACACTATGCT
GGCAGACAGAGTGGGTGTCTTCGCAGAGCCGGAAAAAGCACTGCCTTACA
ATACACATATTGTTGCCACCATACGTACCCAAGATAATCAACCAATATAC
ACAAGACTTTACCCTTACCCCATGAGTGTGGCAGATTTTGTGAATAAGGA
GATGAAAGCATTGTTAAAAGACGGCATAATCCGACCCGCACGATCACCAT
ATAATAGTCCGGTTTGGGTAGTCGATAAAAAAGGCACAGATGATCAGGGG
TGTAGACATAAAAGAATGGTTATAGATTTTCGAAAGCTTAACTTTAAGAC
CGTGGACGACAAATATCCGATACCAAATATAACATGCATACTGTCAAATC
TGGGGAAAGCCAGGTTTTTCAGCACGTTAGACCCTAAATCAGGATTCCAT
CAAATCCTACTCGCCGAAAAGGATAGAGAGAAAACAGCCTTTTAAATTGC
AAACGGCAAGTACGAGTTTTGCTGACTTCCCTTCGGCCTAAAAAATCCAC
CTAGTATACTTCAACGTGCCATAGACGATGTACTTAGGGATGAAATAAGA
AAGTCAATTATTTTTTTAGAACGACTAGAGGATCATGTGGATCATATTCG
GTGGGAACTGGATAGATTATTCGAAGCTAACAGAGAGTTTCTAGGAAAAA
ATCTCAATTTTTAAAGAAAGCGTCGAATATTTAGGATTCATAGTATCTAG
CGGGGGTATTGAAACCAATCCTTATAAGGCAGAGGCTATTAAAACCTATT
AAGAACCCACAAATTTTTTCAACGTGAGATCCTGTTTGGGACTAGCGAGT
TATCGCAGTTTTATAAAGGACTTTGCATCTATAGCCAGACCATTGAGTGA
CATTCTTAAAGGCGAAAATGCCCAAGTTTCAGCCAGTCGCTCTAAGAAGA
TTCAAGTTAGCCACGACACTAAACAACGTTCTGCCTTTGAAAAACTTAAG
AATATCCTTACATCCGAAAACGTAATGCTGCTTTATCCAGACTATAAAAA
GCCCTTCGACTTGACAACGGACGCCTCGGCACTGGGCCTCGGAGCGGTTT
TATCCCAAGGCGGCAAGCCTATTACAATGATATCTAGGACTTTAAAGGAT
AGAGAGCTCAGTTTCGCAACAAACGAACACGAACTCCTAGCTATAGAAAG
AGAAAGAGTTCCTTAAAAAGTTTAAGGAACTATCTGTATGACGTCAAAAA
TCTGAACATTCACACTGATCACCAGCCGCTAATTTTTGCCGTTTCAGACA
AAAACCCAAACGCAGAAATTAAAAGGTGGAAGGCGTTTATAGACGAACAT
TTCTATAAATGTCTCTAACATTTTCTATAAGGCAGGGAAGGAAAACTTCG
TTGCTGATGCACTATCTAGACAAGCCATTCATGCTGTTGAAAGCGACGCT
CGGTCAGATATATCGACAATTCATAGCGAAATTTCACTTTCATATACCAT
TGAAACAGTCGACAAGCCAGTCAATTGTTTCGGAAATCAGATAGTCTTAG
AAGAAGGCACAACATATTGTACTCGTACGTTTGTTATATTTAGAAATAAC
TCGAGACATTTGATACAATTCGCAAACAGGGAAACTTTGGTTGGCAGAAT
CCGTGACGTGGTTAAACAGGATGTAACGAATGCAATATACTGCGAACTGC
CCGTATTGGCATTCATACAAAACAGACTTGTGGAAGAGTTTCCTAGAACG
ACATTTCGACATACTAAAAAAATTGTCAACGACATTTATAACAAAGACGA
ACAAAGGGAAATAGTAACCATCGAGCATAGCAGAGCACATAGGGCAGCAC
AGGAGAATGTAAAACAGATTTTACAAAATTATTTTTTTTCCCAAAATGTC
ACAGTTAGTAGCCAGTATTGTAAGCGACTGCTTAGTCTGTACAAAAGCCA
AATACGACCGTCATCCTCGAAAACAAGTCCTTGGGAAAACACCTATTCCC
TCACTAATTGGCGAGACATTACATATAAATATTTTCTCCACTGACAGAAA
GTTCTCCAAATTCGCGATAGTGCAACCGATAGGCTCTCGAACAATAGCTG
ATATAGAACCTGCAATAATGCAGCTAATGAATTTCTATCCATGGGTAAAA
ACAATTTATTGTGACAACGAACCATCTATGAACTCTCAATCTATCAGGTC
ACTCTTACTAAACCGATTCAATGTAACAGTGGAGAATGCACCGCCACTCC
ATAGTATTTCCAATGGACAGGTGGAAAGGTTTCACAGCAAATTGGTAGAG
ATAGCACGATGTTTAAAACTAGAAAGAGGCCTAGATGATACGGTCAACCT
CTTACTCCAGGCAGCCATTGAACATAATAAACGAACGAACTGTCACTAAC
AAAAGACCGATCGACATTATTCATGCAATGCCTCCCGAACTTGCAGAAGA
AATAACAAATAGAATTGACAAAGCACAGGAGATACAGTTAAAAAGGATGA
ACGAATCAAGGTCTTTTTTTCAGGTTGGGAAAACGGTCTTGGTAAAACAA
AATAAACACTTAGGAAATAAAATCACCCCACGGTACAAGGAGGAAAAGAT
TGATGCAGATATGGGAACTAATGTCCTTATAAATGGAAGGGTAGTCCATA
AAGATAATCTACGCTAGGTATCTGTTGTTTAAATAAATAAGGATTTGGCA
ATTATTTAATTAAATAAATCTTTGGCAAGTCTACTTCCCCAGAAGATAGA
AAAGAATTCGAATCCAAAAATTGGAAAAAAACCTTTACCAGTATTTTTCA
ATAACAAAAAAAAAGAAAAAAAAAAACAACAAACTTAACCAATTGGCACT
GTGCATAGTTTCTTAATATATTTATATTATATCCAATTATACTAGTCTTT
AATGTTTGTAATTTGTAATGAATAAGGCACGGTCATCGCTTTAGCCATTA
TAAGAGGTAGCCGGCAATGTTATCGTCACCACACATAAACCTTCTCAAGA
AGTCTGTGGACAGTCTTCGTCTTAGAAGGGGAGG
>2R:402338-402588
AGTTAACACATTCAACGAGCAGCAAAGAGAGGCCAATGCAAGTACTGAAG
CTTTCACGATAAGAGGCGAGCTTTTGGCTTGGGATCAAAGGCGAGCTTAA
GAAATAAGGGAAGAGCGAATTGGATCATCGAACGCGTCGGTCGTCGCCAT
GCAGACACATATTATTCAATAAACTTACAAGCTCAAATATAATCCAAATA
TAATTCGTAGGCCATAGACACGACATCCATAAAAACACAAATCTATTAAC
T
>2R:402589-403074
CAATTTGTCAAGAAACTGTTTACATACTGTGAAATAAGTTTTTGACTTTA
AAGGTAAAAATTAAGGGTTCTTTGCTTATTTTTTTATTCAATATAATTAT
ATATTATTTATTCTACTTATAAATCAAAAAACAAATTAAAAATATGAAAC
ATACAAAAATTCCAACAAAAAATTCCAAGTTTACACACTTTTGAGACTGT
ACATTTTTTTGTTTTCCTACTTTGTCTTGCCCATTTTCTTAGAACGAACT
CGAATTTTCCGTTATTTTGGGCTTTTGCATTGCTTTTTAGAACGCTTCTA
TTGAAATTTGTTGACTTTGCTTGTGAAATTTTGCTGATCAAACGTGCTTA
AAGCGAATTATTAAATTTAATAAAATGCCTGGAAAGAGATTAACTTTTGA
AAGTACCCAATTAATAAACTGGTGGTTAGGAAAATCTATTCCAGAATTAG
TACAAATGTTTTCTGTATCCCGTAAGACCGTATACA
>2R:403442-403504
TAAGCTTTAGAGATAAGAATATTGCTATACTTTGTTTAGTTGATCGAAAT
TGAGAGATAAGAA
>2R:403519-403790
TAATATTGGATAAAACTAACCCTTTACCAAATGATTTTCTTGCAATCATG
CTATTGATTTGAACCATTTTATAATATTAATGATTATGGTAAAGAAAGTA
TATTCAGATTAATAGTAGCATATACAAGAGCAAGGAAAATGGTTGAATAT
CATGAACTATGGCTTAAAAAGCAAAAATATAGAAATATCAGTAGGAGATA
AAGTTTTATTTAGATATGAATTAGGTTATGAATTAGGTGCTAAATATACG
GGATGCTAAATATCAGGTAGAA
>2R:403808-403853
TATTATTATCTTATGGTTTTTATTTTTATTATTAATATTATTATTA
>2R:403925-404162
GATTGATAAATGTATAAACTGCTTTTCCGAAATAACCGACAAATCGAATA
GTGTACTATTCTATGTTAATAGAGGACACTATCGAGGTTGTAATACCCGA
GGAAACTACCAAAACAAAGATAATTACAACAACTATAAAAATAGTTATAG
AGGCCAAGGGTGTTATCGAGGTGTATACAGAGGACGCGGTGGTAACCAAA
ATGACAAATGAGGAACAGGTTTTTATAGAGGAAACAAA
>2R:404234-404500
TACAGACCAATAGGTACGTTCAATGTAGATATGTGTGATCCAAATGCAGC
AATACCACTCGAATTTCATATAGTACCCGATAATTTTCCCATACCAGTTC
GATGTTTATTTAAATCACATGTACGGCTTAATTCCAAACCAGGAATTACA
ACCTGGAGTAATAATAGCAAGTGCAATGGCTCGAATAGTAAATACAACAA
ATAAAGACGCTATTGCAGACAGCGCAGATATAAAAAGCGAATCACTGCAC
AATTATGATGTGTATAA
>2R:404495-404649
GTATAATCCCAAGACCGTAACGGTCAACAACTACCAGTGGCATAAGTAAG
CTTTTAGAACCTTTACAAAGGGTGAAAATAAAAAGTCTACAAAAGAGCAA
GAACTAGCAGAAATTCATTGGGCAATAAGTCATTTCAGACTATACATATA
TAGTA
>2R:404657-404815
TGAGGAGTCTTAAAACTCTCCACAAATCTGGAAGCAGGGGAGCGGCCTAG
CAACAGCGAAGACGGCTGCGATACAAGAAGAGTCAAGGGCGGTCAGGTCA
AACGGTAACTAATGGACCTTGGGACCTGGCAAAGCGGAGAGGCCGTGAGA
TAACGGTAC
>2R:404849-405086
AAAAAGCTTCAAAGCTTAACCTATTTACAGTCATTAAAAACGACGAAGTA
CGAAAGGTAAAATATGTTATAAGTTATAAAATTGTTGACTTGTACACTAA
TGGAAATCTCAATTGAGATAAGTTTTTCCAAAGGCTTGAGAAGCAGGCCG
GTATATACAAAATCAACCAAGTTAAAATGGCACCGTGGAAAATTATCTTT
AAAAATATTTTAATAGACACTTTCAAAAATATGGGCAA
>2R:405357-405551
CAATTCCTGTCGGTATTTTTAGCCTCATCATTGTGTCATGAAAGAGGACA
GCACCACCATCAAGCTTCGGGTCGTTTTTGATGGATCGGCGTCACCTTTT
TCAGGATACCCTTTAACCGATAATCTGATGGCTGGTCCAGTGATTCAGCC
AAAGCTATTCCATATTCTTCGCTTTCGCTCGCATCCAGTTGCAAT
>2R:406522-406549
TATAATTCTTTTAAATAATTTTTTTAAA
>2R:407266-407331
GAATCACTACGTCCGAGTTGGTGAACCGATTAGATAAGGTCGTGCATATC
CTTAATGTTTGGAAAA
>2R:407323-407423
TTTGGAAAAGCGCCTAAGAGTCAAAGGTTTATTAATTAACGATTATTTAT
GACTGTCTTGGACCTTACCCAAGATCCAGAGGTGGAAATATTGGGATTTT
T
>2R:407534-407605
CAGAGCGTATTTACGACCCGATCAAAAAAATTCGGACGAATATCTGAATA
GGATCAGTTGTGCGCTGAGATC
>2R:408342-408384
TATATTTAAATATATTACTTTTAAATTCAATTATAGTTATTAA
>2R:408428-408552
AAACAAGAGAGAACGTTAAGTCGACTTCCCCGACTATCAGATACCCGTTA
CTCAGCTAGTCCAAGTGAGACCGACAATTTTCAACATTTTTAAGGAATAT
TGGTAGAAATTTGGGTAAAAAATAA
>2R:408698-408815
ACAGTAGGAGCTGTAGAAAGTAGTACTTTAAACGAGTACATTGATCTTAT
ATATCTGTTGGTAAAACTAAATGGAATGTATGTCTCCAATATATTGCCAT
TTGTTTTAATACGACCCC
>2R:408809-408934
GCTTTCGACAGAGCGGTAGTGGACACAATATACCTAGATCGGATAATGGC
AATGAATATACAATCACCATCTCCTTAACAAAATATTTAGTTGCAATACC
GATAGTAGTTGATAGCTCCACAGTAG
>2R:409375-409397
TAAAATTATTTAAAAATTATAAA
>2R:409723-409744
ATATATATATAAATATAATTTA
>2R:409770-409976
GCAATCCGCGTACACGATTACACCGATGTTTCGCAGGCAAATTCTCAAGC
TCTTCTTCTAAAACTGCCCTTCCGAAAATATTAATTTGCTTCATCCGATT
TTGTATACTAGCTCCTCTATTCTGATGTTGCAAGCACGATTAATTGTTGA
TCTTATTCATTCATGTCTATTGCGAAATGGAAAGCAAGATCACCAAACCC
AACGCTA
>2R:410012-410062
AATAATAATAAGTACATAATAAATAAAAATAATCAAATATAAATATATAT
A
>2R:410027-410241
AATCATGGAATCTAAATTTAAATAAATAATTTGTTCCTCCTCTAAAATAT
AGTTAGCAACTTGCGCCTTTCGCACCCATTTACTTATAACTTTCTTAAAT
AACTTTTATAAAATTCCTTTTTGAATTTACGCCAAAAATAAAAACTCCTT
GCCTTTAGTTTCCTCAACTTACTTTAGTGTATATATATTTATATTTGATT
ATTTTTATTTATTAT
>2R:410232-410304
ATTGCGATACGATATCAATTTAGTAGCGAACAACATTTTATTTTTTAAAT
ATACACCGGCAAAAATCATGGAA
>2R:410335-410588
TAATTATTTTTCTAAGATGAGTACATTTTCAGAGAGTGCGCGTTTAAATT
TTCGGTAAAATTAAAAAAAAAATAGCCTACTTTAAGACGTTTGATTCGAA
ATTCGTGTGAGAGTTTCGGTGTGTTCGCACATTTTCAAAATAATCGTGGA
AAATGCAACGCTTTCATTTCGGCTCATTTGCGCCGAGAGATCGATCTTTC
GCCGAGGAGAACAAAAAATTTGAGTGAGTTTTATTTACAAAGAATGTTTT
TATT
>2R:410590-411827
TATGCAGAAATTATAATTATCCTTAAAACAAAGAAGGCAGAAAATGAAGT
GACATCGTACCGTCCCATTAGTTTGTTTGAAAAAAATACTTTTAAATAGA
ATGTTGCCAATCTTGGACGAATTCACTATAACACCAGTTTGGATTCAGAA
GAGGCCACGGAACCCCTAAGCAATGTCACAGGATTATAAATGAAATGTTG
TCAGTATTTGAGAGCATAAAATACTTCACTGCAACATTTCTTGACGTTCA
ACAATCGTTTGATCGAGTCTGGCATATTATATAAAATCCAAAAATGGTTA
CCTGCACCATATTTTTTATTATTAAAGTCATACCTAACCAATAGACACTT
TTATGCGCTACAAAAAAATTAATACTCGCCCTTGCATTTTATAAAAGCTG
GAGTCCCACAAGGAAGCGTCTTAGGACCTGTCTTATACACCCTGTACACG
GCAGATACGCTGGTAACAAATACCTGCACTATGGCAACATACGCGGATGA
TACAGCTATATTAGCTACCAGCTCATCTAAAGAAGCCTCACAACTCCTGC
AAGCAGAGCTACGCCTTATTAAAAGCTGGTTTCTTTTTTGGAAAATTAAA
GGCAACTCCCTGATATTTGCGCAAATAACTTTTGCATTAAGAAGAGGTGA
CTGCCCAGAAGTGTCATTTAATGGATCAGCAATCCCACAAAGTAAGTGCA
TAAACTACCTTGGCTTGCACCTCGATCGCAGACTAACGTAGAAATACCTG
GTTGCTTGGCCGAAAATCTGCAACCACCCTGGAAAATAAAGTCCGTTTAT
ACAAAGCTATACTAAAGCCCGTGTGGACTTTTGGCATACAGCTCTGGGGT
ACAGCCAGCAACAAATATTGAGATTTTACAATGCTACCAATCAAAAAAGA
CAAATTGTTAATGTTCCATTTTATATTTCAAATGCTTCGTATCCATATAG
ACTTAGGAATCCCTTATGTTAAAGAAGAAATAGCAAAACATAGTATAAAA
GATATAGACAGACTAAGAACACATGAAAATAGCTTAGCCTTAAGTTTGGT
AAATAATAATAACAACGTCAGAAGACTTAAAAGATTTCACGTGCTAGATC
TCCCTATTAAGTATTAAAATATGTTATGCATAGCGTATGTATAAGGGATT
AATGGATAACTATTGCCTCTGTTAATTTAAGATTAATCATAAAATTTACT
TATTGTCATCATTTTTTAAGACAGACTGTAAATAAAAA
>2R:411845-412329
CGAGAAGTTTCGCGATAATTTGGTTATCGTAAACAGAGTGACTTTCAGCT
GATCATAATTTCCGCCGATGGCCTTGAGTTTCCGTTCTATTTAATTTCTA
ATAAAATAGTCGTGGAGTCTAGTCGTGAAAAGTTAGTGTCGTTGAGGAAT
CACAACCTGCGTGCGTGAATTTTGTTAGTGCCGAAAGGTATTGTTAGAGT
GAGTTTTCCTCGTCACAAATTTGGTGAATTTTGCGTGTGTTTTCCAGGCA
GAAATTTAATCTGGAAAAATCTTCTCTTGGGGCAGCCACATGCCAGTGAA
TATCGGGGAAAAAAAAAGACGCGAAGGCTTTATTTTTTTAGGCGCGCAGA
AAGATAGATAAAAACCGAGCCAGGCCGTCTAGTGGAGAACCAGTGAAGCG
GCCTACTTATCGAGTGGCCAAAGAGGAGAAGCAGCCACAGGTGGACCGCA
GCCGCAAAATAAATCAAGACACTGGGAAGTGTACT
>2R:412549-412620
TTTCTCATAGTATTTTCAAGGGAAACAAACCGTTTGAATTGGTGCACATT
GCCCATAATGGTCCAGTAGATT
>2R:412694-412955
GTTTTTAACTGGAGACCTTAGCGGTTATTTATTCTTTTCGTAGGTTTGGG
ATAATCTATAAGGAAAACACATCAAGTCGGTGACCGACTATATCCCTGTG
TAAAAAAAAAGCAGAACTTAATCTGAAGATAGCGGGAGGGGCTTCAAAAA
TGGAAAACTATGATCTGGAAATATTTTATTGAGCTGGGAACAAAATTCAC
CATGTTGATGCACTTAGCCGGCATAATAAAATTCTAAGAGTAGAAACCAA
CAGTTTTGAAGA
>2R:412988-413227
AAAAATGTACAAGACTTATATGAAAAATATCAATAAATGTGGGCATTACA
GTTTTGGGCGGTCAACAAACTTGTGCTGCGTCATTGTCCCTAGAATCTGT
GTGCTGAATCTCAAATTTTTGGCTATTGATCCTGATTAAGAATATGTATA
CTTTATATAGTCGGGTACGCTTACTTGTGCATGTTACTTACTTTTCAACA
AATCTAGTATACCCTTTCACTCTACGAGTAACGGGTATAA
>2R:413269-413433
TTTGTTTGACGTTTTGAGAAAAGACAAATTATTTGGAGAAGAAGAAATGG
ATTATTTTAATAAGTTTAAAGAAAACCGTATCAAGGCACCGGTAATAGCA
ATATATAATTACACGGATTACGCAGGGCATTACGCGATGCGAGCAATTTA
GGATTTGATGAAGTG
>2R:413778-413813
ATAAAAAAATTAAATTAGTTTTAAAAAATAAATAAA
>2R:413871-414326
AAACAAGAGAGTGTGCTATAGTCGCCTTCCCCGACTAGCAGATACCCGTT
ACTCACCTAGTGGAATTGAAACTTCATAATTTTTCTGGGATATCGATAGA
TATTGGTGAAAATTGAAAAAAAAGATTTAATTTACAAGACGAACATATTT
ATTAAATAATATTCAACAATTTTTCAAAAACGTGTGCGTGGCATCTTTTG
GTCGTTAGAATGGGCGTGCCAAAAAGTGGTTGGGCAAATCGATAGAAAAT
TTACAAATCTAATAAAAATATGAAAACATAAAACATTTTTCAAAAGAATG
GGCGGAGCAATTTTGCGCTGTGTCTATGTTTCTAGAATCTGTAAACTTAA
TCTCACCCTTCTAGCTTTTAAAGTTCGTGAGATCTCGACCTTCATGCAAA
CAGACGGGTAGACTGACAGATTGACATAGACAGATCTACTCGGCTATTGA
TCCTGA
>2R:415206-415588
ATAAAAATTTACAAGACTAATAAAAATATGAAAAAATCTAAATCTAAAAA
AAATTTTTAAAAGTGCGGGCGTGACAGTTTTTGGTCGGTTTATGGCCGTT
AAAGTGGGCGTGGCAGAACGTATTTTTGGCAACTTGCTTACAAGACGAAA
AAAATTAAAAATTATCAAAACATTTTTTTTTTTTTTTGAGGTTAGACATA
CAAACAAACTCGCTCTGCTTAATCTCAACATTCTACATTTTTTCACCCGG
ATAGGCGGATGTGCCCAGATAAACTCCGGAAAAAGAATATATATACACTA
TATTTCATGAAAAGCTTCCATCTGCCTGATGCATACTTTTCAACGAATTT
AGTATACCCTTTTACTCTACGAGTAACGGGTAT
>2R:415705-415857
AACAAGAGAGAATGTTATTGTGGAGTTCCTGACTATCAAATACCAGTTAC
TCAGCTAGTGGAAATGCGAACGCGAAATGTAATTATTTTCTGGAATATCG
ATAGATATTGGGGAATAAAAGGATAAAAAATTCTAAAAATGTTTTGATGG
TGT
>2R:416110-416158
CCTGTTACATACTTCTCATACCCTTTTACTCTACGAGTAATGAGTATAA
>2R:417018-417632
AACATTATGTATGATGGGATATCGAGCAACAGCAAGCCCAGAGGCGCAGA
GCTGCACTGCTTCGCTTAGGACGTTGCGGTGAGAGCCGTTGCCAAAACAA
TACCGGAAGTCCAGGATCATCGAGTGGCTCGCGAAGTAGAAGTAGTCCTG
TTGAGCAACAGAAAGACCATTGAGAGCATGCAGGGAGTGTAGAAATCGTT
TCAGAAACTCTGCAGTATCTGGATGTCCTAGCAGACCGTAGACCAATATA
TGCCAGCAGGAAAGCGGAAATGACAGTTGCAGCTCTGACAAGAATTATGC
CCAACTCAGATTGCAGGCCAGGTTAGATTGATTAGGTTACAAAGGTAACG
CTGCTTTATCGTATTTGGCTTTAGAAACATATCGGATGACGCAGCGCATG
CCTTTACGCCCATTGACCTGCAGATGAAGGGCCAATATCAGCTCGAGAAA
GGGTTAGCCAGATAGAGATCCGACAGTGTAATCGAGAAGGGCTTAGCCAG
ATAGAGATCCGATAGTGGATTTGATGAGTCAGAGAAGGGCTTATTCTTTC
CCTTACGGAATGGGCGGAGTGTGAGCGCAAAATGGTGGACTACCACATGA
CCCAGTTCCTCATGG
>2R:417645-417738
GCTTGCTTGAAAGTTTCTGATTTTTTGTCCCTGTAGAGTGGTCCGAATTA
AACTAAGTAATGGAAACAAATGTGGTCTGCTTCCAAAACAAATT
>2R:417775-417914
AACTATCAAGAACACGGTCATATTAAAGCTTACTGCACCTTGATCTCAAT
CAGTGTCGTCTCTAGCGAAAAAAACAAGAAAGATAGCTCAGTCATGTTAT
GCAGCAACTGTTGAGAGGAACACACAACCAATTGGTGAGG
>2R:418163-418394
TTAGTATATAGTACAACATAGTATATAAACATTAAGTCATTGTTCGCTTT
CGGGAGGCATTCTCTCTGTTTCGCAACATCGGCTCTGTAGCAACAAGCTT
AGAGGCAGATCGCGAACGGAGAGGGAGTCAGTCGAATGCTAAAGCTGAAC
ACGTGAAGTATCAAATAAACCAAAGAGGCCAACTCCTGCGTTTGTGTTTT
ATTTAAATAGGAGGATATATAGTACCCCTACA
>2R:418396-418743
TATCAGAAGTGGGCCGATCACGAGTCAGAGAAAAAAAAAAATTAATAGAA
GCAATGCATCGACGGCGCAATTAAAAGGATGGTTGAGTGAAGTAAAAGAA
CAAACCACGGGAACAAAAAGAGATTTGAAATTTTGCGTTTGAATAATTTA
ACAAACGAAAAGCGAAATCAATTGAAATTATCATTAAAAAGCGCGGAAGA
AGATTTCGACGCAAGCGGCAATAATAATGTTCAAAAAGGAAAAAGAAATA
ACGGAAAAGACGGAGAGCATAAAGACGACGAAAGTGACAGCGAAGCTGGA
GATAGCAACGAAGACGGCGATAAGAAGTGCACTGTGCGCAAGGGCAAA
>2R:418715-419978
ATAAGAAGTGCACTGTGCGCAAGGGCAAACGGTGGAAGATTGTTGTTTTG
TGTACCAGAAGAAATGGAAGAAAAATTTTTATATAAATATCACAATGAAT
TAGGTCACTTAGGGAGAGATAAGGTTATTGATGCTATTGGTAAGACTTAT
TGGTTTTCGAATATGAAAGAAAAAGTTGTTAGCCATGTAGGAAATTGTTT
GAGATGCGTGGCATTTTCATCGAAGTCGGGAAAAGAAGAAGAAATGCTGC
ATAGCATCCCAAAGGGAAATGTGCCGTTTGAGATAATACACATCGATCAT
TACGGACCGGTAGATAACGGTAGAATAAAGAAACATCTGTTTGTAATAAT
AGATGGATTCACTATATATGTTAGGTTATACGCAACAAAAACAACGAACA
CAAAGGAAGTGATTCTAGCTTTAAAGGATTATTTTAGATCATATAGCAGG
CCGAAATTTATAGTATCAGATGAGAGGACCTGTTTTACATCCGAAGATTT
TGCAAAATTTATGGGAGAGTATAATATTAAACACATAAAGATAGCGACAG
GTTCACCCCAGGCCAATGGACAGGTGGAAAGAGTCAATAGAATAGTAGGG
CCTATGATAGCTAAATTAACAGACATTGAAAAGGGATTGCATTGGGATGC
AGTTATTGAAGACGTAGAATTTTCTCTGAATAATACCAAACAAAGAAGTG
TAGCGCAATCTCCCAGCAAGATGTTGTTTGGGATTGAACAAAAGGGAAAA
GTTGTTGATGAATTAAGACAAAAATTTGAGGAGTTAGATAATGTTAGTGA
AATTAGAGACTTGAAAGAAATTATAAGAAAAGGATCGGAATCGCAATTAA
AAGCACAGAGGGATAATGAAAAAAGATATAATAATAAGAAAAAAGAAAGT
ACGCAGTACAAAGTAGGAGATTACATTATGGTTAAGAATTTCGATAGTAC
AGGAGGAGTTGCTAGAAAGCTAATACCTAAACATAAGGGTCCATATGAAA
TAGAGAAGGTATTGAAAAATGATAGGTTTTTAATTAAAGATGTTGAAGGT
TTTCAATTAGCGCGAAATCCATATCAAGGTGTCTGGAGTAGTCAAAATAT
TAAACATTGGATAGGGAGTAGAAAGTAAATTTGTATAATTAAAGATAAGA
AAAGTACAAAAAAAAAAGAAAAAATTTAACAAATAGCGGCTAAGAACAAT
GTAATAGTTATAAGTTGGAAATTTCGACAAGATCAGGTGATCTTAAATGT
CAGGATGGTCGAAT
>2R:419979-420239
TGTAGTAGGCTAGAGGTACACATACATAAGTTCAGTATAGCAACATAGTA
TATAAACATTAAGTCATAGTTCGCTTTCGGGTGGCATTCTCTCTGCTTCG
CAACATCGGCTCTGTAGCAACAAGCATAGAGGCAGATCGCAAACGGAGAG
GGAGTCAGTCGAATGCTAAAGCTGAACACGGGAAGTAACAAATAAATCAG
AGAGTCCAATTCCTGCCTTTGTTTGTTTTATTTAAATAAGAGGATATATA
GTACCCCTACA
>2R:420302-420416
CAGTTTTTCTTAAGCTTCTGCACCAGCCACAGAAAATCGAGCAAAGTTAT
GAGCTTACAAGCTATAGAACCAATTGGACAAGGTACAAGAAATGGTACCC
CACATTGAACCATCT
>2R:420471-420800
ATGGCCTGATAACTCCCGAAATGATAATTGAAATACCACTTTGTGAAATA
CTGATTACTTGAAAACTTTTTATAGTTATTGCTAATGTTGGATTTTTCCT
CCAAAGGCGGAATAGGCCCATTATAGTAATGACTCCCAAGCTAGAGACTT
TGACAAGTGTTTCAAAGCTGTTTGAAAAATCACTTATCCTGAGCATACAA
GCTCATCGTATAACATCGAAATCGAAATCGTATAACATCGATTTGGCTTA
GAGAGAATATTGGAACTGTTGAACAGGTCAATAGCATCAGAAAATCGTAC
TGCATTTTAACAGCGCGAATACTGCTCGGC
>2R:420872-421034
TGGCCCATATTGGCTTATCTATTTCCACCCCCTAATACCCTGAATACAAA
GTACTCCTCTATAAGTCTGTGCTAAAACCCATCTGGGCATATGGCTCTGA
CCTGTGGCTGAACGCTTCTAAAAGTAATGTAGAAATTATCGCCGACAAGC
AAACTATCACAGA
>2R:421197-421459
ACAAGTGATGACTTAGCTAAGAGCCAAAATATAAAATAATGTTGCTGTGA
GATGGAATCGCTTATGCTCCAAACTAAAAGTGGCTTGAAGGGACTAATCA
GTAGTTTTGGCGTGGCTAGAGAAAGTTTCCGTCGAGCCGATAATCTTCTT
TTCACACTGCATTCGGTAGGGGATCTAGCCGCTGCCCCCGGCAACTGATC
TATAGTTATCCACAGCTATTTAGTTGTTGATCGCAAAAAATACCCAAATG
CTGCTAAGATCGG
>2R:421500-421566
AAGTGAATAATATAAATCATTATAGATCAGATAATTAAACAAATATATAA
ATATATATATATAAATA
>2R:421597-421629
TATATAAATAAATAAAACTTATAATAATAATAA
>2R:421630-422281
CAGCCTTTGACATTCGCGCTGTCCGATCGGAATCCAAGTCCGAAGACTTA
AATATGGAAAGCATATATTGACGATCATAACGCAAAAATCTATTACAATT
CTGTCTCTTCCGGCAGAATATTAACGCCTTACAAAATGAACCAAGATCAA
CCGTTAAACTGCTTCAGAAATCAAATCGTTATGGAAGAAGCACGATTCCA
ACTAAAACAAGGCTTAGTGTTGATTCGTAGCATTAAATTCGTAGTGTTGA
ATTCGTAGCCATTTAATCAATTTTTTCGACAGAAGCAGCATTTAAAAAAT
GCTCAAAGAAGTCGTGAACACCGACGTCGTAAATGCGATACACTTCGACC
TACCCACCCTAGCCAGTTTTCAACATGACTTAATTGCTCATTTCCCGGCT
ACGTAGTTTCGCTATTGTAAGAAGGTTGTAATGAACGTAACCATTAGAAA
CGAAGCCTTAGAAATCATCACGACAGAACACAATCGTACACACAAAGCGG
CTCAAATGAGCTACTTAGCAAAAGAATTTGTTGGTTACAAATTGCATAGT
ATGCACCAAAGCCAAATACGACAGTCACCCAAAAAAGTAAGAGCTCGGAG
AAACACCCATAACAAGTTACACAGGCGAAATGTTGTACATTGTCATTTTC
TC
>2R:422320-422413
GGATTTGCGGTTCAGGTTTTTGTCCTAGATATCCGAAGCGAGCATGGAGC
GCACCGCCTTCGCGGCCACGTATGCAAAGGCTGTGGTAGAAAAG
>2R:423880-423974
GTGTGGGCGTGAAATCTTGGTACGGTTTGTGGGCGTTAAGTTGAGCTAGG
AAACATCGGAATACACATTAAGGTTGCGTGTTTGTCTCTGGAATC
>2R:423989-424192
ATAGTCGAGTTTCCCGACTATCAGAAACCCTTTACTCAGCTAGTGGGAAT
GCGAACGCGAAATTTCATAATTTTTCTGGTAAATCTATAAATTTTGGGGA
ATATATGAGAAAACATTTAAAAATTGTTCAAAAGTGTAGGCATGACCGCT
TTGACGGCTTTAGGTCGTTAGAGTTAAAGATTTTTGGCAAATCGATACAA
ATTT
>2R:424194-424247
TGGCCAGATGACTCTGGCCATAAATCCTGAATCAAAAATATATAAATACT
TATA
>2R:425582-425635
TATACTACATTTATACTATATTTATACTATACATTTATACTATATTTATA
CTAT
>2R:425636-426018
AATATAATTAAACAATATTTATTTTACTTATAAATCAAAAAACAAATTAA
AAATATTAAATATACAAGAAAATAAACAACAAATTCCAAGTTTACACACT
TTTGAGACTGTCAAGAAACTACACATTTTGTTTTCCTACTTTGTTTTGTT
CTTTTTCTTAGAACGAACTCGATTTTTCCGTTATTTTTGGCTTTGCATTG
CTTTTTACAACGCTTCTATTGAAATTTGTTGACTTTGCTTGTGAAATTTT
GCTGATCAAACGTGCTTAAAGCGAATTATTAAATTTAATAAAATGCCTGG
AAAGAGATTAACTTTTGAAGTTACCCAATTAATAAACTATAACCACCAGT
TGGGAAAATCTTTTCCAGAATTAGTATAAATGT
>2R:426019-426342
TGTCGCGGATCGAATATTGTTATCGATAGGCTAGTTAGTATTTTTGAGAA
GTCCGAATGTGGAAGGATTTGTAAGCCCATATGTGTCTGGGCACATTGTT
TTTCGCCATTGTAAATTGCCGGCAAAATTTAGCTTTTCATTGTCGTGTAA
GAGTTGGAGTACACACTGCGGTGAGCTAATAAGTTAAGTTAGTTGCAATT
GTGAAACATTGAATTCTTCCAGAATAAAACGTGTTCTACTACCACGGATT
AGTCTGCCCTTTCTTTCGGGAACCAATGCGTGGGGTAGCCGTTTAAGGCA
ACTCCATGTGACGCACGCCGACAA
>2R:426343-429119
TGATGCTGCAGCCAAAGTTGGAGGAACCTCGCTAAACTTGGAGCTGGTCA
AAGGGCCTCAGCACTATAAGCCTTTGCCAGCTGTGCTCTTTCATTTCAGA
GAGGGAGCCGTCGGAGTCTGCGGTGACATCAAGGAGATGTTCCACCAAGT
GCTGATCCGACCCGAGGATAGATGTTCCCAACGATTCCTCTGGAGAGATG
GCGACGACGAGAGAGATCCGGATGTCTATAAGATGAACGTAATGACGTTT
GGAACAGCCTGCTCGCCGAGCGCTGCGCATTACGTGAAGACTATGAATGC
CCTGAAGTATCGGGATTCGGATCTGAGAGCGGTCAAGGCCATCACCGACT
ACCATTATGTCGATGACTATGTGGACAGTTTCGCTACAGAGAGCGAGGCT
ATCAGCGTATCTACCCGAGTGAAGAAGATACACAAGGATGCTGGATTCGA
ATTATGCCAGTTTTCATCCAGCTCACTCCCCGTGGAGACGGCTTTAGGAC
CTGGTCGAGTCAAGAGCGTCGGATGGGGTGAGGCTGAAGAGAAGATCCTC
GGAATGCGTTGGCAAGTAGCAACAGATGACTTCAGATTCAACGTGGAGTA
TCATCGAGTGCCAAGCAGCGTCCTGAGTGGAGATCGTGTCCCTACGAAGA
GGGAATATTTGAGCCTGGTGATGTCAACGTTTGATTCCCTGGGATTCCTG
TGCTTCCTCATGGTTACAGCGATGCTGCTGCTGCGAGAGATTTGGAGGCA
GAAGATCCAGTGGGACGAACCACTACCACTAACGATTTGGCGCAAAGAGA
TGGACGCCGTGGGACAGTTCCGATGTCCGCGTCATTATTTTGGGCGTGGA
GCACTCCGGGCCGTAGAGTTGCACGTCTTCGTGGATGCTAGTCAGGCAGC
ATTCGCGGCGGTGGCCTATTGGAGGGTCACATATGAGGACGACGACGTGC
AGATGAGCTTCGTGAGTGCGAAGACGAAGTGTGCCCCAATGAGAACGATG
ACGATCCCACGGCTGGAGCTGCAGGCAGCAGTTCTTGGAACCAGGCTGAT
GAACACTGTCAAGGAGGAGCACAGTGTGGTCATCACGGACCTGGTGTTAT
GGACGGACTCTAAGACGGTGCTGAGATGGATCGGCAGCACCCACCGCCGG
TATAGGCAGTTTGTTGGCAACCGAGTGGCAAAGATTTTGGAGTCGTCGAA
GGTTTCCCAATGGAGATGGGTGCCTACAGCCGACAATGCGGCTGATTATG
CGACGCGGTCGCAGAAAGGAGTCGACCTTAGCCAGGAATCAAGGTGGCTA
AGAGGACCTGCAGCCAGCTGGCCGGGGCCTGAGGAAGGAACTGAGCGTGT
TCCAGATGCTCCTGATGAAGAAGAGATGCCCAGTGAGTTTGCATTAGTTG
CGGCAGACGATTTTGTTATTCCGTTTCAGAGATTCTCGAGCTTCAGTCGC
CTGGTGAGGACCACAGCCTGGGTCCTACGGTTTGCGCGCTGGTGCCGCAA
ACAGCGAAACGAGCTCGAGGAATACGGCCTTACTGCAGCAGAATGTAAGG
CCGCGGAGAACCTGTTGGTCAGACAGGCACAATTGGAGTCGTTCCCCGAC
GAGATGAGGTCGGCGGAAACTGGACAGGACGTCGCTAGATCGAGCGACAT
TCGAGGGTTGGTGCCCTACCTAGACGAGGACGGGATTCTGCGAGCTTACG
GCAGAATTGATGCCGCACTGTGCATGCCGTACAGTGCGAGGAGGCCCGTA
TTACTGTCACACAGTCTGACAGAGCTGATTGTGAGAGACTTCCACGCCAG
GATGAAGCATCAAAATGTGGATGCTACGATTGCGGAGATCCGGACAAAGT
TCTGGGTCACAAAGATGAGGCGTGTGATGCGGAGAGTCATCTCATCGTGC
AACGAGTGCAAGTTGCAGCGAGCGCGGCCGATGCCGCCGATAATGGGACC
CCATCCGGAAGACAGACTGGATGCGGGTGGATGTCCATTCAAATACACAG
GACTGGACTACTTTGGGCCACTGCTGGTGACTGTGTCCCGTCACAAGGAG
AAGCGTTGGGTCGCCTTGTTTACGTGTTTGACGACAAGGGCGATTCACCT
GGAGCTGGCGCATGACCTGTCGACGGATTCCTGCATAATTGCGATCAGGA
ACTTCGTCTGCCGTAGAGGGCCAGCGATAACGGCAAGAACTTCGTGGGAG
CTGACAGGGAAGCCAGGCGCTTTGGTAACGTTTTCGAGATGGAGAAGCTT
CAGAGTGAGTTGTCAAGCAGAAGCATTGAATGGGTTTTTAATTGTCCAGC
GAACCCCCCTTTTTAAGTCGGAGTTTGGAAGCGCATGGTGCAGTGCGTCA
AGAGAGTACTGTGTCATACCCTGAAGGAAGTTGCGCCGAGGGACCATGTA
TTGGAGAGTTTCCTGATTGAGGCGGAGAATATTGTAAACTCGCGTCCGCT
CACCCACTTGCCTGTGGATGCGGACCAGGAGGCGCCGTTGACGCCAAACG
ATCTACTCAAGGGAGTAGCCAATCTGCCGGATACGCCTGGATTGGATGCG
GAGCAGCCCAAGGAGGGTTCTACGAGGAAGCAGTGGAGGATTGCTCTCCT
GCTACGAGACCGTTTCTGGAGGAGGTGGGTCATGGAGTACCTGCCTACGG
AGCCATCGTGGAGGAGATCTACAGCGGAGCTGATGGAGTCGTCAGACTCG
TCAGTCGTGAACGACAACGGCCTATCTAGGACAATGATGCGACCCGTCTC
TAAACTTGCAGTTTTGGATTTGAGTGA
>2R:429120-430717
AAGCATCCGGACTTGCCTATATTTGGAGGGCAGCCCGAGGAGTGGCCGAT
CTTCAGCTGTGCGTTCGTGGAGACGACCCGAGCGTACAACTGCACGGACC
TGGAGAACAACCAGAGGTTGTTGAAGGCGCTGAAGGATGAAGCGCGCGAG
GCAGTGAAGGCGCTATTGATTCATCCAGGGAATGTCAGCGCCGTGATGGA
GCAGCTGCGCTTTAGGTTCGGCCGACCGGAGCAGCTTATACGCAGCCAGC
TCAACAACGTGCGAGAGGTGCAGCCAATTTCGGAGCACAATTTGGCGAAG
ATCATTCCCTTCGCAACCCGAGTGAGTAACCTCGCGGCCTTCTTGCAGTC
AGCGAAGGCGGAGCAGCACCTGGGGAACCCAACCCTCATGGAGGAGCTTG
TGGCCAAGCTGCCAACGAGCAAGCGAGTGGACTGGGCCAGGCATGCTGCA
ACGATTGCGCCCTTTCCCACTGTATGCATGCAAGCGTCGACCATAATGAA
TGCGATCAACAGGATGATCGGCATGGAGGTTGTCCCATCTGTGGAGGACA
GCATGGAATATTGAACTGCAGAGAATTTATTGGAGCTTCGCCACAGGAAA
GGTGGAGCAATGTGAAGAGGCATCGGCTCTGCTTCAATTGCCTGCGAAGC
GGGCACACGGCACACATTAATGGATGCCGAAGGGAGCATCACCGTCTGCT
ACATGGTGCGGACGAGTAGCGAAGGCCGCTGCAGCGAGGTGGCTTCAGAC
GCCACAAAGGGAACCAGCAGCCAGCAGTTTCCAGACGCAGCCCGGCCAGG
AGGCCTTCGCTACGAGATGGTCACAGGGACCAGGAGAGGAACCGGCAGCC
AGCCGTTCCCAGCAACAGCCTGGAGAGAGGAGCTCCGCGTGAAGCGGGAG
CGCCCATGCAGAGGAATTTGAGCTGCGTTGACGCAGCCGAAGGAGGCCGT
CTACTGTTCCGTATACTGCCGGTTACGCTGTACGGAGCGGGGCGAAAGGT
GGATACGTATGCGCTCCTAGATGAGGGATCCTCCGTCACGATGATCGATG
ACGAGCTACGAAGGGATCTTGGAGTGCAAGGAGAGCGTCGGCAGCTAAAT
ATCCAATGGTTTGGAGGTAAGGCAACCGGAGAGCTTACCAACGCGGATAA
GTGGAGTTGGAAAGCCCACTCGCCATGTATTGAGAAATGTTTATGCCGTT
TCGAGCTTGAGTTTGCAGATGCAGACATTGAGCCGACGAGATGTCCAGGG
CGTGCACAGGGATGCGCGTCTGCCGATGAAGCCTTACAGCAACGTGGTGC
CGAAGCTGCTCATCGGCCTGGATCACGGACATCTGGGGTTGCCACTTAGG
ACGAGGCGGTTCGCTCGAGAGGGACCGTATGCGGCCGCAACCGAGGTGGG
CTGGGTTGTGTTTGGGCCTGTAAGTGGGCAACCGACCACGCCGTCACCGA
GGTCCTGCCTACTTGCCGTGTCAGTGGATGACGCGATGGAAAAGATGGTG
GAGGACTATTTCGACATGGAGAACTTTGGAGTGAAGACCGCGCCGCCGGT
CGCAGCCAGCGACGATGTTCGGGCCCAAAGGATACTCGAAGACACCAC
>2R:430719-430976
TTTAGACGGCCAGCTAGAGAGTTGCCGGAGCTGGAGTGACGGTTTAGACG
GCCAGCGAGGAGGATTTGTGTGAGCGCAGCCAGCGCTACGTACCGGCAGA
GGAGTCGCAGCCAGCGACAGTGGCGTCTCAGTCAGCGACATAGAGGGACG
CAGCCAGCGTCGAACGCCGGTACGAACGGGTCGCAGCCAGCGGCAAGGAG
ACGCAAGAAGCGTCATTTGTGGAGACCGCAGCCAGCGGTCAGAAGGCGCA
AGGAGCGC
>2R:430992-431046
ACGTACATTTCAACGAATTTAGTTTACCCTTTTTCTCTACGAACAACGGG
TAAAA
>2R:431246-431637
TTGAGCTTACAATCAAAGAAAAACTATCAATAATCAAACAAGTTAAGGAT
AATGTCAACAAAAAGAGCCGTGCAATTAAATACAATTGTGATCTTTCAAC
AATACACCGCATCATACGTAAGGAGAGTGACATACAACAAGTGGCCACAA
CAGCGGGATTGCAGGCGCCAACGGAAAGGAAAGCTCGCTTTGCTAGAGAA
CGCTTTGTACAATACTTGTGGCTCAAACAAATTAGTGCTGGTTATGCAGT
ACTGATCCGTTACGAGTTGCTAGGGAAAGCAAAAGAGTTTTTTGATCAAT
TCAAAGTAGATTACATTCCAGATGGTAACTGGTTGCGGCGTTGGCGTAAG
CGCCACAAAACATGGAAAAATGCATGGCGAGTTTGCCGAATG
>2R:432024-432220
AAGGTGATAGGAGGGACGTGGTCACAGTGTTTTTGGTATACCGATAAAAA
TTGGCAAGACAAACAATAAAACGAAGAAAAATCTAAATCTAAATTGTTCA
AAAGTGTGGATGTTTCGGGCGGTTTTATGGCTTTAGAGTGGATGTCGCAA
AAAGTTTTGGGCAAATCGATAGAATTTTACAACACCAATATGAAAAT
>2R:432218-432319
CAGATCTTTACTCAGCTAGTGGGAATGCGAACGCGAAACATGATTATTTT
TCTGGGATATCGATAGATATTGGGGAAACAAATTTAAAAATTGTTTTAAA
AG
>2R:432331-433381
ATTCGCATTCGAGATTCGCGGACGTGTTTCTTTCAAGCTACGAATAGCAA
GTTCTAAAAACTACAACAGTATAGTGAAAGTTAAACACAAAGTGTAAAGT
GCAGTTTGCACAACTAACAATTATTGACTATAGTAATTATTTACTAAAAT
AAATAATTATTCCATATTGTTCTGGTAATTGTTATATGTGGACTTAGAAC
AATGAATCAAAACGACATACGTTCTCAGCGACAATGTGAACAAGACGAGC
GCCGGCTCTCTTTACAACGCAACAATGCATACTTTTCTTTCGTCTCACCG
CAAATCGGTGATCGAGCACCCTCACCTTCAACTAACTCGAAACTTTTGCC
CTCAGAGAACGTCAGACCGCGTTCTTGCTCTCCCTCTCTGCCTGCTTCGG
CTCACAAGTCGTGGAGCGAAGAGACCGCCTCTCCTACCCCGCTCCTCTCG
CATCGACAAACGACCGTCCCGGGTAACTGTAACACTGCAATAACGAGTGC
AGTGACCTCACTGGCAACTGCCACTGCTACCATAACATCAACTTCGTCAG
CGGCCCAACTAATTATCGCTGTGCCAGCTGTAAATAATTCAGCAGCACTG
ACCGTTTGCAACAACAATAATGCACGTAAAGAAGAATCAAAACAAAAGCA
GAAGTCGATTTCGACTGTGCAGACTGGCATGGATCGCTACATCCAAATCA
AGAGAAAGCTCAGCCCTCAAAACAATAAGGCAGGTAATCAACCCAAAATC
AATCGAACCAACAACGGCAATGAAAACTCTGCAGTAAATAATTCAAACCG
ATATGCTATCTTGGCTGATTCTGCGACCGAACAACCCAACGAAAAAACGG
TAGGGGAACCAAAAAAGACCAGGCCTCCACCAATTTTCATACGAGAACAA
AGTACAAATGCACTTGTAAATAAACTCGTTGCTTTGATTGGTGACAGCAA
ATTCCACATTATCCCACTTAAAAAAGGAAATATTCATGAAATATTTCCCC
GGGTAAATATTTGAAACAGAAGCAGACCACCATATAGTGACTAAATACCT
A
>2R:433384-436651
AAACAAGGACGATAAGTCTGTGAAGAAATGCAGTAACTGCGGGGAAAAAC
ATACTGCAAACTACAGAGGCTGTGTGGTGTACAAAGAATTGAAGAGCCGC
CTAAACAAACGTATTGCCACAGCACATACATACAACAAAGTCAATTTCTA
CTCTCCGCAACCGATTTTTCAACCACCCCTAACTGTCCCAAGCACTACTC
CAACAATTTCTTTCGCTAGCGCCCTAAAATCCGGACTAGAAGTGCCCGCC
CCACCGACAAGAACTGCTCATTCCGAACATACACCGACAAACATCCAACA
AACACAACAAAGTGTCATCGAAGCTATGATGCTATCCCTACAGCAAAGCA
TGAAAGACTTTATGACGTTCATGCAAAATACTTTGCAAGAGCTCATGAAA
AACCAAAATATCCTGATTCAACTTCTTGTATCTTCAAAATCCCCATAATG
GCTTCCCTACGGATATCTCTGTGGAACGCAAATGGCGTTTCACGGCATAC
ACAAGAGCTCACACAGTTCATTTACGAAAAAAACATCGACGTAATGCTAC
TATCAGAAACGCACCTCACAAATAAAAACAATTTTCATATACCAGGATAC
TTGTTCTATGGTACAAATCATCCAGATGGTAAAGCTCATGGAGGCACTGG
AATACTCATCAGAAATCGCATAAAACACCACCACTTAAACAATTTTGACA
AAAACTACTTACAATCTACGTCCATAGCCTTACAACTCAACAATGGTTCA
ACGACTCTAGCCGCAGTCTACTGCCCACCGCGCTTTCCAATCTCTGAGGA
TCAATTCATGGAATTCTTTATCACACTAGGTGACAGGTTCATCGCAGCGG
GTGACTATAACGCCAAGCACACCCATTGGGGATCTCGACTTGTGACGCCA
AAGGGTAAGCAATTGTACAATGCGCTTACGAAGCCAGAAAACAAGCTAGA
CTATGTATCCCCGGGTAAGCCTACATACTGGCCAGCAGACCCAAAAAAAA
TCCCAGACCTGATCGATTTTGCAATTACTAACCATGTCCCCCGCAACATG
GTCACCGCCGAAGCACTAGCAGATTTATCATCAGATCACTCACCTGTTTT
TCTAAATATGCTAACTCGCCCCCACATCGTCGACCCACCGTATAGACTCA
CAAATTTTAGAACAAACTGGCCAAGGTATCAAAAGTATGTCTGTTCACAC
ATAGAACTAACGACGGCATTATCTACAAAGGAGGATATAGACAAGTCAAC
GGAAACTCTTGAAAACATTTTAGTTTCGGCTGCAAAGGCTTCAACCCCGC
CAGTGACGTATGCAAAACCAAACTACATCAAAACTAATCGCGAAATCGAG
CGGCTGGTATTAGATAAACGACGCCTACGAAGGGATTGGCAGTCTAATAG
ATCACCAATTACAAAGCACATGCTTAAGATAGCCACACGCAGGCTTACCA
ATGCTCTCAAACAAGAGGAAAAAAACAGCCAACGTTCATATATCGAGCAA
CTCTCTCCCACCAGCACTAAGTACCCTCTTTGGAGAGCCCACAGAAACCT
AAAGACTCCAATAGCGCCAATTATGCCACTACGAAGTCCCTCTGGCACCT
GGTTTCGAAGTGATGAAGAAAGAGCCTGTGCTTTCGCTGACCATTTACAA
AATGTATTCCGACCAAATCCCTCTACCAACACATTTATTCTCCCTCCTTT
AATAGCAGCCAATCTAGATCCTCAAGAACCCTTTGAATTCCGACCATGTG
AACTAGCAAAGGTTATCAAAGAGCAACTGAACCCAAGAAAATCGCCTGGC
TACGACCTAATAACTCCAAGAATGCTCATTGAACTCCCAAAGTGTGCTAT
TCTTCACATCTGCCTGTTGTTCAACGCAATCGCCAAGCTTGGATACTTCC
CTCAAAAATGGAAAAAGTCGACCATAGTAATGATTCCAAAGCCAGGAAAA
GATAAAACGCAGCCATCATCATATAGACCGATAAGCTTACTAACATGTCT
TTCAAAGCTGTTTGAAAAAATGCTACTCCTTCGGATTAGCCCTCATCTTA
GAATAAACAACACACTTCCAACACATCAATTTGGCTTTAGAGAAAAACAT
GGAACCATCGAACAGGTCAACCGAATCACGTCAGAAATTCGTACTGCTTT
TGAACATCGAGAATACTGCACAGCCATTTTTCTAGACGTCGCGCAGGCAT
TTGACAGAGTGTGGCTCGATGGACTTTTGTTTAAAATAATCAAGCTGTTG
CCCCAAAACACACATAAGCTACTGAAGTCATACCTATATAACAGAGTGTT
TGCAATAAGATGCGATACAAGCACCTCACGCGATTGCGCAATCGAAGCTG
GAGTGCCGCAAGGCAGTGTACTGGGTCCAATCTTATACACCCTGTATACG
GCGGATTTCCCCATAGACTACAATCTAACAACCTCCACGTTCGCTGATGA
TACCGCGATACTCAGTCGCTCCAAATGCCCAATAAAAGCCACGGCACTCC
TATCCCGACACTTAACATCTGTAGAACGATGGCTTGCCGACTGGAGAATT
TCAATAAATGTTCAAAAATGCAAGCAGGTTACCTTTACCTTAAACAAACA
AACATGCCCACCACTGGTCTTGAATAACATATGCATTCCACAAGCCGACG
AGGTAACATATCTGGGTGTTCATCTGGACAGGCGGCTCACTTGGCGCAAA
CATATAGAAGCCAAATCGAAACATCTTAAACTTAAAGCAAGGAACCTCCA
CTGGCTCATAAATGCTCGCTCTCCACTTAGTCTGGAGTTCTTCTGGAGCT
CTTCTATACAACTCCGTCTTAAAACCTATCTGGACTTATGGCTCCGAGCT
GTGGGGCAACGCATCCAGAAGTAACATAGACATTATTCAGCGAGCACAGT
CAAGAATTCTGAGAATTATCACTGGAGCGCCGTGGTACCTTCGGAACGAA
AACATACACAGAGACCTAAAAATCAAATTAGTAATCGAAGTAATAGCTGA
GAAAAAAACGAAGTATAACGAAAAGCTGACCACCCATACAAATCCCCTCG
CAAGAAAACTAATCCGAGTATGCAGTCAAAGCCGGCTGCACCGCAACGAC
CTCCCAGCCCAGCAATAAACTTATTAGGGCATTAATGAAAAAAAAAAAAC
TATCACTAAGTGAAAGTTAATTAAGTTAGATTAAGATTTGAACACTTATT
GTTAGTCTCTTAACACAAAGAGAAGATTCAATAAATAATAAAAAATTAAA
AAAAAAAAAAAAAAAAAA
>2R:436651-436700
AAACAAGAGAGAGAGCAATAGTCGAGTTCCCCGACTATCAGATCTTTACT
>2R:437539-437685
GAGAACATGGGACGAGAACTGGACGGAGCAGTAGCTGTCGGTAAACACAA
GTGGGGCGGAGACCACTGGATACTCGCCGGCATTCATCACGCTGGGAAGA
AGGCCGAGTCCGCCAAACGCGTTATTCGACGAGCAGACGACCGAGAC
>2R:437694-437773
TTGTCGCTGAGGTTTGACGGGCCGTTAACGATAAGGGAACACCAGTTACT
TGCATCGTGGAGCACGCCGCAACCAGGAAA
>2R:438063-438145
CGAATCCACAATCCCGGAAAATGCCACTCCAAACTACCTCAGTATCACCC
TCGATAGATGACTTACCTGGAAGCAGCATACCC
>2R:438161-439352
TGGTAGCTGGTGCAGAACCGAGAAGCAGAAAGTCAACGCGTTCGCCGACC
ATCTGAAAAACGTCTTTACCCCTTATTGCCGCTGCTCTCCTGCTGATGCA
GTCATTTATACTCCTGGAGGAACCCCTCGAGCACGTTGAGCCCATACCAA
CGGTCACAGAAGAAGAAACTGCTAAACTAATTGCTGCTGTCAAGTGCCTT
GAATTTAGATACGGCACCTTGGAAACGTGCCGAGGTAGTAATGATACCTA
AGCCTGGAAAACCTGAGACCAATCTCGCTTTTTATCGTCCCATAAGCTTG
CTGCCGAAAGAGTATTTTTAAGTAGAGCATTGCCAGTTATGGACGAAGCT
GGCCTGATTCCCGATCACCAGTTTGGCTTCAGGCGGCGTCATCAGAAGAA
ATCTGCCCTAGCCTTGAAGTACGGTTTCTGAAGACCTTCCTCAAGGGTCG
CAAGTTTGCGGTGAAATTTGGTGAAGCGCGCTCTGATCATAAAGGAATTG
GCCCCTGCTATACAATGCTTACATGGCAGAACTGACTGTGCTGCAGAGCC
GTGGGAGACGCTGCAACCGAGCTGATGCAAAGCTGGACCTCCTAAACGCC
TGACAGAAAAAGATAACTATAGCGGTCAACAGCGACCAGTTAACGGCTTC
CACATTTTCTCTCCGACCCCACAATCCCTGAAAATGCCATATAACGGTAT
CACCCTCGATAGGCGACTTACCTGGAAGCCGCATATCCTGAAAAAGATAA
ACCAAGCCAACCAGCCCCTCAAGAAATATTATTGGCTTATAGGAAGAAGA
TCAAAGTTACCAACTTCGTCCAAGGTTCCCATATATAAAGCGATCAGGCC
AATCTGGACGTATGGCATCCAACTATAGCACAGCCACCGGCGCTCACCTG
CTGAATGACAACGTCACCTTGGATTCCCTAGGGTCGGAGAAGAGATAAAG
AAGTGCAGCGATCGGTACATAAAGAGGCTTCATAGGCATCCCAACATAAC
GGCCATCTTCCTACTGGACAATAGTGAACAACGCCGAAGACTGCGCAGGA
CTCATCCCCTAGATTTGGCTCGAGAGCCGCTGAATAAATATTCAATTCAC
CTGCTAAGTGTATGTTAAAAAAATTACTTATCCCTGGTGGATATTTTTAA
ATAAATAAAATAAAATATTTGAACTAAAAAAATATATAATAA
>2R:439502-439544
CATCGCTTCGCCGATGACGTGGCGCTGACAGTAGTCGCTAAGA
>2R:440271-440394
GCACCCAAGAAGGCTATTAGAGCCAGCAAGCGCGAATGCTTTCTGAAACT
CTGCGACGCAGCGGAAAGTGGCCCGTGGGGCCTACAAGATGGTAGTAAAG
TGCATCCACGCCGGCATCCAATCT
>2R:440618-440739
GCATAAAGGATAAAATAAAGCATAAAATGTCTTCGAATAACGAAACTACA
CCAGGTGGCAGCCACATTATTAAAAATCCACCCCCGGGGGATCAGGGGGT
CAGGGCAAGAATTCCGGAGGCC
>2R:441822-441933
TGTAGTATGCACACATATCGGTTAACCAATGTACCTATATGTATTCATAA
TATACAAGCACATTGTAGCACTCCGTTGCAATGTGTACATAAACAGTCCA
GCCCAAGTGTAT
>2R:441934-442519
ATTGTCCATACGAACTTGTCTTTGGTAAAACAAATAATTTGCCAAAACAT
TTTAATAGCATAACGAATATATAACCCATATATAATGTAGATGATTATGC
TAAGGAAAGTAAATATAGATTAGAAGTAGCCTATAAAAGAGCTAGAATTA
TGATAGATGAACATAAAGAGAAAAATAAGAAACTTTATGATGAGAAAGCA
AGGAACTTAGATATATTAGTTGAAGATAAAGTTCTATTAAACAACGAAAC
AGGTCAGAAGTTAGATTCGAAGTATACAGGTCCGTGTAAAGTAAAAGAAA
TAGGAGAAAATAATAACGTTATAATAACTAATAATAAAAATAAAAAGCAA
ACTGTTCATAAAGACAGATTAAAAGTTGCTACGTAGTAAATATTTATAGT
ATGATCATACATAGGCATAAAAATAATAATAATAAAAAAAAACAACAAAA
AATTTTTTTTGAGGTTTTACTTAAAATTTTCACTACATAAATGTAAACAT
TTCATAAAACAACTTTTTTTAAATAACGTATAAACTAACTTTAAAATAAC
TTCATAATATTACGTTATTTTTCAAAAGGAGGGAGA
>2R:442519-442977
GCGATTTATATACTAATGGAATACTTGATTTAGGTAATTTTTTCCAAAGG
CTTGAAATGCAAGCCGGTATAAATGAAATCAGCCAACTCAAAGTGGCACC
GTGGGAAAATATCTTTGAACATGTTTCAATTGATAATTTCAAAATAATGG
GCAATAAAATATTAAATTCATTCATTGAGTAGCGCTACTCAACCCGGTGA
CCCTAATAGAAAAATTAAAAGAAAAAGAAGCTATATTGTCTACATTTCAT
GACGATCCAATACAAGGAGGTCACACAGGCATCACAAAAACTTTGGCCAA
GGTCAAAAGATACTATTACTGGAAAGGTACGTCTAAAGATATAACTGAGT
ACATTAGAAAATGTCAGAAATGCCAAAAATCAAAAGCGACAAGAAATACA
ATAACTCCTTTAACAATAAAAGAAACCCCAATAAAAGCTTTCGACAGGGT
GATAGTGGA
>2R:442981-444924
ACTAAGACGGTGGCAAGGCAGAGAAACAAAGATCTGAGTGAGTAGAGTGT
GATGGGTAAAAATAGGAGCGGAGTTTGAAATAAAGCAAAAAAGCGAATAG
CGCACCTAAAGTGGCTATTATTTACGAATACTCCACCGCCCGAATGGTCG
AAAACTCAAAAACTACAAGCTGAGCAAGATCACTATGTCAAATATCTTAA
GGAAACAAACCCCACCACACCCGCTCACTCAGTAAAACAAATAAAATCCT
TAACAAATAATAATAAAATTCAACCTAACCAGGAAATTCAAAATGGCATT
TATGTTGCAAACACAGTTGCAACAACCAAAAATGCATTTGTCCGATTACT
GAATACAAATAGTAAAGATCAAATAGTAAATATAAAAGATCTACAATATG
AATCACTTTCGAACTATGACATAGTTCAAACCAATTCTAAAGCGAGATAA
AAAACTGTCATGTCTCAATTAACAAAAAATTTTTCACCACAATTCAAATC
TACACTAACAGATTTATGCACCAAGTATAGCGATGTATTCGGACTTGAAA
CCGAATCAATCACAACAAATAATTTCTTCAAACAAAACCTAAGATTGACA
GATGATGAGCCAGTATATATTAAAAATTATAGAAATCCTCATAGTCAACT
TGACGAAATTCAAGTACAGGTAGAAAAATTAATTGATAACAAAATAGTCG
AACCGTCTGTGTCCCCACATAACAGCCCACTTATGTTAGTTCCAAAGAAA
TCTCTTCCTGGTTCTGACAAGCAAAAATGGCGATTAGTAATTGACTATCG
TCAAATTAATAAAAAATTGTTGTCCGATAAATTCCCACTCCCTAGAATTG
ATGATATTTTAGATCAACTAGGTAGAGCAAAATATTTTTCATGCCTAGAC
TTAATGTCAGGTTTTCATCAAATTGAACTCGAAGAAAGTTCAAGAGATGT
AACGTCTTTTTCAACGAGCAATGGCTCATGTCGCTTCACGCGATTACCAT
TCGGCTTAAAAATAGCACCAAATTCTTTTCAGAGAATGATGACTATAGCT
TTCTCTGGACTTGACCCTTCTCAAGCATTCCTTTATATGGATGATTTAAT
AGTTATTGGTTGTTCCGAAAAACATACGGTTAAAATCTTGACTGATGTTT
TTGAGAAATGTAGGAAATACAACCTAAAGCTACATCCAGAAAAATGTTCA
TTTTTCATGCATGAAGTCACATTTTTGGGACACAAATGCACAGATCAAGA
AATCTTGCCAGATGACAAAAAATATGACGTCATCAATAATTATCCAGTCC
CACATGATGCGGACAATGCTAGACGATTTATTGCATTTTGCAATTACTAT
ACCCGTTTTAACCAAAATTTTGCCGAATATTCTCGTCACATAACAAGATT
ATGTAAAAAATATGTACAATTCGAATGGACAGCTGAATGCCAGCATGCCT
TCGAACATCTCAAATCGGCACTAGTTAATCCCAATTTATTACAATACCCA
AATTTCAGCAAAGAATTTTGCGTAATAACGGATGCAAGAAAGCAAGCTTG
TGGAGCAGTGTTAACTCAATTCAAAAATGGCCTCCAACTTCCAGTGGCAT
ATGCATCAAGAGCGTTTACCAAGGGTGAAAGCAACAAAAGCACAACAGAG
CAAGAATTGGCAGCAATTCATTGGGTAATAACTCATTTCAGACCATATAT
TTATGGTAGGCATTTCACTGTCAAAACAGACCACAGACCACTTACATACC
TGTTCTCTCGTATGAGACTTGAATTAGAGGAGTATAATTTTACAGTTGAG
TATCTAAAGGGAAAAGACAACTAACGAAAAGCTAATGCGTTATCAAGAAT
AACCATCAAAAAACTACAAGATATGACAAGAAATATAAAGAAAGTCACTA
CAAGATATCAAAGTAGACAAAAATCCTGCGCAGGAGATAAAGAA
>2R:445143-445254
TGTAGTATGCACACATATCGGTTAACCACTGTACCTAAATGTATTCATAA
TATACAAGGACATTGTAGCACTCCTTTGCAATGTGTACATAAACAGTCCA
GCCCAAGTGTAT
>2R:445270-445386
ATTTATTTCATTGTTTCTGTGCTCATTTCTGTATCGCGTCTATCTTCTCG
CGAATCAAGCCGTACGATACACAGCAGCGCCCCTTAGTTGGTTGGGCGGG
AGGTGTGGCCGTGAGAC
>2R:448754-448816
AAAGATTGCAGATAAATACCCTATTCCCGAGATTAATAAGGTACTTACCC
AACTAGTGGACAA
>2R:448873-448973
GCGATTTGATGGGCGAAACAGTTAGAACGGGCGTCGCAACATGGATCAAC
AAACTTGCGCTGCGTCTTTTTCTCTAGAATCAGTATGCTTAATCTCAACC
T
>2R:449003-449254
GCCATATTATTATTTTGCAACGAAATTGACCAAAAGTCTTTGTTTCATAG
ATCACAGTTGGTTTCGGCTTCAAAATCGTTTTCTAGCACAAATGCGCAAA
CATGAACGCTTACTAGTTTATTTTTTTTAACACACGCAAGCAAGAAAATC
TTATTATTACATTTTTGCGCTCTCCATATAACGCGAAGGGAGTTAGAGCA
ATTTTCTAAAAAGTGGCTGCATAGTGTAAAACCAATGAATGACCGTTACG
CA
>2R:449337-449398
AAATTTTTTAAAAGCGTGGGCGTGGCAGTTTTGGTCAATTTTAAGGCTTT
AGTGTGGGCGTG
>2R:449475-449613
AATTATAATGTCTACGGTCGGTTTAGGCGACGTGGCACTGGAGACCATAC
GCTTGCTCGAACCGTCAAATGCCACTTATTAAAAGGCTATGAACTTGCTG
ATTAATCGATTCGGTAACAAAGTTTTACACGTTCAGGCA
>2R:451909-451930
ATTATTATATTTATTAATAAAT
>2R:452157-454766
AATTTGTATAAAGTTTCCGGGAATATTCCACAAAGAAGAGGACAAGTTGT
CTTTTACAAACGCAGTCAAACATTAAATTAGAAATTCCCATTTATGCCAA
ACCTTATAGATATGCGTTTAAGGAAAGACAAGATGTGAGAAGACAGCTGG
AGAAACTGTTAGACCAAAAGATAATTAGACAGCCATTCGCCGTGGAGTGC
TCCGGTCTGGCTGGTGCCTAAAAAGAAGGATGCCTCAGGAGAAAGAAAAT
CGCGAATGGTGGTGGATTATAGAAAGTTAAATGAGAAGGTGATAAAAACG
ATGTATTAGACAATCCAGGTAGAGCGAAGTACTTCTCGACGTTAGTCTTA
GCAAGTGTTTATCATCAGATTGAGGTTCAGGAGGAGGACATTCCGAAAAC
TGCTTTCTCCGCAGAGGGAGGTCATTTCGAGTATGTCCGGATGCCGTTCG
GATTGAAGGCTGATGAATAACATATTTGGAGAATTGTTGGGTAAATGTTG
TCTCATTTATATGGAGGATATCATGGTGTTCTCAACGTCCTTGCGGAACA
TATAACGAATTTGGAAAAAGTCTTTAAAAAACTCACCCAAGCTAATTTTA
AACTGCAGTTGGATAGGACGGAATTTCTGAGGACAGAGGTGAAATACCAC
AAGGAATCAAACCGGATCCGGGAAAAATTGAATCGATTAAGAAATTCACC
GTCCCGAAGACGAGGAAGCAGATAAAATCCTTCCTAGGGTTATTAGGTTA
TTACCGAAAGTTCATTAGAGATTTTGCAGCAATAACAAAGCCGCTGACGA
AACAACTTAGAGTAAAGAAGGCAGTACAAATAGACGAGGAATACACAGAA
GCATTTGAAGTGTACAAAACCCTCTTATGCAATGACCCGATCTTACAATT
CCCCGACTTCGAATAAACATTCATCCTGACCACGGATGCAAGCAATTATG
CATTGGGGTGGTCCTATCACAGGGAAACTTGGGAACGGACAGACCATTAG
CATACGCAGGTAGAACCCTGTCAACATCCAAAATAAACTATGCTACGATA
GAGAAAGATATGCCTGCCATTATTTGGTCAATAAGGCATTTCAGACACTA
CTTATTCGGCACAAAGTTCAAAATAGTGACAGATCATAGGCCATTATCCT
GGCTAATGAAAGGAACCTGACTCTAAACTTGTAAGATGGAGACTCCAGAT
GTTGGAATATGACTATGAAATGGTATACAAGAAGGGCTCCCGCCACTACG
TACGCACTGAGCAGAATCCAACCAGAGCTCAACGTATTGCAAAACGCTTT
AGAAGTGGCAACAAACGAGGAGACGATGCATTCCTCGGGGGAAGACTTAC
AGTTGGGAATTCCAATCTTCGAAAAACCACTTAACGAATATAACATTCAG
GTGGTTATAGAGAAAGGGGGAACGGCTAATGTAGAGAAGCAAATTCCATT
CAGGAACAAAATGCGGATAGCTTGGACAGAAAATAACTTTGACGACGAGA
CAATTGGACGCACACTCAAGGAAATTTTAAAACATAAGAGAAACACATAA
GAGGCTTTTACTGATACCGAAAGAGGTGGTCTTAATCATCCAAGAGGTAT
GCTGCAAATATTTAGCTTAAAGTAGACTGTATAGGGCGATAAGATGTACA
ATCCTGTTGCCAGACATAGTTGAGAGAAGTCAGCAAGAGAAAGTTGTTAA
GGATTATCACCTAAAGAGTAACAACAGGGTGAAGAGTAGCACATTTGAAA
AGGAAGGTGTTTTTCTCTCATATGAAACAAACCATTAACAATTGCGATAA
ATGTCAAACGCAAAAATACGACAGAAGACCTCATAAAATCAAATACAGCG
TGACGGAAACTCCGGGCAGACCCTTAAAGATAGATATTGATTTATATTTT
GTTAATAAGAAAAACGTTTTCACCATTATCGACAAATTTTCGAGATATGC
ATGGGGAGTAACTATTCCAGCCAAGGAAAGTATTAACATTGTGAAAGTGA
TGAAAAACTTTATGGCCCTGTTCGGAATACCCAAAAAGATGATCTGCGAC
CAAGAACTCGAGTTCTCGTCGAACCTCTTTAAGGATTCTTGTAGGCAGTA
CGAACTTGAGCTGCATACAACATTCTTCCAGCAGTCGTCGAGTAACTCCA
TGGTCGAAAAATTATATTCAACGATAACGGAAATATATAGGTTGATTATG
GAGAGCAAGAAGGCAGGGAAGTTAGAGCTCAGACACGAGGAGATACTGAG
TGAAGCGTTTATAACGCCATTCATTCAGCAACAAAGCTGACACCTCAAGA
ACTCCTTACAGGCAGAATGCAGGATCTCCTAAATAACGTTACATTCAATA
ATGAACACGATTATTAACAGAAAATCAATGCGTTTTAGGCCGAGGTGTAC
CCAAAGGTAAAGGAAAGGACAGAGTCAGAAGGAAAAGAGAATTGAGGCAG
CTAACATAGATAGACAGGAACCAGACCCGGTGCAGATTGGGAACACAATA
TTTAGGAAAGAGAATCGGAGAGATAAACTCACTCATAGGTTCTCTAAACA
CAAGGTGTTGGAAGATAATGACCTAACAATAACAACAACCAAACCGCAGA
AAATTCACAA
>2R:455616-455767
AAAGGAGTTCGGAGAGGGTTATGTGAATTATAGAGATGCCACGTCGAGAT
GCTGAAGACAGGGTCTACTAGGCTAGGTGCATGACAACAGGGGGATAAGG
TGGAAAGAACAATGAAGCTGCCTATGCGAGGAGACACCAGAGCGGAGGAC
CG
>2R:455943-456013
TAGTGGCAACGCCGCTCGCCGATATCGATTAAACGATCGTGGTGAGTTCT
GCGGAGTTGCCAGGCAAGAGA
>2R:456014-456483
GCTGAATACCATAGAGGATCCGTCCGGCAGTATAGCAAGGCGGGTGCGGG
AGCTGCAACAATACCTCTGCAGGACACGATCCACAGAGTGAGTGTATAGG
ATGATGATCAAACAAGAGAGCAGCAGGGATGCAGATGGACGGATGAGATT
CCAAGAAAACTGAAGCGGGAGCCGCATAAATTTCCGGACTACTTAGAGGA
TGCCGGCCGGCTGTACCGACACATTCCGCACCAGGCAGGTAACGAGGATG
TAGTATCAAGGAAGCTGTGTATACCCACCGGGCAGAAGCAGCGGGTCATG
ACCAAGAACCACAACATGACAACACTTGGGAAGTCGCAAGACAATTGCTA
GGATTGCAGCTCGTTACCATTGGCCGGGAATGCACCGAGACGTGGAAGCA
CGTGCGAAGATGAAAGAGATGTATGAAGCACAAGCCCAGCCAGATACGGG
GTGTCCAAGGTTATAGGTTA
>2R:456502-456646
CAACTACTTAGCCACCAAAACTCAAACTTGAGACAAATACCGATGGCAGA
GTTGGAACCAAGAAGATTAAAACGCAGAACTACAACAGAATTAAATTATT
AATGTATTAGCGTATCCTTGCACTGGGAAGGGCCGCTACTTTTCT
>2R:457025-457047
TTTTTTTTATTATTAATAATATT
>2R:457713-457897
GACGTGTTGGTTTTGCGCTTTATTTAGGCGTTATAATGTGCCTGGAAAAG
TCCTGAAATAAACATGCACAGGCGTAGTTGCTACTATAAGCTGGATGTAT
TTTCTCAACTTTCTAGGTATTAAAATATCCATAATTTCAGCATTCGTAAG
GAAAGATGAACAGACGGACGGACTGACATGGTCAT
>2R:457946-457966
TATTAATATTTTTAAATTTAA
>2R:457981-459131
CAAACTGTCATCTACACTGATTTTAGTAAAACATTTGACTCTGTTAATCA
TTACCTTCTAATAAGTAAACTTGATCTTTTAGGTTTCCGTGTTGATCTTC
TATGTTGGATTTCAAGCTATCTGAATGGCAGGACGCAACAAGTCCTCTTT
AAAAATTCTTTATCTTGTATTCTTCGAGTCACATCCGGTGTCCCACAAGG
GAGCTATCTTGGTCCGCTTATTTTTACCTTATTCATTAACGACCTCCCCT
TAAAACATTCGCGTGTACTTATGTACGCAGACGATGTTAAATTACGCCTC
CAGCACAAGGACATTTCGCGCCATTTGGACTTACAATCCGATCTAGACAG
ATTTCAAATATGCTATTAAACTTAAATGGCTCCAAGTGCAAAGTTATGAC
CTTTTGTCGTGTTAACCCTATACGCACGACTTACGCTCTAAGTGGGTGCC
TTTTGGATAGAATAACACGGGTTGATGATATTGGTGTTCTTCTGGACCCT
AAACTAAAATTTTTTGACCATATTTCGACTATTGTCAATAAGGCCAGGGG
CGTGCTTGGTTTTATAAAAAGGTGCTCTAAGGATGATCCTTACTTGACTA
AAACCTTATTTATTTCGTTAGTCCGTCCGATTCTTAAGTACGGATCACCT
GTTTGGAGTCCACAATACGTAGTCCACTCGGACCGCATTGAATTGGTCCA
AAAGGTATTACTTTTTGCCTTGCGGCGCCTAAATTGGAATGCAAACCTCC
TTATTCCAGTAGACTACTTTTAATTAATTTACCTTCCTATGCTTGACCTT
ACTATGCTTGGAACAGTCTTTATTTGTAAGCTTATTCGTGCTGATGTTGA
GAGTCCCGCTAGATTCACTAGTAACTATATACCCCTTATCTTAAATCATT
GTAGATCTAACTATGAATTGCATGACCCTTACAGTGTATTATGTTCTGAC
TATAAAAGACTTTATTCTATTATCTGTAATCTTGACTCTCTGCCGCTTTT
AAAGCAATCAATTTTAATTTTTTTAATACATAATTAGATCCTACTAACAT
TAATATTTATTTGAGGTTTTTTACATTATATTCATTTCCTCGATTCTGTT
CTCTTTTCTACATCGCGTGTATCTTCTCGCTATTCGAGCCGGATTACACG
G
>2R:459125-460663
GTGGTAAAAGAGTTCGAAGCTAGGATCAAAAAAAGGAAAAAGGGGGCCGT
GGGAATTAAACTTCCCTCGTGGCCAGACCACTGCACCGTCAGCCTCTTCC
TCTTCTTAAAATAACTAACAACGAATCTTACTTTTTCCTATAAAAATGCT
AGAGGCTTGCGTAGTAAACTAACCAAATTGTATTGTGACAGTCTTTCCTT
TGCATCCCATATAATAGTGTTCACAGAGCTAGCGATCAAGCCGGAGATAC
TTAACTTCGAAGTCTTCCCAGGTAATTGCGGTTAGATCTATCCTCGCGTC
GGAGGAGTTACTTTTGGACGATTCCCGTAAAGCTGTCATTTTCCGACAGA
TCAGTTTATATTACGTGCTCGTATATTCCGCCATCTTCTGAATTCTCAGA
ATATCAGAATCATCTGTCCGCTATCCAGTCCATCTTAAATAAACTGTCTG
ACAGGGACCAATTGGTAGTTCTAGGTGATTTTAATATACCTGGCACAATG
TGGTCCCCAAAAGAAATATTGAATATCCTTTTACCTTTAGCACAACATGA
CATGGCTTGCTCGACTTATCGTTGTCGCAAGTTAATTATATTCCAAACTC
TCTTGGTCGACTGTTGGATCTATAACTTGTAACAAGTCCTGAAAGTGTGT
TTCTGTCCAGGGTAGCACCTCTTACTCAACCTGAAGATCCATATCATCCT
ACTTTCGAGGTGGCAATCGACATAGGTACGGTATTAAAAGTAAATTCAGA
GAAGTCAACAAAGCGAATTCCCTGTTTTCGCAAGGCAAATTGTCGGAGGC
TAAACAATTTTATAGCTGGCTTTAGTTGGTCCGATCATTACTCCTATAAC
ATAATGGCGGATGCGATTAATATGTTTTATACCGCAATTAAATCATTTTT
TGACCCTTCTGTTCTGATGTATTATCCGTCAATCTCTAAACCTCCCTGGT
TTAATAAAGAGTTGGCACACCTAAGAAATGTAAGCTCCAAACTTTATACA
AAATTTAAAAATACCAGTCCTTAGTCCATCCTTTCAAAATATTTAAGCGC
TCGGTTTAACTTTACCGTGCTTAATGCTCAGTGCTACAAGAATTATTCAA
ACCGTTGGAAGTTCCAGTTCGCACAGGATCCGAAACAGTTTTATAATTTC
GTTAGCACTAAGCGAAAAACGATTTATTTTTTGAAAACACTACGGTAACA
TCGGATCAGGCATAAGCCGATCTATTCGCCAAGTTTTTTCAAACAACATA
TTCAAATTAACCTCATTCCGAACAGCCATACTCTTATGCGGTATCTAAGT
CGAATATATTATTTTGCCTCACTATATACAAAAGCTCACTGCTTAACCAT
CTTCAGCGTGTTAAACCGGTCTATTCGCCAGGTCCCGATGGAGTCCCTGG
CTGTGTGCTCCGATTCTGTGCGGAAGCCTTGTGCAAGCCTCTACTGAAAC
TGATTACCTTATCTCTGGAATCTTCAGAATTCCCTCATATATGGAAGGAG
TCCTTTGTGATTCCTCTTCATAAAAAAGGTAGCAAACTG
>2R:460646-460777
CTCCACAACTGATCAGCTGTCAATCGCAGCAAATCCGCAAATGTTGCTAA
ATCGGCAGCTAAAAAAGATTCGGAGCAATCCGATCAATCCGCTGTGGAGT
GAGCCCACCATGGAGTGGTAAAAGAGTTCGAA
>2R:460775-460842
GTGGTAAAAGATTTCGAAGCTAGGATCAAAAAAAGGAAAAAGGGGCCCGT
GGGAATTAAACTTCCCTC
>2R:460825-461122
GTGGCTTCAAAGAACTGATCAACAGTTTTGGCGTAGCTAGAGATAGTTTT
CGTCGAGCCGATGATCTTCTTTCCGCTCTTGATTTACAATTTAATGGCCT
TAAGCTATTAGAGGAATCTCCAAAGAGCAAAAGAGCCGCTGGTAGTAGGC
GAACGTCCCGCTCGGACTCCACAACTGATCAGCTGTCAATCCCAGCAAAT
CCGCAAATGTTGCTAAGTCGGAAGCTAAAAAAGATTCGGATCAATCCGAT
CAATCCGCTGTGGAGTGAGCCCACCATGGAGTGGTAAAAGATTTCGAA
>2R:461115-461892
TGGTAGCTGGTGCAGAACCGAGAAGCAGAAAGCCAACGCGTTCGCCGACC
ATCTGGAAAACTTCTTTACTCCTTATTGCCGCTGCTCTCCTGCTGATGCA
GTCATTTAGACTCCTGGAGGAACCCCTCAAACACTCTGAGCCCACACCCC
CGGTCACAGAAGAAGAAACTGCTAAACTAATTGCTGCAATGAGTAACAAC
AAGGCATCAGGCGATGATGGTATTGATGCGGTTGAATTAAAACTACTCCC
ACCCTCGAGCGTTAAGTTAATCACTCGTACCTTTAACAAGTGCCTTGAAT
TTGGATACTTTCCGGCACATTGAAAACGTGCCGAGGTAGTAATGATACCT
AAGCCTGGAAAACCTGAGACCAATCTCGCTTTTTATCGTCCCATAAGCTT
GCTGCCGAAAGAGTATTTTTAAGTAGAGCATTGCCAGTTATGGACAAAGC
TGGCCTGATTCCCGATCACCAGTTTGGCTTCAGGCGGCGTCATCAGAAGA
AATCTGCCCTAGCCTTGAAGTACGGTTTCTGAAGACCTTCCTCGAGGGTC
GCAAGTTTGCGGTGAAATTTGGTGAAATTTGGCCCCTGCTATACAATGCA
TACATGGCAGACCTGACTGTGCTGCAGAGCCCGTCCATAATGGCAGCCAC
ATACGCTGATGACTCGGCATTCCTGACCGTGGGCGACGCTGCAACCGAGC
TCATGCAGACAAAGCTGAACCTCCTAGACGCCTGAAAGAAAAAGATAAAT
ATAGCGGTCAACAGCGACCAGTGGCTTC
>2R:464617-466399
CAGCATTATCTGATGAAACACCGTTCGAGTCTTGGACTGGAAGAAAGCCA
TATGTGTCCCACCTGACGATATTTGGTTCGAAAGCTATCGTGCTGAACAA
ATCCACTAAAAAGAAGTTTACTGCGAAGGGCGAAGAAAATATTTTGGTTA
GATACTCTGATGCTTCTAAGCGATATCGCCTGTTCAATCGTACCAGGAAG
AATGTCTGTGTTGCTCGTGACGTAATTGTAATTGAAAACGACCAGTATGA
TGGTATAACGGCAGGGCAAGCAGTACCTTCTCCCGATGTTCAACTTGTGG
AAATGCAGTACCTTTCGGTCTGTGTTGCTGAGGGTAAGAAACAAGATCAT
GTTTTCCAGGTGTCAGATAAACACGATGACGACGTTGCGTCTGTCGAGCA
GAACGATTCAGAGGGAGAAGCGTCATCCACTGAAGACAACGAAGTCACCG
AAGTCAGAGGACCTGGACGACCGAAGAAGATTTACACTGGTAAACCTGGA
AGACCGCGAAAACAATACAACATGGTCAACGGCATGAGTACGGATGAGGT
TCCAATTTCAACAAGCGTCAAGGAGGTTTTAACCATAAGGAACTCTGAGG
AATGGAGAACCTCAATGCAGAAGGAGTTGGAGGCCTACGTGCACATAAAA
TCTGGTCATTTGGGTCTTTGCAGAGAAGCGTAACAAGATGGGCAAGGTCG
AGCGCTTTAAGTCTCGACTTGTCGCAACAGGGTGCGCTCAGCGATACGGC
GTTAACTTCACTTCATCAATCACATTAGTAATTGCTTTGGCGGTGGAAAA
CGGTCTCTACATGCACCAAATGGACGTCTCGTCTGCATATTTGAATGGTG
ATCTTCACGAAACGGTATATATGAGGCAGCCAGAGGGATTCATCGATGAA
CGATATCCAAAAAAGGTGCTGATGCTACACAAATCTATATATGGACTGAA
GCAGAGCGGCCGAGAATGAAATAAACTACTAAATGAAGTACTGCAAAGGA
TTGGGTTTTCTTCATGCCCTAGCGAGCCATGTGTATACACCCGTAATTCT
GGCAAAAGTAAGAACCTTGTTGTAGTGTAGACGACCTTATCATAGCCAGT
TCAATCAAGGAGGAACTGTGCGATATTAAAGCATAAATTTCAAAAGAATT
CAATGTCGTAGACGGGGGCGAGCTAAGACATTTCCTGGGTATCGAAATTG
AACGTGACGGAGAAACTGGTGGCATCAGGATTGGCCACAAGCAGTATATT
GAGAGCCTTCTCAATGATTATTCAATGCAGGATTGTAAGCCGAATCTCAT
CCCACTGGAAGCAGGCTTTGAAGTAAAATGTGACAAGACCGATTGTCAGA
AGGTGAATCAAGTCAGCTATCAATCGCTGATTGGCTCATTAATGTATCTG
GCAATCACAACACGACCTGATATTATGCATTCGGTCATTAAACTATCACA
ACGAAACGCTGACGCACATAAAGAGAACGAAGCCGGTGCAAAGCGAGTTC
TGCGATACTTGAGGGGCACAGCTGATTAGTAGTTACACTACGAGCGTACT
GGTGTGCCGATACATTGCTATGTTGAAGCGGATTGGGCTGGTGACACCAC
GGACCGAAAATCCTTTACTGGATGGGCATGTATTGCTGCAGGAGCTGCCT
TTACGTGGGACTCAGAGAAACAATCAGTGGTTTCCCTAAGCAGCACAGAG
GCAGAGTAGGAAGTGGCGTATGTTCGGAAATGGGTCAACGAAATGGGTTT
TGTTGAAACCCATGCAAATAAGGTTTATAGCGA
>2R:466398-466728
TTGCAAGCTTGAACAAAATGATCAAACAAGAAATGGTACTCGGACTAAAG
TAAAAAATATTTAAGTGACGCAAAAGAAAATAACTGAGTTGCGCAAAAAG
CAAAATATGTGTGAAGAGTTTCCCAAAAGCTTCTGGTAATCGCACAAATG
AAGTACTGGAGCTAGTGCATAGTGACATCTGTGGTCCAATGCAAGCGACG
TCTATTGGAGGTGCACGCTATTTTGTCACCTTCGTAGATGACAAATCGAG
ATACCTGTTTGTGTATTTTATAAAGACGAGAGATGAAATACTGGCCAAAT
TCAAGGAGTTTAAAGCATTTGCCGAAAACCA
>2R:466730-466966
GTTTCTAGTGAATGCTTAAGGAGGAGTGCGATCTGGATGTGTCACACGAA
ACAGTGCGCCAAGCCTTACTCCGTTATAAGTACCTCTCACGGGTAGCAAG
AAAGAAACCGATGCTGTCGGCAATTAACATCGAAAAACGGCTTACTTTAC
AACATCAGCCAGAAGATTACTGGAATAACGTAATTTTCTGCGACAAAACC
AAGATGATCTTGTATTACAACGGTAGACCCAACAGAG
>2R:466954-467259
ATTCACTAGAAACTATATACCCCTTATCTGAAATCATTGTAGATCCAACT
GTGAGTTGCATGACCCTTACAGAGTATTATGTTTTGACTATAATAGACTT
TATCCTATTATCTGTAATCTTGACTCTCTGCCGCTTTTAAAGCAATCAAT
TTTAACTTTTTTTAATACATAATTAGATCCTTCTAGCACTAATATTTAAT
ACAGTTATTTTACATTATATTCATTTCCTCGTTCCTGTTCTCTTTTTTAT
ATCGCGTCTATATCTTTTTGCGAATCGAGCCGTACGATACACGGCATTTG
CCCTCG
>2R:467249-467755
CAGTTTGACAAGAAATTGTTTGCACAATGAAAATAAATTTTATTCTCTGC
CTTTTGTTTACCTTTATGGATTTTTATTTGTTTATATGTTTTTTATCAAT
ATGTAAAGAAATAATTTCAAAACTATTAACAATGAACGAGAAAATTAACT
AAATCCAAGTTGGCACAGATTTGACACTGTCAAGAAATTGTTTGCACACT
TTTCTTTTGTTTTCTATTTTGCTCCTATTCTGAGGAATATCGATAATCAA
AGTCATTTACGCTTTATGCGTTGTGTGGGTGGCCGATTTTAATGCATTTG
GTTGTGACATTTGCCAAAGTGAGCATTGTTCCAGCTAGCTTTGTGAAATT
TAAAAATAAACTGGCCATCGATTAAGTTTTGAAGTAGTTCAACAGATTTT
TTATAATCACCATTTGGGAAAACCTGTTAAGGAATTATCAGAAATGTTTT
CTGCATCGCGGAGAACAATTTATAATTTTATTAATCGCGCAAAAAACGAG
GGCAAAT
>2R:467770-468021
GCGGAATTTGCGGTTACTGTAAAGGGACACCCACAGGTTCCCACAGGCGC
AGCGTTAGCATTCTGGACGTTGTGGTGTGAGAAGTCACGAGGAGGAACGT
TGACAGAAATAGCGGCAGAAGTGCCGCTATAAATATTTGAATATGAAATT
GACTTCAGTTTTGAACAGGGCTCAAAAGTGATCAGTCGTATTCTGATGCA
CTTAATAAAGAAAAATAATTATTATTTGAAATAACTTAATAATTGTTTAA
TT
>2R:468050-468547
CACCTGTGCCCAACAACTAACTACTGGAACCGTCGCACATTGCGGAACCC
GATCCAGCCACCTAGAACCAATAACCCAAGTCGACGAAAGTATCATCATC
ATTAATGACGCTGCCATGAGAGTCACTGATCAAGAAGGCCTCAACCGAAC
AATCACGGGGTCTTACCTCATAACCTACGACGACCGGGTCTCCCTAAATG
GGACATTGTTCACCGAGTCTTTAAAACAGAAACCAGCAGCATCTGTCGTG
ATTCAAATCAACGTCACGAGCCACAAAAATCACCTCAGCCTGCTCTACCT
CCATGAGCTAAGCTTGAAGGTAGCCTAAAAGCTGAAGTATTGTCAAGACC
GATCGTAGGCAGGGTCATCACTTTCACCATCTCACTCGCCTGTTTCGGCA
TTTTTTACATCGCATGTCGCTGGTTCGAACGACAACGCCGTCGAACCAGA
GACAGCTCTGCAGAAACCCGATAACGGCCCTCACTTAACTAAGGGAAG
>2R:468548-469974
CGGTACTAGGACCGATCTTGTGGAACATTATGTATGATGGAATACTGAGC
ATTAGCAAGCCCAGAGGTGTGGAGCTGCACTGCTTCGCCGACGACGTTGC
GGTAACAGCGGTCGCCAAGACAATACCGGAGCTCCAGGACAAAAGTAACG
TGGCAATCACGGCGGTCATAGAATGGCTCGAGAAAGTCGGACTTAAAATA
ACTGCGCATAAGACCGAAGTAGTCCTGCTGAGCAGCAGAAAGTCCGTTGA
GTGCATGCGTGTGGAAGTCAAAGGAGTTGAAATCGCCTCAGCAGAAACGT
TGAAATACCTTGGTGTTCTAATAGACCGAAGGCTCTCGTTCAAGGCTCAC
GCAAGGTATTCCGGCAAAAAAGCGGCAATGACAGCAGCAGCCTTGGCGAG
AATCATGCCCAACGTGGGAGGACCCAGACTGCCGGCTAGAAGACTGTTAG
TGGCGGTTTCAAAGGCAACGCTGCTTTACGCTGCGCCTATCTGGAGCTGC
GTTTCCACCAAAAAAACCTATCTAGATAGTGCCCGCGCAGTATCACGGAC
AATGGCTCTCAGGCTAATCAGAGGCTTTAGAACCATATCGGACGACGCAG
CGCACGCTCTGTCAGGCATTACACCCATTGACCTGGACATAAAGGGCAAA
TACCTTGCGAGTGAGGGATACACTCAATTAGAGATCAGAGAGTGGATTCG
AGGAGTATGGCAGACCAGGTGGCAAGTGTCACAACGGGGACGCTGGACTT
ACAAACTCATCCCGGAACTAACGGAGTGGGCTGATTGCGAGCACAAAACG
GTGGACTACCACATGACCCAGTTCCTCATGGACCATGGCTGTTTTCGAGG
GTATCTATTTAGGTTCCGCCACGTGGATACAGCCCAGTGCCTTTATTGCA
CAGACGCAGTGGAAACTGCAGAGCACATCCTACTGCACTGCTCCAGGCTC
GCCGAGGAGAGGGCGCAACTCGTGGCGCTCGCTGGGTCACCTCTCATCCC
GAGAGGCTTGGTTGCTGCTATGATGGCGGAGAAAATCGTTTGGGATGAGG
CTCAAGTGATCATCGTCACCATGATGAAGCGTGTCCGTAAGGACGAGATG
GCCAATCGGAACTATAGATAAGGAGTACTCCCGTATGTTGGCGGGGCAAG
AACTCTATGACCGTACGCTCAGTTGGTCGTAAAAAGGCGCTGCTGTGCAC
CGCAAAAGAAGATGGTGTGCAACTTGGCATCACATCCTGCTCACCGATGA
AATACCTTGACTGGCAGTGAGCTTGACAAGGACAGGAGAGAGAGCGGAGG
TTTTTGTTTAGTACGTAGGCATAAGCCCTCAGCTGAGGGTTATGAATCGT
GCATGCCATCCAAGGACGATAGGTGGTATCTTTAGAAGATTTCATTTTCC
TGTCGTATATAATAATAAAAAAAAAAA
>2R:469974-471154
CGTCGAGCTCAAACCGACGTTCAATAATGACAGAGGTACATCTTTCATTG
ATGTCACCTTTGTTAGCAGAGTTCTAGTGGCTAGCTCGATCTGGATGTTC
CATGAGGACATAACGCTGAGCGACCATAACCTAATCACGTTCGGTGCCCG
AACAATGAGGCCGTCACCCAAACAGCGAAGATGTGCGCTAGGTCCGGTAT
GGGACATTAGGAAACTGGACGAAGACATGCTGGCATACCAGATCGAGGGC
ATGGAGTCCATAATTGGACACGCGGAGACCATGGTGACAGCGCTCATGGA
TAGGCTCAGAGCAATGTGTGATGCGGTGATGCCGAGAAAAAGGAACACGA
AACGAAAGCCCCCTGTCTACTGGTGGAGAGACTCATTGCACCAGCTTCGG
ACGGAATGCATCAAGGCGAGGAGGCAAGCGCAGCGATCTAGAGGGCAACC
GCACCACTCCCAGTGCATTGAGGTATATAAAGCGAAGCGAACTGAGCTTA
AGAACGGCATATCAGCAGCAAAGGCGAATGCATTTAAGGACCTGATTGAT
AGCGTAGACGACGACCCCTGGGGTCTCGCCTACAAAGTCGTAAGGAAAAA
ACTCAATTCCGCTGGTGCAGGATCTCCTTAGGACCCAGCCGCCCTGGCCA
ACATCGTGTCGGAACTATTTCCAAGCCAACACACGTTATGGCAACCCGCT
GTTGACCCCCCCGCCCCTGACTTCCCGTGCATCACGTCATGCATCGTCGA
AGCAGCAAAGAGGATCAGACCGAACAAAGCTCCCGGCATTGATGGTATCC
CGGGCGTGATCGTCAAAGCAGCCGCCACCGCAAGATCGGAGGTCTTCAGG
GATACATTCCAACAGTGTCTGCTGGACGGAGTCTTCCCCAAGCGCTGGAA
AAAGATGAAGCTGGTCCTTCTGCCGAAAGGTAAGGGGCCCGCAAATGCTC
CACGCAGTTACCGACCGTTGTGTCTGTTGGACATTGTTGGCAAGCTCTTT
GAGCGCATACTGTACGCGCGCATTGAGCTAATCACTGAAAGTCCTACAGG
CCTTCAGGGTCAACAGTATGGCTTCCGAAAGGGGAAAAGTACGCTCGACG
CTCTCAAAGCCGTAGAAAAGACGCTGCCAGGAAAGCACTGGACGGTAACC
GATTGTTAGGCGGCAGTAAGAAGTACTGTGC
>2R:471130-472443
AATTGCCCGTTGCTTAAAAATAGGTATATTAGTCGATGACACAATCTATC
TAATCCTTTTAGCAACAACCGCTTATAATAGAACCATCCACTCAGTTACA
AACAATAAACCAGTAGATGTCATATATTCAACACCAATCGAGATAGAATC
GGAAATCAAAGAAAGAATCCGGGAAACCCAAGACAAAACACGCGAACAAG
CCATCAAGACAAAAGCTCACCGAGAGTATCAAGTAGGCGACAAAGTTTGT
TAAAAATCAAACAAACGGTTAGGTACCAAGTTAACACCATTATGCTCGGA
AGAAACGATCGAAGCCTATTTAGGTACGACGGTTCTTATTAAGGGGAGGG
TGATCCACAAGGACACTCTCAAATAAAAAATAAGAGCATTTCTTAATTAC
ATTTTGCTGTTTACTAGGATAAGGCATTCTGTCATCATATTATCAAATAT
TGCGATGGCGATCGCTACAACAAAAATAAATGACTACTCACATACGGACT
ATATACCAATTGTGGACGGAGACGCAACGATTTGGGACGAGTAAAAGTAC
TTAGAACACATGAGAAACGTGACATCCTACGAGATATACGCAGATGAGAC
CAAAAGGACTATTGACTTATTACAAAAGGATCACATGAAAAGGATTCTTA
TTACAGACCTCGGACACATTGACACGTTGATCGCTACAGTAAGAGTAAAA
CATAGAAATAGACCGCATTAAAAGTAGTAGCCGGCATACCAGATTTTGAC
GACTGGGAACAGATTAGGTTCCGGCAAGAACATAGACAGGTAGAAATAAA
CTCCAAATTACAAAAGCAATTGACAAATACCTTAAACGATATCAACCAAG
CCGACGAAATAGACACTGAACATGTGTTTAAAACAATGCTAGCAAAAAAT
ATAATAATCATAACTAGTTTAGAAAATATAGTAACTTCACTCACCTTGAC
AAAAATCAATTTGATCAACCCCGTCATTTTGGAAGATATTAATATTAAAG
AAATTAACAATGAACAACTCACGAATGCCAGCGTAGCTGACATTCTAGAA
GTAGCCAAAGTTAAAGATTTCCAAAACAATAATATGATATATATTTTAAT
GAAATTTCCAAGCCCTAAGTTAGTTTGTAAAAAGATCAAAATTTATCCTG
TTCAACATAAAAATACAATATTAAAATTAAAAGACAGCAACATAGTCGCA
GATTGCGGATCAAAAACCATTGCAATAAACCAATGCGAAGCCACTGTGTG
CACCACTCTCTGCAAAACAACAAGCACACCCACCTGTGCCGTCGAGCTCA
AACCGACGTTCAAT
>2R:472444-472717
TTACTGACAGGACAGAGCAAACTGAAATAATAAACACAGAACATAACAGA
GCACATCGCGCAGCCCAAGAAAACGTCAAGCAGATATTGCGCGACTACTT
CTTCCCGAAAATGAGCCGCTTAGCAGCTGGAGTGTCCATAAATTGTAAAA
CTTGTTCAAAGGCAAAGTACAAACGTCACCCTGTCAAGCAAACACTAGGA
AAAACCCCAATACCATCCCACGCCGGAGAGCTTTTGCACGTAGATATATT
CTACACAGACAAGCAACACTTTCT
>2R:472896-472967
TGTAGTATGCACACATATCGGTTAACCACTGTACCTATATGTATTCATAA
TATACAATCACATTGTAGCACT
>2R:472968-474614
TGATGCAGCCATCAATCTTAAAAGCAATTTAATTGCACACAAATTCGTCT
CCGAGCCATTACAATTTATGAAGTGTCAAAATGTCAACTTCATCAAAATT
GACGACAGTAACATTCCACTGGCGGTCAAAGAAAATTTTAACAAAATGAT
CAAACAAAGATCAAAAGCATTCGCGGATCCTAACGAATCCCTACTTTTCA
ACATAAACACCGTAGCTACAATACGCACGGACGGAGAACCGGTATATTCT
TAATTATACCCATTCTAGCGGATGGCATAATAAGGCCATACAACAACCCC
ATCTGGGTGGTTGACAAAAAAGGCCATGATGAAAATGGTCACAAGAAAAA
ACGTCTGGTTATTGATTATACAAAACGAAATAAAAACGACAAATACCCCA
TACCTGCCATTTCCACCATACTGTCCAACATAGGTAAGGCTCAATATTTC
ACAACATTGGACCTTACTGGGTTTCTAGGTTTCCACCAGATTGAACTAGC
TGAAAGGGATCGAGAAAAAACAGCTTTCTCCGTTAACGAAGGCAAATACG
AGTTCTGTTGACTTTCATTCGGAATTAGAATTTTTTAAAGGGCAATCGAT
GACGTTCTTTGGAAACAAACAGGAAAAACGTTTCCGAAACAAAAGAAGAC
CATGTCAAACACACCGATTGGGCTCTGAAAAGTTTATAAACAGCTGGCGT
GAGAATTTCTATGGAGAAATCCAAGTTCTTCAAAGAGAGCGTGGAGTACC
TGGGATTCATTGTGTCAAGTAGTAGATTAAAAACATCTCCTGAAAAAGTT
CAGGCTATAAAAAATTTCCATCCCCCAAATACTCTTTTCGGCCTCAGGTC
CGTCTTAGTCTAACGCAGTTACTACAAGTGTTTCATTAAAGGATTTGCAG
CCCTGACCAGACCTATTACGGATATATTAAAAAGTTATAACGGGAAAATA
AGTGTCAACCAATCCAGAAAAGTTAGAGTAAACCATAACCAAAGCCAACA
ACAAGCATTCGATTGGTTGAAAAACGTCCTGGCATCAGAAGATGTGCTCC
TTACATACCCAAAGATCAAGAGACCATTTGACCTCACAACATGTCATGCC
TTCGGCACATGGACTGGGGGCGGTTTAGGCCCAGGACGGAAAACCGATCA
CAATGATCTCCAGGACGCTACGCGACAATGAGATAAACTTCGCGACTAAC
GGACGAGAACTTCTTGCATTAAAAAACCTAAAAACTATCTGTTCGGAGAA
CATTAAGAGAACCTTAACATCTACACCGACCATCATCCGCTGACATTCAC
AGTATCGGACAGAGACCCAAACGCAAATATAAACCGCTGAGCAGCTTTTA
ACGACGAACACAACGCCAATATTATTTATAAACCAGGCAAGGAAATCATG
TAGCTGATGCCCTGTCCCGTCAAAATGTTAACGCGCTAGACAATCACTCT
GTCTCGAACGAATCCGACAATGACTCCAACATTGCTAAAATTCACGGCGA
ACAAACCGACAAAGCAGCAATTTGCTTTAGAATCCAAGTTATTATTGAAC
ACACAGACATACCATCAGTTAAAACCTTTATAATATTCAAGGACAAGCTC
CGACATATAATCCAATTTACAGACCGATAAAGCCCATGGCACACTGT
>2R:474635-474692
CCAACAACGGACCAAACAATCAATCACAGGGTCAGAAGGCTAGTAGTTCC
AAACAACG
>2R:474720-475223
ATACGCAACAAAGTTAGAGGAACTGCCAATTCAGCACTATCCTCATTTAG
TACGGTGATGAATTTCGACGCGATTATAGCACGCCTATACTTCACATACG
CAGATGAAACCCCACTGCGTGTTATACAACAAGAACTCGCAACACTGAGA
CAGTGCGATGTGCCCCTGCTAAAGTATTATGACGAGATAGAAAAGAAGCT
AGCACTTCTAACCAACAAGACAATAATGTCACAATGATCCTTAATGAACA
ACATAGAAATGATGATCTACATGCCTTCATTGATGGCCTGAAAAAATCCA
TAAAACAGACAATTTTTTCGGCATTAGCATTAGCACAAGAGGCAGAAAAG
AGCAACGAGAGCTCTGTATTCAAAGCTGTCTATGCTAAGCATAACGAAGA
AAAATGCCAGAAATCCTCGTCTCAAAAGACCCAAGGATGGCGTAACAACG
CACAGGGTGAACAAAATTCAGGCGGCTTCAACTATCAGGGTAAAAACCCA
CATT
>2R:475223-475897
AATAAAAAAAAATAAAACCCCAGTGCAACTGCACTGAGTGAATCAAAAAC
AAAATAAACGAAATATATAAAACGAAAAATACAAAACGAACCAAAAAAGA
ACCAAGGAGCGGATCAGCACACAACGACACTATACAGCTGCACTAGAATA
ATAACGAAAAATGCAGGTGAGATATTCATTATTCGTGTCCTTTTTTTCAA
AAACAAATTAAAAAAGAGTAATAGTAAAGAGTAAAGAGTAAAGAGTAAAG
AGTAATAGTAAGAGTAGTAGTAAACTAATACCAAAATTTTGTTCAGTACA
ATAAAAGCCATTGTTTCCTGCAAACGATCACGAATGTATAGGAACTTGAA
TCGGAGTAATTCCAGTAGTGAAGAAGACACAATACCGAGTTACAGGGAGA
AACTTAAAAACGAACAAGTTACAATAATGAATACAGAACAGTGCACAACA
GGAAAACCCGCAGCAGCATAAGCGCAGGGACACTTCGAAGCGCTCGATCT
AAATATGGTAGAAAAAGCGGTCAAGGCAGCGCTTGAATACCAATCGGCGG
TTTTCGAACAAAGATTAGCTGACACGACACAGAATATGCAACGACAAATA
GGTACTCTTTCTATAAAATCAGAGGCAGCTAAAGTAATACCAGGGATTAC
GTGCGACGAACCCTTAGATACCGTA
>2R:476124-476404
GGCGCCCAACTTAGCAGTAAAAGTGATCTGAAACCGGATCAAAAGAACTC
ACGACGGAAAAGTTCAAACAAATTTATTAAAAAGTACTAACAAAACGAAA
AATTTATTTTAGTCGTGCAATAATATTGTATTTAATAAAAAATATTAAAC
AAGAACACCTAACAAATTAACAGTGAAATCGTTTTATATAAAACAAAAAC
AGCAACAACGAAAAACAAAAATAAAAAACCCTAGTGCAACTGCACTCAGC
GAGTGAAAAACAAAACCACTGCTGCTTTACA
>2R:476405-476692
GTCAGTATCCGGTCCGAATCTATTGCGATAAATCAGCGTAATTTGCGGTT
ACTGTAAACGGACACCCACAGGTCCCCACAGGCGCAGCGTTAGAATTCTG
GACGTTGTGATGTGAGAAGTCACGAGGCGAAACGTTGACAAAAATAGCGG
TAGAAGTGCCGCTATAAATATTTGAATATGAAATTGTACTTTAATTTTGA
ACAGGGCTCAAAAGTGATCAGTGTTATTCTGATGCACTTAATAAATAAAA
ATAATTATTATTTGAAATAACTTAATAATTGTTTAATT
>2R:476820-476957
AGTTACCACATCAGCAGCAACTAAGTCCACTTCCCCGCCCCGTAAGCCCC
CACGCCAGAACTTTTAGTTTGTTGTTCCCTCAGCTGACCACATCAGCAGT
CTACATCTTCTTCCCTGCCTCCTGCCTAAACCATCACG
>2R:478258-478370
GTGGGCATGGCAGTTTTGGCCAGTCTTAGGGCGTGAGAGTGGGCTCAGCA
AAAAGTTTATTGGCAAATCGATAGAAACTCACAAGACAAATAATAATGCG
CAGAAGATATCAA
>2R:478387-478464
GCGGAGAGACCGTAAACTAACAATACTGCGCTGGACTCGAGCCGGCTAAG
GGCACGGAGGTTGAACGGTAACGGTGCG
>2R:478530-478585
GAGGAGTCTTAAATCTTCCCACAAATGCGTGTGCAGTGAAGCGGCCTAGC
AACAGC
>2R:479112-479939
TCTGTTTCCATTCATGGACCAACACGGCATTCTAAGGGCATGCAGTCGCC
TCAATGTCTGCAGAGGCCCACAATATGATGAAGGCCATCCAATAATTCGC
CTCTACGACTCTAGACTGTATCGCCTCCTAATCCAATTTGCTCTCCAGAT
TACTCTGCACGGCGGTAGTCAATTAATAGTACGCCTGATCCGATGGAAGA
ATTGGATTCCTAAAATCAAGAATCTGGTGAAGGCTGGAGTGAATCCGTGT
TCGATGTGCACGATTTACAAGAAGAGACTTCAACCCCAGTTGATGGGCGA
TTTTCAGACAGATAGAGTCTCCTTCCCGAGGGCCTTCACCTACAGGGCCC
TTTTGAAATTCAAAAATTACACGGGGATAGTGTGTCTCATAACGAAGGGA
TATGTTTGTGTGTTTTTCCACAAAGTCTATTTGGAACCCACCTCAGATCT
TACAACTGAGAAATTGCTAGCGGCCATTGCTCGTTGCGAAGCGAGGTGCG
GTTGCCTTCCGCAGGTCCATTCGTATAATGGCAAGACCTTTGTGAGGGCA
GCAACATTACTTTCCAAGGACTTCCTACAAGCCATCAAAGAGTCAGTGAC
TGATGCATATAGCCATCAAGGACTCGTGTGGCGGTTCATCATACCACATA
TGGGGGGTCTGTGGGCAGCAGGAGTGAAAAGCTTCAAAACCCTTTTCTAT
ACATCTATGTCCGCCCGCAAGTACACGTTTGAGGAGCTGGCGAACCTTCT
CGCTAAGATCGAGTCTTGCCTCAATTCCAGACCACTCTCCCCGATGACCG
AAGACCCTCATATTAACTGGCCATCACA
>2R:480693-481021
TTACTAATGGTAGACATGAAAAGCTTTCAATTCCCAATAAGTTAAGTTCA
TGCTGTAGCAGATACAGATAGATGTTTAAACTGTCCCACCCCGTAAAAGT
ACTGTCAAAAGTTCAAAGTTCACCCATTCAACAGTCTCAGAAACAATGAG
ATGCCTCAAAAAGGAGAACCCAGGAAGAGATTTCAAGGAACTTTTAGATA
GGGCAGCTTATGAGTACAGCTATAGTTCCTATTCAGCTACGAAAAAGTAT
AAGTATTAGAAGTATTCTTCGGCAGAAAAGTGAAGACAAACCCGGACTAA
TACGAAGCAGCCAGCCAAGATAACATTGA
>2R:481050-481097
TGGCATTTTTGTGCGGTTTTAGTGCCTTAGAATGGTCGTGGCAAAAAG
>2R:482621-483005
AAACAAGAGAGAATGCTATAGAAGAGTTTTTCGGCTATCAGCTATTGGGA
ATGTGAACGCGAAATTTCATAATTTATCTGGAATATCAATAGATATTGGG
GAATAAAATGAGAACAAATTAAAAATTGTTTAAAAGTGTGGACGTGACAC
CTTTTAGGCGTTTTGTAGGCTAAAAGAGGCGCGTGGCCACGTTGTTTTTG
GTATACCGATAAAAATGGGAAGGACATACCATAAAACAAAAAAAAAATCT
AAACATTTTTTAAAAGTTTGGGCGTGGCAGTTTTGGGCACTTTTAGTGGT
CGTGGCAAAAAGTTTAAAAAAATATTAAAATATACAAAATATAAAATATT
GTGGGCGTGGCAACATGGGTCAACAAACTTGCGTT
>2R:483450-483496
ATATAATTTAAGTTTTTAATTTTTTTTTTTATGTATTAAGTAAAAAT
>2R:483646-483733
AATTGGGAGACAAACAAGTCGATACAGTGACAGATTACCGAGTCATAGCA
GTCTTCTTGCAAGACGTCTTATCCCCGCTCGACCTCTG
>2R:483735-484476
GGTTTTACCTATACAAGTGATAATCTATACAGCAATAATCTTCAATACTA
TTTTAAGGGTCCAAGTGTTTCCAAAACAGTGGAAACTGGCTGTTACTTTG
ATGATCCAGAAGGCTGGGAAGCCAGAAGTTGATCCTCAGTCGTATCGGAC
TATAAGCCTCTTACCCTTCCTTCTTAAATTATGGGAGAGACTTATTGCCA
ATCGGATCAACGACTATATAAGACAGGGTCTGCGAATGCGAGTACTCCAA
CGCGGTTCTTATAGATATGCAATAAGCCTTCGACAAAGTATGGCATGTTG
GATTGTTATGCAAGATAAAAACCCTTCTACCTGCGACCTACTTCTGTATT
TTAAAGTCATATCTAAAAGGACGAGAATTTATAATCACGGTGAGAAATAA
CTTCTCCTCTATATATCCAATAAGAGCTACAGTCCCACAGGGCAGTGTTC
TCGAACCGCTGCTATACTCTTTGTATACTGCTTGTACACTTGCACGAGTT
TCGAAAACATGGAAGCACCGAACAAGGCTCTTATGGCAACCTATGCAGAT
GACATCGCAGTTGTATATTACTCTAGGGACAGCAGAAGAGAGGCAGCTAA
CGGACTACAAGAATATATTAATGCTCTGGCAGCTTGGTGTAAACGGTGAA
ACCTAAAAATAAACCCACTGAAAACAACAAATCCATGCTTCAAAATTAAA
AATGCTCATCCCGGACACTCCTCAATTCGGCTAGAAGAAGTT
>2R:484523-485040
ACAGCAGCAGGAACAATAAATGAATTTGCAGCAACAGCTTCGTGGCTACA
GCAGCAGCTACAGGAGCAACAATAACAAAATAAGCTGACTCGAACGGGTG
GAAAAAATGGTTTTTGAAATGGCCAATATGCTGAAACAACGGACTGGGGA
TTCATCGGCTCACCAACTCCATAGAAACGCTTTACCCCGCAATGAACCCT
CTGAAGATTCTTATCTGGAATGGAAATGGTATTTCTCCTAAACGAGATCA
CACTCATCGAGGGGCACAGTTAAGATACACGGGTATAGCTTTTAACCATA
ATAATGGGAGGAGCAGCAGTACTGGTGAGGAGTTCTCTTCGTCATTTCCT
GCAAAGAGTTATTGAAACGAGAACTATTCAGATGAATTCAGTTCGGTCTC
CACCGGTCTGGGAGATTTGGAATTTAGCGCGATATACTGTCCACCAACAA
ATAGAATGGAAGAAAGGTATTTCAGTGGTATTTGTCAGTACTCTCTTCTG
GCCAAAGGTATCTAGGTG
>2R:485090-485763
ACAATCAAAACCACCGCAAATAGTACTGAGCCTTAACAACCTTAATGATC
CCTTTAAGGTCATTACGGATAAGAGCCTAGATAATTTAACAGTTAAGGTC
AATGAAGGGGAAACGGTGAGAATATTTTTCAAAGACGCTGAAACTTGTAG
AGCCATTGTTAATCTTTTGCATAGTTCGGGAATAGAACTCCATACGTACC
AAATGAAGGCAGAGAAGCATCACAGAATAGTAGTTGTGCCGTCATCATAG
CACCCTAACCAACGAAATTATCGCCAACTTTGATGTTCTACAAGTACATA
ACACAAGATCCTGGAGTAACAGAGAAAACAACTTAATATATTCTTTATTA
ACATAAAGCCGTGTGCAAAAATTGATGACATATACGAAATTAACTCACTT
TGCCGACAGAAGGTGCGGATAAAAAGAATGCGTAAATCATCGAAAATTGC
TTAATGCATACGTTGTCAGGAATTCGGCCACACAGCTAAATCTTGTCGTC
GTCATTCCAATTGTGCTTGCTGTGTTGAAAATCACTTAACCAAGTTATGC
GTCTATCTGTATACACTGTGGAGGAAATCACACGGCAAGTTACAAAGGTT
GCCAGTGGTACCAGGAGTATCTCGGAGTATCGACGATCAATGGGCACTAT
AAAGAAGAAACAACCTAAGCAAGA
>2R:486224-486705
TAGTGGCGACTGAAGCTGTAAAACAATACAGCTCCCGATAGATAAACATT
AGGAAGCGTTCGCTCAGCTGTGACATTCGAATAGGGTCATACTAAATGCA
GTGAAATGCGGGAATATACTAAACGGGATGCAACCCTTATCAGCTGCACC
CGAGAAGTTTTGGGATAATTTGGTTATCAGCTGATCGTGATTTCAGTTAT
ATATTTTTTTTAATAAAATAGTCGTGGAGTCAAGTCGTGAAAAGTTCGTG
TTGTTGTTAGTGCTGAAAGATTTTGTTAGAGTGAGTTTTCCTAGTCACAA
AACGGTGCGAGGACTAAGTTTTGCGTATGTTTTCCAGGCAGAAATTTAAT
TTGGAAAAATCTTCGTTGGCGCAGCCATCGCTCAGCAGCGCCACCGCCCA
AACCACAAGGTTCGACTGGGGCAGTCACATGTTAGTGAATATCGGGGGGA
AAAGTGATCTGTTAGTTGACGCGAAGGCTGTA
>2R:486711-486897
ATGTATAATTTAAAGAAAACCCCAAAGTAAAGTTAAAAGCTCGGGAAAAA
AGCGGGGTTATGAGACAAGAATACACAGTGAGAAGTTCCTGATGAAGTGA
ACATATAAAAAAAGCTAAAATATATATAAAAATCCTCGATGGACCCTGTC
TGACTTAACCCTACATAGGAACAATTAAAAATCACCG
>2R:486897-488176
GTGAGCTCTTAAATTTTCGGGTACTATTTGGAAAAAAATCTGTTTAAAGT
CTATGTGTTCGTACATTTTCAAAGTATTCGATGAAAATGCCACGCCTTAA
TTTCACCTCATCTGCGCCGGGAGATCAATATTTCGAAGTTAGATCGAAGC
AAAAAAAATTTTGAGTGAGTTTTATTTACAAAAAAAAATATTATTGGAAG
CGACCCACAAAACATACTAAGAAAAATTACAACAAGATATCAAATGAATA
GAGAACAAAATTTTATTTATTAATTATACAGCGCCAAAAATCATGAAAGA
AAAATATGAAAAGTAAATAAATTTATAATTTTTTTATTTATTTTTTAACT
TTGCTTTCCATATGAAAAGAAAACGGAAAATTCGAATGAATACACTACGA
ACAATTTATTGATCCCTAATGGTGTGGCAGAAGTAGACAATTAAATATAA
ATGAAAAAAATCTAACCAAATTTACTCGCAACCCACTCTCTTACAGTTTT
TGATTTTTTCTTTTTCAATTAATGAAAGTGATTTAATAAAAATAATATTT
AATGGAACAAGAATATAGAGAAGAGAACTACACTGGAAGAACTGAATTAT
AGGAGAACTTAAATAAATAATTTGTTCCCCTCTAAAATATATTTAGCAAC
CTGTACCCTTCGCATGCATTTAATTATAACTTTTTTGAATAACTTCCATA
AAAATGCTTTTTGAATTTACGCCAAAATAACCTTTGCCTTAAGTTTCCTA
AACTTTCTTATGTTTGCATTTATTTATGTACTTATTTTTATTTATTATGT
ACTTATTATTAATTATAAATATTGTGTTTAATTATTGGTCACCACCATGA
ATACAAAAAAATGAATTTCTAAAAACTTAAATACTGAACTAGGGTGATGT
TTCTCCGGACATAGGATACCAAAGGGGCCACTAGAGCCATGCTCTTAAGG
AAAGTGGTCATAGGTAGGGTAGGGCAATCCGCCAACACGATTACACCGGT
GTTTCGCAGGGAACAAATTCTCAAGCTTTTCTTTCTCTGCTAGAACTGTC
TCCTTCCGAAAATATTAATTTGCTTCCTCCGATTTTGTATACTAGCGCCT
TTATTCTTTAGTTTCAAGAACGCTCAATTATTGATCTTATTCATTGATGT
CTGTAGAGAAAAGGTATCTCTACGAGCAAGACCACCACACCCAACGCCAT
GAGCTAGAGCCGGACTGTAAAGCGTGCACCCGCAAGTTCAGGTTCCCTTG
CCTTCCATTAATTTATAACGGTACACGTTA
>2R:488448-488575
TAGAACAGCTGATAGCGTTGCCAACTTGGCGAAGTGGGTGATCTGGAGAG
GGAGGCGCTGCTAGATCAACGGTGCTATCAGTGTTGTGTTGCCAAAATTA
AATTTAAAATGAAACTGTTAAAATTTAA
>2R:488578-488667
TTACTATACCTACCATCTGAAAAGTGCCAAAGGATTGCAGGCTGTCATTA
AAGGATTAGAGTTATGCTACTCTCAGAGACTTTACCGAAA
>2R:488638-489866
GTTATGCTACTCTCAGAGACTTTACCGAAAAGTACAACTTTCAAATACCA
GGATATAAATTTTACTTTACGAATCACCCGGATGGCAAGGCCCATGGAGG
CATACTAATACGAATGCGAATTAAGCACCACCTTCTTGGTAATTGGCAAG
AAGACTGCTTACAATGTACCTCTATAAACCTCCAATGCCATAACGGTGCT
CTCACTCCGGCTGCTGTCTATTGCCCACCTCGCTTCACAATCTCTGAGAA
AAAATTCACAACACTTTTTGGTCACTCGTTTGGTGACAGGTTTGTTGCAG
ATGGCGATTGGAATGCCAAGCACATGTACTGGGGATCTCGGATAGCGAAT
CCTAAAGGAAAACAGCTGTACATCGCAATCTTCAAACCGCAACACAAACT
TAACTATGTTTCCCCGGGAGCGCCTACATACTGGCCAGCAGATCCCATGA
AGCTTCCAGATTTGATTGACTGTGCCATCACAAAAAGGATATCTCACACA
ATGATTACAGCTGAGGCACTTCCAGAACTCTCATCTGATCACTGTCCGGT
AATCTTTCATCTTTTTCATCGACTACAACACATCGAGCGACCGTGTAGGC
TTACAAGCAATAGGACCAACTGGGCGAGGTAGAAAAAATATGTTGTTCCC
ATACCGGCTTTTCTAGCCCTTGGAAACCGAGCAAGACATTGATCAGTTTG
CTGGTGATATAGAATCAATACTTTTCGCAGCAGTAAAAGCGTCAACTCCA
CAAGACAACCATGCATGCAGGATAAAGTTTAACAAGACAAGTAGAGATAC
TGAACTGCTTGTGCTTGAAAAACGACGACTTCGAAGGGAGTGGCAGGAGC
ACAGATCATCTGGCGCAAAGAGTAAATTAAAAGCAGCTTCTCGCAGAAGC
GGACGCACAACTATGATACATCGAGAATCTCACGCCCACAGGCACAAAGA
ACTCGTTATGGAAAGACCACAGGAACCTACAGGCACCAACAGAAACGGTT
GTACCTCTCCGTAACTCTTCCGGAAACTGGCCTCGCAGTCAGACCAAGAC
AGAGCAAGAGTCTTCGCTGATCATCTTAAAAAAGTATTTAAACCAAATCC
AGCCACTAACTCATTTACTCTACCGCCTTTAACTGCATTTGACTTAGCAC
CACAGGATCCTGTAGAATTTCGGCCAATCGAGATAACGAAAGTCATTAAA
GAGCAACTGAAAAGTGGAAAATCGCCTGG
>2R:489859-490127
TCGCCTGGTAACCGTAGGCCGTAATTGATGGACAGTGCATTGGTGGGCAG
TCCCCCTGATCGCAACGACCCGTTCAGGAGGAGCTCCAGACTCTCCAGAT
CCCCCACTAGTCGGTAACCCGACTCAGGGTGACGGAATCTCGGTTCCGGC
GGTGGCAAGGGTTTAGCAAACAGGCCTCCAGCCGTGGCTGACTAGCGACT
GCAGTGCTGCTGCAGAGGTGATGAACTTCGCTCCGGCAACAGCTACCACC
GAGACAAGTCAGAAAACGA
>2R:490126-490320
GAAGCTTAGGAAGCTAGGATCGGACCCGAGCCTAAGCGAACTGGGCAGCC
ACGTACGCAAAATCCGGAGAACGCAGCAAGGTAAGCTGTTGCTCGAAGTA
TAGGGAAAAGCATCGGAAAGCGTTCCCAAGTTTAAGAGCGATCTTAAAGC
GGCGTTCAACGACTTGACCTCTGTGCGAACTGGAACGCAAAGAAT
>2R:490318-490531
AATCCGGAGGATGTCAGAATGTCCTTCGCAGAATGCGGAATGGGACGCAG
ATAGCCTCAGTGTTGTTGAACGCTACCGTTGCGATAGCGGTCCTGAAACA
GGGCACCTTAACCGTTGGATGGTCAAGGTGTCGCATTACCCAGGACGTCC
GGCCCACGAGATGCTACAGGTGTCTTGGCTACGGCCATCGAACAGCAACC
TGCAAGGCATACTG
>2R:490535-490899
CAATATGGCTTCCGGAAAGAAAAAAGTACCCTGGACGCTCTCTCGGCCGT
GTGTGACATCGCCAAGACCGCTTATGCTGGTGATAGATGGCTAGGGGGCA
GGAAGGAATACTGCGCAATATGGACGTAAAGAACGCCTTCAACACCGCCA
GATTGCCCGTAATCCTCGGTGCCATGAACCGTATACTCCCGGAGTATCTG
AGAATAGTCGTTGGCAGCTACTTTAGGGACCGGGTCCTATAGTACGAAAC
CGAAGCCGGCCCAAAAAGACGATGGGATCTTGGGCATCAAAAGGCTTACG
GGAGTAGAGCTGCACTGTTTTGCTGACGATGTGGCAATCACAGCAGTCTC
AAAAACTACGACAGG
>2R:490895-491495
ACAGGTGTCTTGGCTACGGCCATCGAGCAGCAACCTTCAAGGAGACTGAT
AGGGCGTGGACACAAGGCAAAGGGGTGTGTTGCAGCACCAAAATGCCTGA
TCTGCAGTAGCGCCGAGGACAGAAAGCACCCGACGGGTAGCTTTGCGTGC
CCGACTTACACGGCGAGCCTAACAGAAGCCAAGAGCCACCATAATGCACG
CCCATATTAACGTAATACAGCTAATCATACAGTTAATCATTGCGCAGCAG
CTCAGAGCCTCCTGGCTCAGACTGCGGCGGAGCGCAATGTAGACATCCTT
CTAAGCGAACCTTACGTCACTGGAACTGGAAGTCCAGGAACTGGTTGCAT
CACCTAAGAGGGGAATTGCATATGCAAAGATAAATCACGAGCAGTTCGAG
ACTTTCTGGAGGCTCTTGTGGACAATGCGAGAGGGCGAAGCCTGAAGATC
ATTGCTGGTGATTTTAATGCCTGGGCAGTGGAATGGGGCAGCAGTGTATC
CAACCCCAGAGGCCGAGCAGTGATAGACGCTATGGGAATGCTGGACCTGA
TACTGCTAAACGATGGACGGAAGCCGACGTTTAACAAAGGTAGGGGTACA
T
>2R:491556-492633
AAGGATCACGCGAGTTACGCCAGCAAGAAGGCAGCAGTCACAGCCTCTTC
ATTGCCTAGGCTTATGGCCCAACGTCGGTGGCCCTAGATATACGCCCCGG
AAACTGCTGCTGGCGATAGCAGAGGCTTCGCTGCTATACGCTGCACCAAT
CTGGACCATTGCCACTAGCAGGGGTTCATACCTGAAAGGAGCGCGGTCGG
TGCTACGGTCCATGGCACTCCGGCTCATTAGAGGTTTCTGTACCATATCC
AAAGCGCGGTGCTAGCACTGCCAGACCTCCCGCCAATTGATCTGGAGATC
TAGGCTCTCAGCCTAATGCGGGGTGGGGCTTCCAGTCTTGAGGCACACGA
GTGGATGCTGGGTGAGTGGCAGAACTGATGGCAAACGTCGTAACGGGGGT
GGTGGTCACACCAGCACATCCCTGAGTTGACGGCCTGGGCAGAGTGTCAA
CACAAATGCCTTGACTACCATCTAACCCAGGTCCTCACGGACCATGGATA
ATTTCGGGCCTATCTACTCAAGGTTCCGCCACGCAGAGTCAGCCCAATGC
TTGTTTTGCGTCGATCATGAAGAAATAGCTGATTACTTGCTAATGCACTA
CTCCAGGTTTCCGGAGGAGAGGGAGCAGCTTAAGACGCTGTCAGGTACCC
CGTTCAGCCCTAGTGGCCTCTTCGCGGTTATGTTGGCGAACAGAGAGGCG
TGGGAGCTGGGTCACAGAATAATCATTAATATGATGAAACGAGTCCGATC
AGACGAGATGGTCAACAGAGTGTGGTGGCAAACGAAAAATACTACCTCAG
CGTTCCCGGCTTGTCGTAAAAGTCGACTAAAGGGTGGAAGAAGGAGCCCT
CATGGACTACAATGAAGGAAGGGGGTGCGACTTGGCCTCACATCCTGCTC
ACCGCATTCATACGTTGACTGGTGAGCAAGCAAGGACTGCAGAGCACACC
GAGGTTTTTGTTTTAGTTCGTAGGCATAATCCCAGTAGAGTTTATGAATC
GTGCATGCCACCTACTGACGGTAGTTGGTATCTTTAGAATATTTTAATTT
TACCTACCGTAAGTCGAATAAATAAAAA
>2R:492635-493263
CCAATCGCAGGCACCTCCCGCCTTAGCGGCACACTTTAAATCCGGGACTC
TGGCGACCAAGCTGTAGTGGTATATCTCCCACCGTCGCAACTTTCCCCTG
CTCACCCACCTCACCACAAATAGAAATCCACCATCAGATAAGTCCTCGGC
TCGTCAGCGCAAAGTGAGCGAACAGTGAGAGTGAGAGACAGGCCTGCGCC
TGTTCTCTTGACCAGCCAAGCAGCAGCAAAATAAAAACCCATTCAGTGCC
TGAGCCAAGTTGGCCGGCGGAATGGTCTGCGTCTCAAAACCGGGGGAAAG
GTATCAAGCCGCAAACCTAGCAGGAGGTATAAAATGCACATCCACATATG
GAAATCCACCATCAGATAATCCCGAGGCTAGGGCACGGATTCTGAAGGCC
CTACCAAACATTCTCCCCAAGCCCGCACCGACGGCGCCACACCGTCGGAC
CAAGCAATGCAACAAGTGCACCTACAACGGACGAAGAAAACTTGGTGTTC
GGGAAAAGGTCAAAGGTCCAAAGGACCCCACCCCAGAACCCAAGCGATGG
CACCCCCAAGAGGCCATTAGAAGCGACATCCCACTATCAGAGCCCAACCA
GCAAATGACCCCCCAGCTAGAAATCGAGG
>2R:493259-493367
CGAGGCTGCCGGAGGCGGAGAATTCGCATGTCGGACGCACCACAAGAGCC
GATGCTAGCCCACAGACCACCCCTAAGCGACCCTACAGCTACGAAGAACC
GAGTAATGG
>2R:493404-493703
TCAAGCGTGGCAAGCTGAGGGTAGGATAGTCCCAATGTCTGATCAAGGAA
CTGGAGCCCCGCCAAAGATGCTTCAAATGTCTGGAGGAAGGGCACATAGC
GGCCCATTGTAGAAGCGCCGTAGACAGAAGCCAATGCTGCTTCAGATGCG
GATCCGCGGGACATAAGGCCGCTGAGTACCCCAACGAGGCTAAGTGCTTT
CTGTGCGCAAGCAGAGGAAGCCAAGCGACCAACCACCAAGCAGGCACACG
GAAGTGCCCATTGGCGGACAAAGGAGCACCAAACGCACAACAATGATGCG
>2R:493699-493907
ATGCGAAACTTCAACATTTATCTGGGATATCGATAGATTCAATTTAAATT
TAAAAATTGTTCCAAAGTGTGCTCGTGACCGGACTGCTTTATGGCGTTAG
AGTGGGCGTGGCAAAAAGTTTTTGTGCGGTTTGTGGGCGTAAGAGTGGGC
GCGACAACATTTGTCAAAAAACTTGCCCTGCGTCTATTTCTCTAGAATCA
GTATGCATA
>2R:493911-494116
AGCTTTAAAATATTATAGTCAAGGCATTTATTATTAAATAATGTTGTAGT
AGTAGTACATGTTGTAGTATAACGAAATTAACCAAAATTCTTCGTTTCTT
AGATCAAAATTGATTTCGGCTTCAAAATCGCCTTCTAGCACAAGTACGCA
CACATGCACAATTACTAATTTTTTTTTTTAGCATTTAATTTTAATTTTAG
ATCTTA
>2R:494802-497899
AGGGGCTGTCCAATCTACAAAGAGCTGAAAATCCGTCTTCACAAAAGAAT
GAACACGGCGCGGGCACACCAAGGAACAGCTACGCTGATACCATCAGAGA
CAAATCCTGAAGTAATTTTCTCGAAAGCAGCAAGTTTTGCTCCCTGGCCT
ACATCCAACACTAACAAGACAACATTTGCTAACGTTTTAAAATCAGGTAT
GACGCCTCCAACCCAAAATTCCCGAACTCCACATAAAGTGCACACAAAAT
TAGACACACAACAAAACTATAACCCAGCTGCGCAGCAGGAAACAAAAACT
GAAGCTATGATGCAAGCCTTACAACAGACCATGATGGAATTTATGACATT
TATGAAGACCACCATTCAAGACATGATGCGTAATCAAAACCTTTTGATAC
AAATGCTTGTAGCCCAACAATCAAATAAATAATGGCTACCTTACTCATAG
CTACGTGGAACGCCAATGGCGTTTCACAGCGCAAACTTGAGCTAGCTCAA
TTCCTACAAGAGAAGCATATCGACATAATGCTTCTTTCGGAAACTCATCT
CACAAGCAAATACAATTTTCAAATAAGAGAGTACCATTTCTACGGTACAA
CTCATCCCGACGGAAAAGCACACGGTGGCACCGCCATACTCATAAGGAAC
CGTATGAAGCACCACTTTTACAAAGAATTTGCGGAAAATCATCTTCAGGC
CACATCTATCAACATTCAGCTGGATGACAACACTCTCCTTACACTAGCGG
CCGTATACTGTCCCCCCCCCCCCCCCCTTTCACAGTATTAGAAGCTCAAT
TCCTGGATTTCTTCCAAGCACTAGGACCACACTTCATTGCAGCAGGCGAC
TACAACGCTAAACATACTCACTGGGGATCGCGACTTGTGAACCCAAATGG
AAAACAGCTTTATAAGACTATAATAAAAGCCACTAATAAACTTGACCATG
TTTCCCCCGGGAGTCCTACATACTGGCCATCAGACCTCAATAAGCTGCCT
GACCTGATCGACTTCGCAGTTACGAAAAATATTTCCCGCAGTCTGGTTAA
AGCTGAATGTCTGCCGGATCTGTCATCTGATCACTCGCCTGTACTAATTC
ACCTCCGCCGGTACTCAGAAAACGTGAAGCCACCATTCAGATTGACTTCT
CACATAACAAACTGGCTCAGGTATAAAAAATATATAAGTTCACATATTGA
GCTAAGCCCAAAACTCAATACTGAATCTGATATAGAGAGCTGCACGTGTG
CATTGCAAAATAACAAATAATACAATTAATTCAAAAAAGACCAACGTACA
AATCGAGCAACTCGTCCACGTAAAACGACGCTTACGCAGAGAATGGCAAT
CTTCCAGATCCCCAACTGCAAAACAAAAGCTAAAAGTAGCCGCACGGAAA
CTGGCCAACGCTCTGAAACAAGAAGAGGACGACCATCAGCGCCGATACAT
AGAGCAACTCACACCAACAGGCACAAAACAAAAGTCACTGTGTCGAGCCC
ACTCAACTCTTCGCCCACCGACTGAAACCGTTTTGCCGATAAGGAATTCC
TCAGGTGGCTGGGCCCGTAGTGATGAAGACAGAGCCACCACATTTGCCGC
TCACCTACAAAATGTGTTCACGCCAAACCAGGCTACTAGCACATTCGCGC
TACCGTCCTATCCCGTAAACCGCCACCAGCAACACACCCCAATTGTGTTT
CGTCCTAAAGAAGTAACTAAAATAATCAAAGACAATCTCAGCCCGAAAAA
ATCCCCCGGATGCGACCTTATAACACCGGAAATGATCATCCAGCTGCCAC
ATTCTGCAGTTCGCTACATAACCAAGCTCTTTAATGCCATCACCAATTAT
CATCGATTATCATAATGATTCCAAAGCCTGGTAAGAACCACACAGTCGCT
TCATCTTACAGACCAATAAGTCTACTTATTTCGAAACTATTCGAAAAATG
CCTGCTGATCCGACTTAATCAACATCTGATATACCACAATATAATCCCAG
CCCACCAATTTGGATTTCGCGAAAGCCATGGAACCATTGAACAGGTGAAT
CGTATTACAACGGAAATAAGAACTGCATTTTTAGACGTATCCCAATCATT
CGACAGAGTCTGGCTCGACGGCCTAATGTTTAAAATTAAAACCTCCCTAC
CCGAAAGCACACACAAACTTCTAAAGTCTTACCTCTATGACAGAAAGTTT
GCAGTGCGATGCAACACTGCCACTTCCACTGATCATACAATTGAGGCTGG
AGTCCCCCAAGGCAGCGTTCTTGGGCCAACCTTATACCTCATCTATACAG
CCGACATCTCTACAAATAGTCGCTCAACGGTATCCACATTTGCCGACGAT
ACAGCTATCCTTAGCCGTTCAAGGTCCCCTATCCAAGCTACAGCACAGTT
GGCACTGTACCTCATCGACATTGAGAAGTGGCTCTCTGACTGGCGAATAA
AAGTAAACGAGCAAAAATGCACGCACGTGACGTTTACGCTAAGCAGACAA
GACTGTCCTCCGCTCTTGTTGAACAACATACCACTCCCGAAAGCAGATTA
GGTAGCGTACCTAGGAGTACACCTTGACAGAAGACTCACATGGCGCAGGC
ACATTGAAGCCAAAAAAACCCAACTTAAACTCAAAGCCAACAACTTACAC
AGGCTCATCAACTCTGGTTGTCCGCTCAGCCTAGATGGCTCACAGTTATG
GGGCAACGCCAGCAACAGCTATATTGAAATCATACAGCGAGCACAATCAA
AGATTCTGAGAACCATCACTGGGGCACCTTGGTACGTTCGGAGTGAAAAC
ATCCAAAGAGACTTTAATATCCCATCAGTTACCAACGCAATCACGGAACT
TAAAGAAAAATACCATAGCAAGTTTTACACGCACCCCAACCACCTAGCGC
GAGGTCTAATCCAGCTCAGCAGCCGTTCCCGTCTCCGGCGAAAGGACCTA
CCAACCCAGCGAATTAGTGCCGTTTAATCATAGAACAGTTGGAAAAATAA
TACAACTGTTCAAAAAATACTTGTTATAGTTAAGATTTTTAAACTTATTG
TTAGTTCTTATACAAGAAGATTCAATAAATAAAAGCAAAGTAAAAAAA
>2R:497900-500000
CAGAACTTGAAGTCGCCGAGGCAGCCAAGCGCATCAAACCCAACAAAGCC
CCTGGACTAGATGGTATTCCTGGAGCTGTTATAAAAGCAGTGGCGCTGGG
TAGACCTGAAATCTTCAGGGCCACCTTCCAGCAATGCCTTCTGGACGGAA
TCTTCCCAACAAGGTGGAAAAGCCAGAAGCTAGTCCTGTTGCCGAAAGGC
AAGGGACCAGCACATGCTGCAAACAGCTACCGCCCTCTATGCCTACTGGA
TATAGTAGGAAAACTGTTCGAACGTATCCTGTATACCAGAATAGAGGCAA
TCACCGAGAGCATCAACGGCCTGGGAAGCCATCAATATGGCTTCCGGAAA
GGAAAGAGCACTCTGGACGCTCTTTCGGCCATTTGTAACATCGGCAAGAC
CGCTATTTCTGGTGATAGATGGTTAGGGGGCAGGAAGGAATACTGCGCAA
TTGTGACTCTGGACGTAAGGAACGCTTTCAACACCGCCAGATGGCCCGTA
ATCCTCGCGGCCATGTACCGTATGGGGATCCCGGAGTACCTAAGGATAGT
CGTTGGCAGCTACTTTAGGGACCGGGTCCTATGGTACGATACGGAAGATG
GCCCAAAAAGATACCGAGTTTCGGCAGGTGTTCCCCAAGGATCGGTACTT
GGACCAATCCTATGGAACATTATGTACGATGGGATCTTGGGCATCAACAG
GCCCGTAGGAGTAGAGCTGCATTGTTTTGCTGACGATGTGGCAATCACAG
CTGTCTCGAAAACAATCGCAGGGTTGGAAGACAAATGCAACTCTACGATC
GGTGCTGCCATCCGCTGGCTCGAGAAAGCCGGGCTAGCAATAGCGGCTCA
CAAGACCGAAGCAGTCCTACTAAGCAGCAGGAAAAAGGTGGAGAACATGC
TGGTCTCCGTCAAGGGTACACAGGTGACCTCTCAAGAGTCCCTAAAGTAC
CTGGGGGTAATGATAGATCGCAGACTATCGTTCAAGGACCACGCGAGCTA
CGCCAGCAAGAAGGCAGCAGTCACAGCCTCTTCGTTGGCGAGGCTTATGC
CCAACGTCAGAGGCCCAAGACACCCGGCCAGGAAACTGCTGGTGTCAGTA
GCAAAGGCTTCGCTACTATACGCTGCACCAGTCTGGAGCAATGCCACTGG
CAGGGTCTCATACCTGAAAGGAGCTCGTTCGGTGCTACGGTCAATGTCCC
TGAGGCTCATTAGAGGTTTCAGGACCATATCCGAAGACGCGGCGCTAGCG
CTGGCAGGCCTGCCGCCGATTGATCTGGAGATCAAGGCTCTCAGCCTAAT
GCGGAGTGGCGCTTCCAGACAAGAGGCACACGAGTGGCTATTAGGTGAAT
GGCAGAGCAGATGGCAAACGTCGCGACGGGGGAGGTGGACTTATCAGCTC
ATCCCAGAGATGACGGTTTGGGCAGAGTGCCAACACAAATGCTTGGACTA
CCACCTAACCCAGTTCCTCACGGACCATGGCTGCTTCCGGGCCTATCTAC
TCCGGTTCCGTCACGTAGAGTCAGCCCAATGCTTGTTCTGCGTCGACGGT
GAAGAAACAGCAGAACATGTGCTAATGCACTGCTCCAGGTTCACGGCGGA
GAGAGAGCAGCTAAAGACGCTGTCAGGTTCCCCGTTCAGCCCTAGTGGCT
TGTTCGCGGCTATGCTGGCGAACAGGGGGGCTTGGGAGCGGGGACACAAC
ATTATCATTAATATGATGAAGCGTGTCCGATCAGACGAGATGGCCAACAG
AGTGGATGTCTAAGCCCAAACTGGTGTCCTGGGTGACGGCGGGCGAAGAA
TTCATCCTCAGCGTCCCCGGCTCGTCGTAAAAGGCGACTAAAGGGTGGAA
GGAGTCCATGGGGGCCTACACTGAAGGAAGGGAGTGCGACCTGGCCTCAC
ATCCTGCTCACCGAAGTCATACCTTGACTGGCAGTCCCGGTGAGCGAGCA
AGGACTGTAGAGCACTCGGAGGTTTTTGTTTTAGTACGTAGGCATAATTC
CAATAGGGCTTATGAATCGTGCATGCCACCTACGGACGGTAGGTGGTATC
TTTAGAAGATTTTAATTTTCCTACCGTAAGTCAAATAATAAAAAAAAAAA
A
>2R:500001-500953
TGCACATGTACAGCTGCTACGCTCCGCCGAGCGACACCCCCGATCAGTTC
GAGGAGTTTCTGGAGGCACTCGTGGTCCATGCGAGAGGGCGAAGCCCGAA
GGTCATTGCCGGCGACTTTAATGCCTGGGCAGTGGAATGGGGCAGCAGGA
CATCCAACACCAGAGGCCGAGCTGTGATTGACGCCATGGGAATGCTGGAC
CTTATACTGCTGAACGACGGACGGAAGCCGACGTTTAACAACGATAGGGG
TACGTCCTTTATTGACGTTACCTTTGTCAGCAGAGGGCTAGTAGACAACA
ACAACTGGATGGTCCATGACGTCATGACGCTGAGCGACCACGCCCTGATC
TCCTTCAGTCTCTCCCCGGAGGGAATGCCCAGGAGACGGCAGAGTAGAGC
AGTCGGGAAAGCATGGGACACCAGGAAGATCGATGAGGCCATGCTGGCCT
ATCAGATCAATTCCCTGGAAATCCCAAATGGGGACGCAGAGAGTATGGCG
GCAGGCCTCATGAATATGCTGGGAAGAATCTGCGACGCAATCATGCCAAG
GAAAAATAAGGCACAGCGCAAACCACCCGTTTACTGGTGGAGCGCCTCCC
TAACTAACCTAACCAACTACGGTCTGATTGCCTCAGGGCTAGGAGAATGG
CGCAACGAGCCAGAGGCAGTACCCACCACGCGGAACTCTTGGAGGCTTTC
AGAAGGAAACGCCTAGAGTTCAAGCACGGCATCGCGACTGCCAAAGCGCG
GTCGTTTAAGGAGCTGCAGGATGGCGTAGACAGCGATACCTGGGGCCTCG
CCTACAAGCTTGTTACCAAAAAGCTAAGGAGGAGAGCGGCAACCCCATCC
GACCCGGGGGTCCTGGCTAACATAGTAGGGGAGCTATTTCCAAAGCAGAC
CACACTATGGAGGCCAACAGAGGCAGCCCCTGCCCCAGATTTTCCGTGCG
TCA
>2R:500956-502401
CGATCGCCGACGTGTGAAGACGTTTTTATCGAGCTCCGCACAAAATCGGT
TGTTTTGAGTGAAGTGAACGCCAAATAAAATAAACTAAATAAAAAATCCG
AAAGCGAAAGAGACGCTCTATGCGATGCAAGATCGCTTAAATATATAGTG
ATTTGTTATCTTAAATAATAAAACTATGAGTCAGAACGACACTCGCGCTC
AGCGTCAGCGCGAGCCAGACGAACGCCGGCTTTCAATTCAACGCAACAAC
GCGTACTTCTCCTACGTCTCACCGACAACCCCAAACGCAGACATCGAGCG
GTCAATAACCCATGGCCCAAGAAACCTTCTTCTACCAACAAATCAAGAAA
GAGCGCGCTCCTGCTCTCCCGCTCTATTAGCTCCGACAGAAGCCCCGCTA
CCTCCAACAACAACAGCTGGAGAGGGACCGACAGCCCGCTCTACCTCGTC
ATCGGCTGCACCCGCTCACGCTCTGACTGAGTCAGCGAAAGCAAAACCGC
AAGCAATAAACGGTACTGCTGCACTACCAGCAAAACAAAACGAAAACGTA
AACAAAAAAGCTGGGTCGACCTGGCAGACTGGAATGGACCGCTACATTAC
AATAAAGCGAAAGCTCAGCCCGGAAAATTCAGATTTGGGAAACAAGCCGA
AAAATACACGCGACAACTCTACCTTGATCAAAAATGTAGCCCCTGCAAAT
ACCAACAGATTTGCCTTGCTGGTAGATACCGCTGAGGACGTGCCGCTGGG
ATCCGTTGATACCGAACCGAAGAAAACAAAGCCTCCGCCAATATACATCC
GCGAGAAGAGCACAAGCGGTTTTGTAAATACTTTGATTGGCCTTATTGGA
AAAGATAGCTTTCATATAATTCCCCTCGTAAGAGGTACTATCATTGAAAT
CAAACTTCAGACGAAAACGGAGGACAACTACAGAAAAGTCACAAACTATT
TTACCGCACAAAAAATAGGCTTCTACACCTACCAGCTTAAAAGCAGCAAG
GGCCTGCAAGTAGTCAGGAAGGGCATTGAGTCTGATGTTACGCCCGAAGA
GATAACTGAGGCGCTAAAGGAAAAGGGATTTTACGCCAAGAGCGTGTTCA
ATATCAAAAACAGAAACAGGCAGCCCCAACCACTCTTCAAGATTGAGCTT
GAACCAGAAAACAAGCCTCCTAGAAAAAACGAGGTTCACCCAATTTACAA
ACTCCAGCTCCAGCTTCACCGTAGGATCACGGTAGAAGAGCCGCACAAAC
GTAACGCTCCTGTACAATGTACAAACTGCCAAGAGTATGGCCACACGAGG
TCGTATTGTACACTTCGCCCGGTGTGCGTAGTCTGTGGAGATCTCCACGA
CTCCAAACAGTGTCAAACTAACAAAGAAAATGCATGCGAGAAAAAATGCA
ATAACTGTGGGGGCAATTACACAGCAAACTACAGGGGCTGTCCAAT
>2R:502413-502434
AATTTAAAAATATTTTTAAATA
>2R:502548-503117
AATTAAAAAAATCAAAATAAGAACATTATGAAGATATCCAACATCTTTCC
TGCATTATAATACACTAGAGCCATATGCAGCCGTAGATATTTATCAAACA
CCACTAAATAATAAATCGCTATCATCACCCTTACACCCCAATAAAAAAAA
TATTTTTCAAACACGCCGACATGCTAACTTAAAATATCGACCACTTTGTA
ACATCTGTCGAAACAATGCATTTTATTACAATATCTTTAGATAACTACCC
CATTATCAAATTCAACAATCATCACCTGAATTGAGTTCAATTGTACCAAT
AAAGCGATGAAGATCATCTAATGGTGGACGGACTACGATAAGTTAATTCA
TTATATGAAGAGAGCGTATTTCATCAGCAATGTATTTCTTACGACCGTTT
TTACTAACCGGAGTATCGCTATCGAACTGACTGAAAACAAATAAGGCTCA
CGGAACACAACTGACACGGCAGACGAGACACATAACGACACCGAAAAACC
AGAGGTCAAATAAGCTACAAGCCTTGGAAAACCCCAATAAATAACAAATT
AATACAAAGAAAACAACTTA
>2R:503118-503153
AAGCAAGAAAGGATGCTATAGTCGAGTTCCCGACTA
>2R:503161-503484
AAGTGCTTTGGCAAATTGGCAAGACAAACAATAAGACAAAGAAAAATCAA
AACATATTTCAAAAGTGTGTACGTGTCAATTTTGGTCTGATTGTGGGAGT
GGCAACATTTGGAAATAAAGTTGCGCTGCGTCTTTGGAAGCGGCATGCTT
AATCGCAACATTCTAGCATTTATCGTTCCTGAGATCGAGGCATTCATACG
GACAGAGGGACATGGCCAGATAGACTCGGCTATTTATGCTGATCAGGAAT
ATATATACTTTATATGGTTTACATACTTTTCAATGAACTGATATAACATT
TTACTCTACGAGTAACGTGTTTAA
>2R:503559-503719
TTGATAGTTCCTGAGATATCGACGTTTATACGGACAAGCAGACAGACGAT
AGACAGACAGGGCCAGATCGACTCGGCTATTAATCCTGATCAAGAATGCC
GGTCCTTCTACCTCTTACATATTTTTCAACGAATCTGGTATACCTTTTTA
TTCCACGGATA
>2R:503899-504049
CTGACTCTTTTTTACGCGGACAACCACGAGATCATTATCAAATCATATAC
CAAATTGCAATGCCCGTACAAGGTGCTAACCGATCAGTGGAAGAATTCCA
TCAAGCAGTTTACAATTATCTATCCCTAATCCTTAACAAGATCGGATGTA
T
>2R:504589-504644
TGAGGAGTATTACACCTTCCCAAAAACCCGTGTGCAGGGCAGCGGCCTAG
CAACAG
>2R:504898-505189
AAGCTTTCAGTAATTCTTTCTGCCCAGAGGCTTCATGGCAAAGCTGGTGG
ACCAGGTCAGGCAGAGGAAGCAGCGAATATTTTAATGATTACATGGTGGA
CATGCAGACCCTAATGCGACCCTTAGAGATATCACAGAAGGAGTCGCTGG
AGAGGATAAATGAAAAAACCACTCCATTCCTGCACATGTTTATACGAGTG
CCGGCACCTGGATACCCTGATGGACCCGGCCGACGAATTCAAAGAGCTGG
ACACCCAAAGAGAACGATTCGATCTGGATCGGAGCACCAGCG
>2R:505462-505634
GCATTCGAGGCCGTCAAATCCAGGCTGGTCGCCGACCCAATCCTGGCATG
CCCCGACTTCACAAAGGCGTTTGTGTTTAAGACGGACGCCAGCGACTATG
GGCTAAGTCGCTCCTCACACAGCAGTCCGATCAGAACCGGCTGGTGATAT
TCTACTTTAGTAGAATGGTAAAC
>2R:505696-506135
TACAGTTCACAAGCAGGGCGTTCGAGCGGTTTCTGGGGGAGTTGGGGTGC
GCAATTCACAGGAGGCGATCTGAGGACATGGGACGGGAACTGCCCGGAGC
TGCAGCTGCGGTTAACACAAGTTTGGCGGAGACCACTGGATACTCGCCGG
CATTCATCGCGCAGGGAAGTAAGCCGAGTCTGCCGAATGCGTTATTCGAC
GATCAGACAACTGGGACGGGTGTAAACCGACGCCTGCAGAGAACGCGAAG
AATCGGGGAAGATCTTTGAACTATAATCTCCGGAAACAGCCGTGGAAGCC
CAAGGTGGGAGACACACTATGGTCTAAGGAGCACCACCTTTCTAAGGCAG
TCGCTAAAGTTTCACGGGCCGTTCAGAATAAAAAATTCTCGTCACGATTT
ATTTGCATCCTGGAGCACGCGGCAACCAGAAAGGTAAAGA
>2R:506129-506347
CTAAACAGTTATATTGTGCGCGTACATAATCAAATCCAACAATCAAATAA
TTTGTCCCATTCTAAACCATAGCTCACTGCTATACGATCTTCAGCATGTT
AAGCCTGTGTATTCGCCAGGTCCTGACGCAATCCCTGGCTGTGTGCTCAG
ATTCTGTGCGGAAGCCGTGTGCAAACCTCTACTGAAACTGTTTACCCTAT
TTCTGGATGGTATCTTTAC
>2R:506674-506820
AATTCATTTTTTTGTTTTGCGTTCCGATGTACTATCCGTCTATCTATAAC
AAACATCATTGGTTTAATAAAGAGTTGGCACACATAAAAAATGTAAAGTC
CAGACATTATACAAAATTGTAAAATACCGACTCTCAAATTATCCTTT
>2R:506808-506840
TCAGAGAAGACAACCAAGCGAATTCATTTTTTT
>2R:506841-506999
GTTTACGCCAGAAGGGCGCGAAGTTCTGTCCGGCAGTGAGAGCAGCCAGC
GCTTGTGCGCGAGCTTTCGCTTTCTTCGCCTTCTGGCTCCCTCTTCTTCC
AGCAAGAAAGTTCAGCACTCCGCGGTCCCGCAGCACTTTTTTGTTAGGTT
TAAGTTAGT
>2R:507143-507369
GGCAATTTGGTGCGGTTTTTGGGCGTTAGAGTGGGCGTGGCAACATGGGT
CTCTAGAATCTGAATGCTGAAACTCAACCTTTTAGATTTTATGGTTCTTG
AGGTCTCGACATTTATACGAACAGAGAGAAAGACGGACTTGGCTAGATCG
ACTCTGCCATTGATCCTGATCAAGAATATATATACTTTATATAGTCGGAA
ACGATTCCTTCTGCCAGTTATGTGTTT
>2R:507360-507472
CGAGAATTAAAATTGAAGAAAACCATCATAGTGAAGTTACTCAACAGAAG
AAGGGAATAACAACCTTATTCATTTATCAGAAAAACCAGTAAAATATTTC
AATAAACACATAA
>2R:507494-508298
AAACTACCAGTTACAAATACCATTAAACAAACTAGATACAGAACAAACCC
CCCCAATTTATTCAAGATAGATCCCTCTTGCTCAAACGCGCGAAATTTAA
GTCAAAAACGAAGTACATGAAATGCTTATTCAGGGATTAATTAGGGAAAG
TAATTCGCCACACAGTGGTCCTGGGTGTTACCAAAAAAATCGAATGCTTC
TGGAAAAATTAAATATAAAGTAGTAATTGATTATAAAAAAAAAAACTCAA
TGAAATATCTATCCCTTCCAGATATCGAATACCAAACATGGACGAAATCC
TTGGTAAATTAGGAAAATGTCAATATTTTACAACCATTGATTTTGCAAAA
GGATTTCACCAAATAGAAATCGACCCAGAATCAATATCTAAAACTCTCCA
CCAAAAGCGGACATTATGAATACATTCGAATGCCTTTTGGACCGCTACCT
TTCAAAGGTGCATTAATAATATCCTTCGACTCTAGTTTAACAAACAATGT
TTAGTGTATTTGGATGATACAATATAATTTTTTCCACATCCACATACAGC
CAATTTTTTCAAAACTTACAGAAGCAAATTTAAAATTGCATCTAGATAAA
TGTGAGTTCTTTAAAAAGGAAGTTTGTTTTCTTGGGCACATCGTAACCCC
TAATGGTATAAAACCAAACCCTATAAAAATAAAATCCATAGATTTATATC
CAAGTTGAAAAAGGTAAAGGTAAAGGTAAAGGTAAAGGTAAAGGTAAAGG
TATCCTAAAATACGCAGACAAACGCAGCAAAACCAATGACCAAATGTTTA
AAAAA
>2R:508310-508449
CATACAAATGGCTAATAGACACAGGATCCACCATAAAAATTATAAATAAA
AATATATTTTGTCTTCCTATTTACAATACAAGATGCGACGTTTTAACATC
AAATGGCCCAATTACCTCGCCCAGCAATAGTATTTTTAAA
>2R:508522-508984
GGCGCAGTAGGTAGGATACCAAAAATAACCGAAAAAAATAACCTCGAGTG
GAAAATAATTCCAATTCGGTTGTCCAACAAAAAAGTGGAAGTGGAACTAC
TAAACTAAAAACAAAAGTCCAAAGGCAACTAGCAATTTACACCAACATCT
AAAATACTATGAAAGCTAAGTTAAACAAACTTTTATACTTTAATAAGTGA
AATCAAAATAAAAATAAAAGAACAACACAACAATTTTTGCCCCCCAAATC
TTGGCACCGAGCTTTAACAACCTTGCCGAAGGCCGTCGGCCTTGCCATAA
AGAGTGATGCAGAAACCCTTTATACCTTCATAAGCAGAGTGGACTACGTG
ATTTTACTCTACCAAACCAACGATGTGTGACAACAGATAATTCTACTTGG
AGTTATCGAAACTAAGTTGGATGGACACGTAACATGATCCCTGGGACTTC
CGAACATTGAAGA
>2R:508992-509105
TTAACTGAGATCAAATGAATAAAGACGTGAAAACTATTTCTCCGATTTTT
TATTTCTTTGCGTTGTCCTTTGTCAACTGACGGGACATTAGTTCGACTCA
GTAAAATACAAACA
>2R:509363-509508
AAAATTCAGCGAAGACTCTGCTTACTGGACACACTTTTAATCGATGTTTA
TGAGTATTATAGACGGTCATCCGCACCTTACCAACACTGAGAAGTTGCAG
CACCTAAAGTCTTGTTTGATAGATTCTGCGTTGGATACCATCCGAT
>2R:509580-509881
AAGCATCACCTTAAGAGAGTCATTGCAGATCGACGGCTCCCCTATGAGGA
GTTGTCAACGGTGCTTATAAGCTTAGAAGCATGCCTTAACTCACGGCCGC
TCTGCTCTCTCATATGCTGATGCTGACTATTTAGATGTACTCTCGCCGTC
TCATTTTTTGATTGATGACTCGAAGTTGGCGTAACCGGAATGTCGACCAC
CGTCCAAGTCCTTCGTGGAAAATTTTCTAGTTCATCAAACAATGAAACGA
CATTTCTGTCGTCAAGACTGGTTAGCTAATCTACAGCAGAGGCCCAAGTG
GT
>2R:510621-512071
TTGGCGGCATGCTCGTTTTATTGTTGTCGCAAGTTAATTATATTGGAAAC
TGTCTTGGTCGATTTTTGGACCTATGTCTTGTACCAAGTCCAGAAAGTGT
TTTATTGTCCGGCGAAGAAGATCCATGTCATCCTACTTTCGAGGTGTCAA
TCGACATAAGTACCGTAATAAGAAAGAAATCAGAAAAGTCAACAAAGCGA
ATTCCATGTTTTCGCAAGGCAAATCTTCGGAGGCTAAACAATTTTATAGC
TGGCTTTAGTTGGTCCGATCATTACTCCTATAACATAATGGCGGATGCGA
TTAATATGTTTTATACCGCAATTAAATCATTTTTTGACTCTTGTATTCCG
ATGTTCTATCCGCCAATCTCTAAAACTCCCTGGTTTAATAAAGAGTTGAC
ACTCCTAAGAAATGTAAAGTCCAGACTTTATATAACATTTTAAAATACCG
GTTTGAGAACCGTCCATCCTTTGTAAATATTTAAGCGCTCGGTTAAACTT
TAATGCTCAGTGCTACAATAATTATTTAAACCGTTGTAAGTTCCAGTTTG
CACAGGACCCGAAACAGTTTTATAATTTCGTTAACACTAAGCGAAAAACA
AGAGCTTACACTTCCTCAGTATTTTTTGAAAACACTACTATAACATCGAT
CTATTCGCCAAGTTTTTTAAAACAACATATTCAACTTTACCTCATTCCGA
ACAGCCATACTCTTATGCGGTATCTAAGTCGAATCTAATTTTTTGCCTCA
GTATAAACGAAAGCTCACTGATATACAATCTTCAGCTTATTAAGCCTGTC
TATTTTTCAAGTCCCGACGCAATCCCTCGCTGTGTGATCAGATTCTGTGC
GGAAGCCTTGTACAAGCCCGTTTCTGGAATCTTCACAGTGCCCCCATATA
TAAAATAGGTACAAATTGGATGCAAGAAAATACAGAGGAATCTCTAAATT
GTCGGCTATCCCTAAGCTTTTTAAAAATGTTATCACTCCCCTCATTGGCA
ACACATTTGTAGGTCAATTTTGTCACCATATCAGCCCGGTTTTATGAAAC
GCAGATCAGCAACCACTAACTTTTTTGAGCTTACTTACTTCGTAATACAC
AGATTTAAAAATAATCTTCAAACAGATGTTATCTACACTGAATTTAGTAA
AGCATTTGACATTGACAATCATTCTCTTCAAGTAAGGAAACTTGATTGTT
AGATTTCCCTGTTGATCTTCTGAATTGGATTTTTTACCTGAATGGCAGGA
CGCAACGTGTCGTCTTTAAAAGTTATCTTTCCTGTATTCAACGAGTCACA
TCTAGTGTTCCACAAGGGAACTACCCTGGTCTGATATTTTTTACCTTATT
TATTAACGACCTTTATATGTACGCAGACGATGTATGCGTTTCTTGCCATT
TGAACTTACAATCCGATCTAAATAGCATTCAAATATGACAGCATATTAAC
G
>2R:512079-512555
GGTGTTCTACTGGACCCTAAATTAAAATTTGCAGACTTTATTTCGATTAT
TGTCTTTATAAATAGGTGGTCAAAGGAATTTGATGATCCTTTCATGACCA
AAACCTTATTCATTTCACATGTTTGATGTACACAATATGTAGTTCACTCG
GACCGCATTGAATTGGTTTGAAACTGTTTGCTCCTAAATTGGGATGCAAA
CCCTATATTACCTCCTTTTTCCAATAGACTACTTTTAGCTTGGAACAGTC
CTTATTTGTAAGCTTATTCGTAGATTCACTATAAGCTACATAGTACATCT
AACTATGCGTTGCATGAGCCTTATAAAGAATTGTGTTCTGACTATAATAG
ACTTTATCATATTATCTGTAAACTTGACTTTTTGCTGCTCTTAAAGCAAT
CAATTCTAACTTATTTTTTAACAGATATTTAGATCTTACTAACGTTTAAT
ATTTATTATTCTTATTTTATATTATAT
>2R:512556-512781
TCTCTAGAATCTGAATGCTGAAACTCAACCTTTTAGATTTTATGGTTCCT
GAGATCTCGACAATCATACGGATCTCTGTCCGACAGAGACTTGGCTAGAT
CGACTCGGCCATTGATCCTGATCAAGAATATATATACTTTATATGGTCGG
AAGCCCTTCCTTCTGCCTGCTACATAGTTTTCAATGAATCTAGTATATCA
TATTACTCTACAAGTATCGGGTAAAA
>2R:512781-512921
AATCTTTTTTTTGCGTTCCGATGTACTATCCGTCTATCTATAACAAACAT
CATTGGTTTAATAAAGAGTTGGCACACATAAAAAATGTAAAGTCCAGACA
TTATACAAAATTGTAAAATACCGACTCTCAAATTATCCTTT
>2R:513248-513466
CTAAACAGTTATATTGTGCGCGTACATAATCAAATCCAACAATCAAATAA
TTTGTCCCATTCTAAACCATAGCTCACTGCTATACGATCTTCAGCATGTT
AAGCCTGTGTATTCGCCAGGTCCTGACGCAATCCCTGGCTGTGTGCTCAG
ATTCTGTGCGGAAGCCGTGTGCAAACCTCTACTGAAACTGTTTACCCTAT
TTCTGGATGGTATCTTTAC
>2R:513460-513899
TACAGTTCACAAGCAGGGCGTTCGAGCGGTTTCTGGGGGAGTTGGGGTGC
GCAATTCACAGGAGGCGATCTGAGGACATGGGACGGGAACTGCCCGGAGC
TGCAGCTGCGGTTAACACAAGTTTGGCGGAGACCACTGGATACTCGCCGG
CATTCATCGCGCAGGGAAGTAAGCCGAGTCTGCCGAATGCGTTATTCGAC
GATCAGACAACTGGGACGGGTGTAAACCGACGCCTGCAGAGAACGCGAAG
AATCGGGGAAGATCTTTGAACTATAATCTCCGGAAACAGCCGTGGAAGCC
CAAGGTGGGAGACACACTATGGTCTAAGGAGCACCACCTTTCTAAGGCAG
TCGCTAAAGTTTCACGGGCCGTTCAGAATAAAAAATTCTCGTCACGATTT
ATTTGCATCCTGGAGCACGCGGCAACCAGAAAGGTAAAGA
>2R:513961-514133
GCATTCGAGGCCGTCAAATCCAGGCTGGTCGCCGACCCAATCCTGGCATG
CCCCGACTTCACAAAGGCGTTTGTGTTTAAGACGGACGCCAGCGACTATG
GGCTAAGTCGCTCCTCACACAGCAGTCCGATCAGAACCGGCTGGTGATAT
TCTACTTTAGTAGAATGGTAAAC
>2R:514181-514485
ACATTTTGGCCCAGTTAAGGGGGCGAAGTACACAAACAGCCTGGACTTAA
AGGACGAATACTGTCAGATTCCGCTGGAAGCGGGAAGTCGGCAATATACG
GCATTTACGGTGCCGGGAAAGGGCCTGTTTCAGTGGAACATGATGAAATT
CGGACTGCACTCCGCGTCGGGCAAGTTTCAACGGACTTTGGAACAAGTGA
TAAGACCCGAGATGTTGCCACACCTCTTCGCATATCAGGACGATATTATA
GTGATCGGATGGACAGTACAGGAGTATGTGCGCGACTTGAAAGATGTGTT
CCGAC
>2R:514640-514990
AATGGCAGATGGTATATGATATGACATGAAGAAGTCAGATCAAAGTAGAT
ATAGGACTCGGGGAGAGGTCTGTACTGATGCAACTGCTAATTCTACACAA
CATACTAGATACTGAGTATTGGATTTTCTAATGAAAGTGGGAGCAAGGAT
GGAGTGCGCCGGCCTGAGCGTAACAATCCCGGTTGGCCGAGCGGGGCGAA
ACAGGCCATGCGAAAAGCAATCAGTAGCAATCGTAGAGACGGCAGCGGAC
GACTCAGAGGAGGATAATGACGACTTCCTGAGGGCGGAGTTAGTAGATTT
AGGAAGAGTGAAAGGGGCATCAATGGTGGAGGTGCACAATATAACGAAGA
A
>2R:515028-516028
AAAATAGAATCCTCAGAAAAGCCATCGGCCGCAACCGCAGAGTTGCAAAA
ATGCATTGCCGTCAGCGATCGCATATGTCTCTTCGAAGCCAAGATCAACA
CTCCTGATAAAGCTTTTCCGTCCCTACATACGTTGCAAGTCCGTCTGCAA
CAAGTGCGTGCCCTATGGGACAAAGTGGAAAGATAGTACGAAACATGCTC
GGACCTCATGTGACTACTACGCAGCACTAATTTGCGAAACTGTTGACAGA
GCAACGGATCAAGTCGGTCAAGCACCCTTCCAGCCGCTAATTTCGTCCGG
TTGCCGCTTACCTCCTTGCGATACGGAATCTTCGAAGGCAACTACCTCCG
ATGGCCCACTTTTCGGGACCTATTAACGGCAGTTTATTTTAATACCCACA
GGCTGACACCAGTCAAGAAACTTTCATCTCCTCACGAAAACAAGCGGCGA
GGCTAAAGAAATCGTATCCAGCGTGGGCAGCGCTTTTAAAATCGGTTCCA
AAACAAAGGACTTTTAGTCAACAGCCTCCTCTTCAACTTGAATTCGATAT
CCCAAGAATCTGGTCATGATCTGGTAATGCAGTCCACGATTCAGCGGTGT
TTAACAGCGCTAGCGCATTCTCAAATATTCACTTACAACTGGGATTGTCT
GTTGGTTTCCCCCTGCGCGAGCAAAATGCCAAAGTTAACCCTCTCCTTAT
GGAAACAGTTCTTTACGTCCTTATGGGAACAAAAATCCCAGCTTGAAAAA
AATTAAAACCTTCCTGCGCGAAAGGTATTGGACATTGACGCCATTGAGGA
CATGAAACCGACTCAGGCATTTCAGATCCAGCCGGTAAGATTGTGCCCGC
GCTTTCTCCAAAGGTCACTTGACGTGCGTTCCGGCTACATTATAAAGAAG
AAGCAATGTGTAAATTGTGTTGCGAGCGGCATCAGCTACGATCACACATA
GTTGTTTTACCTGCAAGGGAAGGCATCATACGTTGCTGCATTGCAGTCCC
C
>2R:516031-516074
ACATTTTACCGTCCATAATGATGGATGGTAACCGACAAAATATT
>2R:517574-519166
CTTGTGACTTTCTTATCTACAAATTATTCCCTGTGGAAAGCGACCAAAAA
ATTGACGAACTCAACTACACACAAGCCACCTATAAAAAGAAACAACAACA
CATGGACAAAATCAAACAAAGAAAAAGTAGACACTCGCTGAACATTTTAA
AACATCATTTACCAACGGCAAGCTGAGCTTCCAACAGAAATCACCAACTT
AAATTGTGCAATTAAAACTATAACAAAGGCAGAAATTTAATTTCACATAA
AGCAAATTAAAAACAAGAAAGCCCCCGGATATGATTGAATCGGAGGAAAA
TTTCTTAAAGAACTACCGGACGCTATAATCACCTATATTAGAAACTTGCT
TAACGGAATCCTTCGATTGCAGTACTTTTACATAACTTGGAAGTTGGCCA
AATTAAAACAAAACAAAATAAAAACGCCAATACTGTAAGCTCGTACAGAC
CAATCAGCTTATTACCTGTCCTCTCAAAAGTATTTGAAAAAGTCCTATTT
GAAAAAGTCCTATTTAATAGAATCGAGCCAACCCTAAAACAGAAAAATAA
AATACCTCCTCACCAAGTCGGCTTTCGGGAGCAGCACTCGACCGCCGAAC
AGGCCCATCGAGTAATTAACAAAATAACAAACGATTTTGACAAAAATAAG
TTTTGCAATGCTGTTTACTTGGCCATTGTAAAGCATTTGACAAAGTATGG
CACAAAGGACTGCTGCATATGCTAAGAAATGTACTACCATATAACCTATA
TACCATTCTTCAAAGCTATATAACGGACAGATATTTTAATATTAAATACG
ACAATGAATGCTCAGATATTATGCCAGTGTCAGCGGATGTTCCCCAAGGT
AGTGTGCTTGGGCCCATATTATACCTGATTTATACCTCCGATATTCCAGC
GCCAACTATCCCTGGATCAATGATTGCGACGTTCGCAGACGATACTGTGT
TAATGTCGTCAAGCGCGTGCGAAAAAACATCTGCAAGTACACTACAACAA
ATCATGACACAAACAGTATCCTGGTTTGAGGGATGGGGTATCGAGGTAAA
TAAAGACAAAACTCAACAAGTAATATACACAAAAGGACAACCCAAAAACT
TCGCAATTAAAATCAATTACAATCAAATATTATTACACCCATATGCCAAG
TACCTTTGACTAGCTATTGACTCAAAACTAACATGGAAACAGCACATTCT
AAACAAACGAAATGAATAATAAATAAACGAAATAAAAAACAAATTTCGAC
AACTTAACTGGCTAATAGGAAGACACTCAAAACTAGAATTAGAATATACA
GGGCGATAATAAAACCAATATGGACGTATGGAATAGAACTCTGGGAAACT
GCCAGTAAATCCCACTTACAGCTAATTCAGCGAACGCAACCAAAAATGCT
CAGAATAATCGCAAAAGCCGAATGGTACATTAGAAATTAATATATACATA
ATGATTTAAACATAGAAACAGTCAACGAAACTATTAAAAAAAAAAGCAGC
AAAAAACACACAAATCAACTACTTAGCCACCAAATCTCAAACTTGAGACA
AATACCGATGACAGAATTGGAACCAAGAAGATAAAAAAACAGA
>2R:519167-520322
AATGTACAAACTGCCAAAAATATGGACAAACAAAAAACTACTGCACCAAA
GACCCTAATTGCTTAAAGTGCGCTGGAAAACACAGCTCATCATCCTGTAT
TATTAACACTAGTTTGGACAGAACAAGCATTAAGTGTGCACTATGCAGTG
AAAACCACACTGCAAACTATAAAGGTTGTATGCTGTTCAAAGCACTGCAA
ATTCAAAAATACCCAACTCATCGAAAAAAAATAAATACCTGTAACAGAAA
CAACACATCAAACGACACAACACAGTACAACAAATAACGTAGTAAGCTTT
AAGACGCCAGCTTTGTCCTATGCCGAACTCTTAAATAAAAACCAAGTAAC
TAGCCATCAAAACAACTTAACCTACTATTGTACCTGATATACAGCCTGCT
TCAACTCAATTAAGCCAAACTGCACATAATGATGAAATGATGAAACAATT
AATAGCCCAAATGACAAATATGATGAACATTTTCACGGAATTTTAACGGA
CTTTCACGCCATTTGCATGAACTAAAAACATTCTTAAATCAAAAGCAAAT
TGAGGTCATGCTCATTTCTAAAACACACTCAACTGAGAAAACCTATTTAT
ATAAACATACCTAACTATAAAAGTTTCTCTACTAATCACCCGGACGGTAA
GGCCCATGGTGGTACTGCAGTAATAATTAAAAAATGCATAAAGTGCATAG
AGCTCGATGGATTCAAAAAGGACTACATACAGGCTACTACTATATATACC
TCAGACATATATCTCCAGTTTATTGCCCGCCTAAATTTAATAATACAAAA
GACCAATACCTCGATTTCCTAAAATCACTGGGAAATCGGTACCTGGCAGG
AGGTGACTATAAAGCCAAACAAAAGCCAGACTTACCACTGCAAAGGGAAG
TCAACTGTATGAAGCAATAAGAAACAATAATAGCCGTGCTCTAAGCACAG
GAGAGCCGACTTACTGGCCAACTGACACAAATAAACTACTGGATTTAATT
GACTTCTGCATTACAAGAAATATAACATGCGAGAACCTAACAATAAAATC
ATGCCTAGACCTCTCTTCTGACTATTCCGCAATATTAATTATATTACATG
GTGGGCTAGAAGAAAACAACAATGACTCCCCTTTATTTAAAGACAAAACA
AATTGG
>2R:520321-520790
CAAACAGTTCCAAAGATCTCTTAAATAATAACAAGAATAGGGGAATAAAG
CTCAAACCGCTACCCAAAATACACTCAAAAAGTACCGGCTAGCCGAGCCA
CACTCAAGCAACCGTTTTGAGCTATTAGCACAAGGTGATGAAGACGAAAG
CCAAACTGACAATGGGACAAATGCAACTATAAATACGCAAATGCAAAAAT
ACGCAAAAGGCAAATCCGCCACCAATATATGTTCAAAATGTTGAAAACAT
ATACGCACTAACTACTGCTTTAAATTTATTGAAAGAAACACGATTTGAAC
TAAAAGCACTATCAACTAATGAAATAAAAATACAGCCACTAGAAACAACT
CACTATCACAACATATTAAGACTATTAAAAGATAAATCGACCAAATACTA
CATCTTCAGACTAAAAGACTAGAGAGGGTTTAAGGTAATTACTCGTAACG
TGCATCATGCTACAGACAAA
>2R:520923-520943
TATAAATAAATAAATAAATTT
>2R:521272-521324
AATTATTATAAATTTAAGTAAATGATAATAAACAATATCATAATAATTAT
TAT
>2R:521771-521796
AATAATATATATATTTTTTTTAAATT
>2R:522051-522173
CAAAAACATTAGAATAACAAGATGCGCAACGCCACACACACACGATTTTT
TCGCCGTGGCTCTAGAGGTGGCTCCAGGCTCTCGAATTTTTGTTAGAGAG
CGAGAGAGCGGAGAGCGCTACAG
>2R:522174-523278
CAAAGACCCTAGAATAACAAGATGCGTAACGCCATACGATTTTTTGGCAC
ACGATTTTTTGGCCGTGGCTCTAGAGGTGGCTCCAGGCTCTCTCGAATTT
TTGTTAGAGAGCGAGAGAGCGAAGAGCGCTACAGCGAACAGCTCTTTTCA
ACGCACAAAGTGATAGCAGACAACTGTATGTGTGCACACGTATGCTCATG
CATTGTAAATTTGACAAAATATGCCCTTCACCTCAGAAGTTCTTAGACTT
TAAATCTATATTATTTTTGATCAATTGGCACCATGCGAAAAATTCTTGTT
TTGCATTGCCTTAACGTTATTATTATTTGAAAATAGGTTAGAAATAGCCA
AATCTATGTACATATTATCACAAAAATAAATTTCAAAAATGCCTTTATAT
AAGAATATTTCTCATTAGAGTATTCATCTTGCGGCGTGTGAAAAATTAAT
AAGGCAATGATTGTTGAGTGCTTGTGTCCGCACTTCGTGCCTCAAAATAT
GACCAAAGCAAAGAAACTAGAATAATTCTAGTGTCTTTGATATTACTTTT
GCAATAAACAGTTATCATATTTAATTATTTAGTATATTTATTAAATCATT
TGACTTAATATGATGTAACATTAACATTAAAAGTGTTTCAAAAAAAAATA
TTTAGCTTTTAAAAAATTGTCAGATGAGAGACAAATTAGAATTAAACATA
AATATAAATGTGTAAACGGTAGCTAATTCGAGCGGCAATTTTAACAAACA
AATTTAAAAAGCTTTAAAATTATAATAGTCAGGGCGCGAATTTTAAAAAA
TTTTTTTATTTTATCATATTGCTAGGAAATTGGCAAGACTACCCTAATAT
GTACCATGTAAATTCGTTTCTTCGATCAGAATTGATTTCGGCCCGAAAAT
CGTCTTCTAGCACAACACGCACACTTATACGCGTTCTCGTCTCTTGTTTT
TACTCACACAAGCAAGCAAATTATATTTTTAGGTTTCTTACGCTCTCAGC
GGGAGTGAGCGGAAAGAGAGTAATTTTGGCCGTCACCAAAAAAGTGGCTG
CATAGTGCCAAACCAATGTATGGCCGTTACGCATCTTGTTATTCTAGGGT
CTTTG
>2R:523279-523374
GCTACAGCGAACAGCTCTTTTCTACGCATACAGTGATAGCAGACAACTGT
ATGTGTGCACACTTTTGCTCATGCATTGTAAATTTGACAAAATATG
>2R:523369-523687
AATATGATATTTTTAAAAATCGCGCAATTTCATCATATTGCTACGAAATT
GGCCAAAACTCCCCAAATATGTAAATTCGTTTCTTCGATCAGAATTGATT
TCGTCCCGAAAATCGTCTTCTTACACAAGTACGCACGCATATACGCATTC
CCGTCTCTTGTTTTTACTCACACAAGCAAGCAAATTCTATTTTTAGATTT
CTTACGCTCTCAGCGTAAGCGGGCGGACTGAGAGCAATTTTGGCCGTCAC
CCAAAAAGTGGCTGCATAGTGCCAAACCAATGTATGGCCGTTATGCATCT
CGTTATTCTAGGGTCTTTG
>2R:523779-523885
AAAATTAAATTTAACCAAATAAATTCAAACAAAGTCAAATTTAATATAAT
AAAAGTTAAATTAACATAGAAGATTATATACAAATACAAAAGACAAAACA
ACACAAA
>2R:524581-524857
GTTATCCTGAAGCGGTTTGGACCTACGGGATAAAGCGGCCTGCCGCCTCA
AAATACAGCGGTCCCAGAACAAACGCCGTGACAATTGTCTCTGTCCCACA
CCCGTACCATGAGAATGCCACTATCCACATGGAACTGGGGATCCCACTAG
CTTAGCGCAAGGTACGTAAGCGCGTTAGCGCAGGCTTGAAAAGCAACCAA
ACTATCTGGCAATCAACCTACTGGACATCAGTCCAACCTTCAGTGAAGAG
ATGAATACACTCACTCGACCTCACCAC
>2R:524845-524989
AAGCAGCAAATCACCTGGTCAGGATCGCATCGACGCGCAACCTCTACACT
GCTTACAGATGTTAGCCAACTTCTTCAGCAGTTGTTCCGGATTTGTAATT
TCCCTAAACAGTGGGAACACGCAGAGGTAATAGTTATCCTGAAGC
>2R:525100-525177
GCCACGCGCAAAAGGGGAAATAACGTGATCCCCACGGCCTATAAAGGGAC
GGCGCAAGTGCAGCTCGAGGGAGTCAGT
>2R:525186-525473
TGAGGAGTCTTAAAACTCCCCACAACTTCCCCGGTTGCATGGAAAAAGCC
TAGCAACAGCGAAGACGGCTGGAATACGAGAAGAGTCTAAGGCGGTCAGG
TCGAACTGGAATTAATCGACCTTGGACCTCCCCCGGCAAAGCGGAGAGAC
CGTGTACTAATGGTATCGCGCTGGACCTTGGACTCGAGCCGGCCAAGGGC
ATGGCGGTCGAACGGTAATAGTGCGGACTTCGTACACGAAAAAAGGGGAC
GCACCTTAAACTAACGGGATACTAGTTGGACCTTGAAC
>2R:525474-525822
AACCCAGCCAAATAGAGGAAATGTTTGTCCGTCTTGAAGGCATGATGGCG
AGGATGATGACAAAAGTGTTCTCCCAAATGACACAACTGGTAACTGGTAG
CTAAATAGCTGGACATGCAAGTAAAACTCCAAATTGTCATTTGGAACGCC
TGCAAATGAGTAAGGCCGAAGTGAGAAATCACTTAAAGACAAACAAAGTC
GACCTCGCCTCGGAAACCCACTTCGGCCATAGATCAGCGGCTACGACCTC
ATCCGGCAGAGTAAGAAGGGGGAGCTCCTATCCTCATCAGAAGCGGCATT
CAATAAACGGAGTTACCAACGATCCAAGGGGAATGGCCTCAATTTGCTG
>2R:526227-526605
AAATATGTGTTTAGACATGATAAGTAGGCAAACTATAAATATGTTATATT
TATGGGCTGCAATAAACATGTCACTGGACAGCATAAGTGGCAAACTGATA
AGTACGATTGCAGCGGCCTATTGCCGAAGTGTCAAGAGATATGACCACGC
GGAAGGTTGTTAGCGCGGTCATAGGCCTCAAAAATAGATTTAAGAATAAA
AGTCGGCTGCATTTACCAACGCAGACTGCGGCGTCTTACAAGCGCTGCAT
TATAAAATTAGATGATAAGAACCTATGTAAGAATAATTAAAAGGCGAAGC
GCTCGCAGTAGCGAGTCAGATAGATTCAAACATCCGAATTGAACTCATTA
AGTGTACACACAAGTTTATAGTGTGAACA
>2R:527226-527598
AGTTAACTGAGTTAACCGGACTGATCGTCCGCACTCCAGCACCGGTGAAA
TTGCTGACCAAGCATTTGGCCGGAAGCTCATACATAGCCGGCAAAAGCTC
TGCACATTTGCAGAGCCTGTTATGAAGCTTCTTATATATAAGCTTTTAAG
TTAGTTCATATTTGAGATCCAGTGAATAAAGAGCACCTACCCGCTCATAA
AAATATAACACCGGCAAACGTCGTTAGATTTACTTGATTACGCTATTTGA
GTCTCTAGGCCAGAAGCCATCCTAATTCATCAATTGGGAATTATCACCTC
CGATTTCCGGAGAAACATCCATCGGCCAACCGGCCAGGTTCCAGTGACTG
CAGCGAGGGACCCCCTGCGGCGC
>2R:529736-530115
TATTGGCGACTGAAGCTGTTATGTTAGAAACTCTGAAGCTTAGGAAGCTT
GAGCTTAGCTTTGGGATTCTAGTTTAGGGTCATATTAAATGCAGTACTAT
GGATCGGGAATATACTAAACGAGATACATCTCTTTATCAGCTGCACCAGG
ATTGTTTGCGATTAATTTATATCGTAAATGGAGTGACTTTCAGCTAATCA
GGATTTCCGCTGATGGCCTAGACCCCAGCTTGAGTTTCCGTTCTATTTTA
TTTCTAATCAAACCGTCGTGGAGTCAAATCGTGGAAAGTTCGTTTTGTTG
GAAAAAATTTTAACCTGCGGTGAGAATTTTTTTAGTGCGGAAATATATTG
TTAGAGTGAGTTTTCCTCTCCACAAAACGG
>2R:530563-530664
CATTGCCAAAATATAAATATTAATAAAAACTAACAGAATTTACTTGCAAC
CCACTCTCTTACATTTTTCTTCTTATTAATCAGTATTAAACTGATTAGAA
GA
>2R:530666-530714
TTTTATAAATTGAAATTATATTTATATATATATATTTTATTTTATATTT
>2R:530774-531237
TTAATTTAATATGTATTATAAGTTATTATAAAAATTGTTATTATTTATTA
GTCATTAAAATGAATACAAAAATGCACCTCTACAAATGTAAATACGGAAC
TCGGCTGATGTTTCTCCGGACATAGGGCACATAGGAGCCACTAGAGCTAT
CTTAAGGAAAGTGCTCATAGTTATGGAGGGCAATCTGAGAACAGAATCAC
ACCGGTGTTTCGGTGGCAATAAATTTCTCAGGCTTTACCTCCTTTTCTAG
AACTGTCTTCTTTCGAATATATTTATTTATTTCCTACGATTTTGTATACT
AGCTCTATATTCTTTTGTCGCTTCTCGATTTTATTCATTAATGTCTGTAG
CGAAAAGGTATCTGTAGAAGAAAGACCACTGCACCCAACGCCTACGAGCT
AGAGTAGGATTCTAAAGCGTGCACCCGTCAGTACAGGTTCCCTTGCCTTT
CGTTACACGTTACA
>2R:532006-532075
TATTAAATAATATTTAAATAATATTATTTTATTATATCATATATCATATA
ATATTATTAATAATATTTTA
>2R:532110-533320
CAATAGTAACCAGAAACGGGTCGCATCCTTCCCGACTCAAGTGCACAAAA
TAAGCGATCCTGATTTGCTCGACATACTTCTCAGCAAGTTCTGGGAGGTG
GAGGATTGACTAGTCAAAATGGTAAATGAGTCTAAATCCTATTGCGAAAG
TAACTTCATCCAAACTACCAAGAAGGACGCAAGCAGGAGGTACCCCGACA
ATTCCGGCTCGAATTTAGGATATTTGAAGTCCATTGCTCTAGTTCAGTTT
TTTAGAAACGAGAATTGTTTGAAATGAGACATTCCCCTAAAAAACCAATC
AATATGACAGCGTGATTCAGGAGTACCTGGATCTGTGTCATATGAAAGAA
GTGCCGTCGACTGATAATTCTCCGAAATATTATCTTCCTCATCATGCGGG
AGTTAAGCCCGAAATCACCACAAAGCTTCGCGTTGTATTTAACGCTTCAA
GTCCGTCGGCAAATGGAACCAGCTTAAATAATATCCTTCATGCTGGTGCA
TTCCTGGATCTAACGATCCATATCCGGAAGTGGCGGTATTTTCAAAACGT
CTTCAGTGCGGACATTAAAAAAAAGGTATCGTCAGATCTGGGTCGACCCG
AAACATACCCTTTTCGAAGAATTCTTTTCCGAAATAAGGAAGGAGATATC
CCGAAGTCTCGGATAGCAAACAGTTACCTTCAGCTGGCAGAGGATGTCAA
AGTGTCGATAACGTTTTGGCAGGGCGAGTTCCGTGAATAAAGCCCACAGT
TCCATTTGAGAGTTGCAAGCAGCCCAATGTTCCTCCGGGTCTACGTTGGA
CGTCAAGCCACAAGACGTCCCGGCGGAGCACCTTCTTCATAGCGATATAG
CACCTTCTTCTTCATCGATATCGTTGCCGAAAGCACGGACAAGACGCTCG
GTATTTGGTGGAGGGCAAAGTCCGACGAATTCTATTTTAACTCTCCTGCA
ATAGCTTTGGCACACTCCTATACAATGCGAGAAGTTTTGTCCCAAATCGT
CAGGTTATTCGATCCTGCCGGGATTTGGACTAACATTCCAAAATGTTAAT
GCAAGAGATTTGGTTGCAAGACTTAGGCTGGGACGATAAGCCTCCCAACG
AAATGAGTCATAGGTGGCAATCGTTCTTAAATGAGTATTCCGAACTCAAC
CAGATCCGCGTTCCCAGATGGGTGTGGTAAGAATAGAGGCAACAATAGAA
CATCACGGATT
>2R:533325-533668
GGCCCACTAGTGAAGGCATCCGAGAGTCAGAAAGAGCTCTGGTATCCATT
ACGCAGTACCGAGCATACGGCCAACAGCAGAAACATCTGGCAGATAAAAG
GCCCCTTCCAGTGACCAGTCCGTTTCCTTTCATGGACCAATACGGCTTTT
TAAGAGTATGCGGCCGCCGCAATGCCTCCAGAAGCCCACAATATGACTGA
TACGACTGTCTTGCCTCCCAATCCAATTTGCTCACCAGATTACTCTGCAC
GGCGGTAGTCAATTAATAGTACACCTGATCCGATCGAAGTATTGGATTTC
TAAAATCAAGAATCTGGTGAAGGCTGGAGTGAATCCGTGTACGA
>2R:533800-534152
TTTTTCTTTCAGTAGACTACTTTTAATTAATTTATCTTCCCTGGCTAACA
GTAGAACGATGTTTGGAACAGTCTTTATTTGTAAGCTTATTCGTGGTGAA
GTTGAGAGTCCCGACTTGGTTAGACGGCTTAACTTCTCTGTCCCACGTAG
ATTCACGAGGAACTATATACCCCTTATCTTAAATCATTGTAGATCTAACT
ATGAGTTGCATGTCCCTTACAGAGTATTATGTTCTGACTTAATAGACTTT
CCTATTATCAGTAATCTTGACACTTTGCAGCTCTTAATGCAATAAATTCG
AACTTTTTAAATACATATTTAGATCTTACTAATATTTATATATATTATAC
TAT
>2R:534153-534179
CTTTTACTCTACGAGTAACGGATATAA
>2R:534180-534515
CAAAGACACTAGAATAGCAAGATGCGTAACGCCATACGATTTTTTGCCAC
ACGACTTTTTCGCCGTGGCTCTAGAGGTGGCTCCAGGCTCTCTCGAATTT
TAGATCGAGAGCGAAAGAGCGTAGAGCGCTACAGCGAACAGCTCTTTTCT
ACGCATACAGTGATAGCAGACAACTTTATGTGGGCACACGTATGCTCATG
CATTGTAAATTTGACAAGATATGCCCTTCACCTTAGAAGTTCTTACCATG
CGAAAAATTCTTGTTGTGCATTGCCTTAACGTTGTTATTATTTAAATATA
GCTTAAAAATAGTAATAGTCGAATCTTAATATCACA
>2R:534542-534856
GATATGACTTGCAATAAACAGTTTTCATATTTTTATTTATATTATAAGTT
TTTATTTTCTACTATGTAATGTTTTTATGAAATATTTATTTCTCAATGTA
ATGTCTTCTTTTTGGAAAAATTATGTTTTAAGTTACAACAGTTATAATTA
TTTCCTTTGTATTTGCATTAATTATTTAGTATATCTATTAAGTCGTTTGA
CCTAATATGATGATCCATTTTTATTATTAAAAATGCATATTAGATTCAGT
TATTTTTGAGTTTCGGTTTTTTTTTGTTGTTATATTCCAATTTGATATTT
TTAACAAGCACACAA
>2R:534840-534922
TTTTAACAAGCACACAAAAAAGTGGCTGCATAGTGCCAAACCAATGTATG
GCCGTTACGCATTTCGTTATTCTAGGGTCTTTG
>2R:534932-535303
AAAAAGTTGTTTGGCAAATTTAAGCGACTAAAAAAAAATTATGAAAAAAT
GTCCGACAATCTTTCAAAATGTGGGCGTGGCAGTTTTGGGCTGTTAAAGG
TCCTTATAGTGGGCGTGGCAAACAGTTTGTTTTGCAAATCGATAAAAATT
TGCAAGAGAAATAAAAATCTGAAAAAATATCAACACATTTTTCAAAAGTG
TGGACGTGGCAGTTTTGTGTAATATCTGTATGCTTAATCTCTACCTTCTG
GCATTTAGTTCCTGAGATCTCGACGTTCAACAGGACAGACGGACAGTCGC
ACGGACGGACAGACGGACATGGCTAGATATACTCGGCTATTGATCATGAT
CAAAAATATATATAAAAATATA
>2R:535630-535876
TGCTTAGAGAATTTTGTAGGGTTTAAAATTCGAATAACACAGAGGCTAGT
GGTAGATCTGTCGGATCCCCACGAGATCTGCGAAGTTAGTGAAAGATAAC
ATCGCAAAGCCCATTGGGGTCCTTAAGAGGTGCGCTTGTAGCTTCTGAAG
AAATATTATTTCCCTCGGGTGGCCAGTACCATCTGCAGGCAACTTTCATC
CTTCGAGTGCTCTAAGCTCTGCAAGTACGAAAGGCAACCTAACAAAC
>2R:536169-536329
CAAGGACTTTAGAAAAACAAGATGCACACGATTTTTTGTGCTTTCTTTTG
GGCTCCAGTCTTTCTAGAATTGTTGTTCAAATAGCCAGCAGATCTCTCCT
ACGAATACAGGGACAGACGACTACAGGTTGTGTGCACTCGTAAGCTCATA
CATTGTAAATT
>2R:538141-538279
AATTATAATGTCTACGGTCGGTTTAGGCGACGTGGCACTGGAGACCATAC
GCTTGCTCGAACCGTCAAATGCCACTTATTAAAAGGCTATGAACTTGCTG
ATTAATCGATTCGGTAACAAAGTTTTACACGTTCAGGCA
>2R:540682-540705
ATTATTATATATTTATTAATAAAT
>2R:540920-541670
CAAAAATACGTAACGAAAACTCCAGACAGACCCATATTGATTTATATTTT
GTTAACACAAAAAAGTTTTCACGATTATCGACAAATTTTCGAGATATGCA
TGGGGAGTAACTATTCCAGCCAAGGAAAGTATTAACATTGTGAAAGTGAT
GAAAAACTTTATGGCCCTGTTCGGAATACCCAAAAAGATGATCTGCGACC
AAGAACTCGAGTTCTCGTCGAACCTCTTTAAGGATTCTTGTAGGCAGTAC
GAACTTGAGCTGCATACAACATTCTTCCAGCAGTCGTCGAGTAACTCCAT
GGTTATATTCAACGATAACGGAAATATATAGGTTGATTATGGAGAGCAAG
AAGGCAGGGAAGTTAGAGCTCAGACACGAGGAGATACTGAGTGAAGCGTT
TATAACGCCATTCATTCAGCAACAAAGCTGGCACCTCAAGAACTCCTTAC
AGGCAGAATGCAGGATCTCCTAAATAACGTTACATTCAATAATGAACACG
ATTATTAACAGAAAATCAATGCGTTTTAGGCCGAGGTGTACCCAAAGGTA
AAGGAAAGGACAGAGTCAGAAGGTAAAGAGAATTGAGGCAGCTAACATAG
ATAGACAGGAACCAGACCCGGTGCAGATTGGGAACACAATATTTAGGAAA
GAGAATCGGAGAGATAAACTCACTCATAGGTTCTCTAAACACAAGGTGTT
GGAAGATAATGTCCTAACAATAACAACAACCAAACCGCAGAAAATTCACA
A
>2R:541757-541884
TGTTTCCTCTATCCTCTATATTTTTACCAGCAGATCCCATGAAGCTTCCA
GATTTGATTGACTGTGCCATCACAAAAAGGATATCTCAATCAATGATTAC
AGCTGAGGCCCTTCCAGAACTCTCATCT
>2R:541888-543070
AAAATTGGATACTTCCCTCAAAAGTGGAAGAAATCAATTATATTTATGAT
CCCTAGGCATAGGAAAGTCAAAACACAGCCATCATCATACAGGCCAATAA
GCTTACTTACTTGTCTATCCAAGTTATTTGAAAAAGGGCTGCTGCTACGC
ATCAGCCCCCACCTCAAAACACACAACACACTCCCATCGCACCAATTTGG
GTTTCGGGCAAAACATGGAGCCATTGAACAGGTTAACCGCATCACATCAG
GAAATCGCACTGCCTTTGCACAAGCATTCGATAGAGTATGGCTGGATGGA
CTTATGTTTAAAATAATCAAACTGCTGCCTCAAAACATACATAACCTTCT
AAAGTCTTACCCATATAAAAGAGTGTTCGCGGTTAGATGCAGTTTAAGCA
CTACAAGCGATTGTACTATAGAAGCCTCAAGAAAGTGTTCTAGGCCCAAT
TCTATACACGGCGGACATCCCAACAAACTACCAGCTAACGATATCCACAT
TCGCTGATGACACTGCAAAACTAAGTCGATCCAGATGCCCACTAAAAGCT
ACGATGCAACTAGCACGCCACCTAACTTGTGTAGAACATTGGCTTGCAAA
TTGGCGCATACGAGTAAACGAAGGAAAGTGCAAACAGGTAACATTTACCC
TAAACTAACAAAGCTGCCCGCCCTTGGTAATGAACCACACGCGCATTCCA
CAAGCCGATAACGTAATATACTTAGGTATTCATCTGGACAAGCGGCTCAC
CTGGCGGAAACACATAGAGGCCAAGACGACGCACCTCAGACTAAAAGCAA
GAGATCTGCACTGGCTTATAAAAGTTCGCTCTCCCCTAAGACTGGAGTAC
AAAGTCCTCTTATATAACTCCGTTTTGAAACCCATATGGACCTATGGCTC
CGAGCGATGGGGCAACGAATCGAGAAGCAACATCGACATAGTACAGCGAG
CACAGTCTAGTATTCTGAGAATCACTGGAGCTCCGTGGTATCTTCGGAAC
GAGAATATACACAGAGACTTACAAATAAAACTTGTCATTGAGACAATAGC
AGAAAAGAAAGTAAAATACAATGAAAAACTAGCCTCACATCCAAATCCTC
TTGCAAGAAAACTTATTCGAGTATGCAGCGAAAGCCGACTACACCGGAAC
GACCAACCCAGCCCAGCGTTAAATTTGTTAGGC
>2R:543086-544058
TCCACAAAGAAGAGGTGAAAAGACAATTGGAGAAGCTGGTAGACCAGAAG
ATAATAAGACATAGCCATTCCCCGTGGAGTGCTCCAGTCTGGCTGTTGCC
TAAAAAGAAGGATTCTTCGGGAAAAAGAAAATAGTGGTGGATTATAGGAA
GTTGAATGAGAAGGTGATAACGGATAGATACCCACTACCTATAATAAAAG
ACATATTGGATAACCTAGGGAAAGCGAAGTACTTCTCATCAGATTGAGGT
TCAGGAAAAGGACATTCCGAAAACGGCTTTCTCCGCAGAGGGAGTATGTC
CGAATGCCGATCGGTTAGAACAATGCTCCCGCAACTTTTAAGAGGCTGAT
GAATAACATCTCAACGTCCTTGCAGGAACATATTACGGACTTGGAAAAGT
TTTTAAAAAGCTTACGGAAGCTAATTTTAAACTGCAGTTTGATAAGACGG
AATTTCTGAGGACAGAGGTGAAATACTTAGAACATGTAGTGACCCCACAA
GGAATCAAACCGAATCCTGGAAAAATTTAATCAATTAATAAATTCACTAT
TCCGATGACCAGGACCAGGCAGATAAAATCTTTCCTAGGGTTATTAGGTT
ACTACAGGAAGTTCATTAAGGATTTCGCAGCAATAACAAAGCCGATGACG
AAACAACTTAAAGGGAAAAAGGCAGTGCGAATAGACGAGGAATACACAGA
AGCATTTGAGGTGAGGGTTCTCTTATGCAATGACCAAATTTTACAATTTC
CCGACTTCGAAAAGACATTCATACTGACCATGGATGCAAGCAATTATCCC
ACTGGGGCGGTCCTATCGCAGGGAAACTTGGGAACGGACAGACCAATAGC
ATACGCAAGTAGAACCCTGTCAACATCCGAAAGAAACTATGCTACGATAG
AGAAGGAAATGCTTGCCATTATTTCGGCGATAAGGCATTTCAGACACTAC
CTGTTCGGAACACAGTTGAAAAT
>2R:544178-544246
TGTAGTAGGCTAGAGGTACACATACATAAGTTCAGTTCATAATAGCAACA
TAGTATATAAACATTAAGT
>2R:546412-546551
TTATTCTTATGATTAGGCTTATTTCGTCTTTTTCCTCTTTGTTTTTCCGT
TGTTATTATTATTATTTATATTTGTTCTTTATTTATTATTATTATGGTTT
TTTTTTTTGTATATTCTTTGCACTTGTTGTTTTTTTTTTT
>2R:547111-547477
TGTGGTATGCGTACATATATATTTAGAGTACATATATACATAGAGTTCAT
AAATCACTTGTTCATCACATGTTCAAGTGGAAGTGTAGCACACTGCATAA
GTGCATGGTCAGCAATCCCACGCTAACCAAATTCCGCTATGTACATAATG
TGCGCACATAGCATTTTCTCTCAACTCTCCTAACATAAATATATAATAGC
CGCTTCTCTGCCGACTTCACCAGGCAGCGAAGGCGCACTTCATAGCCTAA
AAGGAATATTGTATTAGCTTTAAGAATCAGTCGAGTTTTACAACTGATAC
AAGCCTAACTATAAAAATAACCGGAGCTATGCTCCAGAAAAACATTCAAA
GGATTTTCAATATAACA
>2R:547478-548120
GAACTCTAAATGAGTACATACGATTTTACATATCGGTTGATAAAACTGAT
TGGGATGTATGGCTTCGTTATTTCGTCTATTTTTTTAATACAACCCCTTC
TATGGTACATAATTATAGTCCATATGAACTTGTTTTTGGTAGAACAAATA
ATTTATTCGGAAATTTTACTAATATAACTAGCATAGAACCAATATACAAT
ATAGATGATTATGCTAAGGTATGTAAATATAGATTAGAAGTAGCATATAA
AAGAGCTAGAACTGTGCTTGAAGAGCATAGAAGAAAGTATAAGGAAAATT
ATGATTTAAAAACACAAAATATAGAAATAACAGTAGGATATAAAGTTATA
TTAAGAAATGAAGTAGGTCATAAATTAGATTTTAAATATACGGGACCCTA
TACGGTAGAAAAGATAGAAGAAAGAGACAACATAACAATATCAAACAATA
AAAATAAAAAACAAATAGTACATAAAGATCGATTAAAAGTTTTTATTCAT
AAATTACGTCATGATTTAATACAAAAAGCATTATAATAATGAAAAAATAC
AATTTAAAATGTCAAAAAGACAAAAAAAAATTTTTTTTTAATATTAAAAT
AAAATAACTACACTATGTTACGTTATTTTTAAAAGGAGGGAGA
>2R:549062-549145
CCAAACACGAAATAGTATCGATCCCGCTGGATGGCTGTTCCTATTTGTTG
TTCAGGCTCAAATCCTAATGCGGGATATTTGGTT
>2R:549201-549572
CCGATATAACCAAGATGTATAGACAGATTTTTCTAAACGCCGCACACACT
CTGTTTCAGACAATCCTGTTTCGAAATGATTGTGGAGACATCACAGACAA
TTAAGTTCAGACGGTTTGGAGTCAATTGATTTTTTTTTTGCTTTACGAAC
GTTGCAGCAGTTGTCCAAAGATGTCAATGCAAATAATTTTGAAGTACATT
TACGTTGATGACGTGCTGGCAGGAGCGCATACAAAGACCGAAGCTTTTCA
TGAGTAAGAACAGCTCTGAGCTCAGCTAGACTTCCTCTCCGCAAATAGAC
AGCGGATGAGAGAACATTTTTGGAGGCACTTCCCTCAGACCAACTAATTT
CGGGTGACTTTCTCGATATTGA
>2R:549648-549769
CCCTACCCTTTAGGGACCCTGAGCACGTCAACTTGGGGTATTCCAGATCT
TTCGCTTTCGCACAATTTCTAAGGAATGAGGACTGTCTGGGAAGGGATAC
TGTCCTATGACTCAGTGATCCA
>2R:550142-550205
GGATGCAGTCTTCCACCATGCGACACAAAAATCTTCGGTGGAGATTATCT
ACGCTGTCTCACCT
>2R:550879-550982
CGGTAGATATAAGAATTATATTGTCATCTCGGTCCTACGTATAAGCTAAC
ATGTACACACGGAACATAAGAAAATAGGAACGCGTGAGAAGCGGCATTCG
GTGG
>2R:551400-551426
AATTATTTATTTATTTTTTTTTTTTTT
>2R:551470-551890
TGTCGCAGATCATTTAAATGAAACGAAATTTCGTGTTTCTGCTTGGCACG
CGCCATGCAGACGCCTCTTTTTATTTTTCTGATGCGCGGCAGACAACCGT
TAGAGTTTCTGCCGAACGTAGTGTGGTCGCGGGTAGGAGCGGGGGGAAGT
AGATGTCTGTCAGAAAACGAGAAGCATACAGAAAAATGCGGTGTGCATAA
GTATTGGTGTATGCGGACTAGAACAACTGTCATAATTGTGTTGGTATTGC
ATGTAAAGTCAAGAACTACGCATAATTCTGATTTTGTGAAGAAGAGATCA
GTCAGTCAGTTTTCGATCGTTACGCATAACAGACATGCCTCGCTCAAGCG
CCAGAAAACGTCGCGCGAACCATAACGAGAGTAGTGAAGAGGAAGAAGGG
CATCCTGATGACTCTTCGACA
>2R:551924-552030
CTGACGCGTCCAGAATGAGTTCAGCGCTCCGCGCTGAGAACGTCCAGCAG
CTGTAATCAAGCACTGCCCATCCGGAGTGCCGTATTGCGGTGCACGTAAA
TGCTGAG
>2R:552094-552452
ACCCCTAAGCAACTACATAGAGTAGTCAACTTTGCTCTAGAAGCTATGGA
ATAGAAAAAGTATGTATTAGCTGCCTTTCTTAAAATACAAGAGGCATTTG
ACAGTGTATGGCACCGTCTGCTCCTGTACGAAGCAAAGAGATTGTTTTCG
CCGCAACTGTATACGGTTATTAAAAGTTTTCTTAATGTTTTTTCATTCCA
CGTCTCTGCTGATGGATTCAAATCGACAACGAAGTCAATTGCAGCTGGAA
GTGTCCTAGGCCCTACCCTATACTCAGTATTTGGTGCGGGCATGCTTACT
CACACAACCGTGACAAAAGTATAGGAAGAAAATATGCTCTTAACCACTTA
TGAGGACGA
>2R:552550-552981
ACAAAAGAGAATGCTACAGTGGAGTTCCTCGAATATCAGTTACCCCTTAT
TCAGCTAGTGTGAAATAAAGTGTGGGCGTAGCCGATTTGGCGACTTAAGG
ATGTGTCAAAAATCGTTAGAAATTGATACGACTAATTAAACTATGAAAAA
ATACAACAATTTTTAGAAAATGTGCGTCTGGCAGTTTTGGGCGGTTTTAG
GGGGTTAGAGTGGGCAAAAAGTTTTTTGGGAAATCGATAAAAACTTACAA
GGCTAAAGAAATTCTGAAAAAATATCAAAAAATGGTTCCAAAATGTGGTC
GTGGCAGTTTTGGGCGGTTTGTGGGCGTGTAAACATGGGTCAACAAACTT
GCGCTACGTCTACGTCTCAATGAGACATACTTGCTGAGCTCTCGACGTTC
ATACGGGCAGACTGACAGACGGACATGGCCAG
>2R:553219-553389
AACCGAGAGCAGAGCAAAAAATTAAACGAAGATCGCCAATACGAACTTGG
ACGAAGACATTTTGAGAGGAACATACAACTTTTGTAATAAAGAAGGATTC
TCATTTCTTACCCCAAACTGGTCAGTTGTTTATTTTGGAATCTTTCCTCC
TTCGGCCACAGGATTGTATCT
>2R:553487-555647
ACGTTCCAACGCGTTATGGACAATGTTTAAGGTGACTTAGTCGGTAACAA
CTGTCTCGTCTATCTCGATGACATAATAGTACTCTCCCCCTCACTCCAAA
AACATATAGCAGATATTAAATCTGTTTTCACAAAACTCCAAAACGCAAAC
CTAAAAATCCAACCAAGCAAGTGTAGCTTCTTAAAGAAAGAAATCGACTT
CCTGGGACATATCGTAACCCAGGAAGGAGTCAAACCAAACCCACTTAAGA
TTCAAACCATCTAGGACTTCCCATGTCCAAAGACAACCAGGGAAATTAAA
TCATTTTTAGGACTATTAGGGTATTACAGGAAATTCATAAAGGACTTTGC
GAAAATAACTAAACCCATAACGAGACAGTTAAAAGGGAAGAAATTTATAA
TAATAGACGATGAATTTAGACAAGCATTCGAAACGTCGAAAGATCTCCTT
TGTAATGATCCTATACTCATATACCCTGATTTCAATAAACCGTTCACGCT
GACCACAGACGCAAGTAATTATACGATAGGCTCTGTGCTGTCACAAGGTC
CAGATACTAATGACAGACCCATATCTTTCTCTAGCAGGACACTATCGAAC
ACGGAAATCCGCTATTCTACGATAGAGAAAGAGATGCTAGCTATCATTTG
GTCTGTACGTCACTTCAGACTACACCTCTTTGGGCGTAGATTCAAAATAG
TCACAGACCATAAGCCATTAATCTGGCTAGAAAATCTGAAAGGTCAGAAT
CCAAAACTACTTCGATGGAAAACTATCCTGGCCGCTTACGACTACGAAGT
CGTATACCAGAAAGGGTCGCAAAACGTAGTTGCTGACGCACTCAGCAGAA
TTGAGCCAAACTTAAACATAAACGAAGACCCACGAATTATACCAATCGTT
TCGCAACCACTAAATCACTTCAATTGCCAAATAATATTCTGTACCGGATC
AACAACGCTAAGAGAAGTAGAAACACCATTTATCCATAAAGTAAGACACA
TAATCACAGAACCCGTGCATACTTTCGACTCCGTTACAAACACTCTTCAA
GCAATCATGAAACCGAATAAAACAGTCGCTATATTTGCACCGGACGATAT
TTTCAAAATAATAGAAGAGTCCTATAATAACTATTTTTTTGAAAATGATT
TATACAAAATTGTCCGCTGCAATATATGGCTAACCGAAATTACGAATCCT
AACGATCAGGAAAACGAAATTCGTGCGTACCACTTAAATACCAATCATAG
GGGGATAGACGAAACGTATAACCATTTGAAAAGGGACATTTACTTCCCGC
ATTTAAAAGACACTATCACAAAAATTATAAAAAATTGTGATACCTGCCTA
ACCCTAAAATACGATAGACATCCCCATAGACCATTGATGCAAGACCCAAC
CGCCCCAGAGGGTCCATTGGCAGTCGTACATATAGACATATATTTCATTA
ATATACTTGTAACCTCACAATTATCGATAAATTCACCAAGCTAGCGCAAG
CCTACCCCCTAAGCAATAGAAATTCAATAAAGGTCGCCGATGCCCTATTA
CAATTCATAAGTCACTATGGCGCACCAAAGAAAATAATTTTCGACCAGGG
CGCGGAATTTTCGGGCAGTCTATTCAACGACCTCTTAACTCAATTCCAAA
TAACAGCTCATACAACTTCATTTCAACAATCAACGGGCAATGCTTCTGTC
ATGAGACTGCACTCCACCTTAACCGAGCACGCCTAGAACGCGAGCACGTC
TAAATACTCACAGAAGCAGTAGCAACATATAACAATGCAATACACTCCAG
CACTTCCTATACCCCTTTCGAGCTCTTCCACGGAAGAACTCACATATTCA
ACAAAACAATAATTATCGACAATCACCACGATTAAATTAAAAAATTAAAC
GAATTTAGAAAAGACATATACCCAAAAGGACAGGAAAGCGCGACTGCAGA
AAGAAGATTGGCTAAATTGCACAAGGACAGAGAGACAACAGTACAAGTCG
CGCCTAATGATACAATATTTAGAAAAGAAAACCGTAGAAACAAGATAACA
CCGAGATTTTCACTATACAAAGTAGATAGAGACAAAGGGGTCACTTTCCT
AACAACTAAAGGTCAAAAGTTACACAAACAAACAATTAGAAAAACAGTTA
AGAAAACAGTG
>2R:555645-556063
AAACTATGGAAGTCATTGAAAAGACTTTTCCACAACGAACACAACCAACT
AACGTTCTCTAACGCCGTCAAACACTCTATACCAACAACAGATAATATAC
CGATTCACACAAAATCTTACCGTTACCCAGTTGTACATAAAGACAAAGTT
CGAAAGCAAGTTTCAAAAATGCTCGAACAAAACATCATAAAAAACAGACA
TTCCCAAGTGCCCAAGAAATGAGACATCATAGGCGAAAAAAGTGGTGCAT
TGCAATCTTTTTTTCGAAAACTAAACGAGAAGACTGTCTCTGATAAATAC
CCTATCCCAAACATTGCAGATATACTAGACAGCATAGAAAAGACCATGTA
TTTCACAACAAATGACTTAGCAGTGGCTTTCACCAAATTCAAATGAACCC
ACGCGACGCGAGCAAGACG
>2R:556065-556443
TGTTGGGTCATGCAGCCGCCAAAACTGTGCAGTAGACTAATCTCATACTT
TTTAATATGGTAAGCCGAATTAGTCAGTGGTAGCAATTGCGATGCCCACA
GTGCAAACCGCTGTTCTCGCACGCATTTATCTGTACGGCGCTCATTCCTT
GTTCTTTTTGTTATCTACCTACGTTAAGCTTGGGCGCTGCATTTCGGCTG
TCTATACCGCCAATTGCCACTTCTTCGTTTTTCGGTAAAGACTAAACTTG
TGCATTCGATATAGCTCTTTGTCGGCCCTAGTAAACAATTCTCAAAGTAA
ACAGTATCGTAAAATAAACAAACTTTTTTCGACTATTTATTATTCGCAAC
AGCTATTGAAAAAGCTCAATAGCTAAACA
>2R:556444-556604
TTGGTGACCCCGACGTGATCGTGTTAATTTGCATGCATTAATTAATGCAC
TTATCCCGTTTATAAATAAATATAAATACATTAAATCGCAATCGGTTGGA
CAAGTGAGTGGTGATTTCGGTTATAGTGGTTGTGTTTAAGCGAGCTAGCA
TTGCATATATA
>2R:556605-557086
AGTTAACAACTAACAATGTATTGCTTCGTAGCAACTAAGTAGCTTTGTAT
GAACAATGCTGACGCGCCAGAATTGGGTTCAACGCTCCACGCGAAGAATG
CCTGGCAGCGGAAAGCTGACACTTCCTACCGGGAGTGTTGCTTCACGCTG
CAAGAAATGCTGAGTCGGCTTGCCGACTTGTGGCGGCGCGATGCATTGCT
CGAGGGTAGACTTAGTTTTCAATATTGTCTTCTACTCAGTTCAAATCTTG
TGTCGAAATAAACCACAGCTTGCTCCGGCTCATTGCCGTTAAACATCATT
GTTCTTATTTACAATCAAATCGCTATCGCCACAAGGCTAGTGATAATAAC
TAAGGGGGCGAAGTCAAGCCCTCCAACCTAATCTCCATAAACAGTGTCTA
AGACGAACCTCAGCGAAAGAAGGAAGATCTCTAGACCTACTGGAAATAAC
ATAACTCTGGACCTATTGGAACTTATATAATT
>2R:557087-563590
TTGGCGCCCAACCAACAATCTGAACCCACCAATCTAATTTAACACACTTT
GTCAGGCGACAAACAGGGTAGTTAAGTTAGAAAAGCATGTAAGTTTTACA
AGACACTTCTTTGACGCAATCAAGAAATTTACGAGTGAAAAAAAAAAAAA
AAAGTTGTGTATCTGGCCACGTAATAAGTGTGCGTTGAATTTATTCGCAA
AAACATTGCATATTTTCGGCAAAGTAAAATTTTGTTGCATACCTTATCAA
AAAATAAGTGCTGCATACTTTTTAGAGAAACCAAATAATTTTTTATTGCA
TACCCGTTTTTAATAAAATACATTGCATACCCTCTTTTAATAAAAAATAT
TGCATACTTTGACGAAACAAATTTTCGTTGCATACCCAATAAAAGATTAT
TATATTGCATACCCGTTTTTAATAAAATACATTGCATACCCTCTTTTAAT
AAAAAATATTGCATACGTTGACGAAACAAATTTTCGTTGCATACCCAATA
AAAGATTATTATATTGCATACCTTTTCTTGCCATACCATTTAGCCGATCA
ATTGTGCTCGGCAACAGTATATTTGTGGTGTGCCAACCAACAACCAATGA
GTTGGGCACATAACTACAGAAAGGTTAAGGTCGAATACGAAAGCGAGGAT
AGCTGGGAGGAGGAGCAAGTAGGCCAAGCATTAGGTCGGCCGTTAGATAG
TGCCACGGTAGATATTACCATGGACCCCAATCAGATTCAAGCTCTTATCG
ACAATGCTGTCAGACAGGCATTGTCGCAACAGCAATCCCAATTTCAGACA
CAACTCAATTCCCTAGCTGCGCGGGTACAGAGTTTGCAGGTGGAAGCACC
GCAAATCAAGATTTACGAAAAAGTCTCTGTTAACCCCGATGTTAGGTGCG
ACATTCCCCTTGACATAATAAAGTCTGTACCAGAGTTCTCCGGTACCCAA
GACGAGTATGTGGCCTGGAGACAATCGGCCATATACGCCTACGAGCTCTT
CAAACCATACAATGGCAGCAGTGCCCATTATCAGGCTGTTGCCATATTAA
GGAATAAAATCCGTGGCGCAGCCGGGGCTTTACTGGTCTCCCACAATACG
GTATTGAACTTCGATGCTATTTTGGCCAGACTAGACTGCACGTACTCGGA
CAAAACATCCTTACGCCTGTTGAGGCAAGGATTGGAAATGGTTAGGCAAG
GAGACCTACCACTAATGCAATACTACGATGAAGTTGAAAAGAAGCTAACG
CTTGTCACTAACAAAATCGTAATGACGCATGAACAAGAGGGTGCTGACCT
GCTTAACGCTGAGGTCAGAGCCGACGCCCTGCATGCTTTTATTTCGGGGC
TCAAAAAGGCCCTCAGAGCTGTGGTCTTCCCGGCCCAACCAAAAGACCTG
CCATCTGCACTGGCTTTAGCTAGAGAAGCAGAGGCAAGCATAGAGAGAAG
CATGTTCGCTAACTCCTACGCCAAGGCCGTAGAGGAGCGAGCGCATTCGG
GGGCAAACGGCAAGAGCCGTTTCCAGGGGAAGCCAAATAAAGAAGAACAG
GGACAGGACAGGAATCCCCACTTCACCAAACGCCCCAAAAATAACGGACA
AACCAACAAGGACACTCAGGCGCAAGCACCCCAGCCAATGGAGGTCGATT
CATCCTCCAGGTTTAGGCAGCGTACTGAACATTATCAGAATCATCCTAAC
GAGTCGAACGCGTTTAAGAGGAGAAATTCCTCAGAACGCTCAACAGGACC
GAGACGACAACGTCTGAATAACGTTGTCCAAGAGGCCCCTAAACAAAAGG
ACCCCAAAGAAGAGTATGAAAAAACAGCAAAGGCTGCAGTCGAGGAAATC
GACAGCGAAAATGAGTACGCTCCCAGTGACGACTCGTTGAATTTTTTAGG
GGGCGCTCCCGGTTGCCGTTCATTGAACGACGGCTGGCTGGGAGAACCTT
AAAGATGCTAATCGATACCGGCGCGGCAAAAAACTACATTAGGCCCGTAA
AGGAGCTGAAAAATGTAATGCCGGTCGCCAGCCCTTTCTCGGTGAGCTCA
ATACACGGCTCCACCGAAATCAAACACAAATGCTTGATGAAAGTCTTCAA
GCACATCTCCCCATTTTTTCTTTTGGATTCTCTCAATGCGTTCGACGCTA
TCATAGGCTTGGACCTGTTAACACAGGCCGGGGTAAAACTCAACCTTGCA
GAGGACTCCTTAGAATACCAGGGCATCGCTGAAAAGCTTCATTATTTCAG
CTGCCCCAGTGTAAATTTCACTGATGTAAACGATATTGTTGTACCTGACT
CCGTTAAAAAGGAGTTCAAGGACACAATAATAAGGAGGAAGAAAGCTTTC
TCCACAACAAATGAAGCTCTTCCTTTTAACACCGCTGTCACTGCCACAAT
TCGGACAGTTGACAATGAACCGGTGTACTCAAGAGCGTACCCAACTCTTA
TGGGTGTCTCCGACTTTGTGAACAACGAGGTCAAACAACTGCTGAAAGAC
GGCATTATCAGGCCCTCAAGGTCTCCCTATAACAGCCCGACCTGGGTTGT
TGACAAAAAGGGGACCGACGCCTTCGGGAACCCAAACAAGAGGTTGGTCA
TTGACTTCAGGAAGCTAAATGAGAAAACTATTCCTGACCGGTACCCGATG
CCTAGCATTCCCATGATTCTAGCGAATCTGGGCAAGGCAAAGTTCTTCAC
TACCCTTGATCTTAAGTCAGGGTATCATCAAATTTACCTCGCGGAACACG
ACCGCGAGAAGACATCGTTCTCGGTGAATGGTGGTAAATACGAGTTTTGC
CGTCTACCGTTCGGCTTGAGAAATGCAAGCAGCATTTTTCAAAGAGCCCT
AGACGATGTGCTTAGAGAGCAAATCGGGAAGATATGTTACGTCTATGTAG
ATGACGTCATAATTTTCTCTGAAAACGAGTCCGACCATGTCCGCCACATC
GATACAGTACTAAAATGCCTGATCGATGCCAACATGAGAGTAAGCCAGGA
GAAAACTAGATTCTTTAAAGAGAGTGTAGAATACCTCGGCTTTATTGTCA
GTAAGGACGGAACTAAATCCGATCCAGAGAAGGTGAAGGCCATTCAGGAG
TACCCTGAACCAGACTGCGTTTACAAGGTTAGGTCCTTCCTTGGTTTAGC
CAGCTACTACAGAGTCTTCATCAAAGACTTTGCTGCCATAGCCCGCCCGA
TCACCGATATCCTAAAAGGGGAAAATGGTTCGGTGAGCAAACACATGTCT
AAAAAAATTCCTGTTGAGTTTAATGAAACTCAACGCAACGCGTTCCAAAG
ACTGCGAAACATACTAGCATCCGAGGATGTCATACTCAAATACCCCGACT
TTAAAAAGCCTTTTGACCTTACTACAGATGCTTCGGCAAGTGGTATCGGT
GCAGTCCTATCCCAGGAGGGCAGGCCAATCACCATGATATCGCGTACCCT
TAAACAGCCCGAGCAGAACTACGCCACAAACGAAAGGGAATTGCTGGCGA
TTGTATGGGCCCTAGGTAAGTTGCAGAACTTCCTGTATGGCTCTAGGGAG
ATTAATATATTTACCGACCATCAACCCCTCACTTTCGCTGTTGCCGACAG
GAACACGAATGCCAAGATAAAGAGGTGGAAATCTTACATAGACCAGCATA
ATGCCAAGGTTTTCTACAAACCTGGCAAAGAAAATTTCGTGGCAGACGCC
CTCTCTAGGCAGAATCTGAATGCCTTACAAAACGAACCCCAATCAGACGC
TGCGACCATTCACAGTGAGCTCTCCCTGACCTACACGGTCGAGACAACAG
ACAAACCGTTAAATTGCTTCAGGAACCAGATCATTCTGGAGGCAGCACGT
TTTCCGCTCAAACGAAACCTGGTGCTCTTTCGAAGCAAATCTCGCCACTT
AATCAGCTTTACTGATAAAAGTTGGCTATTAAAAACACTTAAGGAGGTGG
TAAACCCTGACGTCGTGAACGCTATTCACTGCGACCTGCCCACTCTGGCA
AGCTTCCAACACGACCTCATTGCCCACTTTCCAGCCACCCAATTTCGTCA
CTGTAAGAATGTCGTGTTAGACATAACCGACAAAAACGAACAGATCGAAA
TCGTCACTGCCGAGCACAACCGCGCTCACAGAGCCGCACAAGAAAACATT
AAACAAGTCCTTCGGGATTATTACTTTCCCAAAATGGGCAGTTTAGCTAA
AGAAGTAGTAGCTAATTGTAGGGTCTGCACCCAAGCAAAGTATGACAGGC
ACCCGAAAAAGCAAGAGCTCGGGGAAACGCCCATACCCAGCTATACAGGT
GAGATGGTGCATATTGACATATTCTCAACCGACAGGAAGCTATTCCTGAC
GTGTATTGACAAATTTTCTAAATATGCAATAGTGCAACCAGTGGTGTCTA
GAACAATAGTGGACATCACAGCACCCCTGTTGCAGATCATTAACCTGTTC
CCCAATATCAAAACGGTCTATTGTGACAATGAGCCCGCATTTAACTCAGA
AACTGTCACCTCAATGCTCAAGAACAGCTTCGGCATTGACATAGTAAATG
CGCCCCCACTCCACAGCTCATCCAATGGCCAAGTTGAACGGTTCCACAGC
ACATTGGCAGAAATCGCCAGGTGCCTGAAGTTGGACAAAAAAACGAATGA
CACAGTAGAACTAATCTTGAGGGCGACGATAGAATATAACAAAACCGTGC
ACTCAGTTACTCGTGAGAGACCAATTGAGGTGGTTCACCCAGGGGCCCAC
GAGCGCTGCCTAGAAATCAAGGCAAGATTAGTAAAGGCTCAGCAAGACAG
CATCGGAAGAAACAACCCTTCCCGACAAAACCGCGTGTTTGAGGTGGGAG
AACGCGTGTTTGTAAAAAACAACAAGAGGTTAGGAAATAAGCTAACTCCA
CTATGCACCGAGCAAAAAGTGCAGGCAGACCTGGGAACGTCTGTTCTTAT
TAAGGGGAGGGTGGTCCACAAGGACAACCTCAAGTAGACATTCCCTCTAC
AGTTAGGTAGTAAGTTATGTCAAGGAAAATCCGAGCACTGTAGTATCACC
TTGTCTTTAATTTCCAGGTTCACCCTCATGATGTTCATACCCTTGGTAGT
AGCGAATGCTCGGATCACCGACTTTTCGCATGCCAACTACATTCCTGTGT
TAGATGGGGATGTGCTGGTGTTTGAACAGCGTGACCTCTTGAAACATTCG
AGTAACCTTTCCGAGTACGCTAGTATGATAGATGAAACACAGAAACTGTC
CGAGTCCTTTCCCCACTCACATATGCGTAAGTTGCTAGAGGTCGATACTG
ACCATCTTAGAACCTTGTTGTCCGTTCTCAAAGTCCACCATAGGATAGCT
AGGAGTCTAGATTTCTTAGGTACAGCCTTAAAGGTTGTGGCGGGTACTCC
CGATGCCACGGACCTCTTTAAAATTAAGATCACAGAGGCCCAACTAGTAG
AATCTAATTCCAGGCAGATAGCTATAAACTCCGAAACCCAGAAACAGATA
AATAAGTTAACTGACACCATCAATAAGGTGATCAATGCCCGTAAAGGCGA
CTTGGTTGACACTCCACACTTATATGAAGCACTACTAGCAAGAAATAGGA
TGCTGTCTACAGAAATTCAAAATTTAATTCTCACTATTACTTTGGCCAAA
TCAAACATTATAAATCCCACAATTCTTGATCATGCCGACTTGAAGCCTCT
TGTAGAACAGGATACCCCAATTGTCAGCTTAATAGAAGCATCTAAGATCA
GGGTCCTCCAGTCCGAGAATAGCATTCATATTTTAATTGCCTATCCTAGA
GTCAAGTTCAGTTGCAAGAAAGTCGCCGTCTACCCTGTATCTCACCAACA
CACCATCTTGCGCCTCGACGAAGACACTTTGGCCGAATGCGAACATGACA
CCTTTGCGGTCACCGGATGCACAGACACCACACACTTCACGTTCTGCGAG
CGGTCTCGGCGCGAAACTTGCGTGCGCTCACTCCATGCTGGAAACGCTGC
TCAATGCCACACTCAACCCAGCCACTTGCGAGAAATAAACCCCGTAGATG
ATGGCGTTGTGATTATCAACGAAGCCGCAGCTCACGTTAGCACTGATGGC
AGCCCCGAAACACTGATAGAGGGAACCTACCTGGTAACCTTCGAGCGAAC
GGCAACCATCAACGGCTCTGAATTCGTAAATCTAAGGAAAACACTAAGCA
AGCAGCCAGGCATCGTGCGTTCACCACTACTTAACATCGTCGGCCACGAC
CCTGTGCTCAGTATACCTCTGCTACACCGGATGAGTAACGAAAACCTACA
TTCCATCCAAAACCTTATGGATGACGTGGAATCTGAAGGCTCGCCCAGAC
TCTGGTTCGTGGCTGGTGTGGTCCTAAACTTCGGCTTGATTGGCTCTCTC
GCCCTTTATCTGGCATTAAGGAGAAGACGAGCCTCTAGGGAGATACAGCG
CACCATCGATACTTTCAACATGACCGAGGACGGTCATAAACTTGAGGGGG
GAGT
>2R:563589-564070
AGTTAACAACTAACAATGTATTGCTTCGTAGCAACTAAGTAGCTTTGTAT
GAACAATGCTGACGCGCCAGAATTGGGTTCAACGCTCCACGCGAAGAATG
CCTGGCAGCGGAAAGCTGACACTTCCTACCGGGAGTGTTGCTTCACGCTG
CAAGAAATGCTGAGTCGGCTTGCCGACTTGTGGCGGCGCGATGCATTGCT
CGAGGGTAAACTTAGTTTTCAATATTGTCTTCTACTCAGTTCAAATCTTG
TGTCGAAATAAACCACAGCTTGCTCCGGCTCATTGCCGTTAAACATCATT
GTTCTTATTTACAATCAAATCGCTATCGCCACAAGGCTAGTGATAATAAC
TAAGGGGGCGAAGTCAAGCCCTCCAACCTAATCTCCATAAACAGTGTCTA
AGACGAACCTCAGCGAAAGAAGGAAGATCTCTAGACCTACTGGAAATAAC
ATAACTCTGGACCTATTGGAACTTATATAATT
>2R:564071-566318
TATACATACATACATTGCTACATATATCGTTACGTGCATTGACTCCGCTT
GCATTTTCGGCATTTATTTTGTGCTCATCTTCCCGCTGGCGATTTGTTGC
CATGCCCGCTGAAGGTGAAAAGAAACCGGGTGGACCTTTTTAAAGCGCAA
AGCCAATGCGCTGTTCAGCAGGTTGCAGAGGCTACAAACGTCGCTGTCTA
ATGAGACGCTAAGCGGATACGATGAACCCACTCTTACGGTGAGGCTGGAG
CAGATTGATGAGCTGCAAAGTGCCTTCAATGTTCTACATACAGAACTGTA
GGAAATGGATTTCGACGAAATTGGCAGTGAAATGAGCGAGAGTTTCGATG
AATTCATCGTTGAATTCAAGGCTAGTGTGCGCGCGGAAATAGCCAAACGC
AATGTGAATTTCAAACAACAATTACGAAGCGGCTTTAGAGTTGCTTCAAA
AAAGGTTTGATAATCGGCGTCTCGTTTTTCAGGCGCGCATCACCGAGATT
CTGGGTACGGAATGGTTTAGTAGCATCACTTCGGTAATTGTCGGACAAGT
TTAACGCTCACATTCGTGCGTTGAAAGTTTTGGGCACCACTCAGCAAATC
GCTGGCTGCATCTTAGTGCAAGTGCTGCTGCAAAAGCTGGATGCGGCGAG
CCAAGCTAAGTGGGAGGAGAGCTTGGAGGATCCGATCTTTGCCAACCTTT
TTCCGTCGTGGAAATCGATGGCTGCATTCCTGGAGCAGCGATGTAGGACT
ATGGAGGCCGCGGATTGCGCCATGGCAACCTATGCGCCAGGCGTTCAGGT
GGGCAGAAATCGTTCGACGCTAGTTGCTACCACCCAAAATTCTCTTGGTT
GCATGCTTTGCCATAGTGCAGAGCATGACATATATTATTGCCCGCAATTT
AGAGACTTAGCGCCAGTAGATCGTCTGCGCGAGGCAAAGAGACTAGCACT
TTTCCTAAATTGCCTAAAGACAGGTCATCAGCTACGGCAATGCAGCTCTA
GCCGCTGCCGCACCTGTGGAATCAGGTACATACGCTGCTCCATCTAGATG
GACCGCCTTCCTCGCAGCCACATGTTCCGGTTTCTTCAAGCTCCCGCACT
GAGCCTTCTGCCCCGCTTTCGACTTCTTCTACTCTAATTGCCCAGGATCT
CGGTAGTGACCTAGTGCTGCTTGCCACTGCAACCGATCTAGTGCAGAATC
GGTCGGGACTGTTCGTTCCCTGCAGGGCCTTGTTAGAATTTGGCTCTCAA
CTGCTCTTGGTCACCTCTCAACTGCAACTTCAGAGTTCGAGGTCGTCCGG
CTCCGTCACTGGAATCGGGGATTCCAATTTCGCGACTGATGGATTCTCGG
TAGGAATTTCGATTCGGTCTGTCACTTCGGATTTCTCAACGAGCATAACA
GCAGTTATCGTTCCCAATATTACGGATCGCCAGCCAAGTTTTAATGTGGA
CATTGGGGACTGGAAGATTCCAGAAAACCTGCAGCTCGCCGACCCGGAAT
TTCATAAAGCTCAGCGTGTTGACCTGTTAATAGGAGCTAGCCTGTTTTAT
GAGCTGCTGTGCGTAGGTCAGATAAAGTTGTTGCCAGGACTGTCCCTGCT
TCAAAAAACTCGCCTGGGCTGGGTTGTGTCTGGAGGCTGCGCGCGCCCTT
GCGGGAGCGCCTTAATAGCTTCACGCGTTCCTTCTTCAGCCAGCAAGGAA
AACAGCATTGATGTTGAACTTGATTCACTTCTGCAGCGCTTTTGGGAGGA
AGAAAATGGCACCGGCCCAATAGTTCAAGCCACTAAGGAGGAGCTAGATT
GCGAGGCCCACTTTGTTAAAAATCACACCCGACTGGCAGCTGGCGATTAC
TCGGTACGGTTGCCGCTAAAACTCCATTTGGACTCTCTAGGAGATTCCTA
TCCTCGGGCTTTGCGGAGATTCTTGTCGCTGGAAAGGAAGCTTACAAAGC
ACCCTGGCTTGAGGGTTAAATATGCGGCGTTCATGAAGGAATATCGTGAT
CCGGGACATATGTCGCCTGTGCCTGCCTCCGAGGTCAGCTCGTGCCGATA
TTTTTTACCACATCACTGCGTCATGAAGGAGGATAGCACTACCACCAAGC
TTCGCGTTGTCTTTGACGGATCAGCTGCCTCTTCCACTGGTTACTCGCTT
AACAATGTGTTAATGGCTGGCCCGGTCATCCAGTTAAGCTATTTCACATC
CTAATTCGATTTCGCTCACACCCAGTTGCCATTACAGGAGACATATGT
>2R:567330-567994
GCTGCCATTCAGGAGCTGACAGATGTCACGGCTTGGCGTTATGTTCCAAC
AGCGTTAAATCCGGCTGACATCTTATCCAGAGGATCCCTGCCATCTGAGC
TTACCGAATCGTCACTCTGGGCGCATGGACCCGCCTATCTTACGGAGCCT
GAAAGAGATTGGCCAACAGCTGTTTGTCCTGACATACCGGTGCTTGAGCT
TCGTCGAAGTGTGTTCATCGCAAAGCGCCGTACGTGGATGTGATTGCTAG
CTCCAAATTTGCAAATTCTTACCCCTCACTGCAACGAGTGTTTGCATACA
TTTACAAATTTTGTAATGGAATTCGTCATCCTGGGCTCACCGTCGCACAC
ATTCAAGAGGGTACTCATATGATGCTGCGGTTGGTGCAGCGCGCGCAGTT
ATGGGAGGACCTGCAGTCCCTAAAAACGCTGAGAAGAGTTTCCTCGTCTA
GTCCCATATCCTCGCTCTCGCCGTTCCTGGATCAATTTGGACTTCTTAGA
GTAGGCGGTCGCCTCCGGAATTCGTCATTGGACTTTGATGGCCGCCACCC
GAAAATCCTTCCAAGGTCCCATCCGGTGACTCTGGCAATTATTTCGCATT
ACCATGAAAGCAATCTTCATGCCGGACCTCGAGCTCTTCTGGGTGCAATT
CGATCCCAATATTGG
>2R:567989-568505
TCAATATATTCAAAATTCGGGAATATACCAATAAAATAAATTTCAAACAA
TTCAAAAAAATACACAATTTTAAGTTCTTATTATTTAACTTCCACTCCCA
CTTTAATGGCCTCCAAAGCATGGATATCCTTTCTAGCCTAAATGCAAAAA
TGAACCTTGCCGAATCCATACTAGAAACACCAGAAACCGCCATCCCAATC
CTCAAAAGGGCAAACCTTGTAGACACTTTACATAACCTGCCACAAAATAC
CAAAATGCTACTTCCGCTCCCAGTAAACTTCATGCTGGGAGATTTTATAT
ATGAAACCACCAATTTGGATAATCAAATATCCATAACAGGCGGTTTATAC
AACGCAAACGCAGGATACGCTCATTTCGAAGTCTGCAATAACTCAGACGA
GATCCAAACACTTTACCTCGAGGAACCGTTACAGGTAGAAGAGTTCCCTT
CGCGAACCCATCAATACTTAAACTGCATGTCCGCGGCAACAGGTACAAAA
CGAGCGGACCACCAATA
>2R:568508-568776
GGCGAAGCCGGACTACGGACAAGGGATTAACAATGCCCACTATGCTTATC
GTTCAAATTCTAAAGAGCTGATGAACATGTGACGGCAGTGTTTTTGGGGA
TTTTAGTAGTATGTTGTGAAATAAAAAATTCAATAAAACGCTATTGAAAC
ATAATGACGTGAAAGTGTAAATAAAACAAAGGAAACAAACAAAATCAAGT
ACAAACGGCTTCACAGGCGACCGTATATGTGTACATCAATCGCTGATAAG
GCACCGGGATCGCCTGTGC
>2R:568782-568972
GTTAACATGCCCCCTCTCTCCGACCACAGGGAAACAACACCGATCCAGCA
AACGAAAAACCGAGAGCCGAGCAAAAAATTAAAGGATGATCGCCAACATG
AACTCGGACGAAGACATTTGAGAAACATACAACTTTTGTAATAAAGAAGG
ATTCTCGTTTCATACCCCAAACTGCTCAGTTGTTTTTTTGG
>2R:569413-569501
AAATTGGCGGCTATCACTAAGCTTTTGAAAGTGTTATCACTTCTCATTTG
CAGCACCTTTGTAGGTCTATTATATCACCATGCCAGCAC
>2R:569494-569567
GCCAGCACTGGACCAGGTAATCGGTAATTGGTAATGTCGCCACATGACTT
TTCGTACCAAGATAATATTATCGT
>2R:569596-569674
AACCTAAAGATAAACCCAGAAAAATGTTCATTATTTAAGCAAGAACTACT
GTGCCTAGGGCACCGCACACAAGCAAAAG
>2R:569748-570125
CCTGGCATGCCCCGATTTCGGAAAAATGTTCATCCTGCAAACGGACGCCA
GAGACTACGGGATAGGAGCAATTTTAATACAGAAGAATACAGATATAGAA
GACGGCGAGAAAGTTATATCCTACTCTAGCCGGACCCTATACGGAGCGGA
AAATAACTACTCAACAACAGAGACAATTCGGAAATAAAAGCAATACCTGG
AGGGCTACCACTTTAAGGTAGTAGCGGATCACATGGCGCTGAAGTGACTA
AACAACATAGAAAGCGCTTCCGGAAGAATTGCCAGATGGGCATTAGAGCT
ACAGCAATATGACTTTGAGGTTGCGTACAGGAAATGTCAATTAAACGTGG
TGGCAGATGCATTATTGGCCCAGCCACT
>2R:570327-570568
AAAATCGCGAGGTTTGGAGTCCCGAAAGTGGTGACTACGAACAAAAGCGT
GCAGTTTACGAGCTGGACGTTCAAGAAGTTTCTCAACCATGCACCACGCA
GGAGAATTCGATAGAGAGAGCTAACAGCACTGTAAAAACAGTGACATCAA
AGTTTTCCAGACAGAACCACAGGAATTGGGATGAAAGATGGCCCGAAATT
ATGCTGACTGTAAATTCCAGTGTATCACAGCCTACGGGCTAC
>2R:570597-570871
AGAGAAAAACAAGGTACAGATGAAGGAGATCTTTGAGATAACCTGGAGAA
AATGTCCCACGACCAGGCAGCTGCGAAGAAGGCAATGGAAGGATTGGTTA
CGTCGTTTGGGCCAAAGAGCACCATTTGTCAAAAGCGGCCGAGAGATTTA
CGGCCAAGCTAGTTCCGAGGTTCGATGAGCCGTACCAGATTGTGAACTTC
ATATAGCCAGTGATCTGTATGGTTCGCCTCCGGAAGGACGGAACGGAAAG
GACGGTACACATCAGCGACCTAAAG
>2R:571350-571419
ACGCAGATATGACCTTGCTGGCCTGCAGCGTCCCAGACGACGACTGGGTA
GAAGTGAAGCGAGTTCTTGG
>2R:571447-571542
CCAACAACATCCCTTGACTTGTGCACGAAATTAATACGAATTTAAGGAAA
CTTCAACCCTTCCTGAATTCGTAAAAGAATAACTGACGTTCGATGG
>2R:572221-572243
TATCTTATCTTATCTTATCTTAT
>2R:572274-572333
TTTTTTTTATTTTTATATATATTTATTTAATTTTTATATTTATTTCATAT
TTGGATTTTT
>2R:572641-572690
TTTTATTTCTATAATTAAGTACAATTTTATAATTTGATAAAAAAAAAAAT
>2R:573031-573078
TTATAAGAGAGGATAGTCTTATCACTAAGCTTCGGGTGGTGTTTGACG
>2R:573557-573588
TAAACTAAACTATACAAAACTAAACTATACTA
>2R:573722-573744
AAAATAATATAATATAATTTTTT
>2R:575015-575050
ATTTTTTTTAATTAAAAAATTAACTTAATAATAATT
>2R:575162-575328
AAAGCCGATAACATTAAAAAGGAAAATATTAAATTTTCTTGCGTGAGTGA
CATTTTATTTTTTGAAGTGTTCTGATGATTTTCGACCGAAAAGTACGGTG
GTGAAGGAGTTTGAAGCTAAGATGAAAAATATGAAAGAGGGATCGTGGGA
ATTAAACTTCCCCGACG
>2R:575327-575577
CGAACACCCTTACTCTTAAGCGGCTTAGAAGTCCAAATTGAAATTTTGCC
CCACTTCAAACGAAAGCTCACTACTTTACGATCTTCAGCGAGTTAAGCCA
GTCTTAACACGCTGAGTGCTTAGGCTCTGTGCGAAAGTCTTATGCAAGCC
TCTACTTTACCCTTTATATATATGGGAGGAGTCCGTGATACCTCTTCATA
AACAAATATATGTAAGCAATTACAGAGGGATCTCTAAAAGATCGGATATC
C
>2R:575677-575720
TGGGCGGCTTGTGGGCGTCAGAGTGGGCGTGCAAAACAATTTTT
>2R:575727-576127
CAGTTTTCTGCGGTATTATGGCGTTAGAGTGGGCGCGGCAAAAAGATTTT
TGGAAAATCGATACAAATTTAAAAGACATAAAAGTTTTTTTGCAAATCGA
TAGAAATTTACAAACAAAAAAATTTAAAAATATCAAAACATTTTTAAAAA
GTGTGGGCAATTTTCTGCGATTTGTGGTCGTTAGAGTGATCGTGGCAGCA
TGAGTCAATGAACTTGCCTTCCGTATATGTCTCTAGAATCTGTAAGCTTA
ATTTCAGAAAGCTGAAATCGAGACGCTGAATACGGACAGACGGACATGGA
AATATCAACTCGGCTTTTGATGCTGATCAAGAATATATATACTTTATATG
GTCTGCCTGTCTGGAAATCTAGTTAACACTTTTATCCTACGAGTAACGGG
T
>2R:576321-576485
TCTGAATCCGTCGTTTCTATTTTCTAGCTTTTATGGATCCCAAAATCGCG
TGTATATGATCAGAATAGCTGACCAACTGACGACCAGATTGACTCGGGTA
GTGGTCCTGATACTGATTATGCTTATACCTATATTCTTTTTAGGGACGAA
AAAGCTTCTTTCTAC
>2R:576530-576901
AACAAGAGAGAATGCTATAGTCGAGTTCGCGAACGCGAATTGCATTATTT
TTCTGGGATATCGACAGATATTGGGGAGTAAAATGAGAAAAAAATAAAGA
AAAGTGTGGGCGTGACCGATTTGGCGGCTTTAGGGCGTTTGAGTGGCGTG
GCAAAAAGTTTTTTGGCAAATCTATAGAAATTTACAAGACCTTCTAGCTT
TTATAGTTCCTGAGATCTCGACGTTCATACGGACAGACGGACGTGGCCAG
ATCGACTCGGCTATTGTTCCTGATCAAGAATATATTTACGTTATATAGTC
GAAAACTCTTTCTTCTGCCTGTTACATACTTTTCAACAAATCTAGTAAAC
CCTCTACGAGTAATGGGTATAA
>2R:576921-576998
AGATGGACATGACCTGGTCGATTCGACTAGTGATCAAGAATGGGTGTATA
TAGATGTAAATGTACCTGTACATGCGGA
>2R:578132-578211
TTCTGATCAAAAATGTATATACTTTATAGGATCGGAAAATCAACCTTCTG
CCTGTTACATATTTAATAACGAATCTTGTA
>2R:578555-578971
TTTGAACTTACAATCCGATCTAGATATCTTTCAAATATGGTGCCGTGATA
ACGTACTAAACTTAAATGGCTCCAAGTGTAAAGTTATGACCTTTTGCCGT
ATCAACCAATACACACAACTTGCACTTAAAGGGTCGCTCTTTAGACAGAA
TAAAACGGGTTGATGATCTTGGTGTTTTTCTGGACCTAAACTTAAATTTT
AGACCATATTTCGAATATTAAATAAGGCCAGGGGTGTGCTTGGCTTTATA
AAAAGGTGGCCAAAGGAATTTTATGATCCTTACACGACCAAAACCTTAGT
CCGTCTGATTTTTGAGTAATGGCCACCTGTCTGGAGTCCTCAATACGTCG
TTCACTCGGACCGCATTGAATCGGTCCAAAAAAACGTTTTTCTGTTAACT
CGGGCAGCGCCCAAGTT
>2R:579175-579196
AAATTTTTTTATTATATAATAT
>2R:581089-581241
CTTACAAATCTTACAAATCTCGTGCAGGGGAGTGGCCTAGCAAGAGCAAA
GATGACCGCGATGCAGGAAGAGTGAAGGTGAAACGGTCAGGTGAAACGTT
GATTTATGGACCTTGGACCCCGGCAAAGCGGAGAGACTGTGAATTAACGG
TAC
>2R:581253-581358
TGCGCAAAAGGGGAAATAAGGGGATTCCTGCGGCCTATATAGGGTCGGCG
AAAGCACGGATCGGGTTAGTAGTGAGACAGAACGTGCAAAGAAGGAGTTT
GTGAGT
>2R:581790-581937
CAGACGGACGGACAGTCGAACGGACGGATAGACGGATATGGCCAGATCGA
TTCGGCTATTGATCCTGATATATACTTTATTTCGTCGGAATCGCTTCCTT
CAGCCTGTTACATACTTTTCAACGAATCTAGTATACCCTTTTACTCAT
>2R:581813-581956
ACGGATAGACGGATATGGCCAGATCGATTCGGCTATTGATCCTGATATAT
ACTTTATTTCGTCGGAATCGCTTCCTTCAGCCTGTTACATACTTTTCAAC
GAATCTAGTATACCCTTTTACTCATTGAAGGGTAACAGGTAAAA
>2R:583875-583935
CAAAAACTGCATACTTCCAAGCTTCTGAAGCAACTCTGGTGAAACGGTCC
GTTATAACTGG
>2R:583917-584261
GACATCAGCAATCCCACAGAGCGACAGTTTACGGACACACACACGCACTC
AGAGGACCTTGTCTACGTTTTCGAGTACTCCTTTAAGAATGGAGCGCCTC
CATTTACCGCAGGCTATCACTCGTCTGGTCTCATTAAAACGGAAATTCGG
TCGATCTCCGGAAGTCAAGCAGCAGCAGTGGATGCTTATCTGCATCGGAG
CCATGTGGAATAGCTCACAGTAACGTAGATTATGGAAAACCCAGATACAT
TTGTATTATTTGCCGCACTACGCTGTCATGAAGCTGGATAGCCTGACTAC
TAAGTGTCGCGAGGTCTCTGATTAATCAAAAACTGCATACTTCCA
>2R:584356-584438
TACTTGAAGGTAAATCTGCAGCTTCTCTTAGCAGATCCCACATTCTGCAC
GCCGGTATTAATCGATTTTTTCAACTCTGGTCT
>2R:584450-585311
TACAGCTGCGGTTAAAATAATAGCACTACTGCAGGTGAAAAGTTCATTTC
ATAATCATAAAATTATTAAATGTTTATATTTTTTAAAGTCAGATTGCATG
AATAATAAGTACCATATGAGAAAGACATTTTTAGTCTCTCAATGTAACGG
TTCTTTTTGTTTTTGGGCACTTGCTGCAAAAGTGCGCGAAATGAGGCGTT
AACCAAAATAGCACTGACCACGTATTTGCTGAATAAAACTAATAGGAGTG
ATTGCTTTGGTTTTTTTTTCGACAAATTTTGAAAAAAGGAGTTGTATTAA
AGGTTTTAATTGAAAATTTTCCAAAAATTCTCTAGTTATGGGTCGCGGAA
AGCATTGTACCGTCGAAAAAAGAAATTTGATTAAAAACATGATCTCTGAA
GGTAAAAAATACGCTGAAATTGGCCGCATTGTCGGTTGTTCAAGCAACAT
GATCCGCAAAGCACTGCTGTTTGTCGAGAAGAACGAAACACGGCGAAGAA
AGCCCTCTATGTCCAACGTGGAGATAAAGCGCTTGGTTCGGCAAGGCAAG
AAGGAGCCTTTTAAGCCGGCGACGGAACTGGAGAAGGAGCTTCAGATAGC
TGAAAGCGTGGAAACTGTTCGCAAACGCTTAGGACAAAACAACCTTAATG
CGTGCAGCCCAAATAAAGTCCCCCTTTTGACTGTTAAGCATGTGGCAAAG
CGAATCGAATATGCCAAGATTCCCAAGGACTGGCCTGTGGAGATGTGGCA
CAACATTTTGTGGTCAGATGAGACCAAAATTGTGTTGTTTGGTGGGAAAG
GCTCTTGGTCTTATGTTCGTCGTCCACCACGAACTGAATTTAATCCTCGC
TTCACCTTTAAG
>2R:585321-585473
ATTAGATGTGTTACTAATTTTTTTATTTCGATTGAAAATCATTGTAGTAT
TTAAGTTAAGTGAGTAAAATGATGAAAAAGTGGCAGAAAATAGAGAAACG
CTGGGACATACACGAAATGTGCTTATGGTGCTATTATTGTTACCGCAACT
GTA
>2R:585670-585748
GAACCCTAGTTAATTTTCATATTGTTAACCAAATTGGATTTCGATACTCG
CCAAGATAAGGGTCGGTGTGAAAACTTCG
>2R:585868-586011
TGACACTCAATCGGTCCCAGCATTAGTATTTCATTTGACACAACTCCAAG
ACAATTATATGTAGTTTGTGGGGTTATCGGAAGAGCTGTATGGCACCACA
AGGAACAAGATTGGGACGACCCTGACGACGACTTTAATGCTTAT
>2R:586539-586593
AAATAACTTTATAATATTACGTTATTTTTCAAAAGAAGGGAGATGTAGTG
TATGC
>2R:586645-586697
AATATTAAAATATTTATGTAAAAAATACAATTTTTTAGATTTGATTTTAA
TAT
>2R:586767-587226
TACGAAACTACGCAAAGACTTTAACTAACCTGATAAGGGGAAAGTATTGA
CGTTAGCGAATTTGACTTCCCAGTCAAAACAGGTTCCGATTGAGCTCGAT
GAGCAGGCTTTGCAAGCCTTTAATGATCTATAAGCTATACTTTCAACTTC
CAAAGTATTGCCGTTCCCCGATTTAGGTAATATTTTTCATTTAACTACCA
ATGCTTAACTCGAATTATGCCTTAAGCGCGGTTCTTTCTCAAATTTATCA
TCGCCTAAGAGATGCTGGCAATAGTGTGGGCTTTGGGCAACGTCACCTCT
TATCTGTACGGCGCAGGTTGTATAAAAGTTTTTACCGACCATCAGCCGCT
TACTTTCGCCCTGGACACTAGGAAGTTCAACGCTAAGCTATAGCAATTCA
ATTCCAGAATCCAAGAGGACAGTTGTATATTGACATACAAACCAGGGAGA
TCGAAAGTAG
>2R:587597-587876
CATCTAAGATCTTGTCTGAGGGTTACTGCACTTTAAATCATTCGCTCACT
GGTATTATCGGATGGCAACTATGTTAAAGCATTAGATTTGTGTCAAAACA
GATTTGCTAATCGTCGTTTAGTATTTCAGCACACATTACTGAAATGTCCC
AGAATAATGACAGTGATGGTTCCGTTTCAGTGCTTCGTGAACTGGCGTAT
AAATTCAACGCTCATATTGGTGCGCTAAGTGGAATGGGCTCAACGGAACA
AATCGCTGGATGCATTATCGCCCGAGTACT
>2R:588587-588887
TTTTTCAAAATTGTTGGCGTAGCAGTTTTGTTTGTTTGTGGGTGTTAGAG
TGGCAACAGAGTCAACAAAGTTGCGCTGCGTCTTTGTCTCTAGAATCTGT
ATGCTGAATCTCATCCTTCTAGCTTTTATAGTTTTAGAGATCTCTACGTT
CTTACGGACATGGCTCGTTCGATTTGGTTATTGATCCTGAGCAAGAATAT
GTATGTATATATACTTAATATGGTCAGAATCTTCCTTCTGCCTGTTACAT
ACTTTTCAACGAATCTAGTATTCTCTTTTACTCTACGAGTAAAGGGTATA
A
>2R:588893-589253
TTCATGGCGTTAGAGTGGGCGGGGCAAAAAGTTTTTTGGCATATCGATAG
AAATTTACAAGATTAAGAAAGTTATGAAAAAATAACCAAAAAATTTTTGA
AAGTGTGGGCATGGCAGTTCTGTGCGTTTTGTTGGCGTTAGAGTGGGCGT
GGCAACATGGGTCAGTAAACATGCGCTGCGTCTATGTCTCAAGAAACTGT
AATCTCAACCTTCTAGCTAGATCGAGACGACAGAGAGACAGACGGACTTG
GCCAGATCGACTCTGCTATTGATCCTGATCAAGAATACAAAACTTTATAT
GGTCGCAAATGCTTCCTTTTGCCTGTTTCATACTTTTTAACGAATCTAGT
TCTTTACTTTA
>2R:590451-590507
AAACAAGGGAGAATGTTATAGTAGAGTTCCCCGACTATCCGTTAACCGTT
CCTCAGC
>2R:590904-590966
TTTAAATATTTCAAATAAAATTTTAAAAAAAATTTATTTTAATATAATTT
TATATTTTTTTAT
>2R:592242-592665
ATGCTAGAAAGCAGGCATAAGCAGAGCAACTATCTCAAGACTATAACGGT
CAACAGCTATCAGGGGCATCAGTGGCAGAGTTCATATCAGTGGCATTAAG
AACCTTTACAGCAGCCGATAGTACTAGGCCCACAACAGAACTAGATTTAG
CAGCTCCACATTGGGCAAAAAATCAGTTCTGACCATAAATATATGGTATG
TTTTTCTAAGTACAGAGTTACCATACCCCACTTTTTTTCTTTTTCGACAA
AAAATTCGAGTTCTAAAATTACCAGAATGCGTCTAGATCTTATAGACTGG
GGAATAATAACTATACAGCAGATGCTCTATCCAGAATAGCTACCGGATAG
CTAAATAATATTAATAGACAAAAAAAAAAAGGTCGAAACGAGGGCTTCTG
CAAGATAGAAAGTTACATACGGAG
>2R:592906-593090
TTAAGGAATAGGTTAGAAAAATTTATAGAAATATTATCTTTATCTCTGAT
TATATTCAGTAAAATATGAATTAATCTGTTTTTGTGGTATCTAAGGGTAT
GTTAAGAAGAGGTTGTAAGAGGGCGGAGTCCGAATGGATTTCACAGGGAG
GGTGGGTATAGAATGAGGCCAATAACATCTGGTCC
>2R:594896-595187
CAAGGCACGCCTAGTAGCCAGGGGCTGTTCACAGCGGTATGAAATTTATT
ATGCAGAGACTTTTTGACCTGCTTGTCGGATGGAAAGTATTCGTTTCATA
CTTTCCCTGGCTGTACAGTTAAAATTACATATGCACCAAATGTATGTCTG
TACAGCTTATTTAAATAGCGGTTTAACAGCCCCTAGGATTTCAAGCCAAA
GATCATGCGGACGTCGTGCTTTTGCTAAAGAAAGCCATTTACGGCCTTAA
AGAGTCTGACAGAGAGTGGAACTGTAAATTGGATGGAGTTTT
>2R:595536-595692
GAACTCATGTGGTTGGCGGTATCACCAAGGCGAGACATTTTACTTACAAT
GTCTAGATAGGCGTAGCGTAACAAGGATCCCCACAGTGAGCACTGGACAT
GAGTAAAACATGTACTCAGATATTTGGCATCGACAATGTATCTAAAATTT
CATTATA
>2R:595693-595897
AAACAAGAGAGAACGCTGTAGTCGAGTTCCCGACTATCAGATACCCGTTA
CTCACTGTTACTCATACTGTGAATGCGAACGCAAAATTTCATCATTTTTC
TGGGATATCGTTATCGATATAGGGGAATAAAATGAGAAAAAAATTAAAAA
CTGTTCAGAAGTGTGGGCGTGACCGATTTGGCAGCTTTAGGGCGTTAGAG
TGAGC
>2R:595902-596342
AATAATATTATGAAAAAATATCAAAGCAATCTCCAAAAGTGTGGGCGTGG
CAGTTTTGGGCGGTTTTAGGGTCTTAGAGTGGGCGTGGCACGTTTTCCCT
CAAATCGATGGAAATTTACAAGACTAATAAAATTATGAAAAAATATCCAA
CAATTTTTCAAAGGCGGGGGTGGTAGTTTTGTTTTTTGCAGATCGATAGA
AATTGACAAAACTAATAAATTGTGAAAAAATATCAACACATGCGTCTATG
CCTCTGGAACCTTTATGCTGAGTCTCAACCTTCTAGCTTTTAAAGTTCCT
GAGATCTCGACGTTCACATGGACAGTAGGACAGACGGACATGGCCAGATC
GACCCGGCTATTGATTCTGATCAAGAAAATATATACTTCGTAACGCATCC
TTTTCCAGTTACATACTTTTCATCCAACGGGCGTACCCTTT
>2R:596966-596986
TCTCTCTCTCTCTCTCTCTCT
>2R:597393-597489
TTCCAGTGTGTGAATCGATGGCATCGTTTCTGAAGCAGCGATGCAGGACG
CTGGAGAATATGGAGTTCGCATAGGCAAGCTATGCGCCATGCATTCA
>2R:598318-598465
AAAGTTTTTTAGCACTATAGAAATTTACAACACTAATGAAATAACGAGAG
AATATCAAAACAATTTTCAAAAGTGTGGAAGTGGCAGTTTCGTTTGGTTT
GTGAGCGTTAGAATGTTATTGGCGACATGGGTCAATAAACTTGGGCTG
>2R:602455-602486
TAATAAATTTATAAAATTCAATTTATTTTATT
>2R:603170-603521
TAACAGTTGGTGGCCGAAATTTCACGAGCTACTCAAACTGCCACTTGATG
TCATTGCCGGCCGTCCTAACACAAGTATCAGCCAACGCCAATCTCTGGAG
TAGATGCGTGACGTGAGTTTAAAGATCTTGGAAAAGATTTCCGAGGTGAC
CGGGGAGTTGTTGGCTTCATTTCTTACGCAGGCAGCATTGACTCTGCTCA
TCGTTTCTCTCTTGTATTTCCTGTGAAGAAAATTGACCTCTACCTATGGA
CTACAGAAATTAGGCAATATTACCTTGTTCCCGGATCCGCCTGTTACCTC
CGGACAAACCAAGGCTACTTAATCTGGGGGACGCAGATCTTGAAGGGGGA
GG
>2R:603708-603837
AAACCTTGCTCGATAAACTGGCTGGGATCTGCATGGAAATGGATAGCTGG
GAATCCCGACGCAGCTGACTGGAACACAATTCTGGCAACACAGAAGGTGC
CCTTAAAGAATAGTGACCAACAACTGAGGA
>2R:604761-604847
GCCGAGCTCAAAAGGGGAAATAACGAGATCATTGCGGTATATAAAGAGGC
GGCGCAAGTGCAGCTTGAGGCAGTCAGTCACAACAAG
>2R:604851-605118
TGAGGAGTCTTAAAACTTTCCACAAATCTGGATGCAGGGATGCAGCCTAG
CAACAGCGAAGACGGGATTCAAGAAGAGTCAAGGGCTGTCAGGTCGAACG
GTAATTAATAGACCTTGCGGAGAGAGCGTGAACTAACGGTATCGCGCTGG
ACCTTGGACTCGAGCCGGGCAAGGACCCGGAGGTCGAACGGTAACGGTGA
GGTCTTTGGACGTGCAGAAAAAGGACGCACCGAGAACTTACGGTAAATTA
ATTGGATCTTGTACCCAG
>2R:605145-605223
TTTTTTGTTGTTGTATTTCTCTGTTTTTTTTTTTTGTACTCTTTTATTAT
TTTTTATGTTTTTTTTTATTATTTATTTT
>2R:605265-605371
AAGGAGAAGCCGCGGTTTAGGACCGAAGAGGTTTCGGAAAACAACACAGT
AACGATAAAGCAAAGTGCGGAAAAATCTTTTATAAATCCGATTCAAGGAA
GTGAAAC
>2R:605453-605695
AAGGCACTGTCCAGAGCTTGCCCACCAAGAAGGCTCCACAGGAGACAGCC
GAAGGACCTCATCATACGGTCGCCCTTGACGAGAACCAGGAGATGATGAT
GATCTCATAATTGTTATTGTATTTTATAATGTTAATTGTAAATTGTAACT
CTTGTTAGCCGGCGTGCCTGCAAGGGCTGAATTAATAGAGACCAAGGTAA
AGGAGCTTCCCCGTATGCCTTAATAAAGTATAAATAACAAAAA
>2R:605704-606235
ACCCGTAGTCATGAAGGGTGTTAAAATCCCAGAAGCATATATGTAGGTTT
TTCTTTGCTTCGAGAATTGTAATTTGATTAAAATACTTCTAACTAAGAGT
TTGGACTGGAGTTGGACGCTAATCAAAGGGAACATCGAGGGCCCATAGGG
GTCCTAAAGATCTATGTCTCGAGAAGTTCTATTTTCCGAGAATGACGAGC
ACAATACACGTTCAATTATCCTCTTGGAAATTTTGCAAACTCTATAAATA
TGAGACATATGAGAGAGACATCACATTGATATCTGCACGTTAGAGACAAA
GGTTTACTAAAGCTGTTAAACAAATTAACAAAATTTTTGCCAAACTTTTT
CAATTAGAATATAAATTTTCGGTTAAGTTCCGCGAAAGACTGGTAAAGGC
TCCCAAAAATGGTAGTGTCAGACAAAGAGAGGGGACTTTTGTGCCCATGA
GTCCTGAACTACTTGTGAACGCTAGATATAGAATTATACCACACCCCAAC
CCAGAAGGCCAAGTCGAAAAGTTTCAATCCAC
>2R:606384-607676
CTTATAGATCGCCATTTCCAAAACAAAGGCTTAAAAACGCAACTCGTAGA
TTAAGAAAGGAGCTAATCAACGAACAGTAATGCGCACAACGCCCCTACAT
AGCGCAATTATCACCCTTTAGCACAAAATACCCATTATGGGGAGCTCCTC
TCCTCTCTAAGCCCCCCAGAATCTGTTGTGCCAATTGAAATTCTGCAGGT
GAATGGGTCCGCAGCGATAAACATAGAGCACCTTCAAAACGTGTTTCAAC
CAAACCTGGCAACGAATAATTTCGTATTACAAGAGCAAACTGTTGTAAGC
CAAACGACACAGGATCCAAAAGAATTTCGACCAACTGAAATTGCTAAAAT
CATTAAGGAATTAAAACCTAATAAGAGTCCCGGCAGCGATCTAATAAACC
CTAAGATGATCATCGAATTTTCATTTTGTGCCGTCCAAACTATTTGCCAG
TTTTCAATGCAATAAATAGAATTGGCCACTTCCCTTCGTTATGGAAAAAG
TCGATCATCATTATGATACCGGAACCGGGAAAGAATCATACAGTTCCATC
ATCATACATTCCTGTAAGTTTACTACCATGTATGTCAAAACTCTTCGAAA
AATGTCTGCTGACCTTTTATCTGCGAACTTTTAACAAAATACCGGAGCAT
CAATTCGGTTTTCAGGAGAAACATGGAACAATCGAAGAAGTCAATCGAAT
CACAACTGAAATTAGAACTGCATTCGAAAAGAAAGAGTACTGCACTGCCA
TTTTTCTCGACGTGGCATTTGACAGAGTCTGGTTAAATGGCCTAATGCAT
AAAATTATGTCAACACTCCCTGAATGCACCCATAAGCTTTTAAAGTCGCA
CCTGCGCAATTAAGTGTTCTCAGTTAATTGCGGCACTGTTATGTCTGAGG
ACCACATCGTAGAAGCTGGTGTTCCTTAAGGCAGCTTACTTGGCCCAATA
CTATATCTACTATATACAGCCGATATACCAACATCGAGGCAGCTAACAAT
ATCAACATTTGCCGATGACACTGCAATCGTGAGCCGCTCTAAATGTCCAC
GGCAAGCTACTGCACAACGTGCTCTCCACTTGGCACATATTGAGAAATGG
CTTTCTGACTGGCGAATAAAAGTCAATGAACAGAAATGTAAACATGTAAC
TTTTACCCTCAACAGACAAGATTGCCCTTCGCTCATACTAAATAACAATG
TTATTCCAAAATCAAATGAATTTACGTATCTAGGTAGAGAGGCACATCGA
GGCAAAAAGAACACACCTCAAACTAAAAGCGAATAGTCTACAT
>2R:607966-609806
ATGGATCAAATCACTACTGGCACCTAGGCAAGCCATGGCCACTATAGGAG
GACAGTCGTACACAGTATCTACCACAAGGGGTTGGCCCCAAGGGGGTGTC
CTCTCGCCTCTCTTGTGGAGCTTGCTGGTAGACGAGTTGCTGGACAGACT
GACCCGCAGAGGTATACTTTGCCAAGGCTATGCTGACGATATTGCCATTA
TAGCCAGAGGTAAATATATGAGGAAACACTGCGATATCATTCAACTGGGC
CTCAATATGACCAGCGAATAGTGCAAGGAAGTAGGCCTGAGCCTAAATCC
TAGCAAAACTTTTATTGTCACAAATAGGTACAAGCTACAGAGAATGAAGG
CAATAACCCTGTCAGAATGTCGCATAGAGGACAGCAAAGAAGTTAAGTAT
CTTGGGATAACCCTGGACTCCGAACTTAGCTTCAAAACTCATGCCGATAA
CACAATTGATAAGTGCAGAGCAGAGCACTTCCAGACTGGAAAGTCGTGGG
GAACCTCACCACGCATAATAAGATGGCTGTACCTTATACTCATACTAACC
TATGGGGTAATAGCCTGGGGTGATAGAGCACGCCTTAGCACCACTAAGGT
GAAACTTCATAAGCAGTAAAGAATGGCCTGCATATGCATGACATGAGCAA
TGGTACCTGTCCCACTGCAGCCCTAGAAGTATTAATGGAGGTAACACCGC
TTCCTATCGTCATTGAAATGAAACGGAAGGCCACCCTAATAAGAATTGAG
AGAGCAGGAAATGACTGCAACCTCACAAGAAAGGATGCTGAAAGCCTAAA
ATGGGATATCCCTTTGCTAATACAACCAAGAGATGAGATGCCAGCTGAGC
ACAGGTTCGCTCAGAACTTCAGCACTCATCTCAGTAATAAAAACAGTTGG
ACAACCCTGGGGAAAGTACACCCTATGAAACCACAGACAATAAAGTGGTA
TACAGACGGATCCCTCACCGACGAGGGAAGTGGGCTGGGGGTTGTAGGCC
CCAATTTAAAATACCACGAATCAATGGGCAGATACACCAGAATTTTTCAA
GCTGAAGTCTGTGCTATTGGTCGCTGTGCGGAGTTTAATCTGCAAAGGAA
CTATCGTGGCAAGGACATTTCTATACTGTCTGATAGTCAAGCAGCCATAA
AGGCGCTCAGCAAAGCTAAGATAACATCTAATCTAGATGTGAGGACAGCC
CTGACCAGCCCTATGAGCCCTATGAGCTGTCAGCAAACTCACAATAAGGT
GGGTCCTGGGACACAACAACATCCCGGGAAATGAGCTAGCGGACAACCTC
GCCAAGAAAGGGGCAGAGAACCCTCTAACTGGGCCCGAACAGTTCTGTGG
TGTTGGTCACCACAGAGTACTGGGCTTTTTTTAGTCAATAGAGGAAGAAA
AACGTCTGTCCTTCTGGGAACACCAACCAGGACTTTGGCAGTCTAAGATT
CTCCTCCGTGAATGTAACCATAAAAGATTCAAGACCTTAATGACACGCGG
GAAAAACACAGTGCGCATTTTAACTGGCCTTCTTACGGGGCACTGCCGAC
TTCGCATTTGCATAAGATTGGCATTGCAGACAGTGAACTCTGTCGCTTCT
GCTGCATGGAGGAGGAGAGCTCTGCACATATTATATGTGACTGCATGGCG
CTTTCCATCAGGAGGAACAGACTCCTGGGCATATATGTAGTCCCACGGGA
AACAATTGCAGCCCTGAGACCCAAAAAAATTCTGGCATTTATACAGTGTA
TTAGACTTTAGGGGGATCTTTGAGTCATGAAGGGGTAGTACAATCTATCA
GACTGAGTTGTAGTATACATGGCAACCCACTTAATAATAAT
>2R:610654-611538
TAGAGAAGATGGTCAGCGATTACTTCGAAACTGAGAATTTTGGAGTAAAG
CCCCCACCGCCGGTCGCAGCTGGTGACGATGTGCGAGCCTTAAGCATTTT
GGAGGACACGACTAAACGTGTAGGCCGACGATACCGGACTGGTCTGCTAT
GGAAAGACGACGAGGTGAGACTGAAAGACAGCTACAACATGGCACTCAAG
AGACTCGTCAACATTGAACGGAAAATGAAGCGCGAAGAGGTCTTCGCGCG
GGCATAAAATGGAATTATGGATAATTCATCAAGAAGGGATATACACAACG
ACTAGAGCCGCAGGATATACCCCACACCAACGGCGGTAAGGTATGGTACC
TTCCGCATTTTGGGGTCGAAAACCCAAACAAGCCGGGAAAAATCCGTCTA
GTCTTTGATGCCGCAGCCAAAGTGAACGACATATCACTGAACTCGGCGCT
GATGAAAGGCCCTCAGCGCTACAAATCTCTACCAGCAGTGCTCTTCCACT
TCCGGGAAGGAGCAGTTGGAAAATGTGCAGACATCAAGAAGATGTGTCAC
CAAGTGCTGCTGCAAGTGCAGCCACAGGACAGATATGCCCAGCGATTCTT
GTGGAGAAATGGAGAGGATCGTCGGAAGCCGGACACCTACGAGATGCAGG
TCATGACATTCGGAGCAACTTGCTCTCCTTGTGCAGCGGACTATGTGAAG
CTCGTCAACGCTTCGCAATATAGTAGTACGGATCCGCGAGGGGTTCGGGC
GGTAAAGGAGTACTACTACGTGGACGACTATGTAGACAGTTTCATGAGCA
AGGACGAAGCTGTCGCCGTTTTGTCACGGGTGAGAGAAATACACGCAAAC
GCAGGATTTGATTTGTGTCGGTTTTCCTCCAGTTC
>2R:611579-613583
GATCCGATCGGGTTCTTGAGGTGCTACATGATAACCGCCAAACTGTTGAT
GCGAGAGATTTGGCGAAGGAGAGTCAAGTGGGATGAGCCGCTCCCAGACG
AATTGGCCGCAGCATTTGAGTACTGGCGGCAAGAAATGAAATACATTGAA
GAATTCCGATGTCCACGCTACTACTTCGGCGCTGGACGTGTGCGGACACT
GCAGCTGAACGTCTTCGTGGACTCCAGCCAATCTGCGTTCGCCGCGGCGG
CTTATTGGCGGGCCACATACGTAAACGACGACGTGCAGGCACATTTTGTG
TGTTCCAAAACAAAATGTGCTCCCATGAGGACGATGTCGATCCCACGACT
GGAACTTCAAGCAGCTGTATTAGGAACAAGACAGGAATACGGTGTAGCGA
TCAGTAGCTGCACACTATTAACCGTGCTGTACTGGATCACCAGCACTCCC
CGGATATATGAGCAATTTGTGGGAAATCGGGTGGCCGAAATCTTAGAATC
CACAGAGGTTTCAAAATGGAGAACCAGGTCGCAACGCCGCGTGGACTTCA
GCCAAGGTTCGCGGTGGTTAAGCGGATCACCCACCATTCCTAATGGGACC
TGAAGAAAGTTGGCCCAAATCTACTGTAACCGATGGACGCACTCCACAGG
CCGCTGAGGAAAAAGAGATGTCATGTGAGTTTGCATTGGTCATGGCCGCT
TGTATCTTGGAAGAGGTTCTCGAGTTTCAACCGGCTGGTAAGAACGACAG
CATGGATCCTAAGATTCGACGCTGTCGCAGGCAACGCTACGAGCGAGAAG
AGCACGGGCTTACCTCTGTCGAACGTGCTGACGCGGAACACGCGTTGGTC
CGGCTGGCGAAGAGTGAAGCGTTCGCCGAGGAAGCTCAAGGAGGAATGGT
TAGCAAGAGCAGCCAATTATCAGGACTGTCGCCGTATTTGGATATTGGGT
ATCATGGGTGCCAATGGAAGGATTCACGCAGCGGCATGCGTACCATATGG
GGCTCGCCGTCCGATCATACTGTTCCATAAAAGCGCACTGACGGAAATGA
TCCTTCGTCACAACCATGAGAGGATGTGCCACCCAAACGTGGAGGCCACC
ATCGGCGAGATTCGTCGAAAGTTTTGGATAACTAACGTGAGGAGGCTGCA
ACAGAAGGTGGTGGCTAATTGTAACGTATACAAGTTGCAGAAGGCACGAC
CGACACAACCGGAGATGGGCCCATTGCCGGAGGATCGGCTTGAGACAAAT
GGATGGCCATTTAAATTCACTGGCCTAGACTATTTCGGACCATTGCTTGT
GTCGATTGGGCGCCGAACAGAGAAGAGGTGGGTGGCGCTACTCACCTGCC
TAACTCACGATTTGTCAGCGGATTCATGCATCATCGCTAGGAGAAACTTC
GTGTGCCGCCGTGGACCGGTGGTTAGGATAAGGAGCGATAATTGCAAAAA
CTTCGTGAGAGCCGATAAAGAGGCCAGACGATTCAGCGATGTATTTGACC
[truncated: 1,802,770 more chars]
