# Supplementary material for: Identifying Cis-Regulatory Sequences by Word Profile Similarity
Source: PLoS One. 2009 Sep 4;4(9):e6901. doi: 10.1371/journal.pone.0006901 (PMC2731932; doi:10.1371/journal.pone.0006901)
Supplement: File S7 — WPH-finder. Code to scan genome sequences for WPHs. Please see http://rana.lbl.gov for most current version. (5.54 MB GZ) [file pone.0006901.s011.gz › wph/data/seq/stripe_crm.fa]

>2R:5487313-5487824
AGGATCCTCGAAATCGAGAGCGACCTCGCTGCATTAGAAAACTAGATCAG
TTTTTTGTTTTGGCCGACCGATTTTTGTGCCCGGTGCTCTCTTTACGGTT
TATGGCCGCGTTCCCATTTCCCAGCTTCTTTGTTCCGGGCTCAGAAATCT
GTATGGAATTATGGTATATGCAGATTTTTATGGGTCCCGGCGATCCGGTT
CGCGGAACGGGAGTGTCCTGCCGCGAGAGGTCCTCGCCGGCGATCCTTGT
CGCCCGTATTAGGAAAGTAGATCACGTTTTTTGTTCCCATTGTGCGCTTT
TTTCGCTGCGCTAGTTTTTTTCCCCGAACCCAGCGAACTGCTCTAATTTT
TTAATTCTTCACGGCTTTTCATTGGGCTCCTGGAAAAACGCGGACAAGGT
TATAACGCTCTACTTACCTGCAATTGTGGCCATAACTCGCACTGCTCTCG
TTTTTAAGATCCGTTTGTTTGTGTTTGTTTGTCCGCGATGGCATTCACGT
TTTTACGAGCTC
>2R:5489574-5490058
TGGTTACCCGGTACTGCATAACAATGGAACCCGAACCGTAACTGGGACAG
ATCGAAAAGCTGGCCTGGTTTCTCGCTGTGTGTGCCGTGTTAATCCGTTT
GCCATCAGCGAGATTATTAGTCAATTGCAGTTGCAGCGTTTCGCTTTCGT
CCTCGTTTCACTTTCGAGTTAGACTTTATTGCAGCATCTTGAACAATCGT
CGCAGTTTGGTAACACGCTGTGCCATACTTTCATTTAGACGGAATCGAGG
GACCCTGGACTATAATCGCACAACGAGACCGGGTTGCGAAGTCAGGGCAT
TCCGCCGATCTAGCCATCGCCATCTTCTGCGGGCGTTTGTTTGTTTGTTT
GCTGGGATTAGCCAAGGGCTTGACTTGGAATCCAATCCCGATCCCTAGCC
CGATCCCAATCCCAATCCCAATCCCTTGTCCTTTTCATTAGAAAGTCATA
AAAACACATAATAATGATGTCGAAGGGATTAGGGG
>2R:5495711-5496511
AGGATCCCTGGGCTCTGGGCTCTGGACTATCCGCCGACCCTCCATATCCA
TGATTTACAATTCTCGTTTTTTTCGCGTTATTTTTTTAGGGGCTTTAATG
ACCGTCGTAAAGCCGCAGGAGGACCAGGACCAGGACTCTGCTCACATTTC
GCGCACTGATTCTAAAAAATGAAATCATTTTTTCTTGAATTTCACGGCGC
GCCTCGAGCAGGACTCTTTGTTCTCGGCCAGGCAATTGTCCTTTTTTGCG
CTCAGCTCTCAGTTTTTTCGTCCAGCGGGCATTACCTACACGGCGTTTTA
TGGCGGAGATGATATTCGCCTGGGATCGGTTCCGTTTTTTAGGCCATAAA
AATTAGGCGGCATAAAAAAACTGCATTGGAATTCTAGTTCTAGTTTCAAG
TTTTTAGGTTTCCAGGTTTCTGCCAGCCCGCCTAGATTCGCATTTCGCGG
AATTCGGAAGCGGAACAGAATGCCAGAATGGTCAGAATCCTGGCTGACCT
TGCCTTTTGGCCAGGGGCCGTAAAAAAATTGACTCGCTGCGGTGCGCGGA
ATATTTTTTAAATCTGACTTTCCAACAATCTCTGATCTGGGTTCGAATCG
TAAAAAAAAAGCAGAACAAAAAGCGGGCATTTTCGTCGGCAAATGATCTG
TTAATGGGCCGGGCTAAAAAACTAAGTCACAAAGTCACAAGGTTGTCCGG
TAAATTGACCCGGTTAAGAATGTCTGTCTGTACCGAGAAGGATGCAGGAC
ATTCAGCACTTCAAAGCTCCCACCGCTCGAAGGATTCCCCCGAAGATTCA
C
>2R:5497747-5499341
AGGCCTAATCACTTCCCTGAAATGCATAATTGTGCCGCGGCTTTTGATAC
GCTCCTGGCGGAGAGGGAGATGAGGAAAGGATGCACGGGAACCGCAGCCA
AGTGGCAGTCGAGATTGGCAAATCCGCCAGCGGACAATGCCCAGAGAATG
GGCAACAAGTAGCGGCGAATTAGCAATCCTATCATGCTTTTATGGCCGGC
CAACTCTTGCCCGCGCATCTCAGTTCATCCGAAGCGGGACCAGGTCCAGG
TTCAAGTCGAGGTCCAGTACCCCTGCTATCCCGTCAACCCCTTTAGGGCG
ATAATCCTTCTAAATGTTTGCATTAATTTCGAGGCGTGGACGGATTAGGG
CGTGCTGGCTGGGCGGAACCCGCAGCAGAAACCGCCGAGGACACTGCACC
GACTGACCTGCAGCCTACAGATCTCTGATCTTCGATCTCTAATCCTTTCG
CATTTGCAACTGACTTCTGCACTGGGTCCGCCCCTAATCCTTCCGCCGAG
AAGGCGGCAGAGTCGCGAGGTACTGGCCCGGGGTAATGGGATTATCTGCG
ATTACCCCAGATGATCCGCAGAAAGTCAATCTGGTTCAGGGGCTAATTGT
CAGCGAAGTCAACTAAATCCAATCCTTTCGCGCCCCCTTCTGTTTATTTG
TTTGTTTTCGTTTGTTTTGAGAATTTCTGGCAATTAAGTTGCCCGTTTTG
ATGCGCGGGGGCGGGTGCATCAAATCCTTTCGGCATACCTGTCCTGCACA
AATGCTGAATTCCGCATCCCATGGATACCCAGATATTCAGATATCCCAAG
GCCGCAAAGTCAACAAGTCGGCAGCAAATTTCCCTTTGTCCGGCGATGTG
TTTTTTTTTTAGCCATAACTCGCTGCATTGTTTGGGCCAAGTTTTTCTTC
TGCCAAATTGCGGAGATGATGCGGGGATTATGCGCTGATTGCGTGCAATT
ATGGACATCCTGCGAGGCCCCGAGGAACTTCCTGCTAAATCCTTTCATCC
GCCTACAGAACCCCTTTGTGTCCCGTTCGCCGGGAGTCCTTGACGGGTCC
TTCGACTATTCGCTTACAGCAGCTTGCGTAAAATTTCATAACCCTACGAG
CGGCTCTTCCGCGGAATCCCTGGCATTATCCTTTTTACCTCTTGCCAATC
CGTTGGCTAAAAAACGGCTTCGACTTCCGCGTAACTGCTGGACAACAAAG
ACAAAAAACGGCGAAAGGACGGCGATTTCCAGGTAGCATTGCGAATTCCG
TCAAACTAAAGGACCGGTTATATAACGGGTTTATATGGCCAGAATCTCTG
CATCTCCACGACCGCCAGAAGCTGCGTAAAACTGCAGGCTCTGTTTTGAT
TTCTGCAACTTCAGTTAATTGCCCGGGATGGCCAGCAATTGCCGGCAATT
ATAAAACAGCGCAGATGTGACTCAGCTTCCATATCTAACTCTATATCTCA
TGCCGAAAATCTAGGGTGGGGAGCGGAGGGGCGGGGTGCGTGGGTGACTT
GCCTGCCAGGGAAAGGGGGCGGGGGTTCAGCGGGTGATAAATGTGCGTGA
TTTGGAATGAATGCGCATCGATTAAAACCGCAGGGCAATCAATTT
>3L:8637476-8639221
ATCGATAACACTTTAGTTTTTTAGCCCACGGGCAAGGCCACCTGCATAAA
TGCTCCTTTTATGGGTGGCTTTTAAACAATTACCCGACAAACATTTAATT
GGAGGGCAGTCTTTATGGAAATATTGAAAAGTTAAAGGGACTTTAAAAGA
CATTTCTCTGATGGCTTTAGATGATAATATATGATAACTATAGTTTATTA
ACTATAATTTCTTGAACTTCAACTAAAGCAGAGTGTCTTTTAATATACTT
AAATTGATGATTTTTCCATAAAATATACATTTTAAGCGACTTTAGTTTTC
ATTATGACATTATAAAATTGTGTTAAATACAAATTTAATTAGGATCTCCC
CTTTAAATTCCAATTTTGGGTTAAAATTTCAATCTCTTCACCTCCCCCAA
ACATCTGCTGTCAATGATCATGCAGATACAAAGTCGCTCGAAGTTATCGT
TGCCATTATCGTCTTTTGGCCCTATCTCGGTTCCATCAGCAGCTCCTGAT
CCGGCTGCTTGTCCAGCTCTTGCTCCAGCATCTTGTTCTGGTCCAGGCTC
TGGATCTTGGTGACTCCAGTCGATGCGGCCAGATGCAAGAGAGGTGATTA
ATTGCCACCCGAATGTCCCGGCCAACTGGTCGGATTTTACCTTTTTTACG
TTTACCTGTCGCCGGTTAATGTTGCCAACTTAATCGCATTTTGCCAAGAC
TCTTGATAATGTTGTTTATGTGCAAAACGATTTGGCTGACCGGGCGATGG
GCAATGGGCGATGCGGATCTGCGGATAATTAATGAGACAGACTTGTGTAA
TTAATAAAAAACTTTTAATTACTGAGGGCAGCAGGCCTGTCCTTGAGCCA
CTGCTGCTGCTGCTGCTGAAATCCTAATGAGTGGCGAAGGAAGAAAAAAA
AATGTTACATGTCCTGGATGATCCATAGATGGGCGGGAAAAAGTCCGATA
TGCGACGAGATTTTTGCGTAATTTCTCAAGGCCAGACAGGGACAACATAA
AAAGGACGAATTTCTTACGTAAGTGACCGAAATATGTTTTTATGAGAGGA
TCATAAATTTTTTTTCCCCTAAGAATGGGAACGCGTTCTCGTTCTCTGAT
CTCAATGTTCTGATCTCGTTCCATTTTTAGCGGAACTGTCCGCCAGTCCG
ATGTCCTTTTTCGACCGCCTCACGGCATGACATAATTTCGCATAATTTGC
AACAATCCTCGAAGGACTTTTCGCCCCGAACACCAGGACACCCACCAGCA
CGTGACAAAAAAGATGAACAAACAAAAAAGAGAGCGACCTGCTCGCAGAT
TTTTAGTGCGAATTCCGCAGGTCATCGCCGAAATTTGGCCAACAACTTAT
GAATCTGCATATTTTGGCAATATGCGCAGTCGTCCTGCTGCTCGACATGT
TCCCATTTTTTGTTCTAATTATTTTTTATGAGTTCAGTGCACGCGCAAAA
ATTGTCGCACTTCTTTGTGGCCACCCGCAAGACGTGTTTTTCTATAGATT
TTCGCATTGTTTTGGGGTTTTTGTTTCTATTCATGATTTTTTATTTGCCC
CGAGCCCTGCTGTTCTTTTTGGCCCTGTTTTCTTTTTTGTGGTTAGAAGT
GGACCCAATTTTTAGCTAATAATTGTTGCAATTTTTGTGGTTTTGGGCCT
GTTCAGAGACCTGTTCTGAATTTAGGGCCGAAACCAGTCAATCTGGACTA
GGTAGCAGCTGTTAAAATTAGAAGTGATAATGAGGGCTACGCAAAT
>3L:8640257-8641343
CGAATTCCAGTTCATCCGAGTGGCCGAATCCATTGAGTTCCCGCGAAATC
CGCGTCATGGTTAAACGCGACTAATCCTTCCCGTAAGCCCTTCGCAGCGA
CCTGAACCCGGTTCAGTTCACGGCAGTTCAGTTCGGTGGGCGTTTTTGTT
TAGTTTCGAAATCAAAATATTAGCAAACACGCTGAAGGCAATACGGCTGA
AAGGGAAAATGTGCAAGGATTAAGCCGAACACATCCTTTCGCAACCTTGG
ACCCTTCCACGTTCGCGCACACGCTCGCAATTTTACGACTTTCTTCTAAC
CCGAATGCGATTTCGATTCCGACTTTGGCGAAAACGCATGCCAAGCGCAT
GTCCTTGCCACGATCCTAAGATCCTCGATTGTTTCGTCCTAAGAGTTGAC
TTTCGTTTTTTAACTCGTCCCGTGCCGAAGGACAATCCTTTGCCGATTTG
CCCATTGTTGCGGTTGTCTCGACTCCTTTTTTTGCCAGAGGGTTACGGTC
CATTGTGGTGGCGATTGTCGCGTCCCCTTTGTGGCGAATTTCGACCCGGG
ATCGCAGTTTTTTACGATCCTCAACGGGTTTTACGACCTCCGTCCGTTTT
TTAAGCCTTTCTGCTCTGCCATCCTCTGACCCGTTCAGTTCAAATCAGTT
CGGTGTCAACTCTTTCGGGTTCTCATAGCGGGTTGTAAAATCCGGCTGGA
ACAATAAAGTTTTTGACCAGATTCCGGGAAGTGTGTAGCNNNNNNNNNNN
NNNNNNNNNNNNNNNNNNNNNNNNNNGAAGTGCAATCTTTATTTTGGCAA
ATTGTAGGAACTTAAGCGGAATTTATTAGGTTTCTCGGAATTTCCACATT
TTTTGATTAGGCAAAAGGCTTAAAAAACAGCCCGCAACCTTGGTGTTAAT
TGAGATGGATAGATAAAGAAGATGTCCTTAGGAAACTATCTTTTTAAGTC
GAAAAGCCAAAAAGTCAAATGCGATTTTTTATGGGAACAAGACAAAAAAG
GGTTTTGCGGAGATATCACGTGGCGTGGTATCAGTTTTTTTTTTCCGACA
TGTTGTGAACTTACAAAGACGATCATAAAGTAGATCT
>3L:8644026-8644590
TCGGCCGAAAGAGGAGAGGGAATGAGTTGCCTGGGTGCGTGGCGTGGTGG
CATGGCGTGTCGTAAAAACTCTTTGCGAATCAGGCAGCGGCAGCGGGTTC
GCATCGGCGGTATTAGCCATCAAGGCCATGAAAGACATTAGCTTGGTGGA
TCGTAAAATCCCTGAACAACGGACACAGAGGTCTAATCCGTGGAAACTCT
AAACTCTATCCCAGAGAGAACCTCTTTCGGCGCGAGACTACTCAGTTAGT
TGGCTAGGTAAAAGCCGTAGAACTCTTTCCACTCTTTCCCGATTCCCCGA
TCGCCGAGCCGTACCTGTCCTGCGTGTTTGACGTTTGTCCGCCAATTGAT
TTGACATTGAAGGCTCTCTACCGTCAAATAACCCTAAATAAAACCATAAA
ATCCTTCTGCATGCTGCGAACCCATCCATCGAAAGATCCTCACCTTGAGC
CACCCGCCATCTAAGGTTTGTTTTTTTTTCTTCACTTTTTTGACGCGTTT
TTTAGCCGAACTCGTAAATGTGAGGAAATCATTTTTTATGCAATTCGTTG
TCAACGACTTTTGAG
>3L:8644871-8645747
TTAACTTGGTCCAGTGGCGTGTGAGNNNNNNNNNNNNNNNNNNNNNNNNN
NNNNNNNNNNNNNNNNNNNNNNNNNNNNNNNNNNNNNNNNNNNNNNNNNN
NACCTGCACCCACCACGCCCATAATCCTTTTATGGCAAATAAACAAACAA
CGTCACGGCGACTCAGTCGCGAAGGATTGCCATGGCTAGGTAAAAAGTGC
CAAAAGGGTGCAATAAACCGGGTTGAGATGGCCAAAGGGTATGGCCACGG
TATGGCATGGTTATAGATATGGAAGGATAGGGAAGAGTTGTTGCACACGC
GCGGTGGCATTGTTGCACACTCGGTTTTATGGGTGTGTGGTTTTAGCCCT
TTGATGGGCATGATCATCCTGTTAATAGAAAGCGTGGAAACCCGTTGCAA
CTTGTAACCCTACCTGCACGCCCAACCAATCTCTAATCCTTTCCGCGGCG
ATCCTGAACCCTTTTCGGTCCAGCTCGTTTGGAGGGGGCGAGCGTGTCTA
AGGCGATTTAATTAACGCGGTCGCAACTAAGCCACCGAATACCAGGACAT
GGCTTAAATCGGAACCCTTTCGCTCGGCCAGGAGGAGGTGGCCCTGCTAA
AAGCCATCCGGCTACTGTTCCGAGGACGGGTTAAGGATGCATGGATGCAG
TAGCTACGTGGGCGTCATCGGAAAAGTCAGACAGGGAGCGGGTGGGCGGA
AGGATTTGACTTCCAGCGAAAGGATTGCCGGACTTAACTTTCGGAAAAAC
TCCAATATTTACCAAATACCAAAGGGCCACCAAGTGCACTTTGTTCAGCA
CTTGGCCAGCAGTCGAAAAGTCAAGTCTGGTTTTGGGATTTCAACAGCAA
ATTAACCGGCTGAGCCGGCAAAGCGAG
>3L:8661437-8661907
TGATTTGCACACGGCGTGAAGGATTAGGCCTTTCACGGGAACCAATAGAT
ACAGCTCCAGATTCAGATTTGGATTTGGATATTAAATCCCTGCATGACAA
CAACGGTGATCACGCGACACGCTCTTTGTGTCTGTCGATGATTATGCAAG
GTTTCGCAATGCCAACAGCAAGATGCGTCAGTCCGACAATCTGCGATGTC
TGATATATGATGTCTGCCGTTGGCTTAGGGGTAATTAGCACCGCCAAATC
ACCGACTACTGACCACTGATCACCCCGTCCACTTGATCAGTTGATCACCT
TCGCCGGCTCCTCGGTTTTAGCCAGTCCAGTCTAGTCTGGTCTAGGTGTT
AAGTGCGCCGCAATAGAGCGGGATTATAATTGCAATCCCTCTGTGGGTCT
TAAGCCTTTGGGCGTCTTTTTTTTTTTTTTTTTTGGCCAGGATTAGGCAA
TGTTGGCCAGTAAGCCGCAGG
>X:20490687-20493637
AGATCTCCAGTTCGGCAGTTCGCGCTCGCCTTTTTCCCGATTTTCCGCAT
CTCTCCATCTCTCCATTTAGGCATTTCAGCATTTCACCATTTCAGCATTT
CACCATTTGATGATTTTCCCGCATCGGCCTACCTGCGTCTAATTTCGTTT
TAATCCTTTCACTAGCTGTACGCCACTAATCCGGCCGAATTTTACGGGTG
CCGGCGGCCGAGGGACAATGGCATCATCTATAAAGATGACAATTGCAAAC
AACAATGACGACAATCGCGGCAAGGACAAACAGTAGTGCCATACTCCTTT
CGCGGCCCGGTTCCCGGCAGTTTTCCCTTTTCCCGCCACGGTTCTCACTC
CTTTTGCCACTATTCATAATTAGTTGCAGGCAATTAAGGCAGCCCCCGCG
GTCACGAGCAAGGACACTCTCGTCCTCGCCCACCCGAAAATCGAAACCGA
AATCCTATCTTCCAAAGTCCACATCCCGCGTCCCTTGTAGGAGGACAACT
AGGTCAATGCGTCGAAATCCTGGGCGTTGCCCCTTGCACTTTTGCGATTT
TTGTTTACGAGTATTTTGAAAACACAGCCGCACCCCTTTCGCCCAGTGAT
CCCCGGATTCAGGATTGAGGATTCCGCACTCCTAATCCTTTGACTTTCAG
TTTGACTTTCGCTCCCAAGGATCGCCGCTAGTCCGGCTTTCCGGAAAGTG
TGGCTTACTTTGGTTCCGCTCGGCTCTACGCATCCCAAAAACTCGGCAAT
TAACGCGGCTGATTCGCCCGAAGTCCAGAATCCTAAATCCCGATCTCTTC
TATGGGTGGGTACCGCGCAAAAGGGTTTAGTTTTAATTAGTCGACTTTGG
ACGCGCCTCATCGAAATGGTCACCGAAGATTGGGAGGACGTGAGTCACGG
GGGGCGGGGCGATTTGGGAAGTTTCAAAACATTCAAATCGAACGAAAATC
AGTGCGCTATAATTTAGAAAAATTAATAGAAACTGNNNNNNNNNNNNNNN
NNNNNNNNNNNNNNNNNNNNNNNNNNNNNNNNGGAGTGTGCAGCTGGAAT
AATATTAAGATTAAAGTGTTCGATATAACAAGAAGATAACACAAATGGCT
AAACACTGAGAAAGTAAAATGCAGATAGAAACCATACGAATCTCTTTAGT
TATAATGATCTCCTCCGTTAGTTTAATCAAATTCACAATTTCCGCCAATA
AAAGCCCATAAGAACTTGGGAGAATTTCCCAAAAACTGCCGCCGCTGTCA
TTTAATTTGGTGATTAAGTTTTATTAAATGTTGCAACTGGCGAAGAGCGG
CAAATGCCGCGTAATCCCCCTCGCCCAAAACAAAACCCCAGGACGACACA
CACGAAAAAAGAAGAAACCGAAGCGAAACCTCCCGACCGAGTGTCAAATT
AATTAAAATGTCAGCGAAATATGTTCAATTGTCGGCTGGTCAGATGGATG
GGATCGAAATCGGATTCGGGATTGGGAATCGGGCTTAACTTCGGCTGGCT
GTCAAACAGTTTTTGCCGTAGCTGGGCATAGCCGGAAGGAAGGAAAAGTC
GGAAAATTGTGAAAGGGACGGCGAGAGAGCGCCCTAAGCAGCGGGTTTTT
CCCAAAAACGGGGATCCTCTGTTGTCATATTTTCAATTTTGCAATCTGCC
TGTCACTCATTGTCCGACTTTGTCCGATTTTCCGGGTGTGCTGGTGTGCT
GGTGTTTGGCAATCTCATGCTCATTGCCATTTCCCCCTCCCGATTTTCCG
ATTTTCCGAGTTCCCGTTTAACGTTTAACGTTTCCCATTTCCCATTTCCC
ATTTCGCATTTGCCCAACCCCCATCAAAACGGGACTGTGTGTTTTTGTGT
GTCCGTTAATGTGCATTTGACATTTGGCGAAATGAGAATCTGGGCAAATG
ATACGGATTTATGGCAAATTTGTCGAGCGATTTGTGTCGATTTACATGAG
TGCCAAAGCCAAGTGGCCACTCAAGGCTGCCACATGGGATGTCGAGCGGA
TTGGTACCGAAACGCTGCCCAACTCGAGCTGTTATGTTAATGATACCCGC
CGACCTCGACAAGAGGAGGTCCTTTTTCTGACTCTGACGGACAGTTGACA
GCGGACCAGATGGGTTGGCTCCGTCTCGAAGGCGATTCATGACCACCTTT
TTGGACAGACTTGTGGATGGGATTTTGGGAATTATACCAATTATTCAAGT
AGCGGCAGTTGAGTTGCGTAATTTCAGCAGTATAAAATTTATAATCTAGT
TGGATCAGAGGAAACTGCTAGACGGCTAGTTGATAGTATATAAATTCCAT
TTGTATTCTCCATTTTGCCTATTTAACTAAATAACCCAACTTTACTGACC
TTCAAGAATTATTTGCAACTTTTATTACTCCTTTGACAAAACGCCAAGAT
ACAAGGAACTCGTATCCTTTCATTGAAGAGAAGACGCTAACATTGCATGA
ACACAACAATTTCCGCGGAATATTCGAGTTAATTTTGAGATTCTCCCTAC
AGTTTCCTTACAGTTTCTTTGACACTTTCCTATTTTGCCGAGAGCGCGCA
AGTCAAGGACACTTTCCCGCTAACTCTTGCCAATCCCTTCCTTCTTTGCA
ATCCTTCCATTTATTTTCCCTTCCTGTTTTCCGGCTAACTCCACTGCTGC
TTATATAACGTTGCGTTTTGTTAAACAAACCATAAAAATTTGCAAAAAAA
AAAAAGTGAAAAGAGTGGGAGGGGGTGTTCATGCCCGAGCAAATCCTTTT
TTTTTGCCCTTTGTCCTTTTTGCCGGCGCTGTTGTTGTTGGTGTTGTTGT
TCGGTTTTGGCGAAAAATGTTCAACTGTCGCGGAGTTGCGAGTTGAGTTC
TGAAGTCAACAACAATGGTAGGTATGTATGCAGGTGTGTGTTTGGTTATA
GAGTGGGTGGTGAGGGCACTGAGAATAAATACGACCACATTCCAATGAAT
T
>X:20493863-20496267
GGAATTCGCAATCGCAATCACCTTTTGTGCCGCTTGAGTGTTGCCAAAAC
CCCACCCGCCACGAAGTTTCATCCCCATTTTCCGCCCACTTTCCATCCAC
CTTTGCCGCGGCTCCTTGTGAATGCAAAATGGAATGACAGCCGGCAAGGA
CGTTGCTGACAAACCCGAAACGCGAAAATGTCAGCAAACAGGGCCAAGAA
AGGTTGCAAGCGGGAAATGGCGGGGACAGCGGGAAAACGTAAAGGGGGAA
TGGCAGTTGAGCACTTGCAGCCCCGGAAAGGATTACTTTGCAACGGGAGG
CGCGAATAAATAAACAACAACCGAACACGAAACGTTTTGCATACGGAACT
CGACTTTGGGGGTAGCCCAATGTAATCATGCTAAGCATACAAACGAGCCT
GGGGAAACTTGCGATGTCTGTAAGGACCCAGGCTTACCCTGTTTCAAGAA
CTTTTGGCAATACGATCCTAAGTATGTTATGTTTCAGACTTATGATAAAA
CTAGGTGCTGGAAGGATTAATAACAGAACACATTGAATTAAAGTGTCACA
TATGAACAAGAAAACTCACACTTAACACTTTTAAGATAATCAATAGGCAT
TTGTCCTAGCCCATTGTTATAACAATTATCTTACAATTGCATAATGAAAT
GCATGGTATTTTTATTTGTCCATTGTCTCCGCATTTTTTGTCATATACCC
AACATACCCTACTATACCTTAGAAAACACCACAGAAATGGCAGCCCCCGT
CACCTGTGACTGTGCGAAGTGCCTTATGCAATCGGTGTCCATATATTATG
ACACCTCCGTAACCCAAACCCCAAACAAAGTTCAGAACCCCGACTCCAGA
TCCCCGATCCCAGAAACCAATCCCAACTGGAATGCCAAACAAATTACATG
AACATGAGAATTTTTAGCGATTATGCGCTTTATCGGGGGAGCACTTCGAT
TCCGTTTGGGGTTTATTTTCAACAGTCTGTGGGGAGCTGTTTTGGTTTTG
GCCTGGAGGAAGGGTCAATGCGAATGCAAAATGGCTATAAAACTTTACCT
TTATGCGCCGATTTGCTTGTATTCAATAACAATTTGTTTAGACTAATCTT
GAGGGTATTTTCGCAGGGATTTCCTGATTTTTTGCATTCGTTTTTGGGAC
AAAGATGGTAGTTTCCGTAGATTGAAATTATTTCTATCTATAGAAATATA
CTGATTAAATGTCTGGCAAATTGTAATCTCGATTAAATGCTGTGTAAGTG
GCAAAAAAAAAAACGTTGGGAGCGCGACTTTCGCAACTTTTGATGAAGTA
TTTTGTGAATTTGCACATTTGCCCCACTTGACTACTGTCATAAATCCCTT
TGTGCAAACTTTTCACGCCGTCTGGAGGAAGGACGGGTTTTCCATTTTCC
GCTTTCCTTGCGCTTTGTTTACTTTTTTATAGCCCAAGTGTTGGCATTTT
TGATTGTTTGCCCCGCAGATTTCTTCTTTTTGACAAATAAAATGTCAAAT
TATTAACACAACAAGAGTTACCCACATCCTTCGTCGCTTCCTCTTCTGTT
TCTGTTGTTTCTGTTGTTGCTGTTGTTTCTAGCCTTCCTAACGAGCAGCT
CACTGTTTTTGGGGGTTAGACTGCGAAACTCCCACCTCATTTTTTTTATG
GTGTACGAAAAAATCGCGACATGTTGGCAATAAACAGCAGGTGCCGCTGG
CAGGGATACTGAACNNNNNNNNNNNNNNNNNNNNNNNNNNNNNNNNNNNN
CACAAAGGTATGGCAATTTCGCTGTGTCTGCTCCAGTTTCTGACCAGTTT
TTAGTGTTCTATTTTTTTGGTCGAGCAGCATAAGTTCTTTATATTGTTTT
TTTTCTATTTTTGGAAATTTTTATGAGGTCAGTCGAGGGGCGAGAGCCGT
TCAGGGATCAATCCATCATAAAGAGGCACTATGCACCACCCGCCTCAATT
AGTTCGAATCTTCGGCTCCCTCCAATCTTTTTAGGGCGAAAAAAATTCGG
AAATCCTCGACGACAGGATTTTTATTGCTCGAAAAACATGCAAAAAAGTA
GGACATCGACGCAGCAGGACGCCCGAGGGTCCTTTATGGCTGCTCTCGTT
TTACGCTTCTTAGGTAATTTTTGGGCCAATTTCATGGGCCCATGAATGAA
GCAGCGCAAAAAGAGAAGAAGGCCCACGGCCAGCACACAAAAAATTCCTT
CTAAGAGGCGCAGAAAAAAATGCAAATTATTACGCAAGTCCTGCGGCTTC
TGGGAATTTCGCCATTTGTAGGTCAGCTCAGCAGATTTATGAGGTCCTCG
CTGAGGACCTGATCTAGATCTAAATAATTTTTATGATTCTTTTTTAACAA
GCCGGCCATAAAGCAGAACAGAGGGCGAGCAGGAAAAAACTGTAGCAAAG
TTGAG
