# Supplementary material for: Identifying Cis-Regulatory Sequences by Word Profile Similarity
Source: PLoS One. 2009 Sep 4;4(9):e6901. doi: 10.1371/journal.pone.0006901 (PMC2731932; doi:10.1371/journal.pone.0006901)
Supplement: File S7 — WPH-finder. Code to scan genome sequences for WPHs. Please see http://rana.lbl.gov for most current version. (5.54 MB GZ) [file pone.0006901.s011.gz › wph/README]

#
======================================================================
======================================================================
wphfinder: Scan CRM sequences against (genome) sequences to look for 
---------  putative co-regulated sequences (WPHs).
freqwords: Given seed sequence window and their associated WPHs (fasta), 
---------  return frequent non-repetitve words from the seed sequence 
           window as putative TFBSs.

Reference: Leung G and Eisen MB (2009) Identifying cis-regulatory
           sequences by word profile similarity. PLoS ONE.

======================================================================
======================================================================

=============
| wphfinder |
=============

[BACKGROUND]

For a given known regulatory sequence S, wphfinder searches for similar 
sequences in the genome, or word profile hits (WPHs). These WPHs are similar
in word composition to S, and therefore serve as candidates as co-regulated
sequences, or sequences under similar regulatory control as S.

Sequence similarity is assigned using a z-score. The z-score represents
the degree to which the words between a pair of sequences overlap, over what is
expected by chance. Therefore, random unrelated sequences would have a z-score
around 0, while similar sequences would have a high positive z-score. Words are
of a fixed size, and word matches allow for d mismatches (also referred to
as the d-neighborhood of a word in the manuscript).

To allow for the detection of closely linked word signals, S is first split
into overlapping windows. The size of these windows and the amount by which
they overlap (shift amount) are dictated by input arguments into the program 
(-w and -s). Input genome sequences are likewise split into overlapping
windows. For each window S_w of input regulatory sequence S, we report a set 
of WPHs drawn from these genome sequence windows. Sequence windows
that are heavily masked (> 40%) are ignored.

Since the GC-content of many genomes are heavily skewed, words are binned
together by GC-content, which alleviates word frequency skews correlated
with GC-content. When the genome background word frequencies are known, they
can be used as input into wphfinder, allowing words with similar word
frequency and similar GC-content to be binned together (see manuscript for
details).

[USAGE]

To run wphfinder, first run make to compile the program (requires gcc).

The program takes in arguments with respect to word size, number of allowed
mismatches (neighborhood size), score cutoff, window size, and shift size. By
default, wphfinder uses 8-mers with 1-mismatch allowed, and splits input 
sequences into windows of 500 bp shifted by 100 bp; the z-score cutoff is 6.

WPHs are returned as sequence positions relative to the fasta sequence headers.
For example, a 1 kb sequence associated with GeneXYZ can have a header

>chr4:2341253-2342252

or 

>GeneXYZ

Sequence coordinates are reported either with respect to its genome coordinates
or coordinates associated with is identifier (i.e. GeneXYZ:1-1000). Using
genome coordinates prevent self-hits, as sequences that overlap with a 
given regulatory sequence window are not reported. Additional information in
the fasta header is ignored, provided this additional information is separated
from the genome coordinates or unique identifier with a space.

The second input fasta file contains the CRM sequences of interest. There are
memory limitations with respect to the number of CRM sequence windows, and it
is recommended that CRM sequence files that will result in >500 sequence
windows be separated into smaller fasta files and submitted in separate calls
to wphfinder. 

To ensure that the output can be written to the output directory, make sure
that the output directory has the correct permissions. For each regulatory 
sequence window S_w, there is a corresponding output file placed in the 
output directory that lists the positions in the scanned sequences that
are similar to S_w (i.e. its WPHs). Overlapping high-scoring genome sequence 
windows are merged, and the highest score is returned. For example, if both
chr1:1-500 and chr1:101-600 are WPHs of S_w, with pairwise scores of 6.124 and
5.899 respectively with S_w, the following is reported in the output file 
S_w.pos:

chr1:1-600 6.124

A summary output file (summary.txt) is also written to the output
directory, which lists the coverage of WPHs with respect to each chromsome or
unique sequence identifier.

The optional word frequency file allows background word frequency skews to be
introduced in the scoring. The expected format of this file is space-delimited,
i.e.

aaaaaaaa 0.0001
aaaaaaac 0.00009

A script is provided (fasta2wordct.pl) to convert fasta files into word
frequency counts. Without a word frequency file, words are binned by 
GC-content alone. 

Using the flag "-b 1" allows the best genome subsequence match to be reported
for each CRM sequence window, provided the score exceeds z-score threshold.
This option is useful when looking for orthologous CRMs in distantly
related species. 

[EXAMPLE CALL]

# starting from directory from which wph.tar.gz is decompressed ...
cd src/
make

# look for WPHs using GC-correction
mkdir ../data/stripe_wph_gc/
./wphfinder -k 8 -d 1 -z 5 -w 500 -s 100 ../data/seq/chr2R.fa ../data/seq/stripe_crm.fa ../data/stripe_wph_gc/

# look for WPHs with background word frequency correction
mkdir ../data/stripe_wph_wf/
../scripts/fasta2wordfreq.pl ../data/seq/chr2R.fa 8 > ../data/chr2R.wf.txt
./wphfinder -k 8 -d 1 -z 3.5 -w 500 -s 100 ../data/seq/chr2R.fa ../data/seq/stripe_crm.fa ../data/stripe_wph_wf/ ../data/chr2R.wf.txt

=============
| freqwords |
=============

[BACKGROUND]

Given a set of WPH sequences associated with a cis-regulatory sequence S_w,
freqwords returns subsequences of S_w that correspond to the most 
overrepresented words among the WPH sequences. This program is provided
to identify putative transcription factor binding sites associated with S_w. 
If sequences that are co-regulated with S_w are overrepresented in its
WPH set, then we hope to identify overrepresented words in its WPH sets as
putative cis-regulatory sequence signals (i.e. binding sites). Since all
sequences in the WPH set are similar to S_w, or the seed sequence,
words are reported as subsequences of the seed sequence. 

Since the background word frequencies are nonuniform, it is important to
take background word frequencies into account. Otherwise, words that appear
frequently in the genome may appear to be overrepresented, when their
frequency among the WPH sequences are not surprising given their
background frequency. 

To screen for words that are not associated with repeat sequences, freqwords
permits an optional repeat word frequency file, or the word frequencies found
for a set of annotated repeat sequences. Words that are overrepresented
in repeat sequences compared to its background frequency are ignored.

[USAGE]

Usage: freqwords [-k <int>] [-d <int>] [-w <int>] [-s <int>] [-t <int>] <seed_fasta> <query_fasta> <bkgd_word_freq> [opt:repeat_word_freq]

To run freqwords, first run make to compile the program (requires gcc).

The program takes in arguments with respect to word size (-k), number of 
allowed mismatches (-d), window size (-w, shift size, and number of 
frequent words to report. By default, freqwords uses 8-mers with 1-mismatch 
allowed, and splits input sequences into windows of 500 bp shifted by 100 bp; 
the number of words reported is 3.

Note that for t words (length k) reported, coverage of reported words may 
be lower than t * k in the case of overlapping words or greater than t * k
in the case that the word occurs more than once in the seed sequence. 

The output is a fasta file that indicates which subsequences/words in the seed 
sequence are overrepresented.

[EXAMPLE CALL]

# continuation from wphfinder example ... current working dir should be src/

# convert positions into seed and query fasta files
../scripts/coord2fasta.pl ../data/seq/chr2R.fa 2R:5487313-5487812 > ../data/test_crm.fa
../scripts/pos2fasta.pl ../data/seq/chr2R.fa ../data/stripe_wph_gc/2R:5487313-5487812.pos > ../data/test_wph.fa

# get background word frequencies
../scripts/fasta2wordfreq.pl ../data/seq/chr2R.fa 8 > ../data/chr2R.wf.txt

# get most frequent words, no filtering out words common to repetitive sequences
./freqwords -k 8 -d 1 -w 500 -s 100 -t 5 ../data/test_crm.fa ../data/test_wph.fa ../data/chr2R.wf.txt

# get most frequent words, filtering out words common to repetitive sequences
../scripts/fasta2wordfreq.pl ../data/seq/chr2R.rmsk.fa 8 > ../data/chr2R.rmsk.wf.txt
./freqwords -k 8 -d 1 -w 500 -s 100 -t 5 ../data/test_crm.fa ../data/test_wph.fa ../data/chr2R.wf.txt ../data/chr2R.rmsk.wf.txt


======================================================================
======================================================================

[HELPER SCRIPTS] scripts/

fasta2wordfreq.pl
-----------------
Given a fasta file and a fixed word size k, report the relative frequencies
of k-mers found in the fasta sequences.

coord2fasta.pl
--------------
Given a fasta file and a sequence coordinates, output the sequence associated
with the coordinates as a fasta file.

pos2fasta.pl
------------
Given a fasta file and a positions file (list of sequence coordiantes), 
output the sequences associated with the coordinates as a fasta file.

======================================================================
======================================================================

[SAMPLE SEQUENCE FILES] data/seq/

chr2R.fa
--------
Chromosome 2R from Drosophila melanogaster. (Release 4)

chr2R.rmsk.fa
-------------
Repeat sequences found on chromosome 2R, as annotated by RepeatMasker
(downloaded from the UCSC Genome Browser, http://genome.ucsc.edu).

stripe_crm.fa
-------------
Cis-regulatory modules known to regulate the expression of primary pair
genes in their characteristic stripe pattern during embryonic development.

---
---
Further questions may be directed to garmay@berkeley.edu.
Last updated 24 July 2009
