# Supplementary material for: Identifying Cis-Regulatory Sequences by Word Profile Similarity
Source: PLoS One. 2009 Sep 4;4(9):e6901. doi: 10.1371/journal.pone.0006901 (PMC2731932; doi:10.1371/journal.pone.0006901)
Supplement: File S7 — WPH-finder. Code to scan genome sequences for WPHs. Please see http://rana.lbl.gov for most current version. (5.54 MB GZ) [file pone.0006901.s011.gz › wph/scripts/coord2fasta.pl]

#!/usr/bin/perl -w
# ====================================================================== 
# coord2fasta.pl
# - return fasta sequences associated with input subsequence 
#   coordinates
# ====================================================================== 

scalar (@ARGV) == 2 or &print_usage ();

my ($f_fasta, $ipos)  = @ARGV;
my ($fid2seq, $fc2pos) = &read_fasta ($f_fasta);
my ($chr, $pos);

$ipos =~ /(\w+):(\d+\-\d+)/;
($chr, $pos) = ($1, $2);

die "Error: Cannot find chromosome $chr in fasta file\n" if (! defined $fc2pos->{$chr});

@fpos = @{$fc2pos->{$chr}};

for $fp (@fpos) {
  my ($ostart, $oend, $is_before) = &pos_overlap ($pos, $fp);
  my ($fstart);

  last if ($is_before);

  $fp =~ /(\d+)\-/;
  $fstart = $1;

  if ($oend > $ostart) {
    my $offset = $ostart-$fstart;
    my $length = $oend - $ostart + 1;
    my $seq;

    die "Error: $fp vs $ostart-$oend\n" if (! defined $fid2seq->{"$chr:$fp"});
    $seq = substr ($fid2seq->{"$chr:$fp"}, $offset, $length);
    $seq =~ s/(\w{50})/$1\n/g;
    print ">$chr:$ostart-$oend\n$seq\n";

  }
}

# ---------------------------------------------------------------------- 
# pos_overlap ()
# - return values: ($ostart, $oend, $is_before)
#   o $ostart: overlap start
#   o $oend  : overlap end
#   o $is_before: 1 if first input pos <pos1> occurs before <pos2>
# ---------------------------------------------------------------------- 
sub pos_overlap {
  my ($pos1, $pos2) = @_;
  my ($start1, $end1, $start2, $end2, $ostart, $oend); 
  my $is_before;

  $pos1 =~ /(\d+)\-(\d+)/;
  ($start1, $end1) = ($1, $2);
  $pos2 =~ /(\d+)\-(\d+)/;
  ($start2, $end2) = ($1, $2);

  $ostart = ($start1 > $start2 ? $start1 : $start2);
  $oend   = ( $end1  <  $end2  ?  $end1  :  $end2 );

  $is_before = ($end1 < $start2 ? 1 : 0); 

  return ($ostart, $oend, $is_before);

}

# ---------------------------------------------------------------------- 
# read_fasta ()
# - read in fasta file
# ---------------------------------------------------------------------- 
sub read_fasta {
  my $f_fasta = shift;
  my %id2seq  = ();
  my %chr2pos = ();
  my ($chr, $start) = ("", -1);
  my $seq = "";

  open (FASTA, $f_fasta) or die "Can't open file $f_fasta\n";
  while (<FASTA>) {
    chomp;
    if (/>/) {
      if ($chr ne "" && $seq ne "") {
        my $end = length ($seq) + $start - 1;
        $id2seq{"$chr:$start-$end"} = $seq;
        push (@{$chr2pos{$chr}}, "$start-$end");
      }
      if (/>(\w+):(\d+)/) {
        ($chr, $start) = ($1, $2);
      }
      elsif (/>(\S+)/) {
        ($chr, $start) = ($1, 1);
      }
      else {
        print "Error parsing fasta file header [$_]\n";
        exit;
      }
      
      $seq = "";
    }
    else {
      chomp;
      $seq .= $_;
    }
  }
  close FASTA;
  if ($chr ne "" && $seq ne "") {
    my $end = length ($seq) + $start - 1;
    $id2seq{"$chr:$start-$end"} = $seq;
    push (@{$chr2pos{$chr}}, "$start-$end");
  }

  return (\%id2seq, \%chr2pos);
}

# ---------------------------------------------------------------------- 
# print_usage ()
# - print info on perl script
# ---------------------------------------------------------------------- 
sub print_usage {
  print "\nUsage: coord2fasta.pl <fasta> <chr:start-end>\n";
  print "- Return fasta file based on input subsequence coordinates\n";
  print "- Subsequence coordinates (2nd argument) are assumed to be of the form:\n\n";
  print "  >chr2:4:2341253-2341852\n\n";
  exit;
}
