# Supplementary material for: Identifying Cis-Regulatory Sequences by Word Profile Similarity
Source: PLoS One. 2009 Sep 4;4(9):e6901. doi: 10.1371/journal.pone.0006901 (PMC2731932; doi:10.1371/journal.pone.0006901)
Supplement: File S7 — WPH-finder. Code to scan genome sequences for WPHs. Please see http://rana.lbl.gov for most current version. (5.54 MB GZ) [file pone.0006901.s011.gz › wph/scripts/fasta2wordfreq.pl]

#!/usr/bin/perl -w
# ====================================================================== 
# fasta2wordfreq.pl
# - return list of word frequencies associated with input fasta file
# ====================================================================== 

scalar (@ARGV) == 2 or &print_usage ();

my ($f_fasta, $bp_word) = @ARGV;
my $seq = "";
my %word2ct = ();
my $total = 0;
my $word;

# read fasta file
open (FASTA, $f_fasta) or die "Can't open file $f_fasta\n";
while (<FASTA>) {
  if (/>/) {
    $total += &count_words ($seq, $bp_word, \%word2ct);
    $seq = "";
  }  
  else {
    chomp;
    $seq .= $_;
  }
}
close FASTA;
$total += &count_words ($seq, $bp_word, \%word2ct);

print STDERR "$total words\n";
for $word (sort keys %word2ct) {
  print "$word ".($word2ct{$word}/$total)."\n";
}

# ---------------------------------------------------------------------- 
# print_usage ()
# - print info on perl script
# ---------------------------------------------------------------------- 
sub print_usage {
  print "\nUsage: fasta2wordfreq.pl <fasta> <word-size>\n\n"; 
  print "- Return word frequencies of input fasta file\n";
  print "- Only words upper case bases (i.e. ACGT) are counted\n\n";
  exit;
}

# ---------------------------------------------------------------------- 
# count_words ()
# - count words found in <seq>
# ---------------------------------------------------------------------- 
sub count_words {
  my ($seq, $bp_word, $w2c) = @_;
  my $bp_seq = length ($seq);
  my $total = 0;

  for (my $i = 0; $i <= $bp_seq - $bp_word; $i++) {
    my $word = substr ($seq, $i, $bp_word);
    if ( ($word =~ tr/ACGT/ACGT/) == $bp_word) {
      $w2c->{ &unique_word ($word) }++;
      $total++;
    }
  }
  return $total;
}

# ---------------------------------------------------------------------- 
# unique_word ()
# - return reverse complement if <word> > <word>'s reverse complement
# ---------------------------------------------------------------------- 
sub unique_word {
  my $word    = shift;
  my $rc_word = reverse ($word);

  $rc_word =~ tr/ACGT/TGCA/;

  return (($word cmp $rc_word) < 0 ? $word : $rc_word);
}
