# Supplementary material for: Identifying Cis-Regulatory Sequences by Word Profile Similarity
Source: PLoS One. 2009 Sep 4;4(9):e6901. doi: 10.1371/journal.pone.0006901 (PMC2731932; doi:10.1371/journal.pone.0006901)
Supplement: File S7 — WPH-finder. Code to scan genome sequences for WPHs. Please see http://rana.lbl.gov for most current version. (5.54 MB GZ) [file pone.0006901.s011.gz › wph/scripts/pos2fasta.pl]

#!/usr/bin/perl -w
# ====================================================================== 
# pos2fasta.pl
# - return fasta sequences associated with positions list 
# ====================================================================== 

scalar (@ARGV) == 2 or &print_usage ();

my ($f_fasta, $f_pos)  = @ARGV;
my ($fid2seq, $fc2pos) = &read_fasta ($f_fasta);
my $pc2pos = &read_pos ($f_pos);

for my $chr (sort keys %{$pc2pos}) {
  my @pos;
  my @fpos;
  my ($p, $fp);

  next if (! defined $fc2pos->{$chr});
  @fpos = @{$fc2pos->{$chr}};
  @pos  = @{$pc2pos->{$chr}};

  # pairwise check for overlap between positions list and fasta file
  for $p (@pos) {
    for $fp (@fpos) {
      my ($ostart, $oend, $is_before) = &pos_overlap ($p, $fp);
      my ($fstart);

      last if ($is_before);

      $fp =~ /(\d+)\-/;
      $fstart = $1;

      if ($oend > $ostart) {
        my $offset = $ostart-$fstart;
        my $length = $oend - $ostart + 1;
        my $seq;

        die "Error: $fp vs $ostart-$oend\n" if (! defined $fid2seq->{"$chr:$fp"});
        $seq = substr ($fid2seq->{"$chr:$fp"}, $offset, $length);
        $seq =~ s/(\w{50})/$1\n/g;
        print ">$chr:$ostart-$oend\n$seq\n";

      }
    }
  }

}

sub pos_overlap {
  my ($pos1, $pos2) = @_;
  my ($start1, $end1, $start2, $end2, $ostart, $oend); 
  my $is_before;

  $pos1 =~ /(\d+)\-(\d+)/;
  ($start1, $end1) = ($1, $2);
  $pos2 =~ /(\d+)\-(\d+)/;
  ($start2, $end2) = ($1, $2);

  $ostart = ($start1 > $start2 ? $start1 : $start2);
  $oend   = ( $end1  <  $end2  ?  $end1  :  $end2 );

  $is_before = ($end1 < $start2 ? 1 : 0); 

  return ($ostart, $oend, $is_before);

}


# ---------------------------------------------------------------------- 
# read_fasta ()
# - read in fasta file
# ---------------------------------------------------------------------- 
sub read_fasta {
  my $f_fasta = shift;
  my %id2seq  = ();
  my %chr2pos = ();
  my ($chr, $start) = ("", -1);
  my $seq = "";

  open (FASTA, $f_fasta) or die "Can't open file $f_fasta\n";
  while (<FASTA>) {
    chomp;
    if (/>/) {
      if ($chr ne "" && $seq ne "") {
        my $end = length ($seq) + $start - 1;
        $id2seq{"$chr:$start-$end"} = $seq;
        push (@{$chr2pos{$chr}}, "$start-$end");
      }
      if (/>(\w+):(\d+)/) {
        ($chr, $start) = ($1, $2);
      }
      elsif (/>(\S+)/) {
        ($chr, $start) = ($1, 1);
      }
      else {
        print "Error parsing fasta file header [$_]\n";
        exit;
      }

      $seq = "";
    }
    else {
      chomp;
      $seq .= $_;
    }
  }
  close FASTA;
  if ($chr ne "" && $seq ne "") {
    my $end = length ($seq) + $start - 1;
    $id2seq{"$chr:$start-$end"} = $seq;
    push (@{$chr2pos{$chr}}, "$start-$end");
  }

  return (\%id2seq, \%chr2pos);
}

# ---------------------------------------------------------------------- 
# read_pos ()
# - read positions file
# - expected format: <chr>:<start>-<end>
# ---------------------------------------------------------------------- 
sub read_pos {
  my $f_pos   = shift;
  my %chr2pos = ();

  my $chr;
  
  open (POS, $f_pos) or die "Can't open file $f_pos\n";
  while (<POS>) {
    push (@{$chr2pos{$1}}, $2) if (/(\w+):(\d+\-\d+)/);
  }
  close POS;

  for $chr (keys %chr2pos) {
    my @sorted = sort by_start @{$chr2pos{$chr}};
    @{$chr2pos{$chr}} = @sorted;
  }
  return \%chr2pos;
}

sub by_start {
  my ($start1, $start2);
  $a =~ /(\d+)\-/;
  $start1 = $1;
  $b =~ /(\d+)\-/;
  $start2 = $1;
  return $start1 <=> $start2;
}

# ---------------------------------------------------------------------- 
# print_usage ()
# - print info on perl script
# ---------------------------------------------------------------------- 
sub print_usage {
  print "\nUsage: pos2fasta.pl <fasta> <pos>\n";
  print "- Return fasta file based on positions found in <pos> file\n";
  print "- Positions in <pos> file are assumed to be subsequences of sequences\n"; 
  print "  found in <fasta> file\n";
  print "- Assumes fasta sequence headers are of the form:\n\n";
  print "  >chr2:4:2341253-2341852\n\n";
  exit;
}
