# Supplementary material for: Identifying Cis-Regulatory Sequences by Word Profile Similarity
Source: PLoS One. 2009 Sep 4;4(9):e6901. doi: 10.1371/journal.pone.0006901 (PMC2731932; doi:10.1371/journal.pone.0006901)
Supplement: File S7 — WPH-finder. Code to scan genome sequences for WPHs. Please see http://rana.lbl.gov for most current version. (5.54 MB GZ) [file pone.0006901.s011.gz › wph/src/cmppro.c]

// ====================================================================== 
// cmppro.c
// 
// Routines for comparing word profiles using a pairwise similarity score
//
// Pairwise similarity score Z:
// - measure of how surprising the degree of word overlap is between two
//   sequences
//
// Z = min ( z(i->j), z(j->i) )
//
// z(i->j) = ( obs - exp ) / sd
//     obs = observed # of words found in i with neighbors in j
//     exp = expected "" = pr(i->j) * n
//      sd = standard deviation of binomial distribution
//
// pr(i->j) = probability that a word in i has a neighbor in j
//          = ( 1 - exp (|i| / n) ) * ( 1 - exp (|N(j)| / n) )
//      |i| = # words in sequence i, i.e. sequence length - kmer size
//  N(i,j)| = # words in neighborhood of words in i found in j
//
//
// Base-composition or word frequency correction:
// - bin words by base content and/or similar background word frequencies, 
//   and sum over the probabilities for each bi
//
//  pr(i->j) = \sum_r (n_r/n) * ( 1 - exp (|i_r| / n_r) ) * 
//                ( 1 - exp (|N(i_r)| / n_r) )
//      n_r  = # words with GC-ratio r
//    |i_r|  = # words in sequence i with GC-ratio r
//|N(i_r,j)| = # words in neighborhood of words i_r found in j
// 
//
// ====================================================================== 
#include <stdio.h>
#include <stdlib.h>
#include <limits.h>
#include <string.h>
#include <math.h>
#include <float.h>

#include "utils.h"
#include "neighbor.h"
#include "profile.h"
#include "table.h"
#include "plist.h"
#include "list.h"
#include "cmppro.h"

static int N_Seqs;                 // # sequences 
static int N_Words;                // # of possible words for given kmer size
static int Bp_Kmer;                // word (kmer) size
static int Bp_Wind;                // window size

static double **Pr_Base;           // probabilities based on # occurrences 
static double **Pr_Neigh;          // probabilities based on neighborhood # occ

static double *W_Fracs;            // word fractions by GC-ratio
static int    *W_Bins;             // # words by GC-ratio 

static mapping *Words2Bins;
static int N_Bins;
static double *Fr_Bins;
static double *Bin_Freq;


// ---------------------------------------------------------------------- 
// Pr_Word_Occurs ()
// - Return the probability that some word w occurs in <n_words>.
// - In other words, given n balls (number of possible kmers) and
//     <n_words> bins, return the fraction of non-empty bins.
//
//   Pr (w occurs in n_words) = 1 - exp (- n_words / n)
//
// <n_words>: number of observed words
// ---------------------------------------------------------------------- 
double Pr_Word_Occurs (int n_words) {
  return 1.0 - exp (-n_words / (double) N_Words);
}

// ---------------------------------------------------------------------- 
// Pr_Word_Occurs_BCC ()
// - same as Pr_Word_Occurs () but with [B]ase-[C]omposition-[C]orrection
//
// <n_words_obs>: number of observed words for a given gc-ratio
// <n_words_exp>: number of expected words given sequence gc-ratio
// ---------------------------------------------------------------------- 
double Pr_Word_Occurs_BCC (int n_words_obs, int n_words_exp) {
  return 1.0 - exp (-n_words_obs / (double) n_words_exp);
}

// ---------------------------------------------------------------------- 
// Pr_Word_Occurs_Bin ()
// - same as Pr_Word_Occurs () but by binning
// 
// <n_words_obs>: number of observed words for a given bin
// <i_bin>: bin index
// ---------------------------------------------------------------------- 
double Pr_Word_Occurs_Bin (int n_words_obs, int i_bin) {
  return 1.0 - exp (-n_words_obs / (double) Index2Num (Words2Bins, i_bin));
}

// ---------------------------------------------------------------------- 
// count_observed ()
// - count number of words from word list <l_word> with a neighbor in sequence 
//   (indexed by <i_seq> in profile <pf>)
//
// <pf>     : profile
// <i_seq>  : sequence index in profile
// <words>  : word list
// <n_words>: number of words
// ---------------------------------------------------------------------- 
int count_observed (const profile *pf, int i_seq, int *words, int n_words) {
  int i, count, *word, *neigh, i_word;

  count = 0;
  word  = words;
  neigh = Get_Neigh_Seq_Profile (pf, i_seq);

  for (i = n_words; i--; ) {

    i_word = *word;
    
    if (i_word >= 0 && neigh[i_word]) {
      count++;
    }

    word++;
  }

  return count;

}

// ---------------------------------------------------------------------- 
// pairwise_score ()
// - calculate pairwise score between two sequences (indexed by 0 and
//   <i_seq>+1 in <pf> and word lists <words>)
//
// <pf>       : word count profiles
// <i_seq>    : sequence index
// <words>    : array of word lists
// <n_words>  : number of words in each list
// <pr1>,<pr2>: overlap probabilities
// ---------------------------------------------------------------------- 
double pairwise_score (profile *pf, int i_seq, int **words, int n_words, 
    double pr1, double pr2) {
  int obs1, obs2;
  double score1, score2, exp1, exp2, sd1, sd2;

  exp1 = N_Words * pr1;
  exp2 = N_Words * pr2;
  sd1  = sqrt (pr1 * (1.0 - pr1) * N_Words);
  sd2  = sqrt (pr2 * (1.0 - pr2) * N_Words);
  obs1 = count_observed (pf, i_seq+1, words[0], n_words);
  obs2 = count_observed (pf, 0, words[i_seq+1], n_words);

  score1 = (obs1 - exp1) / sd1; 
  score2 = (obs2 - exp2) / sd2;

  return (score1 < score2 ? score1 : score2);

}

// ---------------------------------------------------------------------- 
// print_pairwise_score ()
// - same as print_pairwise_score () with scores printed
// ---------------------------------------------------------------------- 
double print_pairwise_score (profile *pf, int i_seq, int **words, int n_words, 
    double pr1, double pr2) {
  int obs1, obs2;
  double score, score1, score2, exp1, exp2, sd1, sd2;

  exp1 = N_Words * pr1;
  exp2 = N_Words * pr2;
  sd1  = sqrt (pr1 * (1.0 - pr1) * N_Words);
  sd2  = sqrt (pr2 * (1.0 - pr2) * N_Words);
  obs1 = count_observed (pf, i_seq+1, words[0], n_words);
  obs2 = count_observed (pf, 0, words[i_seq+1], n_words);

  score1 = (obs1 - exp1) / sd1; 
  score2 = (obs2 - exp2) / sd2;
  score  = (score1 < score2 ? score1 : score2);

  printf ("%.3f %.3f %.3f\n", score1, score2, score);

  return score;
}

// ---------------------------------------------------------------------- 
// Cmppro_Init ()
// - initialize <Pr_Base>, <Pr_Neigh>, <Fr_Bins>
//
// <bp_kmer>: word size
// <n_seqs> : number of sequences
// <n_words>: number of words
// <w2bins> : maps words to word bins
// ---------------------------------------------------------------------- 
void Cmppro_Init (int bp_kmer, int n_seqs, int n_words, mapping *w2bins) { 
  int i;
  double total;

  Words2Bins = w2bins;
  Bp_Kmer = bp_kmer;
  N_Seqs  = n_seqs;
  N_Words = n_words;
  N_Bins  = w2bins->n_indices;

  // <<<<<
  // set up probabilities
  Pr_Base  = ckalloc (sizeof (double *) * (N_Seqs+1), "cmppro init");
  Pr_Neigh = ckalloc (sizeof (double *) * (N_Seqs+1), "cmppro init");

  i = 0;
  while (i <= N_Seqs) {
    Pr_Base[i]  = ckalloc (sizeof (double) * N_Bins, "cmppro init");
    Pr_Neigh[i] = ckalloc (sizeof (double) * N_Bins, "cmppro init");
    i++;
  }
  // >>>>>


  // <<<<<
  // determine total
  i = total = 0;
  while (i < N_Bins) {
    total += w2bins->I2N[i];
    i++;
  }
  // >>>>>

  Fr_Bins  = ckalloc (sizeof (double) * N_Bins, "cmppro init");

  i = 0;
  while (i < N_Bins) {
    Fr_Bins[i] = w2bins->I2N[i] / total;
//    fprintf (stderr, "%d %d %f\n", i, w2bins->I2N[i], Fr_Bins[i]);
    i++;
  }

}

// ---------------------------------------------------------------------- 
// Cmppro_Free ()
// - free <Pr_Base>, <Pr_Neigh>, <Fr_Bins>
// ---------------------------------------------------------------------- 
void Cmppro_Free () {
  int i;

  i = 0;
  while (i <= N_Seqs) {
    free (Pr_Base[i]);
    free (Pr_Neigh[i]);
    i++;
  }

  free (Fr_Bins);
}

// ----------------------------------------------------------------------   
// Update_Pr ()
// - for sequence <i_seq> in base composition profile <pf_bc>, update
//   probabilities based on current profile entries
//
// <pf_bin>: profile (counts separated by GC content)
// <i_seq> : sequence index
// ----------------------------------------------------------------------   
void Update_Pr (const profile *pf_bin, int i_seq) {

  int i, *base_bin, *neigh_bin;

  base_bin  = Get_Base_Seq_Profile  (pf_bin, i_seq);
  neigh_bin = Get_Neigh_Seq_Profile (pf_bin, i_seq);

  i = 0;
  while (i < N_Bins) {
    Pr_Base[i_seq][i]  = Pr_Word_Occurs_Bin (base_bin[i],  i);
    Pr_Neigh[i_seq][i] = Pr_Word_Occurs_Bin (neigh_bin[i], i);
    i++;
  }

}

// ---------------------------------------------------------------------- 
// Cmppro_Setup ()
// - Cmppro_Init () must be called first
// - update probabilities <Pr_Base>, <Pr_Neigh>
// 
// <pf_bins>: binned word profile
// ---------------------------------------------------------------------- 
void Cmppro_Setup (const profile *pf_bins) {
  int s, b;
  
  s = 1;    // sequence index
  while (s <= N_Seqs) {
    Update_Pr (pf_bins, s);
    s++;
  }
}

// ---------------------------------------------------------------------- 
// Cmppro_Query_Update
// - given new query base and neighborhood counts, update query base and 
//   neighborhood bin probabilities
//
// <pf_bins>: binned word profile 
// ---------------------------------------------------------------------- 
void Cmppro_Query_Update (const profile *pf_query_bin) { 
  Update_Pr (pf_query_bin, 0);
}

// ---------------------------------------------------------------------- 
// Pr_Word_Overlap_WQuery1_Uncorr ()
// - un-binned (un-corrected) probability of observing <n_neigh_words>
//   neighbor words in sequence <i_seq> and <n_base_words> base words 
//   in sequence <i_seq>+1 
//
// <pf_word>: word profile
// <i_seq>  : sequence index
// ---------------------------------------------------------------------- 
double Pr_Word_Overlap_WQuery1_Uncorr (profile *pf_word, int i_seq) {

  int n_base_words  = Sum_Base_Profile  (pf_word, i_seq+1); // seed
  int n_neigh_words = Sum_Neigh_Profile (pf_word, i_seq);   // query

  return Pr_Word_Occurs (n_base_words) * Pr_Word_Occurs (n_neigh_words);

}

// ---------------------------------------------------------------------- 
// Pr_Word_Overlap_WQuery2_Uncorr ()
// - un-binned (un-corrected) probability of observing <n_neigh_words>
//   neighbor words in sequence <i_seq>+1 and <n_base_words> base words 
//   in sequence <i_seq> 
//
// <pf_word>: word profile
// <i_seq>  : sequence index
// ---------------------------------------------------------------------- 
double Pr_Word_Overlap_WQuery2_Uncorr (profile *pf_word, int i_seq) { 

  int n_base_words  = Sum_Base_Profile  (pf_word, i_seq);   // query
  int n_neigh_words = Sum_Neigh_Profile (pf_word, i_seq+1); // seed

  return Pr_Word_Occurs (n_base_words) * Pr_Word_Occurs (n_neigh_words);

}

// ---------------------------------------------------------------------- 
// Pr_Word_Overlap_WQuery1 ()
// - calculate pairwise word overlap probability w/query sequence, <- :
//   Pr(overlap, query->seq) = (n_r/n) * p_w(query) * p_w'(seq)
// 
// <i_seq>: sequence index in global probability matrices (i.e. <Pr_Neigh>)
// ---------------------------------------------------------------------- 
double Pr_Word_Overlap_WQuery1 (int i_seq) {
  int i;  
  double total;
  
  i = total = 0;
  while (i < N_Bins) {
    total += Fr_Bins[i] * Pr_Base[0][i] * Pr_Neigh[i_seq+1][i];
    i++;
  }  
  
  return total;
}

// ---------------------------------------------------------------------- 
// Pr_Word_Overlap_WQuery2 ()
// - calculate pairwise word overlap probability w/query sequence, -> :
//   Pr(overlap, seq->query) = \sum_r (n_r/n) * p_w_r(seq) * p_w_r'(query)
//
// <i_seq: sequence index in global probability matrices (i.e. <Pr_Base>)
// ---------------------------------------------------------------------- 
double Pr_Word_Overlap_WQuery2 (int i_seq) {
  int i;
  double total;

  i = total = 0;
  while (i < N_Bins) {
    total += Fr_Bins[i] * Pr_Base[i_seq+1][i] * Pr_Neigh[0][i];
    i++;
  }  
  
  return total;
}


// ---------------------------------------------------------------------- 
// Pr_Pairwise_Overlap_BC_dir ()
// - pairwise probability of overlap, directional
//   Pr(overlap, seq1->seq2) = \sum_r (n_r/n) * p_w_r(seq1) * p_w_r'(seq2)
//
// <i_seq1>: index of first sequence
// <i_seq2>: index of second sequence
// ---------------------------------------------------------------------- 
double Pr_Pairwise_Overlap_BC_dir (int i_seq1, int i_seq2) {
  int i;
  double total;

  i = total = 0; 
  while (i <= Bp_Kmer) {
    total += W_Fracs[i] * Pr_Base[i_seq1][i] * Pr_Neigh[i_seq2][i];
    i++;
  }
  return total;
}

// ---------------------------------------------------------------------- 
// Overlap_Score ()
// - return word overlap score
//
// <pf_word>: word profile
// <i_seq>  : sequence index
// <n_words>: number of words
// <words>  : word lists
// ---------------------------------------------------------------------- 
double Overlap_Score (profile *pf_word, int i_seq, int n_words, int **words) {

  double score, pr1, pr2;

  pr1 = Pr_Word_Overlap_WQuery1 (i_seq); // query->crm-neighborhood
  pr2 = Pr_Word_Overlap_WQuery2 (i_seq);
  
  score = pairwise_score (pf_word, i_seq, words, n_words, pr1, pr2);
   
  return score;
}

// ---------------------------------------------------------------------- 
// Print_Scores ()
// - print scores
//
// <pf_word>: word profile
// <i_seq>  : sequence index
// <n_words>: number of words
// <words>  : word lists
// ---------------------------------------------------------------------- 
void Print_Scores (profile *pf_word, int i_seq, int **words, int n_words) {
  double pr1, pr2;

  pr1 = Pr_Word_Overlap_WQuery1 (i_seq);
  pr2 = Pr_Word_Overlap_WQuery2 (i_seq);

  print_pairwise_score (pf_word, i_seq, words, n_words, pr1, pr2);

}

// ---------------------------------------------------------------------- 
// Print_Scores_Uncorr ()
// - print uncorrected scores
//
// <pf_word>: word profile
// <i_seq>  : sequence index
// <n_words>: number of words
// <words>  : word lists
// ---------------------------------------------------------------------- 
void Print_Scores_Uncorr (profile *pf_word, int i_seq, int **words, int n_words) {
  double pr1, pr2;

  pr1 = Pr_Word_Overlap_WQuery1_Uncorr (pf_word, i_seq);
  pr2 = Pr_Word_Overlap_WQuery2_Uncorr (pf_word, i_seq);

  print_pairwise_score (pf_word, i_seq, words, n_words, pr1, pr2);
}
