# Supplementary material for: Identifying Cis-Regulatory Sequences by Word Profile Similarity
Source: PLoS One. 2009 Sep 4;4(9):e6901. doi: 10.1371/journal.pone.0006901 (PMC2731932; doi:10.1371/journal.pone.0006901)
Supplement: File S7 — WPH-finder. Code to scan genome sequences for WPHs. Please see http://rana.lbl.gov for most current version. (5.54 MB GZ) [file pone.0006901.s011.gz › wph/src/crmscan.c]

//*********************************************************************
// crmscan.c
//
// For known CRMs found in <crm_fasta>, scan sequences in <fasta> for
//    similar sequences
// Sequences in both <crm_fasta> and <fasta> are split into overlapping
//    windows shifted by a given amount
//
// Input: fasta files must have sequence headers of the form
//        >[chr]:[start]-[end]
//
// Return: For each sequence window across <crm_fasta> sequences, 
//    <chr>:<start>-<end>, report positions of similar sequences in 
//    file "<out_dir>/<chr>:<start>-<end>.loc"
//    - STDERR: positions of valid window starts (<chr>:<start>)
//      i.e., windows with >60% unmasked words
//      (used in evaluating overlap; see run_crmscan_ov.sh)
//    - STDOUT: best matches if requested(see usage)
//
// Usage: wphfinder [-k <int>] [-d <int>] [-z <dbl>] [-w <int>] [-s <int] 
//    [-b <int>] <fasta> <crm_fasta> <out_dir>
//
//  -k <int>   word size (default = 8)\n");
//  -d <int>   neighborhood size (default = 1)\n");
//  -z <dbl>   z-score (default = 6)\n");
//  -w <int>   window size (default: 500 bp)\n");
//  -s <int>   window shift size (default: 100 bp)\n");
//  -b <int>   report best match, 0/1 (default: 0, don't report)\n");
//
//*********************************************************************/
#include <stdio.h>
#include <stdlib.h>
#include <limits.h>
#include <string.h>
#include <dirent.h>
#include <math.h>
 
#include "reader.h"
#include "table.h"
#include "profile.h"
#include "neighbor.h"
#include "utils.h"
#include "plist.h"
#include "cmppro.h"

#define MAX_FNAME 500
#define MAX_NAME 100
#define MAX_WIND 500

int main (int argc, char *argv[]) { 

  // <<<<<
  // default parameters 
  int bp_kmer  = 8;
  int bp_diff  = 1;
  int bp_wind  = 500;
  int bp_shift = 100;
  int fl_prntb = 0;
  int n_top    = 3;
  double sc_z  = 6.0;
  // >>>>>

  double fr_word     =  0.6;
  double n_words_min =  fr_word * bp_wind;
  double sc_low      = -1000.0;

  double *sc_best;
  char   *sq_crm, *sq_query, nm_file[MAX_FNAME];
  char  **nm_crm, **nm_query, **nm_chrs_query, **nm_crm_wind, **nm_chr_best;
  int    *bd_crm, *bd_query, *p_start_best; 
  int     n_sq_crm, n_sq_query, nw_sq_crm, n_chr_query, 
         *ls_sq_query, bp_sq_query;
  int     i, j, s, w, n_codes, *p_starts, *p_ends, n_words, n_bins;
  int     **Wind_Words;
  double  *Bin_Freqs;
  char    nm_f_summ[MAX_FNAME];
  FILE    *f_summ;

  profile  *Pf_Word, *Pf_Bins;
  table    *Wind_Counts; 
  ptable  **CRM_Matches;
  ptable   *Valid_Seqs;
  mapping  *Words2Bins;
  
  // <<<<<
  // read in command line arguments
  while (argc >= 3 && argv[1][0] == '-') {

    if (strncmp (argv[1],"-k",2) == 0) {
		  bp_kmer = get_int_arg (argv[2],"Kmer size", 1);
      argc--; argv++;
    }
    else if (strncmp (argv[1],"-d",2) == 0) {
		  bp_diff = get_int_arg (argv[2],"Neighborhood size", 0);
      argc--; argv++;
    }
    else if (strncmp (argv[1],"-z",2) == 0) {
		  sc_z = get_dbl_arg (argv[2],"z-score", -10);
      argc--; argv++;
    }
    else if (strncmp (argv[1],"-w",2) == 0) {
		  bp_wind = get_int_arg (argv[2],"Window size", 100);
      n_words_min  = fr_word * bp_wind;
      argc--; argv++;
    }
    else if (strncmp (argv[1],"-s",2) == 0) {
		  bp_shift = get_int_arg (argv[2],"Window shift size", 10);
      argc--; argv++;
    }
    else if (strncmp (argv[1], "-b", 2) == 0) {
      fl_prntb = get_int_arg (argv[2], "Report best matches", 0);
      argc--; argv++;
    }

    else {
      fprintf(stderr,"Illegal option '%s'\n",argv[1]);
      exit (1);
    }

    argv++; argc--;

  }
  // >>>>>
  
  // <<<<<
  // print usage 
  if (argc < 4) {
    fprintf (stderr,"Usage: wphfinder [-k <int>] [-d <int>] [-z <dbl>] [-w <int>] [-s <int>] [-b <int>] <fasta_to_scan> <crm_fasta> <out_dir> [opt:word_freq]\n");
    fprintf (stderr, "\t-k <int>   word size (default = 8)\n");
    fprintf (stderr, "\t-d <int>   neighborhood size (default = 1)\n");
    fprintf (stderr, "\t-z <dbl>   z-score (default = 6; ignored if reporting best match)\n");
    fprintf (stderr, "\t-w <int>   window size (default: 500 bp)\n");
    fprintf (stderr, "\t-s <int>   window shift size (default: 100 bp)\n");
    fprintf (stderr, "\t-b <int>   report best match, 0/1 (default: 0, don't report)\n");
    fprintf (stderr, "\nOutput: in <out_dir>, a file for each window across <crm_fasta> containing \n");
    fprintf (stderr, "  windows from <fasta_to_scan> to which it is pairwise similar\n");
    fprintf (stderr, "\n** fasta file sequence headers expected to be of the form <chr>:<start>-<end>\n");
    fprintf (stderr, "** word frequency file <word_freq> should have the format <word> <freq>\n");
    fprintf (stderr, "** if word frequencies are not included, words are binned together by GC-content\n");
    exit (1);
  } 
  // >>>>>

 
  sprintf (nm_f_summ, "%s/summary.txt", argv[3]);
  f_summ = fopen (nm_f_summ, "w");
  if (f_summ == NULL) {
    fprintf (stderr, "Error writing to directory '%s'\n", argv[3]);
    fprintf (stderr, "Please make sure output directory is valid and has write privileges\n");
    exit (1);
  }

  fprintf (f_summ, "# ==================================================== #\n");
  fprintf (f_summ, "# WPH-finder summary                                   #\n");
  fprintf (f_summ, "# ==================================================== #\n#\n");
  fprintf (f_summ, "# CRM fasta file:      %s\n", argv[2]);
  fprintf (f_summ, "# Scanned fasta file:  %s\n", argv[1]);
  fprintf (f_summ, "# Word frequency file: ");
  
  if (argc >= 5) 
    fprintf (f_summ, "%s\n", argv[4]);
  else
    fprintf (f_summ, "none\n");
  

  fprintf (f_summ, "# Parameters:\n");
  fprintf (f_summ, "# - Windows    : %d bp shifted by %d\n", bp_wind, bp_shift);
  fprintf (f_summ, "# - Word model : %d-mers with %d-mismatch(es) allowed\n", bp_kmer, bp_diff);
  fprintf (f_summ, "# - Z-score    : %.2f\n#\n", sc_z);
  fprintf (f_summ, "# ==================================================== #\n");
  fprintf (f_summ, "# WPH coverage for each CRM sequence window            #\n");
  fprintf (f_summ, "# ==================================================== #\n#\n");
  fprintf (f_summ, "# - report base-pair coverage of WPHs for each CRM window\n");
  fprintf (f_summ, "# - if multiple sequences (with unique identifiers/chromosome names) are\n");
  fprintf (f_summ, "#   scanned for WPHs, report base-pair coverage for sequences with the\n");
  fprintf (f_summ, "#   most coverage (top 3)\n#\n");
  fprintf (f_summ, "# e.g.\n# chr1:143345-143844 5000 0.012\n");
  fprintf (f_summ, "# - chr4 2000 0.002\n");
  fprintf (f_summ, "# - chr2 900 0.001\n");
  fprintf (f_summ, "# - chr3 700 0.001\n");
  fprintf (f_summ, "# - chr5 700 0.001\n");
  fprintf (f_summ, "# This output means that this CRM window on chr1 has WPHs that span 5000 bp,\n");
  fprintf (f_summ, "# which represents 1.2%% of all sequences scanned. Most of these WPHs are found\n");  
  fprintf (f_summ, "# on chr4, with 2000 bp of WPHs that represents 0.1%% of chr4. In this example,\n");
  fprintf (f_summ, "# there are four entries returned, as the top 3 includes a tie.\n\n"); 


  // <<<<<
  // error checking
  if (bp_shift > bp_wind) {
    fprintf (stderr, "Window size [%d] should be greater than shift [%d]\n",
        bp_wind, bp_shift);
    exit (1);
  }
  // >>>>
    
  // --- set up --- //
  Map_Setup2 (bp_kmer);
  Neighbor_Setup (bp_kmer, bp_diff);

  n_codes = Get_Num_Unique ();
  n_words = bp_wind - bp_kmer + 1;

  if (argc >= 5) {
    Words2Bins = Get_Word_Frac_Bins (argv[4], bp_kmer, &Bin_Freqs);
  }
  else {
    Words2Bins = Get_GC_Bins (bp_kmer);
  }
  
  n_bins = Words2Bins->n_indices;
  
  // <<<<<
  // read in sequences
  sq_crm   = read_fasta (argv[2], &n_sq_crm, &bd_crm, &nm_crm);
  sq_query = read_fasta (argv[1], &n_sq_query, &bd_query, &nm_query);
  nm_chrs_query = fasta_chrs (nm_query, n_sq_query, &n_chr_query);
  // >>>>>

  // <<<<<
  // count number of subsequences/sliding windows in crm sequences
  // <nw_sq_crm>: # (overlapping) windows across crm sequences
  s = nw_sq_crm = 0;
  while (s < n_sq_crm) {
    int nw_crm, bp_crm;

    bp_crm = bd_crm[s+1] - bd_crm[s] - 1;
    nw_crm = 1;

    if (bp_crm >= bp_wind) {
      nw_crm = ( (bp_crm - bp_wind) / bp_shift ) + 1;
      if ( (bp_crm - bp_wind) % bp_shift != 0)
        nw_crm++;
    }

    nw_sq_crm += nw_crm;
    s++;
  }
  // >>>>>
  
  if (nw_sq_crm >= MAX_WIND) {
    fprintf (stderr, "Warning: Requesting large amount of memory!\n");
    fprintf (stderr, "CRM sequences may need to be split into smaller fasta files and run separately.\n");
  }

	Pf_Word = New_Profile (nw_sq_crm + 1, n_codes);
	Pf_Bins = New_Profile (nw_sq_crm + 1, n_bins);
  Valid_Seqs = New_Pos_Table_With_Ids (nm_chrs_query, n_chr_query);

  Wind_Counts = New_Table (nw_sq_crm);
  Wind_Words  = ckalloc (sizeof (int *) * (nw_sq_crm+1), "window words");

  CRM_Matches  = ckalloc (sizeof (ptable *) * nw_sq_crm, "crm matches");
  sc_best      = ckalloc (sizeof (double) * nw_sq_crm, "best scores");
  p_start_best = ckalloc (sizeof (int)    * nw_sq_crm, "starts of best scores");
  nm_chr_best  = ckalloc (sizeof (char *) * nw_sq_crm, "chrs of best scores");

  nm_crm_wind  = ckalloc (sizeof (char *) * nw_sq_crm, "crm window sequence ids");
  p_starts     = ckalloc (sizeof (int)    * nw_sq_crm, "crm subsequences starts");
  p_ends       = ckalloc (sizeof (int)    * nw_sq_crm, "crm subsequences ends");


  // <<<<<
  // initialize best scores and start positions
  s = 0;
  while (s < nw_sq_crm) {
    sc_best[s]      = sc_low;
    p_start_best[s] = -1;
    nm_chr_best[s]  = ckalloc (MAX_NAME, "chrs of best scores");
    Wind_Words[s]   = ckalloc (sizeof (int) * n_words, "window words");
    s++;
  }
  // >>>>>
  Wind_Words[nw_sq_crm]   = ckalloc (sizeof (int) * n_words, "window words");

  // --- build profiles for subreg subsequences   --- //
  s = i = 0;
  while (s < n_sq_crm) {
    int nw_crm, bp_crm, p_crm_start, s2;
    char *nm_chr_crm;

    bp_crm = bd_crm[s+1] - bd_crm[s] - 1;
    nw_crm = 1;

    nm_chr_crm = parse_sname (nm_crm[s], &p_crm_start);

    if (bp_crm >= bp_wind) {
      nw_crm = ( (bp_crm - bp_wind) / bp_shift ) + 1;
      if ( (bp_crm - bp_wind) % bp_shift != 0)
        nw_crm++;
    }

    // <<<<<
    // store word profiles for each window for crm <s>
    Build_Overlapping_SubWProfiles_Bins (sq_crm + bd_crm[s], bp_crm, 
        bp_kmer, bp_wind, bp_shift, Pf_Word, Pf_Bins, i, nw_crm, 
        Wind_Counts, Wind_Words, Words2Bins);
    // >>>>>

    // <<<<<
    // for each window of crm <s>, store crm window name and start 
    // <s2>: window index of crm <s>
    // <i> : overall window index, i.e. across all crm windows
    s2 = 0; 
    while (s2 < nw_crm) {
      int p_wstart = p_crm_start + (s2 * bp_shift);

      if (i >= nw_sq_crm) {
        fprintf (stderr, "Error assigning crm subsequence names\n");
        exit (1);
      }

      CRM_Matches[i] = New_Pos_Table_With_Ids (nm_chrs_query, n_chr_query);
      nm_crm_wind[i] = ckalloc (MAX_NAME, "crm subsequence names");
      strncpy (nm_crm_wind[i], nm_chr_crm, strlen (nm_chr_crm) + 1);

      p_starts[i] = p_wstart;
      p_ends[i]   = (s2 == nw_crm-1 ? p_crm_start+bp_crm-1 : p_wstart+bp_wind-1);

      s2++;
      i++;
    }
    // >>>>>
    free (nm_chr_crm);
    s++;
    
  }

  free (nm_chrs_query);

  Cmppro_Init  (bp_kmer, nw_sq_crm, n_codes, Words2Bins, Bin_Freqs);
  Cmppro_Setup (Pf_Bins);
  for (s = 0; s < n_sq_query; s++) {
    char *nm_chr_query;
    int p_qstart, bp_query, nw_query, l_nm_chr;

    nm_chr_query = parse_sname (nm_query[s], &p_qstart);
    bp_query     = bd_query[s+1] - bd_query[s] - 1;
    nw_query     = ( (bp_query - bp_wind) / bp_shift ) + 1;
    l_nm_chr     = strlen (nm_chr_query);
    
    if ( (bp_query - bp_wind) % bp_shift != 0 )
      nw_query++;

    if (bp_query - bp_kmer >= n_words_min) {

      // <<<<<
      // for each window/subsequence <i> of query sequence <s>,
      //    build its word profiles and compare against each crm window
      //    word profile <j>
      // <i>: index of window in query sequence
      for (i = 0; i < nw_query; i++) {
        int i_wind, p_wstart, count;

        i_wind   = bd_query[s] + (i * bp_shift);
        p_wstart = p_qstart    + (i * bp_shift);
        
        Reset_Profile_Seq (Pf_Word, 0);
        Reset_Profile_Seq (Pf_Bins, 0);

        count = Build_WProfiles_Bin (sq_query + i_wind, 0, bp_wind, bp_kmer,
            Pf_Word, Pf_Bins, Wind_Words[0], Words2Bins);
        Cmppro_Query_Update (Pf_Bins);

        if ( count >= n_words_min ) {
          double gc = GC_Ratio (sq_query + i_wind, bp_wind);
          int n_neigh = Sum_Unique_Neigh_Profile (Pf_Word, 0);

          Add_To_PTable_List (Valid_Seqs, nm_chr_query, p_wstart, 
                              p_wstart + bp_wind - 1);

          //fprintf (stderr, "%s:%d", nm_chr_query, p_wstart);
          fprintf (stderr, "\r%d/%d sequence(s), %d/%d window(s), %s:%d", 
                   s+1, n_sq_query, i+1, nw_query, nm_chr_query, p_wstart);

          // <j>: index of window in crm sequences
          for (j = 0; j < nw_sq_crm; j++) {
            double sc_curr;

            // ensure that overlap does not occur (according to their
            //   fasta identifiers, <nm_query> and <nm_crm>)
            if ( Table_Data (Wind_Counts, j) >= n_words_min &&
                ( (abs (p_starts[j] - p_wstart) >= bp_wind && 
                   strncmp (nm_chr_query, nm_crm_wind[j], l_nm_chr) == 0)  || 
                   strncmp (nm_chr_query, nm_crm_wind[j], l_nm_chr) != 0) )  {

              sc_curr = Overlap_Score (Pf_Word, j, n_words, Wind_Words);

              if (sc_curr > sc_best[j]) {

                strncpy (nm_chr_best[j], nm_chr_query, l_nm_chr);
                nm_chr_best[j][l_nm_chr] = '\0';

                p_start_best[j] = p_wstart;
                sc_best[j]      = sc_curr;

              }

              if (sc_curr >= sc_z) {
              //if (! fl_prntb && sc_curr >= sc_z) {
                Add_To_PTable_List_Sc (CRM_Matches[j], nm_chr_query, p_wstart, 
                    p_wstart + bp_wind - 1, sc_curr);
              }

            } // if non-overlapping
          } // for <j>

        } // if min number of words
      } // for <i>
      // >>>>>

    } // end if
  
  } //for each query sequence

  fprintf (stderr, "\r\n%d CRM sequence(s), %d CRM window(s)\n", 
           n_sq_crm, nw_sq_crm);
  fprintf (stderr, "Scanned for sequence matches in %d query sequence(s)\n", 
           n_sq_query);

  // get total coverage of valid sequences
  ls_sq_query  = ckalloc (sizeof (int) * n_chr_query, 
                          "number of query chromosomes / identifiers");
  Pos_List_Coverage (Valid_Seqs, n_chr_query, ls_sq_query, 
                     &bp_sq_query);

  // print out valid sequences
  for (s = 0; s < nw_sq_crm; s++) {
    int *chr2cov, n_non0, bp_cov, n_report;

    chr2cov  = ckalloc (sizeof (int) * n_chr_query, 
                        "number of query chromosomes / identifiers");
    n_non0   = Pos_List_Coverage (CRM_Matches[s], n_chr_query, chr2cov, &bp_cov);
    n_report = (n_top < n_non0 ? n_top : n_non0);

    fprintf (f_summ, "%s:%d-%d %d %f\n", nm_crm_wind[s], 
              p_starts[s], p_ends[s], bp_cov, (double) bp_cov / bp_sq_query);
    if (bp_cov > 0 && n_chr_query > 1) 
      Print_Top_Coverage (f_summ, CRM_Matches[s], n_report, ls_sq_query); 

    // print out matches if not only interested in best matches
    sprintf (nm_file, "%s/%s:%d-%d.pos", argv[3], nm_crm_wind[s], 
        p_starts[s], p_ends[s]);
     
    Print_Pos_Table_Sc_To_File (nm_file, CRM_Matches[s]);
    if (fl_prntb && p_start_best[s] >= 0) {

      printf ("%s:%d-%d %s:%d-%d %.3f\n", nm_crm_wind[s], p_starts[s],
            p_ends[s], nm_chr_best[s], p_start_best[s], 
            p_start_best[s]+bp_wind-1, sc_best[s]);
    }

    Free_Pos_Table (CRM_Matches[s]);
    free (chr2cov);
  } //
  fclose (f_summ);


  // free stuff
  free (CRM_Matches);
  free (Wind_Words);

  for (s = 0; s < n_sq_crm; s++) {
    free (nm_crm[s]);
  }
  free (nm_crm);
 
  for (s = 0; s < n_sq_query; s++) {
    free (nm_query[s]);
  }
  free (nm_query);

  free (sq_crm);
  free (sq_query);
  free (bd_crm);
  free (bd_query);

  Map_Free ();
  Cmppro_Free ();
  Neighbor_Free ();

  Free_Profile (Pf_Word);
  Free_Profile (Pf_Bins);
  Free_Table   (Wind_Counts);
  Free_Pos_Table (Valid_Seqs);

}
