# Supplementary material for: Identifying Cis-Regulatory Sequences by Word Profile Similarity
Source: PLoS One. 2009 Sep 4;4(9):e6901. doi: 10.1371/journal.pone.0006901 (PMC2731932; doi:10.1371/journal.pone.0006901)
Supplement: File S7 — WPH-finder. Code to scan genome sequences for WPHs. Please see http://rana.lbl.gov for most current version. (5.54 MB GZ) [file pone.0006901.s011.gz › wph/src/freqwords.c]

// ====================================================================== 
// freqwords.c
// 
// Given a set of sequences Q (i.e. WPHs, <query_fasta>) related to a 
//   common sequence s (i.e. <seed_fasta>), return set of subsequences
//   of s that represent the words in s that are most overrepresented in Q
// - repetitive words (words that occur in high frequency in repetitive 
//   sequences) are ignored
// - overrepresented words are determined based on background word frequency
//
// Input: 
// - <seed_fasta> : seed sequence
// - <query_fasta>: set of WPHs associated with the seed sequence
//
// Output:
// - positions of frequent words across seed sequence, consolidated 
//   if overlapping
// 
// Usage: freqwords [-k <int>] [-d <int>] [-w <int>] [-s <int>] 
//    <seed_fasta> <query_fasta> 
//  -k <int>   word size (default = 8)
//  -d <int>   neighborhood size (default = 1)
//  -w <int>   window size (default = 500)
//  -s <int>   shift size (default = 100)
// ====================================================================== 
#include <stdio.h>
#include <stdlib.h>
#include <limits.h>
#include <string.h>
#include <dirent.h>
#include <math.h>
#include <sys/types.h>
#include <time.h>
 
#include "reader.h"
#include "neighbor.h"
#include "utils.h"

#define MAX_FNAME 500
#define MAX_SNAME 100

static double *Bkgd_Freqs;
static double *Neigh_Freqs;
static int I_Code;

// ---------------------------------------------------------------------- 
// Add_Freq ()
// - see Neighbor_Freqs ()
//
// <i_code>: code index
// <diff>  : number of mismatches
// ---------------------------------------------------------------------- 
static void Add_Freq (int i_code, int diff) {
  if (i_code >= 0)
    Neigh_Freqs[I_Code] += Bkgd_Freqs[i_code];
}

// ---------------------------------------------------------------------- 
// Neighbor_Freqs ()
// - represent the frequency of words as the summed base frequency of 
//   its neighbors
// 
// <freqs> : base word frequencies
// <n_freq>: number of words/frequencies
// ---------------------------------------------------------------------- 
double *Neighbor_Freqs (double *freqs, int n_freq) {
  int i;
  double *neigh;

  neigh = ckalloc (sizeof (double) * n_freq, "neighbor frequencies");
  Bkgd_Freqs = freqs;
  Neigh_Freqs = neigh;

  i = 0;
  while (i < n_freq) {
    I_Code = i;
    Map_Across_Neighbors (i, Add_Freq);
    i++;
  }
  return neigh;

}
 
int main (int argc, char *argv[])
{ 
  // --- default parameters --- //
  int bp_kmer  = 8;
  int bp_diff  = 1;
  int bp_wind  = 500;
  int bp_shift = 100;

  // --- internal defaults --- //
  int n_report = 3;

  char *sq_seed, *sq_query, **nm_seed, **nm_query, *nm_chr_seed;
  int  *bd_seed, *bd_query, n_sq_seed, n_sq_query, p_seed_start;
  char   out[MAX_FNAME];
  int    i, j, s, s2, n_clusters, n_codes;
  double sc_cutoff;
  double *Bkgd_Freq, *Neigh_Freq, *Repeat_Scores;
  

  // --- read in command line arguments --- //
  while (argc > 3 && argv[1][0] == '-') {

    if (strncmp (argv[1],"-k",2) == 0) {
		  bp_kmer = get_int_arg (argv[2],"Kmer size", 1);
      argc--; argv++;
    }
    else if (strncmp (argv[1],"-d",2) == 0) {
		  bp_diff = get_int_arg (argv[2],"Neighborhood size", 0);
      argc--; argv++;
    }
    else if (strncmp (argv[1],"-w",2) == 0) {
		  bp_wind = get_int_arg (argv[2],"Window size", 0);
      argc--; argv++;
    }
    else if (strncmp (argv[1],"-s",2) == 0) {
		  bp_shift = get_int_arg (argv[2],"Shift size", 0);
      argc--; argv++;
    }
    else if (strncmp (argv[1],"-t",2) == 0) {
		  n_report = get_int_arg (argv[2],"Number of words to report", 0);
      argc--; argv++;
    }

    else {
      fprintf(stderr,"Illegal option '%s'\n",argv[1]);
      exit (1);
    }

    argv++; argc--;

  }
  
  // --- print usage -- //
  if (argc < 4) {
    fprintf (stderr,"Usage: freqwords [-k <int>] [-d <int>] [-w <int>] [-s <int>] [-t <int>] <seed_fasta> <query_fasta> <bkgd_word_freq> [opt:repeat_word_freq]\n");
    fprintf (stderr, "\t-k <int>   word size (default = 8)\n");
    fprintf (stderr, "\t-d <int>   neighborhood size (default = 1)\n");
    fprintf (stderr, "\t-w <int>   window size (default = 500)\n");
    fprintf (stderr, "\t-s <int>   shift size (default = 100)\n");
    fprintf (stderr, "\t-t <int>   number of top words to return (default = 3)\n");
    fprintf (stderr, "\nOutput: sequence coordinates of (overlapping) seed sequence words that are\n  most overrepresented among query fasta\n");
    fprintf (stderr, "\n** fasta file sequence headers expected to be of the form <chr>:<start>-<end>");
    fprintf (stderr, "\n** word frequency file(s) should have the format <word> <freq>\n");

    exit (1);
  } 

  // --- word mapping set up --- //
  Map_Setup (bp_kmer);
  Neighbor_Setup (bp_kmer, bp_diff);

  n_codes    = Get_Num_Unique ();
  Bkgd_Freq  = Read_Word_Fractions (argv[3], bp_kmer, n_codes);
  Neigh_Freq = Neighbor_Freqs (Bkgd_Freq, n_codes);
  Repeat_Scores = (argc >= 5 ? Get_Bkgd_Repeat_Score (argv[3], argv[4], bp_kmer, n_codes) : NULL);

  // --- read in fasta file (s) --- // 
  sq_seed  = read_fasta (argv[1], &n_sq_seed,  &bd_seed,  &nm_seed); 
  sq_query = read_fasta (argv[2], &n_sq_query, &bd_query, &nm_query);
  nm_chr_seed = parse_sname (nm_seed[0], &p_seed_start);
  
  WFreq_Setup (sq_seed, bd_seed[1]-1, bd_query, n_sq_query, bp_wind, 
      bp_shift, bp_kmer, bp_diff, nm_query);
  Set_Occurrences (sq_query, bd_query, n_sq_query);

  Report_Freq_Words (nm_chr_seed, p_seed_start, Neigh_Freq, 
    Repeat_Scores, n_report, sq_seed);
  WFreq_Free ();

  // --- free stuff --- //
  for (i = 0; i < n_sq_query; i++) {
    free (nm_query[i]);
  }
  free (nm_query);

  for (i = 0; i < n_sq_seed; i++) {
    free (nm_seed[i]);
  }
  free (nm_seed);
  free (nm_chr_seed);

  free (sq_query);
  free (sq_seed);
  free (bd_query);
  free (bd_seed);

  Map_Free ();
 
}
