# Supplementary material for: Identifying Cis-Regulatory Sequences by Word Profile Similarity
Source: PLoS One. 2009 Sep 4;4(9):e6901. doi: 10.1371/journal.pone.0006901 (PMC2731932; doi:10.1371/journal.pone.0006901)
Supplement: File S7 — WPH-finder. Code to scan genome sequences for WPHs. Please see http://rana.lbl.gov for most current version. (5.54 MB GZ) [file pone.0006901.s011.gz › wph/src/list.c]

// ====================================================================== 
// list.c
//
// - Routines used to build and manipulate integer lists
//
// ====================================================================== 
#include <stdlib.h>
#include <stdio.h>
#include <string.h>
 
#include "list.h"
#include "utils.h"

// ----------------------------------------------------------------------  
// List_Size ()
// - return list size 
// 
// <head>: head of the list
// ----------------------------------------------------------------------  
int List_Size (lnode *head) {
  return head->value;
}

// ----------------------------------------------------------------------  
// Is_Empty ()
// - return 1 if list is empty, 0 o.w. 
//
// <head>: head of the list
// ----------------------------------------------------------------------  
int Is_Empty (lnode *head) {
  return (List_Size (head) == 0 ? 1 : 0);
}

// ----------------------------------------------------------------------  
// add_lnode()
// - Add list node with value val given the head of a list
// - Implemented as a stack (FIFO)
//
// <head>: head of the list
// <val> : value to add to list
// ----------------------------------------------------------------------  
void add_lnode (lnode *head, int val) {
  lnode *node = (lnode *) ckalloc(sizeof(lnode), "add list node");
  head->value++; 
  node->next = head->next;
  node->value = val;
  head->next = node; 
}

// ---------------------------------------------------------------------- 
// add_after()
// - Add new list node directly after list node <here>
//
// <here>: list node
// <val> : value to add to list
// ---------------------------------------------------------------------- 
void add_after (lnode *here, int val) {
  lnode *node = (lnode *) ckalloc(sizeof(lnode), "add list node (after)");
  node->value = val;
  node->next = here->next;
  here->next = node;
}

// ---------------------------------------------------------------------- 
// add_before()
// - Add new list node directly before list node <here>
//
// <here>: list node
// <val> : value to add to list
// ---------------------------------------------------------------------- 
void add_before (lnode *here, int val) {
  lnode *node = (lnode *) ckalloc(sizeof(lnode), "add list node (before)");
  node->value = here->value;
  node->next = here->next;
  here->value = val;
  here->next = node;
}

// ---------------------------------------------------------------------- 
// list_intersection_asc ()
// - return intersection of two lists, assumed to both be sorted in 
//   ascending order
//
// <list1>: first list
// <list2>: second list
// ---------------------------------------------------------------------- 
lnode *list_intersection_asc (lnode *list1, lnode *list2) {
  lnode *intersect = (lnode *) ckalloc (sizeof (lnode), "list intersection");
  lnode *curr;

  lnode *l1 = list1->next;
  lnode *l2 = list2->next;

  intersect->value = 0;
  intersect->next  = NULL;
  curr = intersect;

  while ( l1 != NULL && l2 != NULL) {

    if (l1->value == l2->value) {
      add_after (curr, l1->value);
      curr = curr->next;
      intersect->value++;

      l1 = l1->next;
      l2 = l2->next;
    }

    else if (l1->value > l2->value) {
      l2 = l2->next;
    }

    else {
      l1 = l1->next;
    }
  }

  return intersect;

}


// ---------------------------------------------------------------------- 
// new_list ()
// - return new empty list
// ---------------------------------------------------------------------- 
lnode *new_list () {
  lnode *new = (lnode *) ckalloc (sizeof (lnode), "new list");
  new->next  = NULL;
  new->value = 0;
  return new;
}

// ---------------------------------------------------------------------- 
// empty_list ()
//
// - empty out list <head>
// 
// <head>: head of list to empty
// ---------------------------------------------------------------------- 
void empty_list (lnode *head) {
  lnode *tmp, *orig;
  orig = head;
  head = head->next;

  while (head != NULL) {
    tmp = head->next;
    free (head);
    head = tmp;
  }

  orig->value = 0;
  orig->next = NULL;
}

// ---------------------------------------------------------------------- 
// free_list()
// - Free positions list
//
// <head>: head of list to free
// ---------------------------------------------------------------------- 
void free_list (lnode *head) {
  lnode *tmp;
  while (head != NULL) {
    tmp = head->next;
    free(head);
    head = tmp;
  }
}

// ---------------------------------------------------------------------- 
// print_lnode () 
// - Print list starting at the head of the list
//    [<size>]: <val1>,<val2>,...
//
// <head>: head of list to print
// ---------------------------------------------------------------------- 
void print_lnode (lnode *head) {
  int count, first;
  lnode *current = head;

  count = head->value;
  first = 1;

  if (count > 0) {
    printf("[%d]:",count);
    while (current->next != NULL) {
      current = current->next;
      if (!first)
        printf(",");
      printf("%d",current->value);
      first = 0;
    }
  }

}

// ====================================================================== 
// List Table functions
// ====================================================================== 

// ---------------------------------------------------------------------- 
// New_LTable ()
// - return new list table (array of lists)
//
// <size>: number of lists in list table
// ---------------------------------------------------------------------- 
ltable *New_LTable (int size) {
  int i;  
  ltable *lt;
  
  lt = ckalloc (sizeof (ltable), "List table");

  lt->size = size; 
  lt->ids  = ckalloc (sizeof (int) * size, "List table");
  lt->list = ckalloc(sizeof(lnode *)*size, "List table");

  i = 0;
  while (i < size) {
    lt->list[i] = new_list ();
    lt->ids[i]  = -1;
    i++;
  }
  return lt;
}

// ---------------------------------------------------------------------- 
// Shift_LTable ()
// - shift list table such that the first list is bumped off and
//   the last list is emptied
// 
// <lt>: list table
// ---------------------------------------------------------------------- 
void Shift_LTable (ltable *lt) {
  int i, size;

  size = lt->size;
  free_list (lt->list[0]);

  i = 1;
  while (i < size) {
    lt->list[i-1] = lt->list[i];
    i++;
  }

  lt->list[size-1] = new_list ();
}

// ---------------------------------------------------------------------- 
// Free_LTable ()
// - free list table
//
// <lt>: list table
// ---------------------------------------------------------------------- 
void Free_LTable (ltable *lt) {
  int i, size;
  
  size = lt->size;

  i = 0;
  while (i < size) {
    free_list(lt->list[i]); 
    i++;
  }
  free (lt->list);
  free (lt->ids);
  free (lt);

}

// ---------------------------------------------------------------------- 
// Empty_LTable ()
// - empty the first <num> lists from the list table <lt>
//
// <lt> : list table
// <num>: number of lists to empty from list table
// ---------------------------------------------------------------------- 
void Empty_LTable (ltable *lt, int num) {
  int i;

  i = 0;
  while (i < num) {
    empty_list (lt->list[i]);
    i++;
  }
}

// ---------------------------------------------------------------------- 
// Empty_LTable_List ()
// - empty list in list table, shift list table (swap with last
//   non-empty list in list table)
//
// <lt>       : list table
// <index>    : index of desired list in <lt>
// <orig_size>: number of non-empty lists in <lt> 
// ---------------------------------------------------------------------- 
void Empty_LTable_List (ltable *lt, int index, int orig_size) {
  lnode *tmp;
  
  tmp = lt->list[index];
  empty_list (tmp);

  if (index != orig_size - 1) {
    lt->list[index] = Get_List (lt, orig_size-1);
    lt->list[orig_size-1] = tmp;
  }
}

// ---------------------------------------------------------------------- 
// Get_List ()
// - return list from a list table
//
// <lt>   : list table
// <index>: index of list table
// ---------------------------------------------------------------------- 
lnode *Get_List (ltable *lt, int index) {
  if (index >= lt->size) {
    fprintf (stderr, "Attempting to access non-existant list table entry ");
    fprintf (stderr, "(gl %d>=%d)\n", index, lt->size);
    exit(1);
  }
  return (lnode *) lt->list[index];

}

// ---------------------------------------------------------------------- 
// Add_To_LTable ()
// - add to list in list table
//
// <lt>   : list table
// <index>: index of list table
// <val>  : value to add
// ---------------------------------------------------------------------- 
void Add_To_LTable (ltable *lt, int index, int val) {
  if (index >= lt->size) {
    fprintf (stderr, "Attempting to access non-existant list table entry (add %d)\n", index);
    exit(1);
  }
  add_lnode(lt->list[index],val);
}

// ---------------------------------------------------------------------- 
// add_to_sorted_list ()
// - add value to sorted list, maintain list as sorted
// - sorted in ascending order
//
// <list>: list 
// <val> : value to add
// ---------------------------------------------------------------------- 
void add_to_sorted_list (lnode *list, int val) {
  lnode *curr, *head;

  curr = head = list;

  if (curr->value > 0) {
    while (curr->next != NULL) {
      curr = curr->next;
      if (val < curr->value) {
        add_before (curr, val);
        head->value++;
        return;
      }
      if (curr->value == val) {
        return;
      }
    }
    add_after (curr, val);
    head->value++;
  }
  else {
    add_after (curr, val);
    head->value++;
  }
  return;
}

// ---------------------------------------------------------------------- 
// Add_To_Sorted_LTable ()
// - add value to sorted list in list table
//
// <lt>   : list table
// <index>: index in list table
// <val>  : value to add to list
// ---------------------------------------------------------------------- 
void Add_To_Sorted_LTable (ltable *lt, int index, int val) {
  add_to_sorted_list (Get_List (lt, index), val);
}
