# Supplementary material for: Identifying Cis-Regulatory Sequences by Word Profile Similarity
Source: PLoS One. 2009 Sep 4;4(9):e6901. doi: 10.1371/journal.pone.0006901 (PMC2731932; doi:10.1371/journal.pone.0006901)
Supplement: File S7 — WPH-finder. Code to scan genome sequences for WPHs. Please see http://rana.lbl.gov for most current version. (5.54 MB GZ) [file pone.0006901.s011.gz › wph/src/list.h]

#ifndef _H_LIST

#define _H_LIST

typedef struct list_node {
  int value;
  struct list_node *next;
} lnode;

typedef struct {
  lnode **list;
  int size;
  int *ids;
} ltable;

void add_lnode  (lnode *head, int val);
void add_after  (lnode *here, int val);
void add_before (lnode *here, int val);
void add_to_sorted_list (lnode *list, int val);

lnode *list_intersection_asc  (lnode *list1, lnode *list2);
lnode *new_list    ();
void   empty_list  (lnode *head);
void   free_list   (lnode *head);
void   print_lnode (lnode *head);

int  List_Size (lnode *list);
int  Is_Empty  (lnode *list);

// list table methods
ltable *New_LTable    (int size);
void    Free_LTable   (ltable *lt);

void  Empty_LTable_List  (ltable *lt, int index, int orig_size);
void  Empty_LTable  (ltable *lt, int num);
void  Shift_LTable  (ltable *lt);
void  Add_To_LTable (ltable *lt, int index, int val);
void  Add_To_Sorted_LTable (ltable *lt, int index, int val);
lnode *Get_List (ltable *lt, int index);

#endif
