# Supplementary material for: Identifying Cis-Regulatory Sequences by Word Profile Similarity
Source: PLoS One. 2009 Sep 4;4(9):e6901. doi: 10.1371/journal.pone.0006901 (PMC2731932; doi:10.1371/journal.pone.0006901)
Supplement: File S7 — WPH-finder. Code to scan genome sequences for WPHs. Please see http://rana.lbl.gov for most current version. (5.54 MB GZ) [file pone.0006901.s011.gz › wph/src/Makefile]

CC = gcc 

all: wphfinder freqwords

clean:
	rm *.o wphfinder freqwords

utils.o: utils.h
reader.o: reader.h utils.h
neighbor.o: neighbor.h utils.h
table.o: table.h utils.h
profile.o: profile.h utils.h
list.o: list.h utils.h
cmppro.o: cmppro.h plist.h profile.h table.h neighbor.h utils.h

wphfinder: utils.o reader.o neighbor.o profile.o seq2kmers.o cmppro.o list.o plist.o table.o crmscan.o
	${CC} -o wphfinder crmscan.o plist.o list.o cmppro.o seq2kmers.o table.o profile.o neighbor.o reader.o utils.o -lm

freqwords: utils.o reader.o neighbor.o list.o plist.o woccur.o freqwords.o
	${CC} -o freqwords freqwords.o woccur.o plist.o list.o neighbor.o reader.o utils.o -lm
