# Supplementary material for: Identifying Cis-Regulatory Sequences by Word Profile Similarity
Source: PLoS One. 2009 Sep 4;4(9):e6901. doi: 10.1371/journal.pone.0006901 (PMC2731932; doi:10.1371/journal.pone.0006901)
Supplement: File S7 — WPH-finder. Code to scan genome sequences for WPHs. Please see http://rana.lbl.gov for most current version. (5.54 MB GZ) [file pone.0006901.s011.gz › wph/src/neighbor.c]

// ====================================================================== 
// neighbor.c
//
// - Routines to consider the d-neighborhood of a word 
//
// ====================================================================== 
#include <stdio.h>
#include <stdlib.h>
#include <math.h>

#include "neighbor.h"
#include "utils.h"

#undef  DEBUG_GENERATE

// declared in Neighbor_Setup ()
static int Kmer;
static int Diff;
static int N_Size;
static int N_Words;

// used in Neighbor_List ()
static int Code;
static int I_Neigh;
static int I_Code;
static int **Neighbors;
static void (*Lookup) (int,int);

static int Curr_GC;
static int **Neigh_GC;


// ---------------------------------------------------------------------- 
// Add_Static_Neighbors ()
// - see Neighbor_Setup (): add <code> to neighbor list of <I_Code>
//
// <code> : word
// <diff> : number of allowed mismatches 
// ---------------------------------------------------------------------- 
static void Add_Static_Neighbors (int code, int diff) {
  if (Code2Index (code) >= 0) {
    Neighbors[I_Code][I_Neigh] = Code2Index (code); 
    I_Neigh++;
  }
}

// ---------------------------------------------------------------------- 
// Neigh_Size ()
// - count number of <diff>-neighbors of a word of size <kmer>
// 
// <kmer> : word size
// <diff> : number of allowed mismatches
// ---------------------------------------------------------------------- 
int Neigh_Size (int kmer, int diff) {
  int total = 1;
  int d = 1;

  while (d <= diff) {
    int d2, curr;

    curr = choose (kmer, d);
    d2 = 1;
    while (d2 <= d) {
      curr *= 3;
      d2++;
    }

    total += curr;
    d++;
  } 
  
  return total;
  
}

// ---------------------------------------------------------------------- 
// Neighbor_Setup ()
// - declared in any program that needs to consider the neighborhood of words
//
//
// <kmer>: word size
// <diff>: allowed number of differences in neighborhood
// ---------------------------------------------------------------------- 
void Neighbor_Setup (int kmer, int diff) {
  int i, j, n_words, n_neigh;

  Kmer = kmer;
  Diff = diff;

  n_words = Get_Num_Unique ();
  n_neigh = Neigh_Size (kmer, diff);

  N_Size  = n_neigh;
  N_Words = n_words;

  Neighbors = ckalloc (sizeof (int *) * n_words, "neighbors");

  i = 0;
  while (i < n_words) {
    
    I_Code  = i;
    I_Neigh = 0;
    
    Neighbors[i] = ckalloc (sizeof (int) * n_neigh, "neighbors");
    Neighbor_List (Index2Code (i), Add_Static_Neighbors);

    j = I_Neigh;
    while (j < n_neigh) {
      Neighbors[i][j] = -1;
      j++;
    }

    i++;
  }

}

// ---------------------------------------------------------------------- 
// Neighbor_Free ()
// - called to free structures allocated by Neighbor_Setup ()
// ---------------------------------------------------------------------- 
void Neighbor_Free () {
  int i;
  i = 0;
  while (i < N_Words) {
    free (Neighbors[i]);
    i++;
  }
  free (Neighbors);
}

// ---------------------------------------------------------------------- 
// Is_Neighbor()
// -  Checks if codes <c1> and <c2> have no more than <diff>
//      differences
//
// <c1>, <c2> : word codes
// <diff> : allowed number of mismatches
// ---------------------------------------------------------------------- 
int Is_Neighbor (int c1, int c2, int diff) {
  int i, code1, code2, count;

  code1 = c1;
  code2 = c2;

  i = count = 0;

  while (i < Kmer) {
    if ((code1 & (0x3)) != (code2 & (0x3)))
      count++;
    code1 >>= 2;
    code2 >>= 2;
    i++;
  }

  return (count <= diff ? 1 : 0);

}

// ---------------------------------------------------------------------- 
// is_redundant ()
// - return true if the reverse complement of input word <code> is also in the 
//   neighborhood of global word <Code>
//
// <code>: input word
// ---------------------------------------------------------------------- 
int is_redundant (int code) {
  int rccode = Rev_Comp (code, Kmer);

  // - reverse complement of code is also a neighbor of Code 
  // - note that smaller code is always stored; hence, the higher code
  //   is marked as "redundant"
  if (Is_Neighbor (Code, rccode, Diff) &&
      code > rccode) {
     return 1;
  }

  return 0;

}

// ---------------------------------------------------------------------- 
// explore ()
// - recursive routine to explore the neighborhood of a word
//
// <code> : current code
// <start>: position of code to consider for mutation
// <diff> : current number of mutations from original word (<Code>)
// ---------------------------------------------------------------------- 
static void explore(int code, int start, int diff) {
  int bmask, base, cskel, new_code, rc_code;
  int i, c, no_lookup, bp_kmer;

  i = start;
  bp_kmer = Kmer;
  while (i < bp_kmer) {
    bmask = (0x3) << (2*i);
    base = (code & bmask) >> (2*i);     // base at pos i in orig code
    cskel = ~bmask & code;   // orig code without base i; "code skeleton"

    // generate 3 new codes with base i replaced
    c = 0;
    while (c <= 3) {

      if (c != base) {
        new_code = cskel | (c << (2*i));
        no_lookup = is_redundant (new_code);

        if (! no_lookup) {
          rc_code = Rev_Comp (new_code, bp_kmer);
          if (rc_code < new_code) {
            Lookup (rc_code, diff);
#ifdef DEBUG_GENERATE
            Print_Code (rc_code, bp_kmer);
            printf("\n");
#endif
          }
          else {
            Lookup (new_code, diff);
#ifdef DEBUG_GENERATE
            Print_Code (new_code, bp_kmer);
            printf ("\n");
#endif
          }
        }
        else {
#ifdef DEBUG_GENERATE
          printf ("SKIP ");
          Print_Code (new_code, bp_kmer);
          printf ("\n");
#endif

        }

        if (diff < Diff)
          explore (new_code, i+1, diff+1);
      }
      c++;
    }
    i++;
  }
}

// ---------------------------------------------------------------------- 
// Neighbor_List ()
// - means to list/lookup neighbors of word
// 
// <code>  : code to list neighbors of
// <lookup>: lookup function to map onto neighbors of <code>
// ---------------------------------------------------------------------- 
void Neighbor_List(int code, void lookup (int,int)) {
  Lookup = lookup;
  Lookup (code, 0);
  Code = code;

#ifdef DEBUG_GENERATE 
  Print_Code (code, Kmer); 
  printf(":\n");
#endif

  if (Diff > 0) {
    explore (code, 0, 1);
  }

}

// ---------------------------------------------------------------------- 
// Map_Across_Neighbors ()
// - given word code index <i_code>, map function <lookup> across all of
//   its neighbors
//
// <i_code>: code index
// <lookup>: look-up function
// ---------------------------------------------------------------------- 
void Map_Across_Neighbors (int i_code, void lookup (int,int)) {
  int i, n_neigh, i_code_neigh, *neighbors;

  if (i_code < 0)
    return;

  n_neigh   = N_Size;
  neighbors = Neighbors[i_code];

  i = 0;
  while (i < n_neigh) {
    i_code_neigh = *neighbors++;
    
    if (i_code_neigh >= 0) 
      lookup (i_code_neigh, Diff);

    i++;
  }
  
}
