# Supplementary material for: Identifying Cis-Regulatory Sequences by Word Profile Similarity
Source: PLoS One. 2009 Sep 4;4(9):e6901. doi: 10.1371/journal.pone.0006901 (PMC2731932; doi:10.1371/journal.pone.0006901)
Supplement: File S7 — WPH-finder. Code to scan genome sequences for WPHs. Please see http://rana.lbl.gov for most current version. (5.54 MB GZ) [file pone.0006901.s011.gz › wph/src/neighbor.h]

#ifndef _H_NEIGHBOR

#define _H_NEIGHBOR

void Neighbor_Setup (int kmer, int diff);
int  Is_Neighbor    (int code1, int code2, int diff);
void Neighbor_List  (int code, void lookup(int,int));
void Map_Across_Neighbors (int i_code, void lookup (int,int));

#endif
