# Supplementary material for: Identifying Cis-Regulatory Sequences by Word Profile Similarity
Source: PLoS One. 2009 Sep 4;4(9):e6901. doi: 10.1371/journal.pone.0006901 (PMC2731932; doi:10.1371/journal.pone.0006901)
Supplement: File S7 — WPH-finder. Code to scan genome sequences for WPHs. Please see http://rana.lbl.gov for most current version. (5.54 MB GZ) [file pone.0006901.s011.gz › wph/src/plist.c]

// ====================================================================== 
// plist.c
// 
// - Routines to build / manipulate positions list
//
// ====================================================================== 
#include <stdlib.h>
#include <stdio.h>
#include <string.h>
 
#include "plist.h"
#include "utils.h"

#define NAME_LENGTH 50
#define MAX_LINEBUF 5000

// ---------------------------------------------------------------------- 
// new_plist ()
// - return new empty positions list
// ---------------------------------------------------------------------- 
plist *new_plist () {
  plist *list = ckalloc (sizeof (plist), "new plist");
  list->head = NULL;
  return list;
}

// ---------------------------------------------------------------------- 
// empty_plist ()
// _ empty positions list
//
// <list>: positions list
// ---------------------------------------------------------------------- 
void empty_plist (plist *list) {
  pnode *curr, *tmp;

  curr = list->head;
  while (curr != NULL) {
    tmp = curr->next;
    free (curr);
    curr = tmp;
  }

  list->head = NULL;
}

// ---------------------------------------------------------------------- 
// free_plist ()
// - free position list
//
// <list>: positions list
// ---------------------------------------------------------------------- 
void free_plist (plist *list) {
  empty_plist (list);
  free (list);
}

// ---------------------------------------------------------------------- 
// print_plist ()
// - print position list
//
// <list>  : position list
// <seq_id>: sequence identifier (i.e. chromosome or scaffold)
// ---------------------------------------------------------------------- 
void print_plist (plist *list, char *seq_id) {
  pnode *curr;

  curr = list->head;
  while (curr != NULL) {
    printf ("%s:%d-%d\n", seq_id, curr->start, curr->end);
    curr  = curr->next;
  }
}

// ---------------------------------------------------------------------- 
// print_plist_shift ()
// - same as print_plist (), but add shift to positions
// ---------------------------------------------------------------------- 
void print_plist_shift (plist *list, char *seq_id, int shift, char *seq) {
  pnode *curr;
  char *subseq;

  curr = list->head;
  while (curr != NULL) {
    int bp_len = curr->end - curr->start + 1;
    subseq = ckalloc (bp_len + 1, "print sequence");
    subseq[bp_len] = '\0';
    strncpy (subseq, seq + curr->start, bp_len);
    printf (">%s:%d-%d\n%s\n", seq_id, curr->start+shift, 
            curr->end+shift, subseq);
    curr = curr->next;
    free (subseq);
  }
}

// ---------------------------------------------------------------------- 
// print_plist_shift_to_file ()
// - same as print_plist (), but add shift to positions and print to file
// ---------------------------------------------------------------------- 
void print_plist_shift_to_file (plist *list, char *seq_id, int shift, FILE *fp) {
  pnode *curr;

  curr = list->head;
  while (curr != NULL) {
    fprintf (fp, "%s:%d-%d\n", seq_id, curr->start+shift, curr->end+shift);
    curr = curr->next;
  }
}

// ---------------------------------------------------------------------- 
// plist_add_after()
//   Add new list node directly after list node <here>
//   - implies that <here->start> < <start>
//   - merge if overlapping, i.e. <start> < <here->end>
//       |--- here ---
//           |--- new ---
//
// <here>  : position list node
// <start> : position start
// <end>   : position end
// ---------------------------------------------------------------------- 
void plist_add_after (pnode *here, int start, int end) {
  int prev_start, prev_end;
  pnode *curr;

  prev_start = here->start;
  prev_end   = here->end;

  if (prev_start > start) {
    fprintf (stderr, "Error adding position (add_after())\n");
    exit (1);
  }

  // overlap -> merge 
  //    |--- new ---
  // |--- here ---|
  if (start <= prev_end) {
    if (end > prev_end)
      here->end = end;
    curr = here->next;
    while (curr != NULL) {
      if (curr->start > here->end) {
        curr = NULL;
      }
      else {
        if (curr->end > here->end) {
          here->end = curr->end;
        }
        here->next = curr->next;
        free (curr);
        curr = here->next;
      }

    }
  }

  // no overlap -> add new 
  else {
    pnode *new;
    
    new = ckalloc (sizeof (pnode), "add list node (after)");

    new->start = start;
    new->end   = end;
    new->next  = here->next;
    here->next = new;

  }

}

// ---------------------------------------------------------------------- 
// plist_add_after_sc ()
// - same as above, with score added
//
// <here>  : position list node
// <start> : position start
// <end>   : position end
// <score> : position score
// ---------------------------------------------------------------------- 
void plist_add_after_sc (pnode *here, int start, int end, double score) {
  int prev_start, prev_end;
  double prev_score;
  pnode *curr;

  prev_start = here->start;
  prev_end   = here->end;
  prev_score = here->score;

  if (prev_start > start) {
    fprintf (stderr, "Error adding position (add_after())\n");
    exit (1);
  }

  // overlap -> merge 
  //    |--- new ---
  // |--- here ---|
  if (start <= prev_end) {
    if (end > prev_end)
      here->end = end;
    if (score > prev_score) 
      here->score = score;
    
    curr = here->next;
    while (curr != NULL) {
      if (curr->start > here->end) {
        curr = NULL;
      }
      else {
        if (curr->end > here->end) 
          here->end = curr->end;
        if (curr->score > here->score)
          here->score = curr->score;
        here->next = curr->next;
        free (curr);
        curr = here->next;
      }

    }
  }

  // no overlap -> add new 
  else {
    pnode *new;

    new = ckalloc (sizeof (pnode), "add list node (after)");

    new->start = start;
    new->end   = end;
    new->score = score;
    new->next  = here->next;
    here->next = new;

  }

}

// ---------------------------------------------------------------------- 
// plist_add_before()
//   Add new list node directly before list node <here>
//   - implies that <here->start> > <start>
//   - merge if overlapping, i.e. <here->start> < <end> 
//          |--- here ---
//       |--- new ---
//
// <here>  : position list node
// <start> : position start
// <end>   : position end
// ---------------------------------------------------------------------- 
void plist_add_before (pnode *here, int start, int end) {
  int next_start, next_end, prev_start;

  next_start = here->start;
  next_end   = here->end;

  if (next_start < start) {
    fprintf (stderr, "Error adding position (add_before ())\n");
    exit (1);
  }

  // overlap -> merge
  //    |--- here ---|
  // |--- new ---
  if (next_start <= end) {
    here->start = start;
    if (next_end < end)
      here->end = end;
  }
  else {
    pnode *new;

    new = ckalloc (sizeof (pnode), "add list node (before)");
    new->start  = next_start;
    new->end    = next_end;
    new->next   = here->next;
    here->start = start;
    here->end   = end;
    here->next  = new;
    
  }

}

// ---------------------------------------------------------------------- 
// plist_add_before_sc ()
// - same as above with score
//
// <here>  : position list node
// <start> : position start
// <end>   : position end
// <score> : position score 
// ---------------------------------------------------------------------- 
void plist_add_before_sc (pnode *here, int start, int end, double score) {
  int next_start, next_end, prev_start;
  double next_score;

  next_start = here->start;
  next_end   = here->end;
  next_score = here->score;

  if (next_start < start) {
    fprintf (stderr, "Error adding position (add_before ())\n");
    exit (1);
  }

  // overlap -> merge
  //    |--- here ---|
  // |--- new ---
  if (next_start <= end) {
    here->start = start;
    if (next_end < end)
      here->end = end;
    if (next_score < score)
      here->score = score;
  }
  else {
    pnode *new;

    new = ckalloc (sizeof (pnode), "add list node (before)");
    new->start  = next_start;
    new->end    = next_end;
    new->score  = next_score;
    new->next   = here->next;
    here->start = start;
    here->end   = end;
    here->score = score;
    here->next  = new;

  }
}

// ---------------------------------------------------------------------- 
// add_to_sorted_plist ()
// - add value to sorted list, maintain list as sorted
// - sorted in ascending order
//
// <list> : positions list 
// <start>: start position
// <end>  : end position
// ---------------------------------------------------------------------- 
void add_to_sorted_plist (plist *list, int start, int end) {
  pnode *curr, *prev;

  prev = NULL;
  curr = list->head;

  while (curr != NULL) {
    if (start < curr->start) {
      plist_add_before (curr, start, end);
      return;
    }
    if (start == curr->start) {
      if (end > curr->end)
        curr->end = end;
      return;
    }
    // overlap with curr:
    // |--- curr--- |
    //     |--- new --
    if (start > curr->start && start <= curr->end) {
      plist_add_after (curr, start, end);
      return;
    }

    prev = curr;
    curr = curr->next;
  }

  if (prev != NULL)
    plist_add_after (prev, start, end);

  // first list node...
  else {
    list->head = ckalloc (sizeof(pnode), "add to sorted list");
    list->head->start = start;
    list->head->end   = end;
    list->head->next  = NULL;
  }
}

// ---------------------------------------------------------------------- 
// add_to_sorted_plist_sc ()
// - add value to sorted list, maintain list as sorted
// - sorted in ascending order
// - add score
//
// <list> : positions list 
// <start>: start position
// <end>  : end position
// ---------------------------------------------------------------------- 
void add_to_sorted_plist_sc (plist *list, int start, int end, double score) {
  pnode *curr, *prev;

  prev = NULL;
  curr = list->head;

  while (curr != NULL) {
    if (start < curr->start) {
      plist_add_before_sc (curr, start, end, score);
      return;
    }
    if (start == curr->start) {
      if (end > curr->end)
        curr->end = end;
      if (score > curr->end)
        curr->score = score;
      return;
    }
    // overlap with curr:
    // |--- curr--- |
    //     |--- new --
    if (start > curr->start && start <= curr->end) {
      plist_add_after_sc (curr, start, end, score);
      return;
    }

    prev = curr;
    curr = curr->next;
  }

  if (prev != NULL) {
    plist_add_after_sc (prev, start, end, score);
  }

  // first list node...
  else {
    list->head = ckalloc (sizeof (pnode), "add to sorted list");
    list->head->start = start;
    list->head->end   = end;
    list->head->score = score;
    list->head->next  = NULL;
  }

}

// ---------------------------------------------------------------------- 
// sub_list ()
// - return list containing all positions overlapping <start> and <end>
//
// <list> : positions list 
// <start>: start position
// <end>  : end position
// ---------------------------------------------------------------------- 
plist *sub_list (plist *list, int start, int end) {
  plist *new_list;
  pnode *curr;
  
  new_list = new_plist ();

  curr = list->head;
  while (curr != NULL) {
    if ( (curr->start >= start && curr->start <= end) ||
         (start >= curr->start && start <= curr->end) )
      add_to_sorted_plist (new_list, curr->start, curr->end);

    curr = curr->next;
  }

  return new_list;
  
}

// ---------------------------------------------------------------------- 
// pos_overlap ()
// - return 1 iff the interval <start>-<end> overlaps positions in <list>
//
// <list> : positions list
// <start>: start position
// <end>  : end position
// ---------------------------------------------------------------------- 
int pos_overlap (plist *list, int start, int end) {
  pnode *curr;

  curr = list->head;
  while (curr != NULL) {
    if ( (curr->start > start && curr->start < end) ||
         (start > curr->start && start < curr->end) )
      return 1;
    curr = curr->next;
  }

  return 0;
}

// ---------------------------------------------------------------------- 
// pos_coverage ()
// - return coverage from positions list
//
// <list>: positions list
// ---------------------------------------------------------------------- 
int pos_coverage (plist *list) {
  pnode *curr;
  int sum;

  curr = list->head;
  sum  = 0;
  while (curr != NULL) {
    sum += curr->end - curr->start + 1;
    curr = curr->next;
  }
  return sum;

}

// ---------------------------------------------------------------------- 
// New_Pos_Table ()
// - return new table of position lists
// 
// <size>: size
// ---------------------------------------------------------------------- 
ptable *New_Pos_Table (int size) {
  ptable *pt;
  int i;

  pt = ckalloc (sizeof (ptable), "new positions table");
  pt->size  = size;
  pt->lists = ckalloc (sizeof (plist *) * size, "new positions table");
  pt->ids   = ckalloc (sizeof (char *)  * size, "new positions table");

  i = 0;
  while (i < size) {
    pt->lists[i] = new_plist ();
    pt->ids[i]   = ckalloc (NAME_LENGTH, "new positions table");  
    i++;
  }
  return pt;
}

// ---------------------------------------------------------------------- 
// Empty_Pos_Table ()
// - empty position lists in position table
//
// <pt>: positions table
// ---------------------------------------------------------------------- 
void Empty_Pos_Table (ptable *pt) {
  int i, size;

  size = pt->size;
  i = 0;
  
  while (i < size) {
    empty_plist (pt->lists[i]);
    i++;
  }

}

// ---------------------------------------------------------------------- 
// Free_Pos_Table ()
// - free position table
//
// <pt>: position table
// ---------------------------------------------------------------------- 
void Free_Pos_Table (ptable *pt) {
  int i, size;

  size = pt->size;
  i    = 0;

  while (i < size) {
    free_plist (pt->lists[i]);
    free (pt->ids[i]);
    i++;
  }
  free (pt->lists);
  free (pt->ids);
  free (pt);
}

// ---------------------------------------------------------------------- 
// id2index ()
// - return list index of list labeled <id> 
//
// <pt>: positions table
// <id>: sequence id 
// ---------------------------------------------------------------------- 
int id2index (ptable *pt, char *id) {
  int i, size, id_len;

  size   = pt->size;
  id_len = strlen (id);

  i = 0;

  while (i < size) {
    if (strncmp (id, pt->ids[i], id_len) == 0) {
      return i;
    }
    i++;
  }
  return -1;
}

// ---------------------------------------------------------------------- 
// Add_To_PTable_List ()
// - add positions (<start>, <end>) to the positions list identified
//   by sequence identifier <id>
//
// <pt>   : positions table
// <index>: index of list
// <start>: sequence start
// <end>  : sequence end
// ---------------------------------------------------------------------- 
void Add_To_PTable_List (ptable *pt, char *id, int start, int end) {
  int index = id2index (pt, id);

  if (index < 0) {
    fprintf (stderr, "Can't find id %s in positions table\n", id);
    exit (1);
  }

  add_to_sorted_plist (pt->lists[index], start, end); 
}

// ---------------------------------------------------------------------- 
// Add_To_PTable_List_Sc ()
// - add positions (<start>, <end>) to the positions list identified
//   by sequence identifier <id>
//
// <pt>   : positions table
// <index>: index of list
// <start>: sequence start
// <end>  : sequence end
// ---------------------------------------------------------------------- 
void Add_To_PTable_List_Sc (ptable *pt, char *id, int start, int end, 
    double score) {
  int index = id2index (pt, id);

  if (index < 0) {
    fprintf (stderr, "Can't find id %s in positions table\n", id);
    exit (1);
  }

  add_to_sorted_plist_sc (pt->lists[index], start, end, score);
}

// ---------------------------------------------------------------------- 
// Add_to_PTable_List2 ()
// - add positions (<start>, <end>) to the <index>-th list in <pt>
//
// <pt>   : positions table
// <index>: index of list
// <start>: sequence start
// <end>  : sequence end
// ---------------------------------------------------------------------- 
void Add_To_PTable_List2 (ptable *pt, int index, int start, int end) {
  add_to_sorted_plist (pt->lists[index], start, end); 
}

// ---------------------------------------------------------------------- 
// Read_Positions ()
// - read positions from file <fname>
//
// <fname>: file name
// ---------------------------------------------------------------------- 
ptable *Read_Positions (char *fname) {
  FILE *fp;
  char linebuf[MAX_LINEBUF+1];
  int i, num_lines, num_chr;
  char **chr_names;
  ptable *pt;

  fp = fopen (fname, "r");
  if (fp == NULL) {
    fprintf (stderr, "Can't open file %s\n", fname);
    exit (1);
  }

  fprintf (stderr, "reading in %s\n", fname);

  // count number of lines
  linebuf[MAX_LINEBUF] = '\0';
  num_lines = 0;
  while (fgets (linebuf, MAX_LINEBUF, fp) != NULL) {
    if (linebuf[MAX_LINEBUF] != '\0') {
      fprintf(stderr, "File %s contains a line longer than %d chars\n",
          fname, MAX_LINEBUF-1);
      exit (1);
    }
    num_lines++;
  }
  
  // collect distinct chromosome names
  chr_names = ckalloc (sizeof (char *) * num_lines, "read positions");

  rewind (fp);

  num_chr = 0;
  while (fgets (linebuf, MAX_LINEBUF, fp) != NULL) {
    char *tok;
    int chr_len, found;

    tok = strtok (linebuf, ":");
    if (tok == NULL) {
      fprintf (stderr, "Positions are not of the format <chr>:<start>-<end>\n");
      exit (1);
    }

    chr_len  = strlen (tok) + 1;

    i = found = 0;
    while (i < num_chr) {
      if (strncmp (tok, chr_names[i], chr_len) == 0) {
        found = 1;
        i = num_chr;
      }
      i++;
    }

    if (! found) {
      chr_names[num_chr] = ckalloc (chr_len, "read positions");
      strncpy (chr_names[num_chr], tok, chr_len);
      num_chr++;
    }

  }

  pt = New_Pos_Table (num_chr);

  i = 0;
  while (i < num_chr) {
    strncpy (pt->ids[i], chr_names[i], strlen (chr_names[i])+1);
    free (chr_names[i]);
    i++;
  }
  free (chr_names);


  // add positions to positions table
  rewind (fp);
  while (fgets (linebuf, MAX_LINEBUF, fp) != NULL) {
    char *tok;
    int index, start, end;

    tok = strtok (linebuf, ":");
    if (tok == NULL) {
      fprintf (stderr, "Positions are not of the format <chr>:<start>-<end>\n");
      exit (1);
    }

    index = id2index (pt, tok);

    tok = strtok (NULL, "-");
    if (tok == NULL) {
      fprintf (stderr, "Positions are not of the format <chr>:<start>-<end>\n");
      exit (1);
    }

    start = atoi (tok);
    tok   = strtok (NULL, " ");
    end   = atoi (tok);

    add_to_sorted_plist (pt->lists[index], start, end); 
  }
  fclose (fp);

  return pt;
}

// ---------------------------------------------------------------------- 
// fasta_chrs ()
// - return sequence identifiers 
// 
// <seq_names> : sequence names (read from fasta file, see reader.c)
// <num_seqs>  : number of sequences names
// <num_ids>   : return number of unique sequence identifiers
// ---------------------------------------------------------------------- 
char **fasta_chrs (char **seq_names, int num_seqs, int *num_ids) {
  int i, num_chr;
  char **chr_names;

  chr_names = ckalloc (sizeof (char *) * num_seqs, "fasta ids");

  // count number of unique chromosomes
  i = num_chr = 0;
  while (i < num_seqs) {
    char *tok, *cpy;
    int j, found, len, sn_len;

    sn_len = strlen (seq_names[i]);
    cpy    = ckalloc (sn_len+1, "new fasta positions table");

    cpy[sn_len]  = '\0';
    strncpy (cpy, seq_names[i], sn_len);

    tok = strtok (cpy, ":");
    if (tok == NULL) {
      fprintf (stderr, "Error parsing chromosome from fasta sequence header %s\n", 
          seq_names[i]);
      exit (1);

    }

    len = strlen (tok);
    j   = found = 0;
    while (j < num_chr) {
      int min_len;

      min_len = (len < strlen (chr_names[j]) ? len : strlen (chr_names[j]));
      if (strncmp (tok, chr_names[j], min_len) == 0) {
        found = 1;
        j = num_chr;
      }
      j++;
    }

    if (! found) {
      chr_names[num_chr] = ckalloc (len+1, "new fasta positions table");
      strncpy (chr_names[num_chr], tok, len);
      chr_names[num_chr][len] = '\0';
      num_chr++;
    }

    free (cpy);

    i++;
  }

  *num_ids = num_chr;
  return chr_names;

}

// ---------------------------------------------------------------------- 
// New_Pos_Table ()
// - new positions table with sequence identifiers (i.e. chromosome names)
// 
// <ids> : sequence identifiers
// <size>: number of unique sequence identifiers
// ---------------------------------------------------------------------- 
ptable *New_Pos_Table_With_Ids (char **ids, int size) {
  int i;
  ptable *pt;

  pt = New_Pos_Table (size);

  i = 0;
  while (i < size) {
    strncpy (pt->ids[i], ids[i], strlen (ids[i])+1);
    i++;
  }

  return pt;

}

// ---------------------------------------------------------------------- 
// New_Fasta_Pos_Table ()
// - return positions table whose sequence identifiers (i.e. chromosomes)
//   are given by the sequence headers returned by read_fasta (see reader.c)
//
// <seq_names>: sequence headers
// <num_seqs> : number of sequence headers
// ---------------------------------------------------------------------- 
ptable *New_Fasta_Pos_Table (char **seq_names, int num_seqs) {
  int num_chr;
  char **chr_names;

  chr_names = fasta_chrs (seq_names, num_seqs, &num_chr);

  return New_Pos_Table_With_Ids (chr_names, num_chr);

}

// ---------------------------------------------------------------------- 
// Print_Pos_Table () 
// - print positions table
//
// <pt>: positions table
// ---------------------------------------------------------------------- 
void Print_Pos_Table (ptable *pt) {
  int i, size;

  size = pt->size;
  i    = 0;

  while (i < size) {
    print_plist (pt->lists[i], pt->ids[i]);
    i++;
  }
}

// ---------------------------------------------------------------------- 
// Print_Pos_Table_To_File ()
// - print positions table to file
//
// <fname>: file name
// <pt>   : positions table
// ---------------------------------------------------------------------- 
void Print_Pos_Table_To_File (char *fname, ptable *pt) {
  int i, size;
  FILE *fp;

  fp = fopen (fname, "a");
  if (fp == NULL) {
    fprintf (stderr, "Error opening file '%s'\n", fname);
    exit (1);
  }

  size = pt->size;
  i    = 0;
  
  while (i < size) {
    pnode *curr;

    curr = pt->lists[i]->head;
    while (curr != NULL) {
      fprintf (fp, "%s:%d-%d\n", pt->ids[i], curr->start, curr->end);
      curr  = curr->next;
    }
    
    i++;

  }


  fclose (fp);
}

// ---------------------------------------------------------------------- 
// Print_Pos_Table_Sc_To_File ()
// - print positions table to file
//
// <fname>: file name
// <pt>   : positions table
// ---------------------------------------------------------------------- 
void Print_Pos_Table_Sc_To_File (char *fname, ptable *pt) {
  int i, size;
  FILE *fp;

  fp = fopen (fname, "a");
  if (fp == NULL) {
    fprintf (stderr, "Error opening file '%s'\n", fname);
    exit (1);
  }

  size = pt->size;
  i = 0;

  while (i < size) {
    pnode *curr;

    curr = pt->lists[i]->head;
    while (curr != NULL) {
      fprintf (fp, "%s:%d-%d %.3f\n", pt->ids[i], curr->start, 
                curr->end, curr->score);
      curr = curr->next;
    }

    i++;

  }


  fclose (fp);
}


// ---------------------------------------------------------------------- 
// Overlapping_Positions () 
// - return positions that overlap with (<start>-<end>)
//
// <pt>   : positions table
// <id>   : sequence identifier (i.e. chromosome or scaffold name)
// <start>: start position
// <end>  : end position
// ---------------------------------------------------------------------- 
plist *Overlapping_Positions (ptable *pt, char *id, int start, int end) {
  int index;

  index = id2index (pt, id);

  if (index < 0) {
    return new_plist ();
  }

  return sub_list (pt->lists[index], start, end);

}

int rcmp_int_arr (const void *a, const void *b) {
  int *arr1 = *(int **) a;
  int *arr2 = *(int **) b;

  if (arr1[0] < arr2[0])
    return 1;
  if (arr1[0] > arr2[0])
    return -1;
  return 0;
}

// ---------------------------------------------------------------------- 
// PTable_Size ()
// ---------------------------------------------------------------------- 
int PTable_Size (ptable *pt) {
  return pt->size;
}

// ---------------------------------------------------------------------- 
// Pos_List_Coverage (ptable *pt)
// - return total coverage across position table (<total_cov>), along
//   with coverage with respect to each chromosome (<chr2cov>)
// - return value: number of chromsomes with non-zero coverage
// ---------------------------------------------------------------------- 
int Pos_List_Coverage (ptable *pt, int n_chrs, int *chr2cov, int *total_cov) {
  int i, sum, n_nonzero;

  if (pt->size != n_chrs) {
    fprintf (stderr, "Error in calculating coverage: positions table size != number of chromosomes\n");
    exit (1);
  }
  
  i = sum = n_nonzero = 0;
  while (i < n_chrs) {
    int bp_cov = pos_coverage (pt->lists[i]);
    chr2cov[i] = bp_cov;
    if (bp_cov > 0)
      n_nonzero++;
    sum += bp_cov; 
    i++;
  } 
  *total_cov = sum;
  return n_nonzero;
}

// ---------------------------------------------------------------------
//  PTable_Coverage ()
// ---------------------------------------------------------------------
int PTable_Coverage (ptable *pt) {
  int i, sum, n_seqs;

  n_seqs  = pt->size;
  i = sum = 0;
  while (i < n_seqs) {
    sum += pos_coverage (pt->lists[i]); 
    i++;
  }
  return sum; 
}


// ---------------------------------------------------------------------- 
// Print_Top_Coverage ()
// ---------------------------------------------------------------------- 
void Print_Top_Coverage (FILE *fp, ptable *pt, int n_top, int *lengths) {
  int **cov2chr;
  int i, n_seqs, cov_min;

  n_seqs  = pt->size;
  cov2chr = ckalloc (sizeof (int *) * n_seqs, "print coverage");

  if (n_top > n_seqs)
    n_top = n_seqs;

  i = 0;
  while (i < n_seqs) {
    cov2chr[i]    = ckalloc (sizeof (int) * 2, "print coverage"); 
    cov2chr[i][0] = pos_coverage (pt->lists[i]);
    cov2chr[i][1] = i;
    i++;
  }

  qsort (cov2chr, n_seqs, sizeof (cov2chr[0]), rcmp_int_arr);
  cov_min = cov2chr[n_top-1][0];
  
  while (cov_min == 0 && n_top > 1) {
    n_top--;
    cov_min = cov2chr[n_top-1][0];
  }

  if (cov_min == 0) {
    fprintf (fp, "No WPHs found\n");
    return;
  }


  i = 0;
  while (i < n_seqs && cov2chr[i][0] >= cov_min) {
    int id = cov2chr[i][1];
    fprintf (fp, "- %s %d %f\n", pt->ids[id], cov2chr[i][0], 
              (double) cov2chr[i][0] / lengths[id]);
    i++;
  }
}
