# Supplementary material for: Identifying Cis-Regulatory Sequences by Word Profile Similarity
Source: PLoS One. 2009 Sep 4;4(9):e6901. doi: 10.1371/journal.pone.0006901 (PMC2731932; doi:10.1371/journal.pone.0006901)
Supplement: File S7 — WPH-finder. Code to scan genome sequences for WPHs. Please see http://rana.lbl.gov for most current version. (5.54 MB GZ) [file pone.0006901.s011.gz › wph/src/plist.h]

#ifndef _H_PLIST

#define _H_PLIST

typedef struct plist_node {
  int start;
  int end;
  double score;
  struct plist_node *next;
} pnode;

typedef struct {
  pnode *head;
} plist;

typedef struct {
  plist **lists;
  int size;
  char **ids;
} ptable;

plist *new_plist ();
void   free_plist (plist *list);
void   print_plist (plist *list, char *seq_id);
void   print_plist_shift (plist *list, char *seq_id, int shift, char *seq);
void   print_plist_shift_to_file (plist *list, char *seq_id, int shift, FILE *fp);
int    pos_coverage (plist *list);

void add_to_sorted_plist (plist *list, int start, int end);
plist *sub_list (plist *list, int start, int end);

char **fasta_chrs (char **seq_names, int num_seqs, int *num_ids);
ptable *New_Pos_Table (int size);
ptable *New_Pos_Table_With_Ids (char **ids, int size);
ptable *Read_Positions (char *fname);
ptable *New_Fasta_Pos_Table (char **seq_names, int num_seqs);
void    Free_Pos_Table (ptable *pt);

void  Add_To_PTable_List    (ptable *pt, char *id,  int start, int end);
void  Add_To_PTable_List_Sc (ptable *pt, char *id,  int start, int end, 
                             double score);
void  Add_To_PTable_List2   (ptable *pt, int index, int start, int end);

void Print_Pos_Table (ptable *pt);
void Print_Pos_Table_Sc_To_File (char *fname, ptable *pt);
void Print_Top_Coverage (FILE *fp, ptable *pt, int n_top, int *lengths);
int Pos_List_Coverage (ptable *pt, int n_chrs, int *chr2cov, int *total_cov);
int PTable_Coverage (ptable *pt);
int PTable_Size (ptable *pt);

plist *Overlapping_Positions (ptable *pt, char *id, int start, int end);


#endif
