# Supplementary material for: Identifying Cis-Regulatory Sequences by Word Profile Similarity
Source: PLoS One. 2009 Sep 4;4(9):e6901. doi: 10.1371/journal.pone.0006901 (PMC2731932; doi:10.1371/journal.pone.0006901)
Supplement: File S7 — WPH-finder. Code to scan genome sequences for WPHs. Please see http://rana.lbl.gov for most current version. (5.54 MB GZ) [file pone.0006901.s011.gz › wph/src/profile.c]

// ====================================================================== 
// profile.c
//
// - Routines to build / access word profile, or word counts for 
//   a set of sequences
//
// ====================================================================== 
#include <stdlib.h>
#include <stdio.h>
#include <math.h>
#include <string.h>

#include "utils.h"
#include "profile.h"


// ---------------------------------------------------------------------- 
// New_Profile ()
// - Create new profile over <nseqs> sequences (or sets of sequences)
//     and <n_words> words
//
// <n_seqs> : number of sequences
// <n_words>: number of codes/words
// ---------------------------------------------------------------------- 
profile *New_Profile (int n_seqs, int n_words) {
  int s, w;
  profile *p;
  
  p = ckalloc (sizeof (profile), "new profile");
  
  p->n_seqs  = n_seqs;
  p->n_words = n_words;
  p->base    = ckalloc (sizeof (int *) * n_seqs, "new profile");
  p->neigh   = ckalloc (sizeof (int *) * n_seqs, "new profile");

  s = 0;
  while (s < n_seqs) {
    p->base[s]  = ckalloc (sizeof (int) * n_words, "new profile");
    p->neigh[s] = ckalloc (sizeof (int) * n_words, "new profile");

    w = 0;
    while (w < n_words) { 
      p->base[s][w]  = 0;
      p->neigh[s][w] = 0;
      w++;
    }

    s++;
  }

  return p;
  
}

// ---------------------------------------------------------------------- 
// Free_Profile()
// -  Free memory allocated for profile <p>
// 
// <p>: profile
// ---------------------------------------------------------------------- 
void Free_Profile (profile *p) {
  int s, n_seqs;

  n_seqs = p->n_seqs;
  s = 0;

  while (s < n_seqs) {
    free (p->base[s]);
    free (p->neigh[s]);
    s++;
  }

  free (p->base);
  free (p->neigh);
  free (p);
}

// ---------------------------------------------------------------------- 
// Set_Base_Profile ()
// - set base profile entry to <value>
//
// <p>      : profile
// <i_seq>  : profile sequence index
// <i_word> : profile word index
// <value>  : new profile value 
// ---------------------------------------------------------------------- 
void Set_Base_Profile (profile *p, int i_seq, int i_word, int value) {
  if (i_seq >= p->n_seqs || i_word >= p->n_words || i_seq < 0 || i_word < 0) {
    fprintf (stderr, "SBP: Attempting to access non-existent profile entry ");
    fprintf (stderr, "(seq %d(%d), word %d(%d))\n", i_seq, p->n_seqs, 
        i_word, p->n_words);
    exit(1);
  }
  p->base[i_seq][i_word] = value;

}

// ---------------------------------------------------------------------- 
// Set_Neigh_Profile ()
// - set neigh profile entry to <value>
//
// <p>      : profile
// <i_seq>  : profile sequence index
// <i_word> : profile word index
// <value>  : new profile value 
// ---------------------------------------------------------------------- 
void Set_Neigh_Profile (profile *p, int i_seq, int i_word, int value) {
  if (i_seq >= p->n_seqs || i_word >= p->n_words || i_seq < 0 || i_word < 0) {
    fprintf (stderr, "SNP: Attempting to access non-existent profile entry ");
    fprintf (stderr, "(seq %d(%d), word %d(%d))\n", i_seq, p->n_seqs, 
        i_word, p->n_words);
    exit(1);
  }
  p->neigh[i_seq][i_word] = value;

}

// ---------------------------------------------------------------------- 
// Reset_Profile_Seq ()
// - reset data entries (to 0) for a given sequence <seq> in profile <p>
//
// <p>      : profile
// <i_seq>  : profile sequence index
// ---------------------------------------------------------------------- 
void Reset_Profile_Seq (profile *p, int i_seq) {
  int w, *base, *neigh;

  base  = p->base[i_seq];
  neigh = p->neigh[i_seq];
  w     = p->n_words;

  do {
    *base++  = 0;
    *neigh++ = 0;
  } while (--w);

}

// ---------------------------------------------------------------------- 
// Reset_Profile ()
// - Reset <p> such that all data entries are set to 0
//
// <p> : profile to reset
// ---------------------------------------------------------------------- 
void Reset_Profile (profile *p) {
  int s;

  s = p->n_seqs;
  do {
    Reset_Profile_Seq (p, s-1);
  } while (--s);
  
}

// ---------------------------------------------------------------------- 
// Shift_Profile ()
// - Copy profile column i to to profile column i-1 
// - Empty out last profile column (sequence)
//
// <p>: profile to shift
// ---------------------------------------------------------------------- 
void Shift_Profile (profile *p) {
  int s, n_seqs, n_words;

  n_seqs  = p->n_seqs;
  n_words = p->n_words;

  s = 1;
  while (s < n_seqs) {
    memcpy (p->base[s-1],  p->base[s],  n_words * sizeof (int));
    memcpy (p->neigh[s-1], p->neigh[s], n_words * sizeof (int));
    s++;
  }

  Reset_Profile_Seq (p, n_seqs-1);

}

// ---------------------------------------------------------------------- 
// Get_Base_Seq_Profile ()
// - return base counts array associated with the 
// <i_seq>-th sequence in profile <p>
//
// <p>      : profile
// <i_seq>  : profile sequence index
// ---------------------------------------------------------------------- 
int *Get_Base_Seq_Profile (const profile *p, int i_seq) {
  if (i_seq >= p->n_seqs || i_seq < 0) {
    fprintf (stderr, "GSP: Attempting to access non-existent profile entry ");
    fprintf (stderr, "(seq %d(%d))\n", i_seq, p->n_seqs);
    exit(1);
  }
  return p->base[i_seq];
}

// ---------------------------------------------------------------------- 
// Base_Profile_Entry ()
// - return data found for given base profile entry
//
// <p>      : profile
// <i_seq>  : profile sequence index
// <i_word> : profile word index
// ---------------------------------------------------------------------- 
int Base_Profile_Entry (const profile *p, int i_seq, int i_word) {
  if (i_seq >= p->n_seqs || i_word >= p->n_words || i_seq < 0 || i_word < 0) {
    fprintf (stderr, "BPE: Attempting to access non-existent profile entry ");
    fprintf (stderr, "(seq %d(%d), code %d(%d))\n", i_seq, p->n_seqs, 
        i_word, p->n_words);
    exit(1);
  }
  return p->base[i_seq][i_word];

}

// ---------------------------------------------------------------------- 
// Get_Neigh_Seq_Profile ()
// - return neighborhood counts array associated with the 
//   <i_seq>-th sequence in profile <p>
//
// <p>      : profile
// <i_seq>  : profile sequence index
// ---------------------------------------------------------------------- 
int *Get_Neigh_Seq_Profile (const profile *p, int i_seq) {
  if (i_seq >= p->n_seqs || i_seq < 0) {
    fprintf (stderr, "GSP: Attempting to access non-existent profile entry ");
    fprintf (stderr, "(seq %d(%d))\n", i_seq, p->n_seqs);
    exit(1);
  }
  return p->neigh[i_seq];
}

// ---------------------------------------------------------------------- 
// Neigh_Profile_Entry ()
// - return data found for given neigh profile entry
//
// <p>      : profile
// <i_seq>  : profile sequence index
// <i_word> : profile word index
// ---------------------------------------------------------------------- 
int Neigh_Profile_Entry (profile *p, int i_seq, int i_word) {
  if (i_seq >= p->n_seqs || i_word >= p->n_words || i_seq < 0 || i_word < 0) {
    fprintf (stderr, "NPE: Attempting to access non-existent profile entry ");
    fprintf (stderr, "(seq %d(%d), code %d(%d))\n", i_seq, p->n_seqs, 
        i_word, p->n_words);
    exit(1);
  }
  return p->neigh[i_seq][i_word];

}

// ---------------------------------------------------------------------- 
// Base_Profile_Entry_Exists ()
// - return 1 iff base profile entry is non-empty
//
// <p>      : profile
// <i_seq>  : profile sequence index
// <i_word> : profile word index
// ---------------------------------------------------------------------- 
int Base_Profile_Entry_Exists (profile *p, int i_seq, int i_word) {
  return (Base_Profile_Entry (p, i_seq, i_word) > 0 ? 1 : 0);
}

// ---------------------------------------------------------------------- 
// Neigh_Profile_Entry_Exists ()
// - return 1 iff base profile entry is non-empty
//
// <p>      : profile
// <i_seq>  : profile sequence index
// <i_word> : profile word index
// ---------------------------------------------------------------------- 
int Neigh_Profile_Entry_Exists (profile *p, int i_seq, int i_word) {
  return (Neigh_Profile_Entry (p, i_seq, i_word) > 0 ? 1 : 0);
}

// ---------------------------------------------------------------------- 
// Sum_Base_Profile ()
// - return sum of all entries for given sequence index <i_seq>
//
// <p>      : profile
// <i_seq>  : profile sequence index
// ---------------------------------------------------------------------- 
int Sum_Base_Profile (const profile *p, int i_seq) {
  int i, sum, n_words;

  n_words = p->n_words;
  i = sum = 0;
  while (i < n_words) {
    sum += Base_Profile_Entry (p, i_seq, i); 
    i++;
  }
  return sum;
}

// ---------------------------------------------------------------------- 
// Sum_Neigh_Profile ()
// - return sum of all base entries for a given sequence index <i_seq>
//
// <p>      : profile
// <i_seq>  : profile sequence index
// ---------------------------------------------------------------------- 
int Sum_Neigh_Profile (profile *p, int i_seq) {
  int i, sum, n_words;

  n_words = p->n_words;
  i = sum = 0;
  while (i < n_words) {
    sum += Neigh_Profile_Entry (p, i_seq, i); 
    i++;
  }
  return sum;
}

// ---------------------------------------------------------------------- 
// Sum_Unique_Neigh_Profile ()
// - return sum of all neighbor entries for a given sequence index 
//
// <p>      : profile
// <i_seq>  : profile sequence index
// ---------------------------------------------------------------------- 
int Sum_Unique_Neigh_Profile (profile *p, int i_seq) {
  int i, sum, n_words;

  n_words = p->n_words;
  i = sum = 0;
  while (i < n_words) {
    if (Neigh_Profile_Entry_Exists (p, i_seq, i))
      sum++;
    i++;
  }
  return sum;
}

// ---------------------------------------------------------------------- 
// Update_Base_Profile ()
// - increase base profile by given amount
// 
// <p>      : profile
// <i_seq>  : profile sequence index
// <i_word> : profile word index
// <amt>    : amount to increase entry
// ---------------------------------------------------------------------- 
void Update_Base_Profile (profile *p, int i_seq, int i_word, int amt) {
  if (i_seq >= p->n_seqs || i_word >= p->n_words || i_seq < 0 || i_word < 0) {
    fprintf (stderr, "UBP: Attempting to access non-existent profile entry ");
    fprintf (stderr, "(seq %d, word %d)\n", i_seq, i_word);
    exit(1);
  }
  p->base[i_seq][i_word] += amt;
}

// ---------------------------------------------------------------------- 
// Update_Neigh_Profile ()
// - increase neighbor profile by given amount
// 
// <p>      : profile
// <i_seq>  : profile sequence index
// <i_word> : profile word index
// <amt>    : amount to increase entry
// ---------------------------------------------------------------------- 
void Update_Neigh_Profile (profile *p, int i_seq, int i_word, int amt) {
  if (i_seq >= p->n_seqs || i_word >= p->n_words || i_seq < 0 || i_word < 0) {
    fprintf (stderr, "UBP: Attempting to access non-existent profile entry ");
    fprintf (stderr, "(seq %d, word %d)\n", i_seq, i_word);
    exit(1);
  }
  p->neigh[i_seq][i_word] += amt;
}
