# Supplementary material for: Identifying Cis-Regulatory Sequences by Word Profile Similarity
Source: PLoS One. 2009 Sep 4;4(9):e6901. doi: 10.1371/journal.pone.0006901 (PMC2731932; doi:10.1371/journal.pone.0006901)
Supplement: File S7 — WPH-finder. Code to scan genome sequences for WPHs. Please see http://rana.lbl.gov for most current version. (5.54 MB GZ) [file pone.0006901.s011.gz › wph/src/profile.h]

#ifndef _H_PROFILE

#define _H_PROFILE


typedef struct {
  int **base;
  int **neigh;
  int   n_seqs;
  int   n_words;
} profile;

profile *New_Profile (int n_seqs, int n_words);
void Free_Profile  (profile *p);
void Shift_Profile (profile *p);

int  Base_Profile_Entry  (const profile *p, int i_seq, int i_word);
int  Neigh_Profile_Entry (profile *p, int i_seq, int i_word);
int  Base_Profile_Entry_Exists  (profile *p, int i_seq, int i_word);
int  Neigh_Profile_Entry_Exists (profile *p, int i_seq, int i_word);
int  Sum_Base_Profile  (const profile *p, int i_seq);
int  Sum_Neigh_Profile (profile *p, int i_seq);
int  Sum_Unique_Neigh_Profile (profile *p, int i_seq);

void Update_Base_Profile  (profile *p, int i_seq, int i_word, int amt);
void Update_Neigh_Profile (profile *p, int i_seq, int i_word, int amt);
void Set_Base_Profile  (profile *p, int i_seq, int i_word, int num);
void Set_Neigh_Profile (profile *p, int i_seq, int i_word, int num);
void Reset_Profile  (profile *p);
void Reset_Profile_Seq (profile *p, int i_seq);
int *Get_Neigh_Seq_Profile (const profile *p, int i_seq);
int *Get_Base_Seq_Profile  (const profile *p, int i_seq);

#endif
