# Supplementary material for: Identifying Cis-Regulatory Sequences by Word Profile Similarity
Source: PLoS One. 2009 Sep 4;4(9):e6901. doi: 10.1371/journal.pone.0006901 (PMC2731932; doi:10.1371/journal.pone.0006901)
Supplement: File S7 — WPH-finder. Code to scan genome sequences for WPHs. Please see http://rana.lbl.gov for most current version. (5.54 MB GZ) [file pone.0006901.s011.gz › wph/src/reader.c]

// ====================================================================== 
// reader.c
// 
// - routines for parsing fasta-formatted files and fasta sequence 
//   identifiers
//
// ====================================================================== 
#include <stdio.h>
#include <stdlib.h>
#include <string.h>
#include <ctype.h>
#include <unistd.h>
#include <sys/types.h>
#include <sys/stat.h>

#include "reader.h"
#include "utils.h"

#undef  REPORT_MEMORY

#define MAX_LINEBUF 1000000
#define MAX_NAME 100


// ---------------------------------------------------------------------- 
// read_fasta ()
// - read in fasta file, return sequences in a single string delimited by 
//   '\0', whose sequence bounds are returned in <entry_bounds>
// - fasta sequence names are returned in <snames>
//
// <name>        : fasta file name
// <num_entries> : number of fasta entries/sequences
// <entry_bounds>: sequence bounds in returned sequence
// <snames>      : fasta sequence names
// ---------------------------------------------------------------------- 
char *read_fasta (char *name, int *num_entries, int **entry_bounds, 
    char ***snames) {
  int  *ctgs, size, numtigs, i, n;
  FILE *input;
  char *seq, **seq_names;
  char *s, *t, *subname;
	
	static char linebuf[MAX_LINEBUF+2];
  struct stat finfo;

  if (stat (name, &finfo) < 0) {
    fprintf (stderr,"Could not open %s\n", name);
    exit (1);
  }
  size  = finfo.st_size;
  input = fopen (name,"r");

  // Count the number of fasta entries / contigs 
  numtigs = 0;
  linebuf[MAX_LINEBUF] = '\0';
  while (fgets (linebuf, MAX_LINEBUF+2, input) != NULL) {
    if (linebuf[MAX_LINEBUF] != '\0') {
      fprintf(stderr, "File %s contains a line longer than %d chars\n",
          name, MAX_LINEBUF-1);
      exit (1);
    }

    if (*linebuf == '>')
      numtigs += 1;
  }

  // allocate arrays for contig sizes (ctgs) and entry header pointers (labs) 
  ctgs      = ckalloc (sizeof (int) * (numtigs + 1), "read_fasta [ctgs]");
  seq_names = ckalloc (sizeof (char *) * numtigs, "read_fasta [seq_names]");

  i = 0;
  while (i < numtigs) {
    seq_names[i] = ckalloc (sizeof (char) * MAX_NAME, "read_fasta [seq_names]");
    i++;
  }
  
  // size to exceed the total number of bases in the padded input
	size += numtigs;              
  seq   = (char *) ckalloc (size, "read_fasta");

  // - collect fasta sequence identifiers and concatenate sequences
  // - record points of concatenation
  rewind(input);

  s = seq;
  numtigs = 0;
  while (fgets (linebuf, MAX_LINEBUF+1,input) != NULL) {
    // fasta sequence identifier: 
    // - store sequence identifier and position of sequence endpts
    if (*linebuf == '>') {
      subname = strtok (linebuf+1, "\n");
      subname = strtok (linebuf+1, " ");

      if (numtigs > 0)
        *s++ = '\0';
      ctgs[numtigs] = s - seq;
      strncpy (seq_names[numtigs], subname, strlen(subname)+1);
      numtigs += 1;

    }
    else {
      for (t = linebuf; *t != '\n'; t++) {
         *s++ = toupper(*t);
      }
    }
  }

  if (numtigs > 0) {
    *s++ = '\0';
  }
  ctgs[numtigs] = s-seq;

  fclose (input);

	*num_entries = numtigs;
  *entry_bounds = ctgs;
  *snames = seq_names;
  return (seq);
}

// ---------------------------------------------------------------------- 
// get_seq_lengths ()
// - return sequence lengths based on parsed fasta file (see read_fasta))
//
// <bounds>: output from read_fasta (), representing sequence bounds
// <n_seqs>: number of sequecnces
// ---------------------------------------------------------------------- 
int *get_seq_lengths (int *bounds, int n_seqs) {
  int i, *lengths;

  lengths = ckalloc (sizeof (int) * n_seqs, "get sequence lengths");
  i = 0;
  while (i < n_seqs) {
    lengths[i] = bounds[i+1] - bounds[i] - 1;
    i++;
  }
  return lengths;
}

// ---------------------------------------------------------------------- 
// print_subfasta ()
// - print subsequences to fasta
//
// <fname>    : fasta name
// <seq>      : sequences
// <sname>    : sequence name
// <seq_start>: sequence start (wrt scaffold)
// <starts>   : subsequence starts (wrt scaffold)
// <lengths>  : subsequence lengths
// <nsubseqs> : number of subsequences
// ---------------------------------------------------------------------- 
void print_subfasta (char *fname, char *seq, char *sname, int seq_start, 
    int *starts, int *lengths, int nsubseqs) {
  FILE *fp;
  int   i, j;
  char  subseq[MAX_LINEBUF];
  int   line_length = 50; 

  // open output file to append to
  fp = fopen (fname, "a");
  if (fp == NULL) {
    fprintf (stderr, "Error opening file %s\n", fname);
    exit (1);
  }

  i = 0;
  while (i < nsubseqs) {
    int start  = starts[i];
    int length = lengths[i];

    // print fasta sequence identifier
    fprintf (fp, ">%s:%d-%d [%d]\n", sname, start, start+length-1, length);

    // print sequence, <line_length>-bp at a time
    j = 0;
    while (j < length) {
      int curr_length = ( (length - j) > line_length ? line_length : length-j); 
      strncpy (subseq, seq+starts[i]-seq_start+j, curr_length);
      subseq[curr_length] = '\0';

      fprintf (fp, "%s\n", subseq);

      j += line_length;
    
    }
    i++;
  }


  fclose (fp);
    
}

// ---------------------------------------------------------------------- 
// parse_sname ()
// - return chromosome/scaffold name from fasta sequence identifier <sname>
// - also return sequence start <start>
// - assumes fasta sequence identifier is of the form
//     <scaffold>:<start>-<end>
//
// <sname>: fasta sequence identifier
// <start>: start position parsed from <sname>
// ---------------------------------------------------------------------- 
char *parse_sname (char *sname, int *start) {
  char *seq_name, *tok, *cpy;
  int   seq_name_len;

  cpy = ckalloc (sizeof (char) * strlen (sname)+1, "parse sequence name");
  strncpy (cpy, sname, strlen (sname) + 1);
  tok = strtok (cpy, ":");
  if (tok == NULL) {
    *start = 1;
    return cpy;
  }

  seq_name_len = strlen (tok) + 1;
  seq_name     = (char *) ckalloc (seq_name_len, "parse sequence name");

  strncpy (seq_name, tok, seq_name_len-1);
  seq_name[seq_name_len-1] = '\0';

  tok = strtok (NULL, "-");
  if (tok == NULL) {
    *start = 1;
    free (cpy); 
    return seq_name;
  }

  *start = atoi (tok);
  free (cpy);
  return seq_name;
}
