# Supplementary material for: Identifying Cis-Regulatory Sequences by Word Profile Similarity
Source: PLoS One. 2009 Sep 4;4(9):e6901. doi: 10.1371/journal.pone.0006901 (PMC2731932; doi:10.1371/journal.pone.0006901)
Supplement: File S7 — WPH-finder. Code to scan genome sequences for WPHs. Please see http://rana.lbl.gov for most current version. (5.54 MB GZ) [file pone.0006901.s011.gz › wph/src/reader.h]

#ifndef _H_READER

#define _H_READER

char  *read_fasta(char *fname, int *num_entries, int **entry_bounds, 
    char ***snames);
void  print_subfasta (char *fname, char *seq, char *sname, int seq_start,
    int *starts, int *lengths, int nsubseqs);
char *parse_sname (char *sname, int *start);
int *get_seq_lengths (int *bounds, int n_seqs);

#endif
