# Supplementary material for: Identifying Cis-Regulatory Sequences by Word Profile Similarity
Source: PLoS One. 2009 Sep 4;4(9):e6901. doi: 10.1371/journal.pone.0006901 (PMC2731932; doi:10.1371/journal.pone.0006901)
Supplement: File S7 — WPH-finder. Code to scan genome sequences for WPHs. Please see http://rana.lbl.gov for most current version. (5.54 MB GZ) [file pone.0006901.s011.gz › wph/src/seq2kmers.c]

// ====================================================================== 
// seq2kmers.c
//
// - Routines to parse sequence into word profiles 
//
// ====================================================================== 
#include <stdio.h>
#include <stdlib.h>
#include <limits.h>
#include <string.h>
#include <math.h>

#include "utils.h"
#include "neighbor.h"
#include "table.h"
#include "profile.h"
#include "list.h"

static profile *Pf_Word;
static int *Neigh_Word;
static int *Neigh_Bin;

static int Bp_Kmer;   // kmer size

static mapping *Word2Bin;

// ---------------------------------------------------------------------- 
// Add_Neighbor ()
// - Update neighbor profile of <i_code>; see Neighbor_List () 
//
// <i_code> : word code index
// <bp_diff>: neighborhood difference size
// ---------------------------------------------------------------------- 
static void Add_Neighbor (int i_code, int bp_diff) {
  if (i_code >= 0) 
    Neigh_Word[i_code] += 1;
}

// ---------------------------------------------------------------------- 
// Bin_Add_Neighbor ()
// - update neighbor profile of bin
//
// <i_code> : word code index
// <bp_diff>: neighborhood difference
// ---------------------------------------------------------------------- 
static void Bin_Add_Neighbor (int i_code, int bp_diff) {
  int i_bin;
  
  if (i_code >= 0) {
    i_bin = Num2Index (Word2Bin, i_code);
    Neigh_Word[i_code]++;
    Neigh_Bin[i_bin]++;
  }

}

// ---------------------------------------------------------------------- 
// get_next_code()
// - add <base> onto current <code>, return next code
//
// <base>: nucleotide base
// <len> : length of code
// <code>: code (word)
// ---------------------------------------------------------------------- 
int get_next_code (char base, int length, int code) {
	int mask = (1 << (2*length)) - 1;
	int x = Map (base);
  
	if (x >= 0) 
    code = ((code << 2) | x) & mask;
	else 
    return -1;

  return code;
}

// ---------------------------------------------------------------------- 
// get_code()
// - Return <len>-lengthed code at position of ptr <seq> 
//
// <seq>: sequence ptr
// <len>: length of desired word/code
// ---------------------------------------------------------------------- 
int get_code (char *seq, int len) {
	int i, x;
  int code = 0;
  
	for (i = 0; i < len; i++) {
    code = get_next_code (seq[i], len, code);

    if (code < 0)
      return -1;
  }
	return code;
} 

// ---------------------------------------------------------------------- 
// Build_WProfiles ()
// - build word profiles from sequence <seq>
//
// <seq>    : sequence
// <i_seq>  : sequence index
// <bp_seq> : sequence length
// <bp_kmer>: word size
// ---------------------------------------------------------------------- 
int Build_WProfiles (char *seq, int i_seq, int bp_seq, int bp_kmer,
    profile *pf_word, int *words) {
  int i, count, *ptr_words, *Base_Word;
  table *Pos_Prev;

  Pos_Prev   = New_Table (Num_Codes2 (bp_kmer));
  Neigh_Word = Get_Neigh_Seq_Profile (pf_word, i_seq);
  Base_Word  = Get_Base_Seq_Profile  (pf_word, i_seq);
  ptr_words  = words;

  Bp_Kmer  = bp_kmer;
  count    = 0;
        
  Reset_Table (Pos_Prev, -1);
        
  for (i = 0; i <= bp_seq - bp_kmer; i++) {
    int code   = get_code (seq + i, bp_kmer);
    int i_code = Code2Index (code);

    *ptr_words = i_code;

    if (i_code >= 0) {
      int p_prev = Table_Data (Pos_Prev, i_code);
  
      if (p_prev < 0 || (p_prev >= 0 && i - p_prev >= bp_kmer) ) {
        int gc = GC (seq + i, bp_kmer);

        if (Base_Word[i_code])
          *ptr_words = -1;

        Base_Word[i_code]++;
        Map_Across_Neighbors (i_code, Add_Neighbor);
        count++;
      } 
      else {
        *ptr_words = -1;
      }
      Set_Table_Data (Pos_Prev, i_code, i);
    }

    ptr_words++;

  }

  Free_Table (Pos_Prev);

  return count;
}

// ---------------------------------------------------------------------- 
// Build_WProfiles_Bin ()
// - fill profile counts for sequence index <seq>
//
// <seq>        : input sequence
// <i_seq>      : profile sequence index of interest
// <bp_seq>     : sequence length
// <bp_kmer>    : fixed word length
// ---------------------------------------------------------------------- 
int Build_WProfiles_Bin (char *seq, int i_seq, int bp_seq, int bp_kmer, 
    profile *pf_word, profile *pf_bins, int *words, mapping *m_bins) {

  int i, count, *ptr_words, *Base_Word, *Base_Bin;
  table *Pos_Prev;
  
  Base_Word  = Get_Base_Seq_Profile  (pf_word, i_seq);
  Neigh_Word = Get_Neigh_Seq_Profile (pf_word, i_seq);
  Base_Bin   = Get_Base_Seq_Profile  (pf_bins, i_seq);
  Neigh_Bin  = Get_Neigh_Seq_Profile (pf_bins, i_seq);
  Word2Bin   = m_bins;

  
  Pos_Prev = New_Table (Get_Num_Unique ());
  Bp_Kmer  = bp_kmer;
  count    = 0;
  ptr_words = words;
        
  Reset_Table (Pos_Prev, -1);
        
  for (i = 0; i <= bp_seq - bp_kmer; i++) {
    int code   = get_code (seq + i, bp_kmer);
    int i_code = Code2Index (code);


    *ptr_words = i_code;

    if (i_code >= 0) {
      int p_prev = Table_Data (Pos_Prev, i_code);
  
      if (p_prev < 0 || (p_prev >= 0 && i - p_prev >= bp_kmer) ) {
        int i_bin = Num2Index (m_bins, i_code);

        if (Base_Word[i_code])
          *ptr_words = -1;

        Base_Word[i_code]++;
        Base_Bin[i_bin]++;

        Map_Across_Neighbors (i_code, Bin_Add_Neighbor);

        count++;
      } 
      else {
        *ptr_words = -1;
      }
      Set_Table_Data (Pos_Prev, i_code, i);
    }

    ptr_words++;

  }

  Free_Table (Pos_Prev);

  return count;
}

// ---------------------------------------------------------------------- 
// Build_Overlapping_SubWProfiles_BC
// - same as Build_Overlapping_WProfiles_BC (), but input sequence <A> and its
//   overlapping windows only occupy sequences <pindex> to <pindex> + <nsubseqs>
//   in the count profiles
//
// <seq>        : sequence
// <bp_seq>     : sequence length
// <bp_kmer>    : fixed word length
// <bp_wind>    : window length
// <bp_shift>   : shift length
// <pf_base>    : base counts profile (output)
// <pf_neigh>   : neighborhood counts profile (output)
// <i_pf_start> : starting profile sequence index
// <n_winds>    : number of profile sequence indexes
// ---------------------------------------------------------------------- 
void Build_Overlapping_SubWProfiles_Bins (char *seq, int bp_seq, int bp_kmer, 
    int bp_wind, int bp_shift, profile *pf_word, profile *pf_bins, 
    int i_pf_start, int n_winds, table *wcounts, int **words, mapping *m_bins) {

  int i, j, w, i_seq, *ptr_words, *Base_Word, *Base_Bin;
  table *Pos_Prev;

  Pos_Prev = New_Table (Get_Num_Unique ());
  Bp_Kmer  = bp_kmer;
  Word2Bin = m_bins;

  // w = profile index (w-th window of profile)
  // j = window sequence index
  for (w = 0; w < n_winds; w++) {
    int count, length;

    count  = 0;
    length = (w == n_winds-1 ? bp_seq - (w*bp_shift) : bp_wind);

    i_seq = w + i_pf_start + 1;

    ptr_words  = words[i_seq];
    Base_Word  = Get_Base_Seq_Profile  (pf_word, i_seq);
    Neigh_Word = Get_Neigh_Seq_Profile (pf_word, i_seq);
    Base_Bin   = Get_Base_Seq_Profile  (pf_bins, i_seq);
    Neigh_Bin  = Get_Neigh_Seq_Profile (pf_bins, i_seq);


    Reset_Table (Pos_Prev, -1.0);
    
    if (length < bp_wind) {
      for (j = length; j <= bp_wind-bp_kmer; j++) {
        ptr_words[j] = -1;
      }
    }

    for (j = 0; j <= length - bp_kmer; j++) {

      int code   = get_code (seq + (w * bp_shift) + j, bp_kmer);
      int i_code = Code2Index (code);

      *ptr_words = i_code;

      // check if code is valid
      if (i_code >= 0) {
        int p_prev = Table_Data (Pos_Prev, i_code);

        // only count non-overlapping words
        if ( p_prev < 0 || (p_prev >= 0 && j - p_prev >= bp_kmer) )  {
          int i_bin = Num2Index (m_bins, i_code);

          if (Base_Word[i_code])
            *ptr_words = -1;

          Base_Word[i_code]++;
          Base_Bin[i_bin]++;

          Map_Across_Neighbors (i_code, Bin_Add_Neighbor);

          count++;
        }
        else {
          *ptr_words = -1;
        }

        // always update position.. 
        // note: stretches of overlapping words won't be counted
        //       multiple times.. this may be desirable in not
        //       counting long stretches of repetitive monomers, dimers.
        Set_Table_Data (Pos_Prev, i_code, j);
      }

      ptr_words++;

    }

    Set_Table_Data (wcounts, i_seq-1, count);
  }

  Free_Table (Pos_Prev);

}

// ---------------------------------------------------------------------- 
// Build_Overlapping_WProfiles_BC
// - same as Build_Overlapping_WProfile (), but also bins word counts 
//   by GC-ratio
// - assumes profile represents windows across a signal sequence <A>
//
// <seq>        : sequence
// <bp_seq>     : sequence length
// <bp_kmer>    : fixed word length
// <bp_wind>    : window length
// <bp_shift>   : shift length
// <pf_base>    : base counts profile (output)
// <pf_neigh>   : neighborhood counts profile (output)
// ---------------------------------------------------------------------- 
void Build_Overlapping_WProfiles_Bin (char *seq, int bp_seq, int bp_kmer,
    int bp_wind, int bp_shift, profile *pf_word, profile *pf_bins,
    table *wcounts, int **words, mapping *m_bins) {
  
  Build_Overlapping_SubWProfiles_Bins (seq, bp_seq, bp_kmer, bp_wind, bp_shift,
      pf_word, pf_bins, 0, pf_word->n_seqs, wcounts, words, m_bins);

}

// ---------------------------------------------------------------------- 
// Build_Neighbor_WProfiles_BC ()
// - build word profiles of two distinct sequences
// ---------------------------------------------------------------------- 
void Build_Neighbor_WProfiles_BC (char *seq, int bp_kmer, int bp_wind, 
    int bp_partition, profile *pf_word, profile *pf_bins, table *wcounts,
    int **words) {

  int i, j, w, i_seq, size, *ptr_words, *Base_Word, *Base_Bin;
  table *Pos_Prev;

  Pos_Prev = New_Table (Num_Codes (bp_kmer));
  Pf_Word  = pf_word;
  Bp_Kmer  = bp_kmer;

  // w = profile index (w-th window of profile)
  // j = window sequence index
  for (w = 0, i = 0; w < 2; w++, i += bp_wind + bp_partition) { 
    int count = 0;

    i_seq = w;
    Reset_Table (Pos_Prev, -1);

    ptr_words  = words[i_seq];
    Base_Word  = Get_Base_Seq_Profile  (pf_word, i_seq);
    Neigh_Word = Get_Neigh_Seq_Profile (pf_word, i_seq);
    Base_Bin   = Get_Base_Seq_Profile (pf_bins, i_seq);
    Neigh_Bin  = Get_Neigh_Seq_Profile (pf_bins, i_seq);

    for (j = 0; j <= bp_wind - bp_kmer; j++) {

      int code   = get_code (seq + i + j, bp_kmer);
      int i_code = Code2Index (code);

      *ptr_words = i_code;

      // check if code is valid
      if (i_code >= 0) {
        int p_prev = Table_Data (Pos_Prev, i_code);

        // only count non-overlapping words
        if ( p_prev < 0 || (p_prev >= 0 && j - p_prev >= bp_kmer) )  {
          int gc = GC (seq + i + j, bp_kmer);

          if (Base_Word[i_code])
            *ptr_words = -1;

          Base_Word[i_code]++;
          Base_Bin[gc]++;

          Map_Across_Neighbors (i_code, Bin_Add_Neighbor);

          count++;
        }
        else {
          *ptr_words = -1;
        }

        // always update position.. 
        // note: stretches of overlapping words won't be counted
        //       multiple times.. this may be desirable in not
        //       counting long stretches of repetitive monomers, dimers.
        Set_Table_Data (Pos_Prev, i_code, j);
      }

      ptr_words++;

    }

    Set_Table_Data (wcounts, i_seq, count);
  }

  Free_Table (Pos_Prev);

}

// ---------------------------------------------------------------------- 
// Update_Overlapping_WProfile_BC ()
// - update count profiles by shifting off the earliest counts (i.e. 
//   those found in the 0th sequence index) and adding the next window counts
//
// <seq>         : sequence
// <bp_seq>      : sequence length
// <bp_kmer>      : fixed word length
// <bp_wind>    : window length
// <pf_base>    : counts profile 
// <pf_neigh>   : neighborhood counts profile
// ---------------------------------------------------------------------- 
void Update_Overlapping_WProfile_BC (char *seq, int bp_seq, int bp_kmer, 
    int bp_wind, profile *pf_word, profile *pf_bins, table *counts, 
    int **words) {

  int i, c, w, n_seqs, n_words, i_new, count, *ptr_words, n_seq_words;
  int *Base_Word, *Base_Bin;
  table *Pos_Prev;

  n_seqs  = pf_word->n_seqs;
  n_words = pf_word->n_words;
  i_new   = n_seqs - 1;
  Bp_Kmer = bp_kmer;

  Pf_Word  = pf_word;
  Pos_Prev = New_Table (Num_Codes (bp_kmer));

  Shift_Profile (pf_word);
  Shift_Profile (pf_bins);

  count = 0;

  i = 1;
  n_seq_words = bp_wind - bp_kmer + 1;
  while (i < n_seqs) {
    memcpy (words[i-1], words[i], n_seq_words * sizeof(int));
    i++;
  }

  ptr_words = words[i_new];
  for (i = n_seq_words; i--;) {
    *ptr_words++ = -1;
  }

  ptr_words  = words[i_new];
  Base_Word  = Get_Base_Seq_Profile  (pf_word, i_new);
  Neigh_Word = Get_Neigh_Seq_Profile (pf_word, i_new);
  Base_Bin   = Get_Base_Seq_Profile  (pf_bins, i_new);
  Neigh_Bin  = Get_Neigh_Seq_Profile (pf_bins, i_new);

  Reset_Table (Pos_Prev, -1);

  for (i = bp_seq - bp_wind; i <= bp_seq - bp_kmer ; i++) {
    int code   = get_code (seq + i, bp_kmer);
    int i_code = Code2Index (code);

    *ptr_words = i_code;

    if (i_code >= 0) {
     int p_prev = Table_Data (Pos_Prev, i_code);

      // only count non-overlapping words
      if ( p_prev < 0 || (p_prev >= 0 && i - p_prev >= bp_kmer) )  {
        int gc = GC (seq+i, bp_kmer);

        if (Base_Word[i_code])
          *ptr_words = -1;

        Base_Word[i_code]++;
        Base_Bin[gc]++;

        //Neighbor_List (code, BC_Add_Neighbor);
        Map_Across_Neighbors (i_code, Bin_Add_Neighbor);

        count++;
      }
      else {
        *ptr_words = -1;
      }

      // always update position.. 
      // note: stretches of overlapping words won't be counted
      //       multiple times.. this may be desirable in not
      //       counting long stretches of repetitive monomers, dimers.
      Set_Table_Data (Pos_Prev, i_code, i);
    }
    ptr_words++;
  }

  Free_Table (Pos_Prev);
  Shift_Table (counts, count);

}
