# Supplementary material for: Identifying Cis-Regulatory Sequences by Word Profile Similarity
Source: PLoS One. 2009 Sep 4;4(9):e6901. doi: 10.1371/journal.pone.0006901 (PMC2731932; doi:10.1371/journal.pone.0006901)
Supplement: File S7 — WPH-finder. Code to scan genome sequences for WPHs. Please see http://rana.lbl.gov for most current version. (5.54 MB GZ) [file pone.0006901.s011.gz › wph/src/table.c]

// ====================================================================== 
// table.c 
//
// - Routines to build / access integer tables
//
// ====================================================================== 
#include <stdio.h>
#include <stdlib.h>
#include <unistd.h>
#include <math.h>
#include <string.h>

#include "table.h"
#include "utils.h"

#define MAX_LINEBUF 5000


// ---------------------------------------------------------------------- 
// New_Table ()
// - return new table with <size>-entries
//
// <size>: number of entries in new table
// ---------------------------------------------------------------------- 
table *New_Table (int size) {
  int c;

  table *t  = ckalloc (sizeof (table), "Table");
  t->values = ckalloc (sizeof (int) * size, "Table");

  c = 0;
  while (c < size) {
    t->values[c] = 0;
    c++;
  }
    
  t->size = size;
  return t;
}

// ---------------------------------------------------------------------- 
// Free_Table ()
// - free table <t>
// 
// <t>: table
// ---------------------------------------------------------------------- 
void Free_Table (table *t) {
  free (t->values);
  free (t);
}

// ---------------------------------------------------------------------- 
// Table_Data ()
// - return data found in <index>-th position in table <t>
// 
// <t>    : table
// <index>: table index
// ---------------------------------------------------------------------- 
int Table_Data (table *t, int index) {
  if (index < 0 || index >= t->size) {
    fprintf(stderr, "Attempting to access non-existant table entry (%d/%d)\n",
        index, t->size);
    exit(1);
  }
  return t->values[index];
}

// ---------------------------------------------------------------------- 
// Reset_Table ()
// - reset table s.t. each table entry is set to <value>
//
// <t>    : table
// <value>: amount to reset table entries
// ---------------------------------------------------------------------- 
void Reset_Table (table *t, int value) {
  int c, size;
  int *values;
  
  values   = t->values;
  c = size = t->size;
  do {
    *values++ = value;
  } while (--c);
  
  return;
}

// ---------------------------------------------------------------------- 
// Update_Table ()
// - add <amt> to table entry found at <index>
//
// <t>    : table
// <index>: table index
// <value>: amount to increase table entry at <index>
// ---------------------------------------------------------------------- 
void Update_Table (table *t, int index, int value) {
  if (index > t->size) {
    fprintf(stderr, "Accessing non-existant table entry \n");
    exit(1);
  }
  t->values[index] += value;
}

// ---------------------------------------------------------------------- 
// Set_Table_Data ()
// - set table data at index <index>
// 
// <t>    : table
// <index>: index
// <value>  : amount to set for table data at <index>
// ---------------------------------------------------------------------- 
void Set_Table_Data (table *t, int index, int value) {
  if (index > t->size) {
    fprintf(stderr, "Accessing non-existant table entry \n");
    exit(1);
  }
  t->values[index] = value;
}
 
// ---------------------------------------------------------------------- 
// Shift_Table ()
// - shift table entries by 1, such that the first entry is
//   bumped off and a new value <new_val> becomes the last entry
//
// <t>      : table
// <new_val>: new value 
// ---------------------------------------------------------------------- 
void Shift_Table (table *t, int new_val) {
  int i, size;

  size = t->size;
  i    = 0;

  while (i < size-1) {
    Set_Table_Data (t, i, Table_Data (t, i+1));
    i++;
  }
  Set_Table_Data (t, size-1, new_val);

}

// ---------------------------------------------------------------------- 
// New_DTable ()
// - return new doubles table
//
// <size>: size of table
// ---------------------------------------------------------------------- 
dtable *New_DTable (int size) {
  int c;

  dtable *t = ckalloc (sizeof (dtable), "Table");
  t->values = ckalloc (sizeof (double) * size, "Table");

  c = 0;
  while (c < size) {
    t->values[c] = 0.0;
    c++;
  }
    
  t->size = size;
  return t;

}

// ---------------------------------------------------------------------- 
// Free_DTable ()
// - free doubles table
//
// <t> : doubles table
// ---------------------------------------------------------------------- 
void Free_DTable (dtable *t) {
  free (t->values);
  free (t);
}

// ---------------------------------------------------------------------- 
// Set_DTable_Data ()
// - set doubles table at <index> to <value>
// 
// <t>    : doubles table
// <index>: doubles table index
// <value>: new doubles value
// ---------------------------------------------------------------------- 
void Set_DTable_Data (dtable *t, int index, double value) {
  if (index >= t->size) {
    fprintf (stderr, "Error setting doubles table at index %d (%d)\n", index,
        t->size);
    exit (1);
  }
  t->values[index] = value;
}

// ---------------------------------------------------------------------- 
// Update_DTable ()
// - increment doubles table at <index> by <value>
//
// <t>    : doubles table
// <index>: table index
// <value>: value to increment by
// ---------------------------------------------------------------------- 
void Update_DTable (dtable *t, int index, double value) {
  if (index >= t->size) {
    fprintf (stderr, "Error setting doubles table at index %d (%d)\n", index,
        t->size);
    exit (1);
  }
  t->values[index] += value;
}

// ---------------------------------------------------------------------- 
// DTable_Data ()
// - return table data at <index>
//
// <t>    : doubles table
// <index>: table index
// ---------------------------------------------------------------------- 
double DTable_Data (dtable *t, int index) {
  if (index >= t->size) {
    fprintf (stderr, "Error setting doubles table at index %d (%d)\n", index,
        t->size);
    exit (1);
  }
  return t->values[index];

}

// ---------------------------------------------------------------------- 
// Reset_DTable ()
// - reset doubles table such that each value is <value>
// 
// <t>    : table
// <value>: value to reset table to
// ---------------------------------------------------------------------- 
void Reset_DTable (dtable *t, double value) {
  int i, size;

  size = t->size;
  i    = 0;
  
  while (i < size) {
    t->values[i] = value;
    i++;
  }
}
