# Supplementary material for: Identifying Cis-Regulatory Sequences by Word Profile Similarity
Source: PLoS One. 2009 Sep 4;4(9):e6901. doi: 10.1371/journal.pone.0006901 (PMC2731932; doi:10.1371/journal.pone.0006901)
Supplement: File S7 — WPH-finder. Code to scan genome sequences for WPHs. Please see http://rana.lbl.gov for most current version. (5.54 MB GZ) [file pone.0006901.s011.gz › wph/src/table.h]

#ifndef _H_TABLE

#define _H_TABLE

typedef struct {
  int size;     
  int *values;
} table;

typedef struct {
  int size;
  double *values;
} dtable;

table *New_Table (int size);
void   Free_Table (table *t);

int  Table_Data (table *t, int index);
void Reset_Table    (table *t, int value);
void Update_Table   (table *t, int index, int value);
void Set_Table_Data (table *t, int index, int value); 
void Shift_Table (table *t, int new_value);

dtable *New_DTable (int size);
void    Free_DTable (dtable *t);
void    Set_DTable_Data (dtable *t, int index, double value);
void    Update_DTable   (dtable *t, int index, double value);
void    Reset_DTable (dtable *t, double value);
double  DTable_Data  (dtable *t, int index);

#endif
