# Supplementary material for: Identifying Cis-Regulatory Sequences by Word Profile Similarity
Source: PLoS One. 2009 Sep 4;4(9):e6901. doi: 10.1371/journal.pone.0006901 (PMC2731932; doi:10.1371/journal.pone.0006901)
Supplement: File S7 — WPH-finder. Code to scan genome sequences for WPHs. Please see http://rana.lbl.gov for most current version. (5.54 MB GZ) [file pone.0006901.s011.gz › wph/src/tmp.txt]

2R:5487313-5487812 2R:7775201-7775700 6.791
2R:5487413-5487824 2R:14833801-14834300 7.104
2R:5489574-5490058 2R:2584201-2584700 6.509
2R:5495711-5496210 2R:15621901-15622400 6.341
2R:5495811-5496310 2R:2356501-2357000 6.523
2R:5495911-5496410 2R:12226901-12227400 7.341
2R:5496011-5496510 2R:18278801-18279300 6.671
2R:5496111-5496511 2R:3845101-3845600 6.981
2R:5497747-5498246 2R:18771201-18771700 6.684
2R:5497847-5498346 2R:6723601-6724100 6.389
2R:5497947-5498446 2R:14541401-14541900 5.728
2R:5498047-5498546 2R:2719201-2719700 6.642
2R:5498147-5498646 2R:12757501-12758000 6.981
2R:5498247-5498746 2R:12757501-12758000 7.225
2R:5498347-5498846 2R:12477301-12477800 7.040
2R:5498447-5498946 2R:14559901-14560400 7.177
2R:5498547-5499046 2R:12477301-12477800 7.173
2R:5498647-5499146 2R:3760001-3760500 7.745
2R:5498747-5499246 2R:3760001-3760500 6.789
2R:5498847-5499341 2R:15690601-15691100 7.018
3L:8637476-8637975 2R:1249601-1250100 5.854
3L:8637576-8638075 2R:8626701-8627200 6.084
3L:8637676-8638175 2R:8865601-8866100 7.155
3L:8637776-8638275 2R:8865601-8866100 8.382
3L:8637876-8638375 2R:8865601-8866100 7.623
3L:8637976-8638475 2R:6210001-6210500 6.966
3L:8638076-8638575 2R:6197501-6198000 7.322
3L:8638176-8638675 2R:5179401-5179900 6.419
3L:8638276-8638775 2R:18694301-18694800 6.604
3L:8638376-8638875 2R:2400401-2400900 6.625
3L:8638476-8638975 2R:8920701-8921200 6.135
3L:8638576-8639075 2R:7800701-7801200 6.995
3L:8638676-8639175 2R:16092601-16093100 6.690
3L:8638776-8639221 2R:14391101-14391600 6.837
3L:8640257-8640756 2R:3515701-3516200 7.270
3L:8640357-8640856 2R:13862701-13863200 7.605
3L:8640457-8640956 2R:13862701-13863200 6.954
3L:8640557-8641056 2R:5488801-5489300 6.948
3L:8640657-8641156 2R:10082901-10083400 6.477
3L:8640757-8641256 2R:6199001-6199500 6.968
3L:8640857-8641343 2R:9079701-9080200 6.875
3L:8644026-8644525 2R:3580801-3581300 5.760
3L:8644126-8644590 2R:18719801-18720300 6.204
3L:8644871-8645370 2R:9954301-9954800 7.543
3L:8644971-8645470 2R:9954301-9954800 6.243
3L:8645071-8645570 2R:15983301-15983800 6.225
3L:8645171-8645670 2R:12750101-12750600 5.978
3L:8645271-8645747 2R:2630901-2631400 6.834
3L:8661437-8661907 2R:20469301-20469800 6.317
X:20490687-20491186 2R:6584301-6584800 6.439
X:20490787-20491286 2R:4845801-4846300 6.921
X:20490887-20491386 2R:18709101-18709600 7.800
X:20490987-20491486 2R:15445001-15445500 7.362
X:20491087-20491586 2R:13345001-13345500 6.273
X:20491187-20491686 2R:8664101-8664600 6.474
X:20491287-20491786 2R:3125301-3125800 6.369
X:20491387-20491886 2R:3125301-3125800 6.163
X:20491487-20491986 2R:6474101-6474600 5.865
X:20491587-20492086 2R:16882801-16883300 7.063
X:20491687-20492186 2R:16433801-16434300 7.196
X:20491787-20492286 2R:15454001-15454500 7.762
X:20491887-20492386 2R:15206401-15206900 8.164
X:20491987-20492486 2R:15312301-15312800 7.689
X:20492087-20492586 2R:10142901-10143400 8.027
X:20492187-20492686 2R:11234001-11234500 8.007
X:20492287-20492786 2R:12228401-12228900 7.490
X:20492387-20492886 2R:7298301-7298800 7.936
X:20492487-20492986 2R:7798701-7799200 6.881
X:20492587-20493086 2R:5012101-5012600 6.586
X:20492687-20493186 2R:15191001-15191500 6.265
X:20492787-20493286 2R:20629801-20630300 5.711
X:20492887-20493386 2R:18660601-18661100 6.149
X:20492987-20493486 2R:10234101-10234600 6.966
X:20493087-20493586 2R:10234101-10234600 7.499
X:20493187-20493637 2R:6058601-6059100 8.320
X:20493863-20494362 2R:15932301-15932800 7.860
X:20493963-20494462 2R:16476801-16477300 6.968
X:20494063-20494562 2R:20135801-20136300 6.269
X:20494163-20494662 2R:6572401-6572900 5.284
X:20494263-20494762 2R:7900101-7900600 5.363
X:20494363-20494862 2R:20214401-20214900 6.227
X:20494463-20494962 2R:16274201-16274700 6.822
X:20494563-20495062 2R:7904201-7904700 6.065
X:20494663-20495162 2R:19781301-19781800 6.790
X:20494763-20495262 2R:2089301-2089800 7.052
X:20494863-20495362 2R:5488801-5489300 7.830
X:20494963-20495462 2R:12253601-12254100 7.603
X:20495063-20495562 2R:2614001-2614500 8.561
X:20495163-20495662 2R:2614001-2614500 9.753
X:20495263-20495762 2R:2614001-2614500 8.179
X:20495363-20495862 2R:15411601-15412100 6.261
X:20495463-20495962 2R:14295801-14296300 6.597
X:20495563-20496062 2R:9016401-9016900 6.805
X:20495663-20496162 2R:6377701-6378200 6.472
X:20495763-20496262 2R:10647701-10648200 6.863
X:20495863-20496267 2R:5183201-5183700 7.663
