# Supplementary material for: Identifying Cis-Regulatory Sequences by Word Profile Similarity
Source: PLoS One. 2009 Sep 4;4(9):e6901. doi: 10.1371/journal.pone.0006901 (PMC2731932; doi:10.1371/journal.pone.0006901)
Supplement: File S7 — WPH-finder. Code to scan genome sequences for WPHs. Please see http://rana.lbl.gov for most current version. (5.54 MB GZ) [file pone.0006901.s011.gz › wph/src/utils.c]

// ====================================================================== 
// utils.c
//
// - Routines for basic manipulation of memory and nucleotide sequences
// - Encodes kmers into binary numbers (as adapted from code from E. Myers)
//
// ====================================================================== 
#include <stdio.h>
#include <stdlib.h>
#include <string.h>
#include <math.h>

#include "utils.h"

#define L_BUFFER 100
#define ZERO 0.0000001
#define BIN_MEAN_FRAC 0.1
#define MIN_BIN_SIZE 20
#define BIN_SPLIT_SIZE 100

static int  M[128];
static int  First = 1;
static int  Complement[] = { 3, 2, 1, 0 };
static char Symbol[] = { 'a', 'c', 'g', 't' };

static int User_Def = 0;
static int Bp_Kmer;

static mapping *Code_Map = NULL;

// ---------------------------------------------------------------------- 
// ckalloc ()
// - Generic function to malloc memory, reporting point of failed
//   memory allocation
//
// <size>  : size to allocate
// <where> : string describing location of attempted memory allocation
// ---------------------------------------------------------------------- 
void *ckalloc (size_t size, char *where) {
  void *ptr;

  ptr = malloc (size);
	if (ptr == NULL) {
	  fprintf (stderr,"Out of memory (%s)\n", where);
	  exit (1);
  }

	return (ptr);
}

// ---------------------------------------------------------------------- 
// get_dbl_arg ()
// - return command line argument (double)
//
// <arg>      : arg string (value)
// <arg_name> : name of arg 
// <min>      : min allowed arg value
// ---------------------------------------------------------------------- 
double get_dbl_arg (const char *arg, char *nm_arg, double min) {
  char *eptr;
  double val;
 
  val = strtod (arg, &eptr);
 
  if (eptr == arg || *eptr != '\0') {
    fprintf (stderr, "Illegal option '%s'\n", arg);
    exit (1);
  }
  if (val < min) {
    fprintf(stderr, "%s must be >= %.3f\n", nm_arg, min);
    exit (1);
  }
  return val;
}

// ---------------------------------------------------------------------- 
// get_int_arg ()
// - return command line argument (int)
//
// <arg>     : arg string (value)
// <arg_name>: name of arg 
// <min>     : min allowed arg value
// ---------------------------------------------------------------------- 
int get_int_arg (const char *arg, char *nm_arg, int min) {
  char *eptr;
  int val = strtol (arg,&eptr,10);
 
  if (eptr == arg || *eptr != '\0') {
    fprintf (stderr, "Illegal option '%s'\n",arg);
    exit(1);
  }
  if (val < min) {
    fprintf (stderr, "%s must be >= %d\n", nm_arg, min);
    exit(1);
  }
  return val;
}


// ---------------------------------------------------------------------- 
// New_Mapping ()
// - return new mapping between integers.. just a simple hash that assumes
//   that a key can map to the same number as another key (many-to-one),
//   that the hashed value maps back to only one of these key values, 
//   and that keys and mapped keys range from 0 to a specified maximum
// - i.e., map word "code" and its reverse complement "code" to the same
//   index
//
// <n_mapped> : number of integers to map (keys)
//              values of integers range [0, <n_mapped>)
// <n_indices>: number of key values
//              values of key values range [0, <n_indices>)
// ---------------------------------------------------------------------- 
mapping *New_Mapping (int n_mapped, int n_indices) {
  int i;
  
  mapping *m; 
  
  m = ckalloc (sizeof (mapping), "New Mapping");
	
	m->n_mapped  = n_mapped;
	m->n_indices = n_indices;

	m->I2N = ckalloc (sizeof (int) * n_indices, "New Mapping");
	m->N2I = ckalloc (sizeof (int) * n_mapped, "New Mapping");

  i = 0;
  while (i < n_mapped) {
    m->N2I[i] = -1;
    i++;
  }

  return m; 	
}

// ---------------------------------------------------------------------- 
// Free_Mapping ()
// - free mapping
// 
// <m>: mapping
// ---------------------------------------------------------------------- 
void Free_Mapping(mapping *m) {
  free (m->I2N);
	free (m->N2I);
	free (m);
}	

// ---------------------------------------------------------------------- 
// Set_Mapping ()
// - set mapping
// ---------------------------------------------------------------------- 
void Set_Mapping (mapping *m, int num, int index) {
  if (num >= m->n_mapped) {
    fprintf (stderr, "Error setting mapping (number %d > size %d)\n", 
        num, m->n_mapped);
    exit (1);
  }

  if (index >= m->n_indices) {
    fprintf (stderr, "Error setting mapping (index %d > size %d)\n", 
        index, m->n_indices);
    exit (1);
  }

  m->N2I[num]   = index;
  m->I2N[index] = num;
}

// ---------------------------------------------------------------------- 
// Read_Word_Fractions ()
// - read word fractions file
// - expected file format: <word> <fraction>
// - unexpected file formats or repeated
// - return word fractions, indexed by code
//
// <f_wfrac>: name of word fractions file
// <bp_kmer>: kmer size
// <n_codes>: number of unique words (<Code_Map> expected to be set)
// ---------------------------------------------------------------------- 
double *Read_Word_Fractions (char *f_wfrac, int bp_kmer, int n_codes) {
  int i, code, rccode;
  double *wfracs, sum;
  char linebuf[L_BUFFER];
  FILE *fp;

  // <<<<<
  // error checking: ensure <Code_Map> has been set
  if (Code_Map == NULL) {
    fprintf (stderr, "Error reading word fractions file '%s': ");
    fprintf (stderr, "need to set word mapping\n");
    exit (1);
  }
  // >>>>>
  
  // <<<<<
  // initialize word fractions
  // <n_codes>: number of *unique* codes
  wfracs = ckalloc (sizeof (double) * n_codes, "read word fractions");
  i = 0;
  while (i < n_codes) {
    wfracs[i] = -1.0;
    i++;
  }
  // >>>>>

  // <<<<<<
  // open file 
  fp = fopen (f_wfrac, "r");
  if (fp == NULL) {
    fprintf (stderr, "Error opening words file '%s'\n", f_wfrac);
    exit (1);
  }
  // >>>>>

  linebuf[L_BUFFER-1] = '\0';
  while (fgets (linebuf, L_BUFFER-1, fp) != NULL) {
    char *tok = strtok (linebuf, " ");
    int i_code;

    // <<<<<<
    // ensure file is readable
    if (tok == NULL) {
      fprintf (stderr, "Error reading word fraction file '%s'\n", f_wfrac);
      fprintf (stderr, "Expected format: <word> <fraction>\n");
      exit (1);
    }
    // >>>>>

    code   = String2Code (tok, bp_kmer);
    i_code = Code2Index (code);
    //fprintf (stderr, "%s %d %d\n", tok, code, i_code);
    if (i_code >= 0) {
      
      // <<<<<
      // parse fraction
      tok = strtok (NULL, " ");
      if (wfracs[i_code] >= 0.0) {
        fprintf (stderr, "Error reading word fraction file '%s'\n", f_wfrac);
        fprintf (stderr, "Word '%s' occurs more than once\n", tok);
        exit (1);
      }
      wfracs[i_code] = atof (tok); 
      // >>>>>
    }
  }
  
  fclose (fp);

  // <<<<<
  // renormalize s.t. fractions sum to 1, if necessary
  i = sum = 0;
  while (i < n_codes) {
    if (wfracs[i] == 0)
      wfracs[i] = ZERO;
    if (wfracs[i] > 0) {
      sum += wfracs[i];      
    }
    i++;
  }

  if (sum < 0.99 || sum > 1.01) {
    i = 0;
    while (i < n_codes) {
      if (wfracs[i] > 0) {
        wfracs[i] /= sum;
      }
      i++;
    }
  }
  // >>>>>

  return wfracs;
}

// ---------------------------------------------------------------------- 
// cmp_dbl_arr ()
// - compare function for 2D array of doubles, s.t. 
//   sort is based on first element of each array
// - see qsort, Get_Word_Frac_Bins ()
// ---------------------------------------------------------------------- 
static int cmp_dbl_arr (const void *a, const void *b) {
  double *arr1 = *(double **) a;
  double *arr2 = *(double **) b;
  
  if (arr1[0] > arr2[0])
    return 1;
  if (arr1[0] < arr2[0])
    return -1;
  return 0;
}

// ---------------------------------------------------------------------- 
// cmp_gc ()
// - compare function for 2D array of doubles, s.t. 
//   sort is based on the GC content of the word code, assumed to occur
//   in the second element of each array
// - see qsort, Get_Word_Frac_Bins ()
// ---------------------------------------------------------------------- 
static int cmp_gc (const void *a, const void *b) {
  double *arr1, *arr2;
  int gc1, gc2;

  arr1 = *(double **) a;
  arr2 = *(double **) b;
  gc1  = Code_GC (Index2Code ( (int) arr1[1] ), Bp_Kmer);
  gc2  = Code_GC (Index2Code ( (int) arr2[1] ), Bp_Kmer);

  if (gc1 > gc2)
    return 1;
  if (gc1 < gc2)
    return -1;
  return 0;

}

// ---------------------------------------------------------------------- 
// Get_GC_Bins ()
// - map each word code to a GC bin and each GC bin to number of words
// 
// <bp_kmer>: word/kmer size
// ---------------------------------------------------------------------- 
mapping *Get_GC_Bins (int bp_kmer) {
  mapping *m_bins;
  int i, w, gc, n_words;

  n_words = Get_Num_Unique ();
  m_bins  = New_Mapping (n_words, bp_kmer + 1);

  i = 0;
  while (i <= bp_kmer) {
    m_bins->I2N[i] = 0;
    i++;
  } 

  w = 0;
  while (w < n_words) {
    gc = Code_GC (Index2Code (w), bp_kmer);
    m_bins->N2I[w] = gc;    // word maps to GC content (count)
    m_bins->I2N[gc]++;      // bin number maps to bin count
    w++;
  }

  return m_bins;
}

// ---------------------------------------------------------------------- 
// Get_Word_Frac_Bins ()
// - map each word code to a bin with similar frequency and GC content
// 
// <f_wfracs> : word fraction file name
// <bp_kmer>  : kmer size
// <means>    : mean frequency of each bin
// ---------------------------------------------------------------------- 
mapping *Get_Word_Frac_Bins (char *f_wfracs, int bp_kmer, double **means) {
  double *wfracs, **sorted, sum, sum_sd, mean, sd, *bin_means;
  int i, j, n_words, n_bin_words, i_start, n_bins, *bd_bins;
  mapping *m_bins;

  n_words = Get_Num_Unique ();
  wfracs  = Read_Word_Fractions (f_wfracs, bp_kmer, n_words);
  Bp_Kmer = bp_kmer;

  // <<<<<
  // sort word fractions
  // - sorted[i][0] = word frequency of i-th word
  // - sorted[i][1] = word code index
  sorted = ckalloc (sizeof (double *) * n_words, "get frequency bounds");

  i = 0;
  while (i < n_words) {
    sorted[i] = ckalloc (sizeof (double) * 2, "get frequency bounds");
    sorted[i][0] = wfracs[i];
    sorted[i][1] = (double) i;
    i++;
  } 

  qsort (sorted, n_words, sizeof (sorted[0]), cmp_dbl_arr);
  // >>>>>

  // - <bd_bins>: keep track of bin transitions 
  bd_bins = ckalloc (sizeof (int) * n_words, "get frequency bounds");
  i = sum = n_bin_words = i_start = n_bins = 0; 
  while (i < n_words) {
    
    // <<<<<
    // keep running sum and total of current bin to keep running mean
    sum += sorted[i][0];
    n_bin_words++;
    // >>>>>

    if (n_bin_words > 1) {

      // <<<<
      // compute current mean and sd 
      // <i_start>: bin index of first word in bin
      mean = sum / n_bin_words;
      sum_sd = 0;
      j = i_start;  
      while (j <= i) {
        sum_sd += (sorted[j][0] - mean) * (sorted[j][0] - mean);
        j++;
      }
      // >>>>>

      // <<<<<
      // introduce bin boundary if variation (sd) exceeds <BIN_MEAN_FRAC> of 
      //   the current mean
      if (sqrt (sum_sd / (n_bin_words-1)) > mean * BIN_MEAN_FRAC && 
          n_bin_words > MIN_BIN_SIZE) {

        // <<<<<
        // segregate bin by GC if current bin size is greater than 
        //   <MIN_BIN_SIZE>*<BIN_SPLIT_SIZE>
        if (n_bin_words > MIN_BIN_SIZE * BIN_SPLIT_SIZE) {
          int prev_gc = -1;
          qsort (sorted+i_start, n_bin_words-1, sizeof (sorted[0]), cmp_gc);

          j = i_start;
          n_bin_words = 0;
          while (j < i) {
            int curr_gc = Code_GC (Index2Code (sorted[j][1]), bp_kmer);
            if (curr_gc != prev_gc && prev_gc >= 0 && 
                n_bin_words >= MIN_BIN_SIZE) {
              bd_bins[n_bins] = j;
              n_bin_words = 0;
              n_bins++;
            }
            else {
              n_bin_words++;
            }
            prev_gc = curr_gc;
            j++;
          }

          // <<<<<
          // introduce GC-bin boundary if number of words > MIN_BIN_SIZE
          if (n_bin_words < MIN_BIN_SIZE) {
            bd_bins[n_bins-1] = i;
          }
          else {
            bd_bins[n_bins] = i;
            n_bins++;
          }
          // >>>>>
        }
        // >>>>>
        else {
          bd_bins[n_bins] = i;        
          n_bins++;
        }

        sum = sorted[i][0];
        n_bin_words = 1;
        i_start = i;
      }
      // >>>>>
    }
    i++;
  }

  if (n_bin_words < MIN_BIN_SIZE) {
    n_bins--;
  }

  m_bins    = New_Mapping (n_words, n_bins+1);
  bin_means = ckalloc (sizeof (double) * (n_bins+1), 
                "get word fraction bounds");

  // <<<<<
  // set up mapping (word->bin, bin->bin size) and bin means
  i = j = 0;
  while (i < n_bins) {
    m_bins->I2N[i] = 0;
    sum = 0.0;
    while (j < bd_bins[i]) {
      m_bins->N2I[(int) sorted[j][1]] = i;
      sum += sorted[j][0];
      m_bins->I2N[i]++;     // bin number maps to bin count
      j++;
    }
    bin_means[i] = sum / m_bins->I2N[i];
    i++;
  }
  sum = 0.0;
  m_bins->I2N[n_bins] = 0;
  while (j < n_words) {
    m_bins->N2I[(int) sorted[j][1]] = n_bins;
    sum += sorted[j][0];
    m_bins->I2N[n_bins]++;
    j++;
  }
  bin_means[i] = sum / m_bins->I2N[n_bins];
  // >>>>>

  i = 0;
  while (i < n_words) {
    free (sorted[i]);
    i++;
  }

  free (sorted);
  free (bd_bins);
  free (wfracs);

  *means = bin_means;
  return m_bins;
  
}

// ---------------------------------------------------------------------- 
// Code_Mapping () 
// - return mapping specific to all possible codes from words of fixed 
//   length <kmer>
// - does not consider "uninteresting" words (i.e. 1-neighbors of all A's)
//
// <bp_kmer>: word size
// ----------------------------------------------------------------------  
mapping *Code_Mapping (int bp_kmer) {
  int i, c;
	int n_palindromes, n_codes, n_indices;
	mapping *m;

  n_palindromes = ( bp_kmer % 2 == 0 ? 1 << (2*(bp_kmer/2)) : 0);
  n_codes = 1 << (2*bp_kmer);
  n_indices = n_palindromes + (n_codes - n_palindromes)/2;

  User_Def = num_uninteresting (bp_kmer);
  n_indices -= User_Def;
	m = New_Mapping (n_codes, n_indices);

  i = c = 0;
  while (c < n_codes) {
    if (uninteresting (c, bp_kmer)) {
      m->N2I[c] = -1;
    }
    else if (Rev_Comp (c, bp_kmer) >= c) {
      m->I2N[i] = c;
      m->N2I[c] = i;
      m->N2I[Rev_Comp(c, bp_kmer)] = i;
      i++;
    }
    else {}
    c++;
  }
	return m;

}

// ---------------------------------------------------------------------- 
// Adjust_Code_Mapping ()
// - update <Code_Map> to reflect words found in word fractions <wfracs>
// - map missing words to -1
//
// <wfracs> : word fractions
// <bp_kmer>: word size
// ----------------------------------------------------------------------  
void Adjust_Code_Mapping (double *wfracs, int bp_kmer) {
  int i, j, n_unique_old, n_unique_new, n_codes;
  mapping *m; 

  n_unique_old = Get_Num_Unique ();
  n_codes = Code_Map->n_mapped;
  
  // <<<<<
  // count number of unique words found in <wfracs> 
  //                 
  i = n_unique_new = 0;
  while (i < n_unique_old) {
    if (wfracs[i] > 0) {
      n_unique_new++; 
    }
    i++;
  }
  // >>>>>

  // <<<<<
  // error checking
  if (n_unique_new > n_unique_old) {
    fprintf (stderr, "Error reading in word fractions (%d>%d)\n", 
        n_unique_new, n_unique_old);
    exit (1);
  }
  // >>>>>

  m = New_Mapping (n_codes, n_unique_new);

  i = j = 0;
  while (i < n_unique_old) {
    int code   = Index2Code (i);
    int rccode = Rev_Comp (code, bp_kmer);

    if (wfracs[i] > 0) {
      m->I2N[j] = code;
      m->N2I[code]   = j;
      m->N2I[rccode] = j;
      j++;
    }
    i++;
  }

  Free_Mapping (Code_Map);
  Code_Map = m;

}

// ---------------------------------------------------------------------- 
// Code_Mapping2 () 
// - same as Code_Mapping (), but allow for all codes, including those 
//   labeled as "uninteresting"
//
// <kmer>: word size
// ---------------------------------------------------------------------- 
mapping *Code_Mapping2 (int bp_kmer) {
  int i, c;
	int n_palindromes;
  int n_codes, num_code_indices;
	mapping *m;

  n_palindromes = ( bp_kmer % 2 == 0 ? 1 << (2*(bp_kmer/2)) : 0);
  n_codes = 1 << (2*bp_kmer);
  num_code_indices = n_palindromes + (n_codes - n_palindromes)/2;

	m = New_Mapping (n_codes, num_code_indices);

  i = c = 0;
  while (c < n_codes) {
    if (Rev_Comp (c, bp_kmer) >= c) {
      m->I2N[i] = c;
      m->N2I[c] = i;
      m->N2I[Rev_Comp(c, bp_kmer)] = i;
      i++;
    }
    c++;
  }
	return m;

}

// ---------------------------------------------------------------------- 
// Code2String ()
// - Convert code into nucleotide string
//
// <decode>: pre-allocated string to store decoded nucleotide sequence
// <code>  : number representing kmer
// <len>   : length of string 
// ---------------------------------------------------------------------- 
void Code2String (char *decode, int code, int len) {
	int i;

	decode[len] = '\0';
  i = len - 1;

  while (i >= 0) {
    decode[i] = Symbol[code & 0x3];
	  code >>= 2;
    i--;
	}
  return;
}

// ---------------------------------------------------------------------- 
// Map ()
// - Map nucleotide base ([ACGT]) into number
// - Non-nucleotides are mapped into -1;
//
// <base>: nucleotide to map
// ---------------------------------------------------------------------- 
int Map (char base) {
  int i;
  
  // initialize mapping of nucleotide to number if necessary
  if (First) {
    int i;

    i = 0;
    while (i < 128) {
   		M[i] = -1;
      i++;
    }

  	M['a'] = M['A'] = 0;
  	M['c'] = M['C'] = 1;
  	M['g'] = M['G'] = 2;
  	M['t'] = M['T'] = 3;

    First = 0;
	}

  return M[(int) (base)];

}

// ---------------------------------------------------------------------- 
// String2Code ()
// - convert nucleotide sequence to integer code
//
// <seq>: nucleotide sequence
// <len>: length of <seq>
// ---------------------------------------------------------------------- 
int String2Code (char *seq, int len) {
  int i, x;
  int code = 0;
  int mask = cmask (len);

  for (i = 0; i < len; i++) {
    int x = Map (seq[i]);
    if (x >= 0)
      code = ((code << 2) | x) & mask;
    else
      return -1;
  }
  return code;
}


// ---------------------------------------------------------------------- 
// uninteresting()
// - Return true if "uninteresting": word is in the 1-neighborhood of a's
//
// <code>: word
// <kmer>: length of word
// ---------------------------------------------------------------------- 
int uninteresting (int code, int kmer) {
  int i;
  int as = 0, ts = 0;

  for (i = 0; i < kmer; i++) {
    int b = code & 0x3;
    if (b == 0)
      as++;
    if (b == 3)
      ts++;
    code >>= 2;
  }

  if (as >= kmer-1 || ts >= kmer-1)
    return 1;
  return 0;

}

// ----------------------------------------------------------------------   
// num_uninteresting ()
// - return number of "uninteresting" kmers
//
// a^{kmer} + 1-differences from a^{kmer}
//
// <kmer>: word size
// ----------------------------------------------------------------------   
int num_uninteresting (int kmer) {
   return (User_Def ? User_Def : 1 + (kmer*3));
}

// ----------------------------------------------------------------------   
// Rev_Comp ()
// - Return reverse complement of code 
// 
// <code>: code representing word
// <kmer>: word length
// ----------------------------------------------------------------------   
int Rev_Comp (int code, int kmer) {
  int i, rccode;

  i = rccode = 0;
  while (i < kmer) {
    rccode = (rccode << 2) + Complement[(code & (0x3))];
    code >>= 2;
    i++;
  }
  return rccode;
}

// ----------------------------------------------------------------------   
// Print_Code ()
// - print word to stdout
// 
// <code>: code representing word
// <len> : word length
// ----------------------------------------------------------------------   
void Print_Code (int code, int len) {
  char decode[len+1];
  int  mask;

  mask = cmask (len);
  Code2String (decode, code & mask, len);
  printf("%s", decode);

}

// ----------------------------------------------------------------------   
// Print_Code_To_File ()
// - print word to given file
//
// <code>: code representing word
// <len> : word length
// <fp>  : file ptr to file, assumed to be open for writing
// ----------------------------------------------------------------------   
void Print_Code_To_File (int code, int len, FILE *fp) {
  char decode[len+1];
  int mask = cmask (len);

  if (fp == NULL) {
    fprintf (stderr, "Error printing code to file: file ptr is NULL\n");
    exit (1);
  }

  Code2String(decode, code & mask, len);
  fprintf(fp, "%s", decode);
  
}

// ----------------------------------------------------------------------   
// Print_Code_Index ()
// - print word represented by code's index (i.e. key value of mapped code)
// 
// <code_index>: key value of code (as specified by global Code_Map)
// <len>       : word length
// ----------------------------------------------------------------------   
void Print_Code_Index (int code_index, int len) {
  int code;

  // ensure Code_Map has been initialized
  if (Code_Map == NULL) {
    fprintf(stderr, "Error: code mapping not initialized\n");
    exit(1);
  }

  code = Index2Num (Code_Map, code_index);
  Print_Code (code,len);
}

// ----------------------------------------------------------------------   
// Print_Code_Index_To_File ()
// - same as Print_Code_Index, but output to given fie
//
// <code_index>: key value of code (as specified by global Code_Map)
// <len>       : word length
// <fp>        : file ptr to file assumed to be opened for writing
// ----------------------------------------------------------------------   
void Print_Code_Index_To_File (int code_index, int len, FILE *fp) {
  int code;
 
  if (Code_Map == NULL) {
    fprintf (stderr, "Error: code mapping not initialized\n");
    exit (1);
  }

  if (fp == NULL) {
    fprintf (stderr, "Error printing code to file\n");
    exit (1);
  }

  code = Index2Num (Code_Map, code_index);
  Print_Code_To_File (code, len, fp);

}

// ----------------------------------------------------------------------   
// Print_Codes ()
// - print all codes and the associated word
//
// <fname>: file name
// <len>  : kmer size, fixed word length
// ----------------------------------------------------------------------   
void Print_Codes (char *fname, int len) {
  int c, ncodes, mask;
  FILE *fp;
  char decode[len+1];

  ncodes = Code_Map->n_indices;
  mask   = cmask (len);

  fp = fopen (fname, "w");
  if (fp == NULL) {
    fprintf (stderr, "Cannot open file %s for writing\n", fname);
    exit (1);
  }

  c = 0;
  while (c < ncodes) {
    Code2String(decode, Index2Code(c) & mask, len);
    fprintf(fp, "%d %s\n", c, decode);
    c++;
  }

  fclose(fp);
}

// ----------------------------------------------------------------------   
// Num2Index () 
// - basic function to map key value of hash <map> to its hashed value
// 
// <map>: mapping (hash)
// <num>: key value to be hashed
// ----------------------------------------------------------------------   
int Num2Index (mapping *map, int num) {
  if (num < 0 || num >= map->n_mapped)
    return -1;
  return map->N2I[num];
}

// ----------------------------------------------------------------------   
// Index2Num ()
// - basic function to map the hashed value <index> back
// 
// <map>  : mapping (hash)
// <index>: hashed value
// ----------------------------------------------------------------------   
int Index2Num (mapping *map, int index) {
  if (index < 0 || index >= map->n_indices)
    return -1;
  return map->I2N[index];
}

// ----------------------------------------------------------------------   
// Code2Index ()
// - same as Num2Index (), using global mapping Code_Map
// ----------------------------------------------------------------------   
int Code2Index (int code) {
  return Num2Index (Code_Map, code);
}

// ----------------------------------------------------------------------   
// Index2Code ()
// - same as Index2Num (), using global mapping Code_Map
// ----------------------------------------------------------------------   
int Index2Code(int index) {
  return Index2Num (Code_Map, index);
}

// ----------------------------------------------------------------------   
// Get_Num_Unique ()
// - return number of unique word codes 
// ----------------------------------------------------------------------   
int Get_Num_Unique () {
  return Code_Map->n_indices;
}


// ----------------------------------------------------------------------   
// Num_Codes ()
// - return total number of codes, given word length, reverse complement
//   redundancy, and the "uninteresting" words (see uninteresting ())
//
// <kmer>: word length
// ----------------------------------------------------------------------   
int Num_Codes (int kmer) {
  int n_palindromes, n_codes;

  n_palindromes = 1 << (2*(kmer/2));
  n_codes       = 1 << (2*kmer);

  if (kmer % 2 == 1) return n_codes;

  return n_palindromes + (n_codes - n_palindromes)/2 
    - num_uninteresting(kmer);
}

// ----------------------------------------------------------------------   
// Num_Codes2 ()
// - same as Num_Codes (), but without removing "uninteresting" words from
//   consideration
//
// <kmer>: word length
// ----------------------------------------------------------------------   
int Num_Codes2 (int kmer) {
  int n_palindromes, n_codes;

  n_palindromes = 1 << (2*(kmer/2));
  n_codes       = 1 << (2*kmer);

  if (kmer % 2 == 1) return n_codes;

  return n_palindromes + (n_codes - n_palindromes)/2;
}


// ----------------------------------------------------------------------   
// cmask ()
// - return bit-mask, i.e. string of 1's, <nbases>*2 long
//
// <n_bases>: length of desired bit-mask
// ----------------------------------------------------------------------   
int cmask (int n_bases) {
  return (1 << (2*n_bases))-1;
}  

// ----------------------------------------------------------------------   
// sum_array ()
// ----------------------------------------------------------------------   
int sum_array (int *array, int size) {
  int *ptr = array;
  int i, sum;

  i = sum = 0;
  while (i < size) {
    sum += *ptr++; 
    i++;
  }
  return sum;
}

// ----------------------------------------------------------------------   
// choose ()
//   C(n,k) = n! / ( k! (n-k)! )
// ----------------------------------------------------------------------   
int choose (int n, int k) {
  int i, max, ans;

  max = (k > n-k ? k : n-k);
  ans = n;

  if (n == k || k == 0) {
    return 1;
  }

  i = n - 1;
  while (i > max) {
    ans = ans * i;
    ans = ans / (n-i);
    i--;
  }

  return ans / (n-max);

}

// ----------------------------------------------------------------------   
// Map_Setup_Word_Frac ()
// - initialize <Code_Map> based on words found in <fname>
// 
// <kmer> : word size
// <fname>: file name
// ----------------------------------------------------------------------   
void Map_Setup_Word_Frac (int kmer, char *fname) {
  double *wf;
  Code_Map = Code_Mapping2 (kmer);
  wf = Read_Word_Fractions (fname, kmer, Code_Map->n_indices);
  Adjust_Code_Mapping (wf, kmer);
  free (wf);
}

// ----------------------------------------------------------------------   
// Map_Setup ()
// - initialize Code_Map using Code_Mapping () (i.e., ignore "uninteresting"
//   words / codes)
//
//  <kmer>: fixed word length
// ----------------------------------------------------------------------   
void Map_Setup (int kmer) {
  Code_Map = Code_Mapping (kmer);
}

// ----------------------------------------------------------------------   
// Map_Setup2 ()
// - same as Map_Setup, but using Code_Mapping2 () (allow all words/codes)
// 
// <kmer>: fixed word length
// ----------------------------------------------------------------------   
void Map_Setup2 (int kmer) {
  Code_Map = Code_Mapping2 (kmer);
}

// ----------------------------------------------------------------------  
// Map_Free ()
// - free Code_Map.. need to call this to free this mapping after calling
//   Map_Setup () or Map_Setup2
// ----------------------------------------------------------------------  
void Map_Free () {
  if (Code_Map == NULL) {
    fprintf(stderr, "Error: code mapping not initialized\n");
    exit(1);
  }
  Free_Mapping (Code_Map);
}

// ----------------------------------------------------------------------  
// is_gc ()
// - return 1 if <base> is a 'G' or a 'C', 0 o.w.
//
// <base>: nucleotide
// ----------------------------------------------------------------------  
int is_gc (char base) {
  
  if (base == 'G' || base == 'g' || base == 'C' || base == 'c') 
    return 1;
  return 0;
}

// ----------------------------------------------------------------------  
// is_valid ()
// - return 1 if <base> is valid (i.e. A/C/G/T)
//
// <base>: nucleotide
// ----------------------------------------------------------------------  
int is_valid (char base) {
  if (is_gc (base) || base == 'A' || base == 'a' || base == 'T' || base == 't') 
    return 1;
  return 0;
}

// ----------------------------------------------------------------------  
// num_valid ()
// - return number of valid nucleotides in sequence <A>
//
// <A>   : sequence
// <Alen>: sequence length
// ----------------------------------------------------------------------  
int num_valid (char *A, int Alen) {
  int i, valid;
  
  i = valid = 0;
  while (i < Alen) {
    if (is_valid (A[i]))
      valid++;
    i++;
  }
  return valid;
}

// ----------------------------------------------------------------------  
// GC ()
// - return GC count for sequence <A>
//
// <A>   : nucleotide sequence
// <Alen>: sequence length
// ----------------------------------------------------------------------  
int GC (char *A, int Alen) {
  int i, gc;

  i = gc = 0;
  while (i < Alen) {
    if (is_gc (A[i]))
      gc++;
    i++;
  }

  return gc;

}

// ---------------------------------------------------------------------- 
// Code_GC ()
// - return GC count of code (word)
//
// <code>: code representing nucleotide word
// <kmer>: code/word length
// ---------------------------------------------------------------------- 
int Code_GC (int code, int kmer) {
  int i, gc, gnum, cnum;

  i = gc = 0;
  gnum = Map('G');
  cnum = Map('C');

  while (i < kmer) {
    int base = code & (0x3);
    if (base == gnum || base == cnum) {
      gc++;
    }
    code >>= 2;
    i++;
  }

  return gc;

}

// ---------------------------------------------------------------------- 
// GC_Ratio ()
// - return GC-ratio of nucleotide sequence
// 
// <A>   : nucleotide sequence
// <Alen>: sequence length of A
// ---------------------------------------------------------------------- 
double GC_Ratio (char *A, int Alen) {
  int gc = GC (A, Alen);
  int valid = num_valid (A, Alen);
  return (double) gc / valid;
}

// ---------------------------------------------------------------------- 
// Get_Bkgd_Repeat_Score ()
// - read in file with background and repeat frequencies for each word
// - for each word w, score s_w = log ( f_b(w) / f_r(w) )
//
// <f_bkgd>   : backgorund frequencies
// <f_repeat> : repeat frequencies
// <bp_kmer>  : word size
// <n_words>  : number of words
// ---------------------------------------------------------------------- 
double *Get_Bkgd_Repeat_Score (char *f_bkgd, char *f_repeat, 
    int bp_kmer, int n_words) {
  double *scores, *bkgd, *repeat;
  int i;

  scores = ckalloc (sizeof (double) * n_words, "background repeat scores");
  bkgd   = Read_Word_Fractions ( f_bkgd,  bp_kmer, n_words);
  repeat = Read_Word_Fractions (f_repeat, bp_kmer, n_words);

  i = 0;
  while (i < n_words) {
    scores[i] = log (bkgd[i]/repeat[i]);
    i++;
  }
  return scores;

}
