# Supplementary material for: Identifying Cis-Regulatory Sequences by Word Profile Similarity
Source: PLoS One. 2009 Sep 4;4(9):e6901. doi: 10.1371/journal.pone.0006901 (PMC2731932; doi:10.1371/journal.pone.0006901)
Supplement: File S7 — WPH-finder. Code to scan genome sequences for WPHs. Please see http://rana.lbl.gov for most current version. (5.54 MB GZ) [file pone.0006901.s011.gz › wph/src/utils.h]

#ifndef _H_UTILS 

#define _H_UTILS

typedef struct {
  int *I2N;
	int *N2I;
	int n_mapped;
	int n_indices;
}	mapping;


// generic functions
void  *ckalloc (size_t size, char *where);
int    get_int_arg (const char *arg, char *arg_name, int    min);
double get_dbl_arg (const char *arg, char *arg_name, double min);

// mapping functions
mapping *New_Mapping  (int nmapped, int nindices);
void     Free_Mapping (mapping *m);
void     Set_Mapping  (mapping *m, int num, int index);

// specialized word mapping
double  *Read_Word_Fractions (char *f_wfrac, int bp_kmer, int n_codes);
mapping *Get_GC_Bins (int bp_kmer);
mapping *Get_Word_Frac_Bins (char *f_wfrac, int bp_kmer, double **means);

// mapping functions
mapping *Code_Mapping  (int kmer);
mapping *Code_Mapping2 (int kmer);

// 
int Num2Index (mapping *map, int num);
int Index2Num (mapping *map, int index);
int Num_Codes (int kmer);
int Num_Codes2 (int kmer);
int Num_Code_Indices ();
int Code2Index (int code);
int Index2Code (int index);
int Get_Num_Unique ();

// initialize code mapping
void Map_Setup (int kmer);
void Map_Setup2 (int kmer);
void Map_Setup_Word_Frac (int kmer, char *fname);
void Map_Free ();

// nucleotide encoding functions
void Code2String (char *decode, int code, int len);
int  String2Code (char *seq, int len);
int  Map (char base);
int  Rev_Comp (int code, int kmer);

// print functions
void Print_Code (int code, int len);
void Print_Code_To_File (int code, int len, FILE *fp);
void Print_Code_Index (int code, int len);
void Print_Code_Index_To_File (int code, int len, FILE *fp);
void Print_Codes (char *fname, int len);

// GC functions
int GC (char *A, int Alen);
double GC_Ratio (char *A, int Alen);

// miscellaneous functions
int cmask (int nbases); 
int choose (int n, int k);
int sum_array (int *array, int size);

double *Get_Bkgd_Repeat_Score (char *f_bkgd, char *f_repeat, int bp_kmer, int n_words);


#endif
