# Supplementary material for: Identifying Cis-Regulatory Sequences by Word Profile Similarity
Source: PLoS One. 2009 Sep 4;4(9):e6901. doi: 10.1371/journal.pone.0006901 (PMC2731932; doi:10.1371/journal.pone.0006901)
Supplement: File S7 — WPH-finder. Code to scan genome sequences for WPHs. Please see http://rana.lbl.gov for most current version. (5.54 MB GZ) [file pone.0006901.s011.gz › wph/src/woccur.c]

// ====================================================================== 
// woccur.c
//
// Routines to collect frequent words found across a set of sequences,
//   based on the set of words found in the reference/seed sequence
//
// see freqwords.c
// ====================================================================== 
#include <stdio.h>
#include <stdlib.h>
#include <limits.h>
#include <string.h>
#include <math.h>

#include "utils.h"
#include "neighbor.h"
#include "list.h"
#include "plist.h"
#include "reader.h"

#define LNAME 100
#define FNAME 200

static mapping *Ref_Words;     // map code index to reference sequence index
static ltable  *RefWord2Pos;   // map ref seq index to ref seq position 
static ltable  *Word2Pos;      // map ref seq words to non-ref seq pos 
static ltable  *Subseq2Words;  // map sequence windows to ref seq word indexes
static int     *Word_Counts;   // counts of ref seq words in non-ref sequences
static char   **Subseq2Names;  // map index of subseq to "<chr>:<start>" name

static int Bp_Kmer;
static int Bp_Diff;
static int Bp_Wind;
static int Bp_Shift;
static int N_Words;
static int N_Winds;
static int N_Subseqs;
static int Curr_Pos;
static int N_Query_Words;
static int *N_Word_Neighs;

// ---------------------------------------------------------------------- 
// Add_Positions ()
//
// - Called in Set_Positions (passed to Neighbor_List ())
// - Fills <Codes2Pos> : for each input word at position <Curr_Pos>, 
//   look up its position in the reference sequence (using <RefCodes2Pos>),
//   add <Curr_Pos> to <Codes2Pos>
//
// <code>: word
// <diff>: number of allowed mismatches
// ---------------------------------------------------------------------- 
static void Add_Positions (int code, int diff) {
  int i_code = Code2Index (code);
  if (i_code >= 0) {
    int i_ref = Num2Index (Ref_Words, i_code);
    if (i_ref >= 0) {
      Add_To_Sorted_LTable (Word2Pos, i_ref, Curr_Pos);
    }
  }
}

// ---------------------------------------------------------------------- 
// WFreq_Setup ()
// - setup global vars
//
// <sq_seed>   : seed sequence
// <bp_sq_seed>: seed sequence length
// <bd_seqs>   : query sequence bounds
// <n_seqs>    : number of query sequences
// <bp_wind>   : window size
// <bp_shift>  : shift size
// <bp_kmer>   : word size
// <bp_diff>   : number of allowed mismatches
// <nm_seqs>   : query sequence names
// ---------------------------------------------------------------------- 
void WFreq_Setup (char *sq_seed, int bp_sq_seed, int *bd_seqs, int n_seqs,
    int bp_wind, int bp_shift, int bp_kmer, int bp_diff, char **nm_seqs) {

  int i, j, s, n_words, n_codes;
  char *cpy;

  n_codes  = Num_Codes (bp_kmer);
  n_words  = bp_sq_seed - bp_kmer + 1;
  Bp_Kmer  = bp_kmer;
  Bp_Diff  = bp_diff;
  Bp_Wind  = bp_wind;
  Bp_Shift = bp_shift;
  
  Ref_Words   = New_Mapping (n_codes, n_words);
  RefWord2Pos = New_LTable  (n_words);
  Word_Counts = ckalloc (sizeof (int) * n_words, "word cooccurrence setup");

  N_Query_Words = 0;

  // <<<<<
  // keep track of words in reference sequence (<Ref_Words>, <RefWord2Pos>)
  i = j = 0;
  while (i < n_words) {
    int code   = String2Code (sq_seed + i, Bp_Kmer);
    int i_code = Code2Index (code);

    // don't count words with N's
    if (i_code >= 0) {

      if (Num2Index (Ref_Words, i_code) < 0) {
        Set_Mapping (Ref_Words, i_code, j);
        Word_Counts[j] = 0;
        j++;
      }
      Add_To_LTable (RefWord2Pos, Num2Index (Ref_Words, i_code), i);
    }

    i++;
  }
  N_Words = j;
  N_Word_Neighs = ckalloc (sizeof (int) * N_Words, "word cooccurrence setup");
  Set_Neighbors (bp_diff);
  // >>>>>
  
  // <<<<<
  // count number of windows across sequences
  i = N_Winds = N_Subseqs = 0;
  while (i < n_seqs) {
    int bp_sq = bd_seqs[i+1] - bd_seqs[i] - 1;

    // |------- sq -------|
    // |-- w --|-- w --|-- w --|
    N_Winds += (bp_sq / bp_wind);
    if (bp_sq % bp_wind != 0) 
      N_Winds++;

    // assume that (bp_sq - bp_wind) % bp_shift == 0
    // |------- sq -------|
    // |-- w --|
    //    |-- w --|
    //       |-- w --|
    N_Subseqs += (bp_sq - bp_wind) / bp_shift + 1;
    
    i++;
  }
  Subseq2Words = New_LTable (N_Subseqs);
  // >>>>>

  // <<<<<
  Subseq2Names = ckalloc (sizeof (char *) * N_Subseqs, "word cooccurrences");

  i = s = 0;
  while (i < n_seqs) {
    int bp_sq = bd_seqs[i+1] - bd_seqs[i] - 1;
    int n_subseqs = (bp_sq - bp_wind) / bp_shift + 1;
    int ss = 0;
    int start;
    char *chr;
    
    chr = parse_sname (nm_seqs[i], &start);
    
    while (ss < n_subseqs) {
      Subseq2Names[s+ss] = ckalloc (LNAME, "word cooccurrences");
      sprintf (Subseq2Names[s+ss], "%s:%d", chr, start + (ss*bp_shift));
      ss++;
    }
    i++;
    s += n_subseqs;
    free (chr);
  }

  // >>>>>
}

// ---------------------------------------------------------------------- 
// WFreq_Free ()
// - free global vars
// ---------------------------------------------------------------------- 
void WFreq_Free () {

  free (Word_Counts);
  Free_Mapping (Ref_Words);
  Free_LTable  (RefWord2Pos);
  Free_LTable  (Subseq2Words);

}

// ---------------------------------------------------------------------- 
// set_positions ()
// - for each word in <seq>, add its position to each of its neighbors in
//   <Word2Pos>
// - see Set_Occurrences (), Add_Positions ()
//
// <seq>   : sequence
// <bp_seq>: sequence length
// ---------------------------------------------------------------------- 
void set_positions (char *seq, int bp_seq) {
  int i;

  Empty_LTable (Word2Pos, N_Words);
  i = 0;
  while (i <= bp_seq - Bp_Kmer + 1) {
    int code = String2Code (seq + i, Bp_Kmer);
    int code_index = Code2Index (code);

    if (code_index >= 0) {
      N_Query_Words++;
      Curr_Pos = i;
      Neighbor_List (code, Add_Positions);
    }
    i++;

  }

}

// ---------------------------------------------------------------------- 
// count_nonov_words ()
// - count nonoverlapping occurrences from positions list <positions>
// 
// <positions>: positions list
// ---------------------------------------------------------------------- 
int count_nonov_words (lnode *positions) {
  int p_start, val, count;
  lnode *curr;
  
  curr    = positions; 
  p_start = 0;
  count   = 0;

  while (curr->next != NULL) {
    curr = curr->next;
    val  = curr->value;

    if (val >= p_start) {
      count++;
    }
    p_start = val + Bp_Kmer;
  }

  return count;  
}


// ---------------------------------------------------------------------- 
// Set_Neighbors ()
// - set word neighbor counts
//
// <diff>: number of mismatches
// ---------------------------------------------------------------------- 
int Set_Neighbors (int diff) {
  int w1, w2, c1, c2, *ns_neigh;

  w1 = 0;
  while (w1 < N_Words) {
    N_Word_Neighs[w1] = 0;
    w1++;
  }

  w1 = 0;
  while (w1 < N_Words) {
    N_Word_Neighs[w1] += (Get_List (RefWord2Pos, w1))->value - 1;
    w2 = w1 + 1;
    c1 = Index2Code (Index2Num (Ref_Words, w1));
    while (w2 < N_Words) {
      c2 = Index2Code (Index2Num (Ref_Words, w2));
      if (Is_Neighbor (c1, c2, diff)) {
        N_Word_Neighs[w1]++;
        N_Word_Neighs[w2]++;
      }
      w2++;
    }
    w1++;
  }

}

// ---------------------------------------------------------------------- 
// Set_Occurrences ()
// - count number of occurrences for each word
//
// <seqs>   : sequences
// <bd_seqs>: query sequence bounds
// <n_seqs> : number of query sequences
// ---------------------------------------------------------------------- 
void Set_Occurrences (char *seqs, int *bd_seqs, int n_seqs) {
  int i, w, bp_seq, s, n_subseqs;
  lnode *pos;

  Word2Pos = New_LTable (N_Words);

  i = s = 0;
  while (i < n_seqs) {
    bp_seq    = bd_seqs[i+1] - bd_seqs[i] - 1;
    n_subseqs = (bp_seq - Bp_Wind) / Bp_Shift + 1;

    set_positions (seqs + bd_seqs[i], bp_seq);

    w = 0;
    while (w < N_Words) {
      pos = Get_List (Word2Pos, w);
      Word_Counts[w] += count_nonov_words (pos);
      w++;
    }
    i++;
    s += n_subseqs;
  }
  Free_LTable (Word2Pos);
}

// ---------------------------------------------------------------------- 
// get_ref_seq_positions ()
// - get reference sequence positions associated with words
//
// <word_ids>: word ids
// ---------------------------------------------------------------------- 
plist *get_ref_seq_positions (lnode *word_ids) {
  lnode *id, *pos;
  plist *ref_pos;

  ref_pos = new_plist ();
  id = word_ids;
  while (id->next != NULL) {
    id  = id->next;
    pos = Get_List (RefWord2Pos, id->value);
    while (pos->next != NULL) {
      pos = pos->next;
      add_to_sorted_plist (ref_pos, pos->value, pos->value + Bp_Kmer - 1);
    }
  }
  return ref_pos;

}

// ---------------------------------------------------------------------- 
// word_coverage ()
// - return bp coverage of words in <word_ids> in reference sequence
//
// <word_ids>: word ids
// ---------------------------------------------------------------------- 
int word_coverage (lnode *word_ids) {
  plist *word_pos;
  pnode *curr;
  int cov;

  word_pos = get_ref_seq_positions (word_ids);
  cov = pos_coverage (word_pos);
  free_plist (word_pos);
  return cov;
}

// ---------------------------------------------------------------------- 
// rcmp_dbl_arr ()
// - compare function to reverse sort 2D doubles array based on 
//   each element's first double (for qsort)
//
// <a>, <b>: double array pointers
// ---------------------------------------------------------------------- 
int rcmp_dbl_arr (const void *a, const void *b) {
  double *arr1 = *(double **) a;
  double *arr2 = *(double **) b;

  if (arr1[0] < arr2[0])
    return 1;
  if (arr1[0] > arr2[0])
    return -1;
  return 0;
}


// ---------------------------------------------------------------------- 
// Report_Freq_Words ()
// - report words that are not repetitive and that occur most 
//   frequently (top <n_report> words)
//
// <ref_chr>   : reference chromosome
// <ref_start> : reference sequence start position (genome coordinate)
// <bkgd>      : background word frequencies
// <repeat>    : repeat word scores
// <n_report>  : number of words to report
// ---------------------------------------------------------------------- 
double Report_Freq_Words (char *ref_chr, int ref_start, 
    double *bkgd, double *repeat, int n_report, char *sq_seed) {
  int i, w, s, lsize, prev_start, prev_end, n_codes, i_code, total, n_valid;
  double f, mean, sum_s, sum_b, sd, *pr, **sorted;
  char *fname, *prev_chr, *word;
  FILE *fp;
  plist *word_pos;
  lnode *words;

  words    = new_list ();
  prev_chr = ckalloc (LNAME, "report word clusters");
  fname    = ckalloc (FNAME, "report frequent words");

  word = ckalloc (9, "report words");
  word[8] = '\0';

  pr = ckalloc (sizeof (double) * N_Words, "report frequent words");
  sorted = ckalloc (sizeof (double *) * N_Words, "report frequent words");

  // <<<<<<
  // pr[w] = background frequency of word w, relative to the words found in Ref_Words
  w = sum_s = sum_b = total = 0;
  while (w < N_Words) {
    i_code = Index2Num (Ref_Words, w);
    sum_b += bkgd[i_code];
    sum_s += Word_Counts[w];
    total++;
    w++;
  }
  w = 0;
  while (w < N_Words) {
    i_code = Index2Num (Ref_Words, w);
    pr[w] = bkgd[i_code] / sum_b;
    w++;
  }
  // >>>>>

  w = n_valid = 0;
  prev_start = prev_end = -1;
  while (w < N_Words) {
    double z, pr_curr;
    int i, n_occ;
    i_code = Index2Num (Ref_Words, w);

    Code2String (word, Index2Code(i_code), 8);

    pr_curr = Word_Counts[w] / (double) sum_s;
    z = log (pr_curr / pr[w]);

    // <<<<<
    // words that look repetitive (repeat score < 0.2) are not considered
    if (repeat == NULL || repeat[i_code] >= 0.2) {
      sorted[n_valid] = ckalloc (sizeof (double) * 2, "report frequent words");
      sorted[n_valid][0] = z;
      sorted[n_valid][1] = (double) w;
      n_valid++;
    }
    // >>>>>

    w++;
  }
  
  sorted = realloc (sorted, sizeof (double *) * n_valid);
  qsort (sorted, n_valid, sizeof (sorted[0]), rcmp_dbl_arr);

  w = total = 0; 
  while (total < n_report && w < n_valid) {
    if (sorted[w][1] >= 0.2) {
      add_to_sorted_list (words, (int) sorted[w][1]);
      total++;
    }
    w++;
  }

  lsize = words->value;
  word_pos = get_ref_seq_positions (words); 
  print_plist_shift (word_pos, ref_chr, ref_start, sq_seed);

  w = 0;
  while (w < n_valid) {
    free (sorted[w]);
    w++;
  }
  free (sorted);
  free (words);

}
